# Supplementary material for: Aggressive natural killer-cell leukemia mutational landscape and drug profiling highlight JAK-STAT signaling as therapeutic target
Source: Nat Commun. 2018 Apr 19;9:1567. doi: 10.1038/s41467-018-03987-2 (PMC5908809; doi:10.1038/s41467-018-03987-2)
Supplement: Supplementary file 4 — Supplementary Data 1 [file 41467_2018_3987_MOESM4_ESM.xlsx]

## Sheet: Tool list
Supplementary Data 1. Summary of software and bioinformatic pipelines used in the study and technical details of sequencing experiments, including assessment of sensitivity and positive predictive value of the tumor-only mutation detection method and sequencing coverage information.
Algorithm/resource file	Step	Version
Trimmomatic	RNA-seq / read trimming	trimmomatic-0.32
STAR	RNA-seq / alignment	STAR_2.3.0e
samtools	RNA-seq / alignment	1.3.1 (using htslib 1.3.1)
RNA-SeQC	RNA-seq / quality	v1.1.8.1 07/11/14
FastQC	RNA-seq / quality	v0.11.5
PICARD	RNA-seq / quality	1.119
R	RNA-seq / expression analysis	R-3.3.0
edgeR	RNA-seq / expression analysis	R-3.3.0 /edgeR_3.14.0
Subread	RNA-seq / expression analysis	R-3.3.0 /Rsubread_1.22.3
biomaRt	RNA-seq / expression analysis	R-3.3.0 /biomaRt_2.28.0
GATK	RNA-seq / variant calling	GATK-3.4-0
PICARD	RNA-seq	1.63(1131)
Java	RNA-seq / quality / RNA-SeQC	Java(TM) SE Runtime Environment (build 1.7.0_45-b18)
Java	RNA-seq	OpenJDK Runtime Environment (build 1.8.0_65-b17)
Centrifuge	Pathogen screening	1.0.3-beta
Trimmomatic	DNA-seq / read trimming	trimmomatic-0.32
BWA	DNA-seq / alignment	0.7.12-r1039
GATK	DNA-seq / variant calling	GATK-3.5-1
GATK	DNA-seq / artifact removal	GATK-4.beta.3-SNAPSHOT
PICARD	DNA-seq	1.63(1131)
VariantAnnotation	DNA-seq / trinucleotide profiles	R-3.3.0 / VariantAnnotation_1.18.7
Biostrings	DNA-seq / trinucleotide profiles	R-3.3.0 / Biostrings_2.40.2
SummarizedExperiment	DNA-seq / trinucleotide profiles	R-3.3.0 / SummarizedExperiment_1.2.3
GenomicRanges	DNA-seq / trinucleotide profiles	R-3.3.0 / GenomicRanges_1.24.3
Iranges	DNA-seq / trinucleotide profiles	R-3.3.0 / IRanges_2.6.1
BiocGenerics	DNA-seq / trinucleotide profiles	R-3.3.0 / BiocGenerics_0.18.0
deconstructSigs	DNA-seq / trinucleotide profiles	R-3.3.0 / deconstructSigs_1.8.0
Rsamtools	DNA-seq / trinucleotide profiles	R-3.3.0 / Rsamtools_1.24.0
Xvector	DNA-seq / trinucleotide profiles	R-3.3.0 / XVector_0.12.1
Biobase	DNA-seq / trinucleotide profiles	R-3.3.0 / Biobase_2.32.0
GenomeInfoDb	DNA-seq / trinucleotide profiles	R-3.3.0 / GenomeInfoDb_1.8.7
S4Vectors	DNA-seq / trinucleotide profiles	R-3.3.0 / S4Vectors_0.10.3
COSMIC Signatures of Mutational Processes in Human Cancer (signatures_probabilities.txt)	DNA-seq / trinucleotide profiles	Download date 11/09/2017
samtools	DNA-seq / variant statistics	1.3.1 (using htslib 1.3.1)
coverageBed	DNA-seq / sequence coverage	BedTools v2.17.0
Annovar	Variant anaysis / annotation	2015-03-22
bcftools	Variant analysis / VCF normalization	1.3-36-g47e811c (using htslib 1.3-50-g653f45e)
IGV	Variant analysis / visualization	IGV_2.3.72
Mills_and_1000G_gold_standard.indels.b37	Variant analysis / GATK resource file
1000G_phase1.indels.b37	Variant analysis / GATK resource file
dbsnp_138.b37	Variant analysis / GATK resource file
hapmap_3.3.b37	Variant analysis / GATK resource file
1000G_omni2.5.b37	Variant analysis / GATK resource file
1000G_phase1.snps.high_confidence.b37	Variant analysis / GATK resource file
hapmap_3.3_b37_pop_stratified_af	Variant analysis / GATK resource file
GRCh37_to_GRCh38.chain	Variant analysis / GATK resource file	Download date 18/12/2015
CrossMap.py	Variant analysis / GATK resource file	CrossMap v0.1.8
MutSigCV	DNA-seq / driver analysis	MutSigCV_1.41
MCR_R2016a	DNA-seq / driver analysis	v901
OncoDrive	DNA-seq / driver analysis	1.0.3
bwa	DNA-seq / alignment for copy-number alteration analysis	bwa-0.6.2
exonerate	DNA-seq / alignment for copy-number alteration analysis	exonerate-2.4.0
fastqc	DNA-seq / alignment for copy-number alteration analysis	FastQC-0.10.1
gatk	DNA-seq / alignment for copy-number alteration analysis	GenomeAnalysisTKLite-2.2-16-g2cc9ef8
picard	DNA-seq / alignment for copy-number alteration analysis	picard-tools-1.90
samtools	DNA-seq / alignment for copy-number alteration analysis	samtools-0.1.19
seqprep	DNA-seq / alignment for copy-number alteration analysis	SeqPrep-v0.4-5-gb62f433-h1
copyCat2	DNA-seq / copy number alteration calling and annotation	copyCat2_0.4-82
BiocGenerics	DNA-seq / copy number alteration calling and annotation	BiocGenerics_0.6.0
biomaRt	DNA-seq / copy number alteration calling and annotation	biomaRt_2.16.0
Biostrings	DNA-seq / copy number alteration calling and annotation	Biostrings_2.28.0
bitops	DNA-seq / copy number alteration calling and annotation	bitops_1.0-5
DNAcopy	DNA-seq / copy number alteration calling and annotation	DNAcopy_1.34.0
GenomeGraphs	DNA-seq / copy number alteration calling and annotation	GenomeGraphs_1.20.0
GenomicRanges	DNA-seq / copy number alteration calling and annotation	GenomicRanges_1.12.4
IRanges	DNA-seq / copy number alteration calling and annotation	IRanges_1.18.1
Rsamtools	DNA-seq / copy number alteration calling and annotation	Rsamtools_1.12.3

## Sheet: Variant calling
DNA
		Step	Notes
	1	Read trimming (Trimmomatic)
	2	Read mapping (BWA mem)
	3	Sort Reads (PICARD)
	4	Mark Duplicates (PICARD)
	5	Indel realigner (GATK 3)
	6	Base recalibration (GATK 3)
	7	Cont estimation (GATK 4)
	8	Variant calling (MuTect2 + PON; GATK 3)	Done trice: once for T sample, once for N sample, and simultaneously for TN sample pair
	9	Estimate FFPE and OxoG artifact signal (GATK 4)
	10	Removal of FFPE and OxoG artifacts (GATK 4)
		Final set of Mutect2 variants
	1	Removal of non-PASS variants
	2	Addition of TLOD 5.00-6.30 variants with >= 2 COSMIC links
	1	Keep exonic & splice site variants	Exome data typically contain some 5-10% off-targed reads. Remove these to avoid non-systematic variant calls
	2	Remove variants with ExAC_FIN > 0.01 (NAs kept)	Population filter. Removes variants unlikely to be pathogenic
	3	Remove variants with ExAC_EAS > 0.01 (NAs kept)	Population filter. Removes variants unlikely to be pathogenic
	4	Remove variants with ExAC_ALL > 0.01 (NAs kept)	Population filter. Removes variants unlikely to be pathogenic
	5	Remove variants with EPS > 0.01 (NAs kept)	Population filter. Removes variants unlikely to be pathogenic
	6	Remove variants with 1KG > 0.01 (NAs kept)	Population filter. Removes variants unlikely to be pathogenic
	7	Remove variants with quality < 40 (NAs kept)	In principle, not effective
	8	Remove variants with read depth < 10 (NAs kept)	In principle, not effective
		Oncodrive variant set / pop-filt data	Used for trinucleotide profiles & driver gene analysis
	9	Remove synonymous variants
		Annovar variant set / func-filt data
	(10)	Include only variants with ExAC_ALL and ExAC_EAS < 0.0001 or NA AND with >= 2 COSMIC links or function-altering (stopgain, indel, splicing or 5/9 variant function prediction algorithms predicting damaging)	Only for tumor-only samples. Variant function prediction algorithms: SIFT, Polyphen2_HDIV, Polyphen2_HVAR, LRT, MutationTaster, MutationAssessor, FATHMM, RadialSVM, LR
		Final variant set
RNA
		Step
	1	Read trimming (Trimmomatic)
	2	Read mapping (STAR)
	3	Sort Reads (PICARD)
	4	Mark Duplicates (PICARD)
	5	SplitNCigarReads (GATK 3)
	6	Indel realigner (GATK 3)
	7	Base recalibration (GATK 3)
	8	Variant calling (HaplotypeCaller; GATK 3)
	9	Variant filtration (GATK 4)
		Final set of Mutect2 variants
	1	Removal of non-PASS variants
	1	Keep exonic & splice site variants
	2	Remove variants with ExAC_FIN > 0.01 (NAs kept)
	3	Remove variants with ExAC_ALL > 0.01 (NAs kept)
	4	Remove variants with ExAC_EAS > 0.01 (NAs kept)
	5	Remove variants with EPS > 0.01 (NAs kept)
	6	Remove variants with 1KG > 0.01 (NAs kept)
	7	Remove variants with quality < 40 (NAs kept)
	8	Remove variants with read depth < 10 (NAs kept)
	9	Remove synonymous variants
	10	Remove non-frameshift/stopgain variants and variants with < 2 COSMIC links

## Sheet: DNA-seq summary
																		Exonic, splice-site, pop, QUAL, DP filters (step 8)					Exonic, splice-site, pop, QUAL, DP, non-synonymous filters (step 9)					Exonic, splice-site, pop, QUAL, DP, non-synonymous, tumor-only filter (step 10)					FP = false positive, TP = true positive, FN = false negative, Sn = sensitivity, PPV = positive predictive value
Study group	Sample ID	SRA Run ID	Sample type	DNA source	Analysis type (Tumor (T) vs. Tumor/Normal (TN))	Raw reads	Trimmed reads	Reads filtered in trimming (%)	Properly paired BAM reads	Reads properly paired (%)	Duplicate BAM read	Duplicate BAM read (%)	Contamination (%)	Mean exome coverage	Exome coverage SD	Fraction of exome with ≥ 10x coverage	Mean target coverage (reported by sequencing laboratory)	FP variants	TP variants	FN variants	Sn	PPV	FP variants	TP variants	FN variants	Sn	PPV	FP variants	TP variants	FN variants	Sn	PPV
ANKL	ANKL1	NA	Tumor	Sorted NK tumor cells	TN	46809510	43318472	0.0745797	43084028	0.994588	1756533	0.0405493	0.0102503	20.1258	23.9029	0.541416	21.8	556	43	17	0.716667	0.0717863	353	34	11	0.755556	0.0878553	22	12	3	0.8	0.352941
ANKL	ANKL1	NA	Control	Sorted T cells	TN	53821122	49873990	0.073338	49562862	0.993762	2023481	0.0405719	0.00833291	23.3093	29.1151	0.567612	25.9	NA	NA	NA	NA	NA	NA	NA	NA	NA	NA	NA	NA	NA	NA	NA
ANKL	ANKL2	NA	Tumor	Mononuclear cells (>90% tumor cells)	TN	50990382	46988910	0.078475	46653142	0.992854	1871207	0.0398223	0.0110358	22.0362	28.0042	0.560161	25.5	579	55	15	0.785714	0.0867508	373	42	11	0.792453	0.101205	21	12	0	1	0.363636
ANKL	ANKL2	NA	Control	Buccal mucosa	TN	98860818	95477274	0.0342253	94716258	0.992029	11450998	0.119934	0.0195264	51.5995	80.2601	0.665919	46.7	NA	NA	NA	NA	NA	NA	NA	NA	NA	NA	NA	NA	NA	NA	NA
ANKL	ANKL3	NA	Tumor	Sorted NK tumor cells	TN	114372792	110076422	0.0375646	109644124	0.996073	13225205	0.120146	0.0411496	59.9734	94.574	0.672156	54.5	579	190	56	0.772358	0.247074	377	143	35	0.803371	0.275	29	37	11	0.770833	0.560606
ANKL	ANKL3	NA	Control	Mononuclear cells (<1% tumor cells)	TN	84952160	81958764	0.0352363	81621636	0.995887	9071860	0.110688	0.00972981	45.8238	71.1404	0.614677	37	NA	NA	NA	NA	NA	NA	NA	NA	NA	NA	NA	NA	NA	NA	NA
ANKL	ANKL4	NA	Tumor	Sorted NK tumor cells	TN	83740908	79779874	0.0473011	79403952	0.995288	10241255	0.128369	0.0104712	47.0112	75.7937	0.602348	33.5	573	133	48	0.734807	0.188385	356	104	39	0.727273	0.226087	36	31	17	0.645833	0.462687
ANKL	ANKL4	NA	Control	Sorted T cells	TN	127793002	124197066	0.0281388	123724584	0.996196	14946539	0.120345	0.00830043	64.3071	105.665	0.678971	59.9	NA	NA	NA	NA	NA	NA	NA	NA	NA	NA	NA	NA	NA	NA	NA
ANKL	ANKL5	NA	Tumor	Unsorted mononuclear cells	T	174031960	158317762	0.0902949	150846278	0.952807	11097834	0.0700985	0.0127748	37.0251	44.7769	0.633492	56.3	NA	NA	NA	NA	NA	NA	NA	NA	NA	NA	NA	NA	NA	NA	NA
ANKL	ANKL6	NA	Tumor	Unsorted mononuclear cells	T	204610010	186146094	0.0902396	180278524	0.968479	13699456	0.0735952	0.0158206	39.9595	46.9069	0.661532	61.2	NA	NA	NA	NA	NA	NA	NA	NA	NA	NA	NA	NA	NA	NA	NA
ANKL	ANKL7	NA	Tumor	Unsorted mononuclear cells	T	227488916	208246620	0.0845856	200892752	0.964687	14208657	0.06823	0.0179349	45.7944	54.0147	0.683627	67.9	NA	NA	NA	NA	NA	NA	NA	NA	NA	NA	NA	NA	NA	NA	NA
ANKL	ANKL8	NA	Tumor	Unsorted mononuclear cells	T	214073110	197904900	0.0755266	191441350	0.96734	10356322	0.0523298	0.0201697	41.1752	50.4989	0.670524	61.4	NA	NA	NA	NA	NA	NA	NA	NA	NA	NA	NA	NA	NA	NA	NA
ANKL	ANKL9	NA	Tumor	Unsorted mononuclear cells	T	176141300	162114054	0.0796363	156788516	0.967149	6259829	0.0386137	0.0149088	35.8529	42.4693	0.643597	55.2	NA	NA	NA	NA	NA	NA	NA	NA	NA	NA	NA	NA	NA	NA	NA
ANKL	ANKL10	NA	Tumor	Unsorted mononuclear cells	T	176599798	164539464	0.0682919	159453486	0.96909	7900836	0.0480179	0.0129895	36.8674	42.1052	0.658583	56.6	NA	NA	NA	NA	NA	NA	NA	NA	NA	NA	NA	NA	NA	NA	NA
ANKL	ANKL11	NA	Tumor	Formalin-fixed paraffin-embedded bone marrow	T	173994048	154762016	0.110533	151052576	0.976031	22363444	0.144502	0.00973504	36.455	47.8477	0.614179	45	NA	NA	NA	NA	NA	NA	NA	NA	NA	NA	NA	NA	NA	NA	NA
ANKL	ANKL12	NA	Tumor	Unsorted mononuclear cells	T	213841948	195345426	0.0864962	186906868	0.956802	7558638	0.0386937	0.0226289	38.5711	45.4242	0.667308	61.2	NA	NA	NA	NA	NA	NA	NA	NA	NA	NA	NA	NA	NA	NA	NA
ANKL	ANKL13	NA	Tumor	Unsorted mononuclear cells	T	171851098	156237782	0.0908537	151413258	0.969121	7133662	0.045659	0.0145406	31.7436	36.1524	0.637934	50.3	NA	NA	NA	NA	NA	NA	NA	NA	NA	NA	NA	NA	NA	NA	NA
ANKL	ANKL14	NA	Tumor	Sorted NK tumor cells	T	63528306	59215988	0.0678803	58895288	0.994584	3062975	0.0517255	0.00748429	29.8182	37.3114	0.598201	29.6	NA	NA	NA	NA	NA	NA	NA	NA	NA	NA	NA	NA	NA	NA	NA
ANKL	Tumor average					1.49434e+08	1.37357e+08	0.0773042	1.3334e+08	0.976064	9.33828e+06	0.0685965	0.0158496	37.3149	47.8416	0.63179	48.5714	571.75	105.25	34	0.752386	0.148499	364.75	80.75	24	0.769663	0.172537	27	23	7.75	0.804167	0.434968
ANKL	Control average					9.13568e+07	8.78768e+07	0.0427346	87406335	0.994468	9.37322e+06	0.0978849	0.0114724	46.2599	71.5451	0.631795	42.375	NA	NA	NA	NA	NA	NA	NA	NA	NA	NA	NA	NA	NA	NA	NA
NKTCL	L01	SRR1970392	Tumor		TN	105426090	80104110	0.240187	79637334	0.994173	4155328	0.0518741	0.0077258	73.0701	103.349	0.764947	NA	681	215	62	0.776173	0.239955	466	159	38	0.807107	0.2544	16	14	7	0.666667	0.466667
NKTCL	L01	SRR1977288	Control		TN	112804134	78165808	0.307066	77940754	0.997121	7709781	0.0986337	0.00333233	75.124	106.994	0.75855	NA	NA	NA	NA	NA	NA	NA	NA	NA	NA	NA	NA	NA	NA	NA	NA
NKTCL	L02	SRR1977306	Tumor		TN	86523348	67424006	0.220742	67108606	0.995322	10483789	0.15549	0.009935	46.7143	56.5911	0.761992	NA	526	60	23	0.722892	0.102389	341	47	19	0.712121	0.121134	13	2	5	0.285714	0.133333
NKTCL	L02	SRR1977307	Control		TN	101949752	78542054	0.2296	78225530	0.99597	11456586	0.145866	0.00289807	52.8164	64.4097	0.780044	NA	NA	NA	NA	NA	NA	NA	NA	NA	NA	NA	NA	NA	NA	NA	NA
NKTCL	L03	SRR1977308	Tumor		TN	90615564	71139880	0.214926	70743756	0.994432	10784254	0.151592	0.0307766	48.6199	57.3459	0.784014	NA	515	34	20	0.62963	0.0619308	349	23	13	0.638889	0.061828	16	4	6	0.4	0.2
NKTCL	L03	SRR1977309	Control		TN	102856794	79700742	0.225129	79289408	0.994839	6623887	0.0831095	0.00317372	51.1387	61.4475	0.794611	NA	NA	NA	NA	NA	NA	NA	NA	NA	NA	NA	NA	NA	NA	NA	NA
NKTCL	L04	SRR1977310	Tumor		TN	97331588	77922536	0.199412	77591464	0.995751	11579068	0.148597	0.00429654	76.5863	98.7953	0.790366	NA	547	117	45	0.722222	0.176205	372	85	33	0.720339	0.185996	20	11	6	0.647059	0.354839
NKTCL	L04	SRR1977311	Control		TN	94506606	76757212	0.187811	76387418	0.995182	18099901	0.235807	0.00216772	74.9325	95.5787	0.7901	NA	NA	NA	NA	NA	NA	NA	NA	NA	NA	NA	NA	NA	NA	NA	NA
NKTCL	L05	SRR1977312	Tumor		TN	90240458	73116442	0.18976	72770574	0.99527	19494285	0.26662	0.00519938	69.8061	90.1235	0.781652	NA	584	109	38	0.741497	0.157287	373	79	24	0.76699	0.174779	16	14	7	0.666667	0.466667
NKTCL	L05	SRR1977313	Control		TN	94925390	76632372	0.192709	76290008	0.995532	14260083	0.186084	0.00197293	77.4816	100.154	0.79139	NA	NA	NA	NA	NA	NA	NA	NA	NA	NA	NA	NA	NA	NA	NA	NA
NKTCL	L06	SRR1977314	Tumor		TN	90657518	74124384	0.182369	73704862	0.99434	17914453	0.241681	0.00331353	72.8696	93.0283	0.79908	NA	605	84	31	0.730435	0.121916	414	58	18	0.763158	0.122881	21	9	5	0.642857	0.3
NKTCL	L06	SRR1977315	Control		TN	92623562	75351346	0.186478	74958184	0.994782	19582732	0.259886	0.00171394	74.5814	96.929	0.793206	NA	NA	NA	NA	NA	NA	NA	NA	NA	NA	NA	NA	NA	NA	NA	NA
NKTCL	L07	SRR1977316	Tumor		TN	92432088	71600528	0.225372	71372350	0.996813	10502560	0.146683	0.00437739	48.1922	55.4698	0.774479	NA	497	86	22	0.796296	0.147513	310	58	15	0.794521	0.157609	11	13	1	0.928571	0.541667
NKTCL	L07	SRR1977317	Control		TN	100148630	76831614	0.232824	76357496	0.993829	10661491	0.138764	0.00278659	53.9014	63.26	0.774353	NA	NA	NA	NA	NA	NA	NA	NA	NA	NA	NA	NA	NA	NA	NA	NA
NKTCL	L08	SRR1977318	Tumor		TN	119599248	87446550	0.268837	87238536	0.997621	13844935	0.158325	0.00613288	52.9284	77.4368	0.766457	NA	495	87	24	0.783784	0.149485	310	68	16	0.809524	0.179894	11	11	4	0.733333	0.5
NKTCL	L08	SRR1977319	Control		TN	110130154	78471500	0.287466	78273572	0.997478	8354275	0.106463	0.00426477	40.4281	60.5505	0.72773	NA	NA	NA	NA	NA	NA	NA	NA	NA	NA	NA	NA	NA	NA	NA	NA
NKTCL	L09	SRR1977320	Tumor		TN	143934480	104234176	0.275822	102966048	0.987834	12049988	0.115605	0.0118378	59.1039	89.2235	0.799037	NA	566	80	55	0.592593	0.123839	378	55	36	0.604396	0.127021	15	8	5	0.615385	0.347826
NKTCL	L09	SRR1977321	Control		TN	148061850	111400934	0.247605	110907242	0.995568	11092830	0.0995757	0.00261289	60.9235	92.4589	0.799239	NA	NA	NA	NA	NA	NA	NA	NA	NA	NA	NA	NA	NA	NA	NA	NA
NKTCL	L10	SRR1977322	Tumor		TN	100611046	78436278	0.220401	77855648	0.992597	13262763	0.16909	0.00395611	67.5959	89.1895	0.75898	NA	1460	548	143	0.793054	0.272908	1119	420	112	0.789474	0.272904	80	25	13	0.657895	0.238095
NKTCL	L10	SRR1977323	Control		TN	113996548	83599892	0.266645	83086692	0.993861	11089223	0.132646	0.0013837	77.0429	107.19	0.750184	NA	NA	NA	NA	NA	NA	NA	NA	NA	NA	NA	NA	NA	NA	NA	NA
NKTCL	L11	SRR1977324	Tumor		TN	106042682	81918118	0.227499	81389336	0.993545	16592691	0.202552	0.00363276	70.463	93.5722	0.757722	NA	1494	525	153	0.774336	0.26003	1123	412	120	0.774436	0.268404	84	26	26	0.5	0.236364
NKTCL	L12	SRR1977325	Control		TN	100850168	79418718	0.212508	78935108	0.993911	15221663	0.191663	0.00309349	69.672	94.1441	0.756759	NA	NA	NA	NA	NA	NA	NA	NA	NA	NA	NA	NA	NA	NA	NA	NA
NKTCL	L12	SRR1977326	Tumor		TN	72313072	62007676	0.142511	61318348	0.988883	17321775	0.279349	0.00975859	62.9455	79.783	0.776059	NA	562	68	25	0.731183	0.107937	375	52	20	0.722222	0.12178	19	5	9	0.357143	0.208333
NKTCL	L12	SRR1977327	Control		TN	44562354	38809512	0.129096	38195910	0.984189	7934520	0.204448	0.00542275	39.062	52.3286	0.754179	NA	NA	NA	NA	NA	NA	NA	NA	NA	NA	NA	NA	NA	NA	NA	NA
NKTCL	L13	SRR1977328	Tumor		TN	50874154	44956516	0.116319	44430292	0.988295	9716427	0.216129	0.00890596	45.2469	55.7027	0.750732	NA	530	95	35	0.730769	0.152	348	79	19	0.806122	0.185012	16	15	5	0.75	0.483871
NKTCL	L13	SRR1977329	Control		TN	47753738	41853194	0.123562	41171884	0.983721	6980810	0.166793	0.0038335	44.5286	61.5969	0.765859	NA	NA	NA	NA	NA	NA	NA	NA	NA	NA	NA	NA	NA	NA	NA	NA
NKTCL	L14	SRR1977330	Tumor		TN	193963456	185618080	0.0430255	184261082	0.992689	52423642	0.282427	0.00242712	140.093	176.538	0.838973	NA	576	124	50	0.712644	0.177143	371	78	35	0.690265	0.173719	13	6	5	0.545455	0.315789
NKTCL	L14	SRR1977331	Control		TN	184001896	175803196	0.0445577	174452844	0.992319	35434853	0.20156	0.00304932	130.839	159.554	0.839161	NA	NA	NA	NA	NA	NA	NA	NA	NA	NA	NA	NA	NA	NA	NA	NA
NKTCL	L15	SRR1977332	Tumor		TN	216450242	207024454	0.0435471	205991220	0.995009	64483444	0.311477	0.0019499	148.25	148.807	0.848266	NA	557	118	33	0.781457	0.174815	346	90	25	0.782609	0.206422	16	17	9	0.653846	0.515152
NKTCL	L15	SRR1977333	Control		TN	235484458	223433812	0.0511738	221711114	0.99229	56991803	0.255072	0.00131417	151.312	151.213	0.839113	NA	NA	NA	NA	NA	NA	NA	NA	NA	NA	NA	NA	NA	NA	NA	NA
NKTCL	L16	SRR1977334	Tumor		TN	182746750	174146512	0.047061	171359670	0.983997	28785317	0.165294	0.00188537	129.698	165.862	0.832825	NA	654	164	59	0.735426	0.200489	430	121	35	0.775641	0.219601	20	15	9	0.625	0.428571
NKTCL	L16	SRR1977335	Control		TN	191460996	182736078	0.0455702	181878000	0.995304	58213569	0.318566	0.00237352	139.341	171.105	0.842237	NA	NA	NA	NA	NA	NA	NA	NA	NA	NA	NA	NA	NA	NA	NA	NA
NKTCL	L17	SRR1977336	Tumor		TN	163648248	154929964	0.0532745	153765922	0.992487	36653138	0.236579	0.000889991	119.037	119.4	0.852344	NA	577	130	38	0.77381	0.183876	370	98	21	0.823529	0.209402	14	13	4	0.764706	0.481481
NKTCL	L17	SRR1977337	Control		TN	151089024	142807926	0.0548094	141612420	0.991629	31749964	0.222326	0.00112848	110.966	110.93	0.852403	NA	NA	NA	NA	NA	NA	NA	NA	NA	NA	NA	NA	NA	NA	NA	NA
NKTCL	L18	SRR1977338	Tumor		TN	87393774	82561860	0.055289	81852106	0.991403	16002834	0.193828	0.0109243	66.1343	64.4402	0.836839	NA	531	107	26	0.804511	0.167712	335	83	18	0.821782	0.198565	18	7	5	0.583333	0.28
NKTCL	L18	SRR1977339	Control		TN	160293828	151681910	0.0537258	149753244	0.987285	60811606	0.400915	0.0020336	118.379	118.457	0.856377	NA	NA	NA	NA	NA	NA	NA	NA	NA	NA	NA	NA	NA	NA	NA	NA
NKTCL	L19	SRR1977340	Tumor		TN	125212022	117759126	0.0595222	116871096	0.992459	28202827	0.239496	0.00222237	90.0942	89.1518	0.849712	NA	575	103	29	0.780303	0.151917	370	67	22	0.752809	0.153318	12	6	7	0.461538	0.333333
NKTCL	L19	SRR1977341	Control		TN	136205054	127587652	0.0632679	126848088	0.994203	26165753	0.205081	0.000816192	95.9462	94.6356	0.848425	NA	NA	NA	NA	NA	NA	NA	NA	NA	NA	NA	NA	NA	NA	NA	NA
NKTCL	L20	SRR1977342	Tumor		TN	142113836	133532834	0.0603812	132694766	0.993724	29105555	0.217966	0.00234439	106.087	107.313	0.84606	NA	536	93	26	0.781513	0.147854	368	68	24	0.73913	0.155963	22	7	8	0.466667	0.241379
NKTCL	L20	SRR1977343	Control		TN	149677032	139938332	0.0650648	139006670	0.993342	28357198	0.202641	0.00138172	108.667	109.884	0.84599	NA	NA	NA	NA	NA	NA	NA	NA	NA	NA	NA	NA	NA	NA	NA	NA
NKTCL	L21	SRR1977344	Tumor		TN	136531358	127656882	0.0649995	126849418	0.993675	35563113	0.278584	0.0139548	97.198	97.3156	0.848114	NA	571	90	28	0.762712	0.136157	350	62	20	0.756098	0.150485	13	11	4	0.733333	0.458333
NKTCL	L21	SRR1977345	Control		TN	147056672	138682530	0.056945	137812316	0.993725	42550228	0.306818	0.000986464	109.536	111.841	0.848782	NA	NA	NA	NA	NA	NA	NA	NA	NA	NA	NA	NA	NA	NA	NA	NA
NKTCL	L22	SRR1977346	Tumor		TN	127593908	120388050	0.0564749	119404114	0.991827	31424983	0.261031	0.00599301	90.4034	95.7508	0.82399	NA	544	91	26	0.777778	0.143307	343	69	20	0.775281	0.167476	14	8	3	0.727273	0.363636
NKTCL	L22	SRR1977347	Control		TN	157602020	148460436	0.0580042	147072198	0.990649	39847604	0.268406	0.00104468	107.028	110.478	0.829647	NA	NA	NA	NA	NA	NA	NA	NA	NA	NA	NA	NA	NA	NA	NA	NA
NKTCL	L23	SRR1977348	Tumor		TN	82134370	76928648	0.0633806	76429588	0.993513	11694891	0.152023	0.0227675	67.8757	66.559	0.833525	NA	536	48	23	0.676056	0.0821918	344	37	16	0.698113	0.0971129	14	9	2	0.818182	0.391304
NKTCL	L23	SRR1977349	Control		TN	85420076	80346784	0.0593923	79524000	0.98976	9502256	0.118266	0.00220265	70.6013	67.0999	0.843277	NA	NA	NA	NA	NA	NA	NA	NA	NA	NA	NA	NA	NA	NA	NA	NA
NKTCL	L24	SRR1977350	Tumor		TN	118118484	111394036	0.0569297	109910278	0.98668	4845204	0.0434961	0.0148947	46.1258	55.7747	0.657732	NA	530	52	23	0.693333	0.0893471	331	34	15	0.693878	0.0931507	21	5	3	0.625	0.192308
NKTCL	L24	SRR1977351	Control		TN	152735568	143628956	0.0596234	142736018	0.993783	41715715	0.290441	0.00147573	114.939	117.184	0.855509	NA	NA	NA	NA	NA	NA	NA	NA	NA	NA	NA	NA	NA	NA	NA	NA
NKTCL	L25	SRR1977352	Tumor		TN	91521024	86508586	0.0547682	85069312	0.983363	15279125	0.17662	0.00308501	69.6014	68.932	0.82653	NA	538	95	22	0.811966	0.150079	338	73	12	0.858824	0.177616	10	11	5	0.6875	0.52381
NKTCL	L25	SRR1977353	Control		TN	99630632	93835328	0.0581679	92957252	0.990642	16517402	0.176025	0.00222796	75.0578	73.4092	0.842628	NA	NA	NA	NA	NA	NA	NA	NA	NA	NA	NA	NA	NA	NA	NA	NA
NKTCL	Tumor average					1.16561e+08	1.02115e+08	0.135312	1.01303e+08	0.992228	2.08867e+07	0.194496	0.00772747	78.5896	91.8182	0.798417	NA	631.48	132.92	42.36	0.744655	0.155131	422.96	99	29.84	0.75509	0.169459	21	10.88	6.52	0.621725	0.36011
NKTCL	Control average					1.24633e+08	1.08979e+08	0.139952	1.08215e+08	0.992837	2.3877e+07	0.200634	0.00234764	84.9698	98.1133	0.80719	NA	NA	NA	NA	NA	NA	NA	NA	NA	NA	NA	NA	NA	NA	NA	NA
Cell line	KAI3	NA	Cell line		T	37500540	33847348	0.0974171	32971862	0.974134	14455244	0.427072	0	126.942	246.798	NA	NA	NA	NA	NA	NA	NA	NA	NA	NA	NA	NA	NA	NA	NA	NA	NA
Cell line	KHYG-1	NA	Cell line		T	40210470	36345482	0.0961189	34809524	0.95774	13114096	0.360818	0	127.893	268.966	NA	NA	NA	NA	NA	NA	NA	NA	NA	NA	NA	NA	NA	NA	NA	NA	NA
Cell line	NK-92	NA	Cell line		T	38671954	35269906	0.087972	34552380	0.979656	13076020	0.370742	0	125.546	242.993	NA	NA	NA	NA	NA	NA	NA	NA	NA	NA	NA	NA	NA	NA	NA	NA	NA
Cell line	NK-YS	NA	Cell line		T	26336342	23821278	0.0954978	23260782	0.976471	8687272	0.364685	0	105.39	177.472	NA	NA	NA	NA	NA	NA	NA	NA	NA	NA	NA	NA	NA	NA	NA	NA	NA
Cell line	NKL	NA	Cell line		T	30828780	28209510	0.0849618	27575716	0.977533	10129787	0.359091	0	114.595	201.29	NA	NA	NA	NA	NA	NA	NA	NA	NA	NA	NA	NA	NA	NA	NA	NA	NA
Cell line	SNK-6	NA	Cell line		T	38898376	34610008	0.110245	34081030	0.984716	11880276	0.343261	0.00222855	73.5382	183.339	NA	NA	NA	NA	NA	NA	NA	NA	NA	NA	NA	NA	NA	NA	NA	NA	NA
Cell line	YT	NA	Cell line		T	42745702	38025030	0.110436	37282126	0.980463	12098599	0.318175	0.00374682	76.2256	202.126	NA	NA	NA	NA	NA	NA	NA	NA	NA	NA	NA	NA	NA	NA	NA	NA	NA
Cell line	Average					3.6456e+07	3.28755e+07	0.0975213	3.20762e+07	0.975816	1.19202e+07	0.363406	0.000853623	107.162	217.569	NA	NA	NA	NA	NA	NA	NA	NA	NA	NA	NA	NA	NA	NA	NA	NA	NA
CLPD-NK	CLPD-NK_HRUH1253	NA	Tumor	Sorted NK tumor cells	TN	138334484	133013018	0.0384681	130564592	0.981593	10427687	0.078396	0.0015245	71.9833	94.6471	0.890164	82.5	343	63	40	0.61165	0.155172	248	48	25	0.657534	0.162162	22	12	3	0.8	0.352941
CLPD-NK	CLPD-NK_HRUH1253	NA	Control	Sorted T cells	TN	103997314	99894848	0.0394478	98092636	0.981959	8379687	0.0838851	0.00381944	56.4155	70.0924	0.882053	63.5	NA	NA	NA	NA	NA	NA	NA	NA	NA	NA	NA	NA	NA	NA	NA
CLPD-NK	CLPD-NK_HRUH1260	NA	Tumor	Sorted NK tumor cells	TN	90887662	87765424	0.0343527	86834310	0.989391	2947698	0.0335861	0.00436516	31.191	41.6816	0.559611	46.2	272	19	2	0.904762	0.0652921	184	16	1	0.941176	0.08	14	4	1	0.8	0.222222
CLPD-NK	CLPD-NK_HRUH1260	NA	Control	Sorted T cells	TN	76117490	73561968	0.0335734	72749692	0.988958	2559306	0.0347912	0.00381729	27.4028	36.2456	0.546027	39.3	NA	NA	NA	NA	NA	NA	NA	NA	NA	NA	NA	NA	NA	NA	NA
CLPD-NK	CLPD-NK_HRUH1272	NA	Tumor	Sorted NK tumor cells	TN	85834160	82544120	0.0383302	81429454	0.986496	3297620	0.0399498	0.00549305	32.8893	43.5971	0.576276	45.8	420	19	8	0.703704	0.0432802	257	16	5	0.761905	0.0586081	17	7	2	0.777778	0.291667
CLPD-NK	CLPD-NK_HRUH1272	NA	Control	Sorted T cells	TN	76905088	73711040	0.0415323	72948882	0.98966	3045097	0.0413113	0.00909858	27.9429	36.3628	0.552706	39.5	NA	NA	NA	NA	NA	NA	NA	NA	NA	NA	NA	NA	NA	NA	NA
CLPD-NK	Tumor average					1.05019e+08	1.01108e+08	0.0370503	99609452	0.985827	5.55767e+06	0.050644	0.00379423	45.3546	59.9753	0.67535	58.1667	345	33.6667	16.6667	0.740039	0.0879149	229.667	26.6667	10.3333	0.786872	0.100257	17.6667	7.66667	2	0.792593	0.288943
CLPD-NK	Control average					8.56733e+07	8.23893e+07	0.0381845	8.12637e+07	0.986859	4.66136e+06	0.0533292	0.00557844	37.2537	47.5669	0.660262	47.4333	NA	NA	NA	NA	NA	NA	NA	NA	NA	NA	NA	NA	NA	NA	NA
T-LGLL	T-LGLL_HRUH658	NA	Tumor	Sorted CD8+ tumor cells	TN	70504988	65222546	0.074923	64536690	0.989484	5386947	0.0825933	0.00328143	26.2081	38.5957	0.583794	NA	330	69	29	0.704082	0.172932	224	51	24	0.68	0.185455	20	16	5	0.761905	0.444444
T-LGLL	T-LGLL_HRUH658	NA	Control	Sorted CD4+ T cells	TN	70684092	66379980	0.0608922	65606580	0.988349	5159449	0.077726	0.00362132	28.9661	41.7083	0.60248	NA	NA	NA	NA	NA	NA	NA	NA	NA	NA	NA	NA	NA	NA	NA	NA
T-LGLL	T-LGLL_HRUH673	NA	Tumor	Sorted CD8+ tumor cells	TN	92993322	87020920	0.064224	86185254	0.990397	11745922	0.134978	0.00407662	37.9263	62.3331	0.512538	NA	279	49	7	0.875	0.14939	188	39	5	0.886364	0.171806	19	6	0	1	0.24
T-LGLL	T-LGLL_HRUH673	NA	Control	Sorted CD4+ T cells	TN	76576202	71957896	0.0603099	71286946	0.990676	6311280	0.087708	0.00245403	33.3629	53.9583	0.502648	NA	NA	NA	NA	NA	NA	NA	NA	NA	NA	NA	NA	NA	NA	NA	NA
T-LGLL	T-LGLL_HRUH1061	NA	Tumor	Sorted CD8+ tumor cells	TN	41495700	37385798	0.099044	37100884	0.992379	2023072	0.0541134	0.00313011	18.9369	28.0838	0.443102	28.1	486	53	9	0.854839	0.0983302	347	39	7	0.847826	0.101036	86	13	0	1	0.131313
T-LGLL	T-LGLL_HRUH1061	NA	Control	Sorted CD4+ T cells	TN	35756094	32237242	0.0984127	31984600	0.992163	2450794	0.0760237	0.00397541	17.3537	25.2026	0.434528	24.8	NA	NA	NA	NA	NA	NA	NA	NA	NA	NA	NA	NA	NA	NA	NA
T-LGLL	T-LGLL_HRUH1068	NA	Tumor	Sorted CD8+ tumor cells	TN	136331080	132545242	0.0277694	131121126	0.989256	13019523	0.098227	0.00565413	51.9444	71.7718	0.619878	67	246	29	10	0.74359	0.105455	169	23	9	0.71875	0.119792	15	8	3	0.727273	0.347826
T-LGLL	T-LGLL_HRUH1068	NA	Control	Sorted CD4+ T cells	TN	141068520	137177676	0.0275812	135749562	0.989589	10799421	0.0787258	0.00629044	51.5269	72.3918	0.61259	67	NA	NA	NA	NA	NA	NA	NA	NA	NA	NA	NA	NA	NA	NA	NA
T-LGLL	T-LGLL_HRUH1147	NA	Tumor	Sorted CD8+ tumor cells	TN	76695960	63075708	0.177588	62337698	0.9883	3381412	0.0536088	0.00356177	30.5661	49.0018	0.48869	53.8	211	58	11	0.84058	0.215613	138	43	9	0.826923	0.237569	18	14	1	0.933333	0.4375
T-LGLL	T-LGLL_HRUH1147	NA	Control	Sorted CD4+ T cells	TN	82208878	66513950	0.190915	65659240	0.98715	4296989	0.0646028	0.00413023	31.6892	50.7297	0.492979	55.5	NA	NA	NA	NA	NA	NA	NA	NA	NA	NA	NA	NA	NA	NA	NA
T-LGLL	T-LGLL_HRUH1148	NA	Tumor	Sorted CD8+ tumor cells	TN	86321392	70709054	0.180863	69933840	0.989037	5335396	0.0754556	0.0040062	33.4555	55.2102	0.491213	56.9	323	59	10	0.855072	0.15445	232	41	7	0.854167	0.150183	21	12	2	0.857143	0.363636
T-LGLL	T-LGLL_HRUH1148	NA	Control	Sorted CD4+ T cells	TN	66821136	55183348	0.174163	54508934	0.987779	4006061	0.0725955	0.00278708	26.2268	41.9156	0.472227	44.4	NA	NA	NA	NA	NA	NA	NA	NA	NA	NA	NA	NA	NA	NA	NA
T-LGLL	T-LGLL_HRUH1235	NA	Tumor	Sorted CD8+ tumor cells	TN	114477296	110069566	0.0385031	107871180	0.980027	8644970	0.078541	0.00321337	61.3589	75.5395	0.880961	68.7	484	51	30	0.62963	0.0953271	331	44	19	0.698413	0.117333	25	14	3	0.823529	0.358974
T-LGLL	T-LGLL_HRUH1235	NA	Control	Sorted CD8- control cells	TN	66867010	63481142	0.0506359	62102244	0.978279	4672746	0.0736084	0.00647701	34.6116	47.436	0.814048	40.7	NA	NA	NA	NA	NA	NA	NA	NA	NA	NA	NA	NA	NA	NA	NA
T-LGLL	T-LGLL_HRUH1254	NA	Tumor	Sorted CD4+CD8+ tumor cells	TN	105673814	101888358	0.0358221	100139452	0.982835	7209254	0.0707564	0.00383736	56.8715	71.3852	0.877808	64.7	368	77	39	0.663793	0.173034	251	54	25	0.683544	0.177049	26	21	4	0.84	0.446809
T-LGLL	T-LGLL_HRUH1254	NA	Control	Sorted CD3- control cells	TN	75419712	72755422	0.0353262	71028844	0.976269	6385401	0.0877653	0.0069893	41.2917	49.1429	0.824097	45.5	NA	NA	NA	NA	NA	NA	NA	NA	NA	NA	NA	NA	NA	NA	NA
T-LGLL	T-LGLL_HRUH1255	NA	Tumor	Sorted CD8+ tumor cells	TN	98992994	95714248	0.033121	94118844	0.983332	6593997	0.0688925	0.00329504	54.5202	65.191	0.864272	60.5	545	77	35	0.6875	0.123794	368	53	28	0.654321	0.125891	45	20	5	0.8	0.307692
T-LGLL	T-LGLL_HRUH1255	NA	Control	Sorted CD3- control cells	TN	105318396	101442018	0.0368063	99666530	0.982498	6761227	0.0666511	0.00207662	50.9667	60.8543	0.843731	60.4	NA	NA	NA	NA	NA	NA	NA	NA	NA	NA	NA	NA	NA	NA	NA
T-LGLL	T-LGLL_HRUH1256	NA	Tumor	Sorted CD8+ tumor cells	TN	123365516	118876728	0.0363861	117047800	0.984615	8143796	0.0685062	0.00213987	59.2649	77.5116	0.859321	71.3	550	51	30	0.62963	0.0848586	339	36	14	0.72	0.096	32	9	1	0.9	0.219512
T-LGLL	T-LGLL_HRUH1256	NA	Control	Sorted CD4+ T cells	TN	85860930	82852908	0.0350337	81270368	0.980899	6004227	0.0724685	0.0040482	46.3758	56.9243	0.849488	52.6	NA	NA	NA	NA	NA	NA	NA	NA	NA	NA	NA	NA	NA	NA	NA
T-LGLL	T-LGLL_HRUH1403	NA	Tumor	Sorted CD8+ tumor cells	TN	109914172	106704384	0.0292027	106255458	0.995793	13255549	0.124227	0.00735647	56.919	93.8113	0.635293	45.5	400	106	46	0.697368	0.209486	270	90	42	0.681818	0.25	20	27	11	0.710526	0.574468
T-LGLL	T-LGLL_HRUH1403	NA	Control	Sorted CD4+ T cells	TN	106740506	103321424	0.0320317	102962608	0.996527	11794742	0.114156	0.00849483	55.4804	90.7717	0.65888	49.5	NA	NA	NA	NA	NA	NA	NA	NA	NA	NA	NA	NA	NA	NA	NA
T-LGLL	T-LGLL_HRUH1525	NA	Tumor	Sorted CD4+ tumor cells	TN	103762672	102265792	0.014426	100259912	0.980386	9099356	0.0889775	0.00302392	58.839	64.6851	0.750497	76.9	308	125	38	0.766871	0.288684	203	107	28	0.792593	0.345161	18	34	8	0.809524	0.653846
T-LGLL	T-LGLL_HRUH1525	NA	Control	Sorted CD8+ control cells	TN	76664568	75555844	0.014462	74112066	0.980891	8648145	0.11446	0.0044019	51.7061	54.5641	0.78233	61.7	NA	NA	NA	NA	NA	NA	NA	NA	NA	NA	NA	NA	NA	NA	NA
T-LGLL	T-LGLL_HRUH1526	NA	Tumor	Sorted CD4+ tumor cells	TN	150944072	148658200	0.0151438	145974394	0.981946	28710917	0.193134	0.00435501	90.8126	101.819	0.780182	99.7	350	116	35	0.768212	0.248927	236	96	29	0.768	0.289157	18	25	10	0.714286	0.581395
T-LGLL	T-LGLL_HRUH1526	NA	Control	Sorted CD8+ control cells	TN	102012566	100453268	0.0152854	98736248	0.982907	10604251	0.105564	0.00413208	62.7711	67.7054	0.775909	78.2	NA	NA	NA	NA	NA	NA	NA	NA	NA	NA	NA	NA	NA	NA	NA
T-LGLL	T-LGLL_HRUH1527	NA	Tumor	Sorted CD4+ T cells	TN	82279282	80803922	0.0179311	79772216	0.987232	12662347	0.156705	0.00479167	42.6706	48.5447	0.714964	58.4	299	51	10	0.836066	0.145714	192	42	7	0.857143	0.179487	15	17	2	0.894737	0.53125
T-LGLL	T-LGLL_HRUH1527	NA	Control	Sorted CD8+ tumor cells	TN	82093812	80963350	0.0137704	79524546	0.982229	16974708	0.209659	0.0045388	54.6197	58.0483	0.788197	48.6	NA	NA	NA	NA	NA	NA	NA	NA	NA	NA	NA	NA	NA	NA	NA
T-LGLL	T-LGLL_FHRB2803	NA	Tumor	Sorted CD8+ tumor cells	TN	83562230	80819660	0.0328207	79909670	0.98874	2078063	0.0257123	0.00403401	28.6221	37.9056	0.550313	42.2	303	19	7	0.730769	0.0590062	185	13	4	0.764706	0.0656566	15	4	2	0.666667	0.210526
T-LGLL	T-LGLL_FHRB2803	NA	Control	Sorted CD3- control cells	TN	89767202	86734224	0.0337872	85828320	0.989555	2697390	0.0310995	0.00395924	31.2182	41.65	0.561838	45.7	NA	NA	NA	NA	NA	NA	NA	NA	NA	NA	NA	NA	NA	NA	NA
T-LGLL	Tumor average					9.84876e+07	9.34507e+07	0.0585178	9.2171e+07	0.986917	9.1527e+06	0.0916285	0.0039838	47.2611	62.7593	0.670188	61.0538	365.467	66	23.0667	0.7522	0.155	244.867	51.4	17.1333	0.762304	0.174105	26.2	16	3.8	0.829261	0.389946
T-LGLL	Control average					8.42573e+07	7.98006e+07	0.0586275	7.86685e+07	0.985717	7.17112e+06	0.0888543	0.00455843	41.2111	54.2002	0.667731	51.8923	NA	NA	NA	NA	NA	NA	NA	NA	NA	NA	NA	NA	NA	NA	NA
T-PLL	T-PLL_HRUH1268	NA	Tumor	Sorted CD4+ tumor cells	TN	80444772	77346040	0.03852	76455444	0.988486	5531583	0.0715173	0.00616561	29.6018	38.0134	0.555328	40.8	384	5	3	0.625	0.0128535	252	4	3	0.571429	0.015625	29	1	1	0.5	0.0333333
T-PLL	T-PLL_HRUH1268	NA	Control	CD3- blood cells	TN	72666226	70552722	0.0290851	69886772	0.990561	8038872	0.113941	0.0155101	39.6603	65.0912	0.569824	28.2	NA	NA	NA	NA	NA	NA	NA	NA	NA	NA	NA	NA	NA	NA	NA
T-PLL	T-PLL_HRUH1269	NA	Tumor	Sorted CD4+ tumor cells	TN	78705646	75862402	0.036125	74912422	0.987478	4144626	0.0546335	0.00592257	29.2077	40.8882	0.535089	38.7	410	50	9	0.847458	0.108696	257	31	6	0.837838	0.107639	33	13	2	0.866667	0.282609
T-PLL	T-PLL_HRUH1269	NA	Control	CD3- blood cells	TN	94912176	91101070	0.040154	90101814	0.989031	4377787	0.0480542	0.00637393	34.3329	45.1226	0.583119	48.1	NA	NA	NA	NA	NA	NA	NA	NA	NA	NA	NA	NA	NA	NA	NA
T-PLL	T-PLL_HRUH1396	NA	Tumor	Sorted CD4+ tumor cells	TN	77671380	74521176	0.0405581	73582408	0.987403	3445583	0.0462363	0.00407785	30.1863	37.5266	0.571305	42.6	323	37	9	0.804348	0.102778	207	27	5	0.84375	0.115385	26	14	1	0.933333	0.35
T-PLL	T-PLL_HRUH1396	NA	Control	CD4- blood cells	TN	86402606	83426028	0.0344501	82618582	0.990321	3295843	0.0395062	0.00381174	34.5166	42.9704	0.581264	49.3	NA	NA	NA	NA	NA	NA	NA	NA	NA	NA	NA	NA	NA	NA	NA
T-PLL	T-PLL_HRUH1846	NA	Tumor	CD8+ tumor cells	TN	102243540	94641100	0.0743562	91168552	0.963308	7351269	0.0776752	0.00688311	30.0574	45.1709	0.539835	44.3	223	25	6	0.806452	0.100806	143	16	6	0.727273	0.100629	8	5	3	0.625	0.384615
T-PLL	T-PLL_HRUH1846	NA	Control	Skin germline	TN	116217368	107746058	0.0728919	106445132	0.987926	8566721	0.0795084	0.00727242	33.976	49.9595	0.55719	52.2	NA	NA	NA	NA	NA	NA	NA	NA	NA	NA	NA	NA	NA	NA	NA
T-PLL	Tumor average					8.47663e+07	8.05927e+07	0.0473898	7.90297e+07	0.981669	5.11827e+06	0.0625156	0.00576229	29.7633	40.3998	0.550389	41.6	335	29.25	6.75	0.770814	0.0812833	214.75	19.5	5	0.745072	0.0848194	24	8.25	1.75	0.73125	0.262639
T-PLL	Control average					92549594	8.82065e+07	0.0441453	87263075	0.98946	6.06981e+06	0.0702525	0.00824206	35.6214	50.786	0.572849	44.45	NA	NA	NA	NA	NA	NA	NA	NA	NA	NA	NA	NA	NA	NA	NA
All	Tumor average					1.17009e+08	1.06612e+08	0.0925171	1.04866e+08	0.986205	1.35629e+07	0.124577	0.00834868	56.5767	69.6418	0.706327	53.3706	508.451	97.098	31.7255	0.749261	0.144827	338.314	73.0784	22.549	0.759439	0.160358	23.0392	12.9412	5.17647	0.715715	0.362926
All	Control Average					1.0534e+08	9.55488e+07	0.0949076	9.46643e+07	0.990254	1.5299e+07	0.140808	0.00436589	62.3862	76.4286	0.725394	48.5083	NA	NA	NA	NA	NA	NA	NA	NA	NA	NA	NA	NA	NA	NA	NA

## Sheet: RNA-seq summary
Sample ID	SRA Run ID	Raw reads	Trimmed reads	Mapped	Mapping Rate	Mapped Unique	Duplication Rate of Mapped	rRNA	rRNA rate	Exonic Rate	Intergenic Rate
NKTCL_RNA-seq_Case-1	SRR1648315	97859194	79904620	79089035	0.99	57016221	0.279	2029976	0.025	0.93	0.018
NKTCL_RNA-seq_Case-2	SRR1648318	96491106	80089218	79522712	0.993	55475101	0.302	3274687	0.041	0.917	0.019
NKTCL_RNA-seq_Case-3	SRR1648319	88335156	76860390	86213804	0.991	62302498	0.277	2112516	0.024	0.949	0.012
NKTCL_RNA-seq_Case-4	SRR1648320	104140362	86984942	76078307	0.99	65235684	0.143	1107020	0.014	0.824	0.028
NKTCL_RNA-seq_Case-5	SRR1648321	97724644	82689962	81913889	0.991	65304576	0.203	1435084	0.017	0.837	0.032
NKTCL_RNA-seq_Case-6	SRR1648322	105643118	85164436	84524618	0.992	49288724	0.417	3041732	0.036	0.925	0.021
NKTCL_RNA-seq_Case-7	SRR1648323	97306798	79128798	78238427	0.989	44875453	0.426	3363053	0.043	0.95	0.014
NKTCL_RNA-seq_Case-8	SRR1648324	115749942	91222570	90510068	0.992	58490305	0.354	4653810	0.051	0.938	0.018
NKTCL_RNA-seq_Case-9	SRR1648325	94043982	87354036	86546348	0.991	70010004	0.191	1226363	0.014	0.835	0.025
NKTCL_RNA-seq_Case-10	SRR1648326	94043666	88895898	87814715	0.988	69674137	0.207	1974466	0.022	0.881	0.023
NKTCL_RNA-seq_Case-11	SRR1648327	102457584	96201160	95373918	0.991	76478882	0.198	1653890	0.017	0.827	0.024
NKTCL_RNA-seq_Case-12	SRR1648328	98217120	92616310	91568861	0.989	76711225	0.162	1248467	0.013	0.801	0.029
NKTCL_RNA-seq_Case-13	SRR1648329	104074812	98053702	96865890	0.988	73668437	0.239	1554249	0.016	0.859	0.022
NKTCL_RNA-seq_Case-14	SRR1648330	97818946	92296696	91320647	0.989	76804531	0.159	1072949	0.012	0.793	0.025
NKTCL_RNA-seq_Case-15	SRR1648331	109487466	102937090	102103566	0.992	82664338	0.19	1720181	0.017	0.796	0.035
NKTCL_RNA-seq_Case-16	SRR1648332	124822932	116996896	115896469	0.991	98618990	0.149	1192198	0.01	0.79	0.026
NKTCL_RNA-seq_Case-17	SRR1648333	112594266	105831310	104676550	0.989	91602962	0.125	1067097	0.01	0.723	0.032
NK_Cell_line_RNA-seq_KHYG1	SRR1648334	79110920	75492894	73465863	0.973	59317976	0.193	1654200	0.022	0.916	0.02
NK_Cell_line_RNA-seq_NKYS	SRR1648335	129371960	124194330	120956065	0.974	92813740	0.233	3401931	0.027	0.931	0.018
NK_Cell_line_RNA-seq_PMIG-NK92	SRR1648336	96945004	92405294	89923847	0.973	75201617	0.164	2329907	0.025	0.859	0.032
NK_Cell_line_RNA-seq_PRDM1-NK92	SRR1648337	99698052	96139854	92945154	0.967	77227871	0.169	2052874	0.021	0.867	0.029
Normal_NK_Cell_RNA-seq_NKCOD12	SRR1649193	89660920	86822086	86032961	0.991	42081684	0.511	947489	0.011	0.886	0.015
Normal_NK_Cell_RNA-seq_PBNK48h	SRR1649195	124187338	118823334	117698688	0.991	69637540	0.408	644616	0.005	0.847	0.02
Normal_NK_Cell_RNA-seq_Resting_NK	SRR1649196	112311948	108632996	107643305	0.991	58015961	0.461	854398	0.008	0.77	0.023
YT	NA	49740528	40147756	39345228	0.98	26295886	0.332	276055	0.007	0.736	0.039
NKL	NA	41890458	32794602	32184261	0.981	22608109	0.298	417212	0.013	0.685	0.051
NK-92	NA	38876960	30437110	29691829	0.976	21697343	0.269	133375	0.004	0.71	0.038
DERL-2	NA	36440670	28346790	27816299	0.981	21098559	0.242	274510	0.01	0.667	0.036
NK-YS	NA	33434056	26213362	25420094	0.97	18723339	0.263	359437	0.014	0.72	0.05
IMC_1	NA	113266920	97483448	94970514	0.974	21917024	0.769	23997207	0.246	0.533	0.158
KHYG-1	NA	33741656	26900914	26445749	0.983	18581578	0.297	265915	0.01	0.717	0.047
KAI3	NA	45390944	38229248	37599259	0.984	24740665	0.342	583951	0.015	0.703	0.047
SNK-6	NA	34297432	27438332	26916258	0.981	19301734	0.283	355271	0.013	0.69	0.049
DERL-7	NA	38333232	29032570	28456665	0.98	20930130	0.264	318632	0.011	0.683	0.04
healthy_NK	NA	32837250	27362524	26769960	0.978	20142986	0.248	153421	0.006	0.596	0.042
healthy_NK_IL2	NA	33436488	27519890	26993838	0.981	21833889	0.191	152515	0.006	0.574	0.038
healthy_NK_IL2_2	NA	172481190	112963150	108162109	0.957	37536465	0.653	31175457	0.276	0.48	0.197
healthy_NK_IL2_3	NA	181429998	97380362	92906435	0.954	19144023	0.794	34794587	0.357	0.424	0.267
T-LGLL HRUH1254	NA	51053864	50569390	38942025	0.77075	37856362	0.01975	495517	0.01	0.4285	0.043
T-LGLL HRUH1526	NA	125099458	116612234	87552160	0.751	67733684	0.226	9083859	0.078	0.389	0.101
T-LGLL HRUH1527	NA	136134648	128327460	100783488	0.785	83813841	0.168	2722595	0.021	0.614	0.038
T-LGLL FHRB1147	NA	87836468	82912010	75891783	0.915	59925451	0.21	3931024	0.047	0.408	0.185
T-LGLL FHRB1148	NA	100205990	95860992	91247136	0.952	65015385	0.287	3557976	0.037	0.514	0.109
T-LGLL FHRB1149	NA	128063922	122844210	116761041	0.95	94100313	0.194	2095230	0.017	0.388	0.167
T-LGLL FHRB1403	NA	146584856	136636612	106813244	0.782	90757474	0.15	2134263	0.016	0.523	0.044
T-LGLL FHRB227	NA	22881132	20044598	18881410	0.942	16691683	0.116	1036846	0.052	0.484	0.131
T-LGLL FHRB246	NA	84754256	79623412	67875837	0.852	58499584	0.138	3474606	0.044	0.486	0.056
T-LGLL TP126	NA	115605278	108344132	97016580	0.895	88089847	0.092	1692335	0.016	0.351	0.075
T-LGLL TP127	NA	48682878	45330760	39633041	0.874	36611808	0.076	699952	0.015	0.552	0.055
T-LGLL TP128	NA	162377434	152636410	128368409	0.841	115109091	0.103	1403033	0.009	0.476	0.044
T-LGLL TP129	NA	88622278	83273046	74918798	0.9	70139504	0.064	624131	0.007	0.412	0.115
T-LGLL TP130	NA	158445468	146498744	131362844	0.897	119466928	0.091	893642	0.006	0.409	0.04
T-LGLL TP131	NA	115287650	107373802	95357600	0.888	85858773	0.1	1486805	0.014	0.439	0.105
T-LGLL TPL132	NA	90153158	88112638	81452980	0.924	73422420	0.099	479244	0.005	0.422	0.058
T-LGLL TPL133	NA	83038720	79659590	67471167	0.847	60675395	0.101	1451557	0.018	0.367	0.085
healthy CD8 905	NA	62444672	59928786	48476983	0.809	40539844	0.164	2490041	0.042	0.43	0.139
healthy CD8 FHRB1172	NA	106349820	100837458	92897848	0.921	74095950	0.202	12437695	0.123	0.477	0.115
healthy CD8 FHRB1173	NA	98415532	92820452	84541880	0.911	64651481	0.235	13786343	0.149	0.486	0.133
healthy CD8 FHRB1255	NA	105586386	97643624	87099645	0.892	72136976	0.172	9624243	0.099	0.501	0.117
healthy CD8 FHRB1284	NA	125528282	119823758	85974403	0.929	74250622	0.136	6048404	0.065	0.545	0.084
healthy CD4 616	NA	112701708	104241308	93547593	0.897	80087295	0.144	2723408	0.026	0.546	0.066
healthy CD4 HRUH1188	NA	25213002	23693116	20477797	0.864	18504308	0.096	419154	0.018	0.562	0.048
healthy CD4 HRUH1189	NA	41411412	39964558	35219054	0.881	29878232	0.152	1137790	0.028	0.555	0.069
