# Supplementary material for: Aggressive natural killer-cell leukemia mutational landscape and drug profiling highlight JAK-STAT signaling as therapeutic target
Source: Nat Commun. 2018 Apr 19;9:1567. doi: 10.1038/s41467-018-03987-2 (PMC5908809; doi:10.1038/s41467-018-03987-2)
Supplement: Supplementary file 7 — Supplementary Data 4 [file 41467_2018_3987_MOESM7_ESM.xlsx]

## Sheet: Oncodrive-fm_ANKL
Supplementary Data 4. MutSigCV and OncodriveFM analyses of identified mutations in ANKL and NKTCL.
Gene	p	q
A2M	0.9903290541806966	01:00:00
ABCA13	0.6865199494277119	01:00:00
ABCA6	0.042934103867951046	0.2612431065863462
ACADS	0.9985924845834304	01:00:00
ACAN	0.493009289074949	01:00:00
ACSBG2	0.9973175659309254	01:00:00
ADAM17	0.8777125666140355	01:00:00
ADAM2	0.033163282753908674	0.21260033051166452
ADCY2	0.9925820994249238	01:00:00
ADCY7	0.09789963948022529	0.4771485541985793
ADGRA3	0.7862257751453339	01:00:00
AGAP4	0.7704227458866512	01:00:00
AHNAK2	0.5414516089318482	01:00:00
AIM1	0.7585679754741519	01:00:00
AIM1L	0.9356606096129376	01:00:00
AKR1B15	0.87782514377149	01:00:00
ALG10B	0.00019454410647934406	0.004365083389130282
ANK2	0.12015991348305288	0.5371108521269853
ANK3	0.27147470919271677	0.8624727486742063
ANKRD11	0.8287727601636511	01:00:00
ANKRD26	0.3875564900931451	0.9748299459923329
ARAP2	0.0005598616640316578	0.010049516869368258
ARID2	0.00811225398522053	0.07103168733400415
ATP9A	0.32556367436927647	0.8921935809051165
ATR	0.982370257674327	01:00:00
AUTS2	0.0027710758530473667	0.0343040079739312
AXIN1	0.9255910431142379	01:00:00
BAHCC1	0.9963711026664273	01:00:00
BCOR	2.4409229816502176e-05	0.0007966285003749347
BRAT1	0.2704354243156446	0.8624727486742063
BRCA2	0.7667538405604101	01:00:00
BRSK2	0.755263207782208	01:00:00
C1S	0.9794170451431328	01:00:00
C2CD3	0.983384447416708	01:00:00
C9orf72	0.9999999997117406	01:00:00
C9orf91	0.9999999997117406	01:00:00
CACNA1A	0.0073997470671360865	0.06955080202478188
CACNA1B	0.1162556031446712	0.5334396036841883
CACNA1C	0.24360515522882087	0.8097615808069137
CACNA1D	0.9956741333042511	01:00:00
CADM3	0.8493379910577972	01:00:00
CAMTA1	0.9999999997117406	01:00:00
CASC1	0.9941219217520959	01:00:00
CCDC141	0.4020513153435219	0.9752460960021917
CCDC168	0.8041559127322444	01:00:00
CCDC39	0.5128366511465736	01:00:00
CCDC80	0.003790580901447904	0.04389737237483218
CD109	1.527146808766311e-05	0.0006091618937190062
CELSR1	0.049134828387456086	0.28917054739502845
CELSR2	0.09861012977639383	0.4771485541985793
CEP112	0.5742697325399115	01:00:00
CEP170B	0.914844576800555	01:00:00
CEP192	0.9999999997117406	01:00:00
CEP290	0.8696335245115749	01:00:00
CFAP46	0.38509601355328826	0.9748299459923329
CFTR	0.00010144911515830302	0.002601445167273627
CHD7	0.22793942736059358	0.7793357564043152
CHML	0.9999999997117406	01:00:00
CLCA4	0.9288542568434115	01:00:00
CNTNAP3B	0.9999999999986665	01:00:00
COL18A1	0.012091194010621087	0.09865315113211297
COLQ	0.3736978287689535	0.9651620181874412
CPSF1	0.5745727354346823	01:00:00
CR1	0.9129868601652328	01:00:00
CRYBG3	0.9999999997117406	01:00:00
CSMD2	0.7415275075154999	01:00:00
CUL4B	1.5132358837099957e-06	6.790646028148606e-05
DDX3X	8.852461172992321e-07	6.790646028148606e-05
DEPTOR	0.12922233778405368	0.5424264454589651
DGKQ	0.4331090987018946	0.9967061950896166
DHRS1	0.8262247219424029	01:00:00
DHX34	0.6150896680201938	01:00:00
DLG5	0.43012132162066874	0.9962164803988393
DMD	0.49581503917314884	01:00:00
DNAH1	0.9946210116091458	01:00:00
DNAH10	0.1010119501924569	0.4771485541985793
DNAH11	0.9836578297798393	01:00:00
DNAH14	0.2761045235289472	0.863708314964374
DNAH2	0.9602904856365975	01:00:00
DNAH3	0.005049353898689102	0.05493084998876932
DNAH7	0.30140090331007996	0.863708314964374
DNAH9	0.0023748341283975627	0.03044876614624018
DNHD1	0.9893923667027598	01:00:00
DOCK4	0.13494516991788563	0.5505149545513743
DSCAML1	0.9724129542182469	01:00:00
DSP	0.5999347916562348	01:00:00
DST	0.686206747764031	01:00:00
DUX4	0.9999999997117406	01:00:00
EIF4G1	0.813965205256475	01:00:00
EP400	0.813965205256475	01:00:00
EPHA5	0.7281070138121355	01:00:00
EPPK1	0.9985536510807782	01:00:00
ERVFRD-1	0.0010040907504349494	0.014418743176245873
ETNK1	0.23689221583437314	0.8023047687220751
FAM84B	0.9990316080144224	01:00:00
FANCI	0.7819676822647401	01:00:00
FAT1	0.1397640026805349	0.5575030773590226
FAT2	0.5864822657393076	01:00:00
FAT3	0.18365698901352967	0.6528005847114569
FBN1	0.029264762890019003	0.20203942072147735
FDXACB1	0.9142273072847449	01:00:00
FER1L5	0.9603980268950227	01:00:00
FHDC1	0.9088048204755523	01:00:00
FHOD3	0.9957790070336744	01:00:00
FILIP1L	0.8930013392226086	01:00:00
FLNC	0.28577896794388624	0.863708314964374
FN1	0.4706113669199602	01:00:00
FOCAD	0.9947183691961073	01:00:00
FRAS1	0.30795171118506925	0.863708314964374
FREM2	0.9999478092383602	01:00:00
FSIP2	0.7304530617403691	01:00:00
GALNT16	0.5878750458237165	01:00:00
GAS2L2	0.3025386313796121	0.863708314964374
GCC2	0.3058168159780883	0.863708314964374
GCFC2	0.45010004046011554	01:00:00
GCN1L1	0.013133055872804555	0.10477260129637413
GFRA2	0.9999999999998334	01:00:00
GIPR	0.025243933831200827	0.17769749500786466
GOLGA2	0.0004645595879533282	0.00877773116185499
GOLGA6L6	0.9707499832971328	01:00:00
GRIN2C	0.9991553582481546	01:00:00
GRM5	0.9999262246209114	01:00:00
GRM7	0.4616290276035083	01:00:00
GTF3C1	0.7919238451772738	01:00:00
GYS1	0.8089953910920932	01:00:00
HEATR6	0.9999999997117406	01:00:00
HERC1	0.13145153413629518	0.5424264454589651
HIPK4	0.9940161219276317	01:00:00
HIVEP3	0.37264294062918657	0.9651620181874412
HLTF	0.7563698472597051	01:00:00
HMCN2	0.583384462176515	01:00:00
HRNR	0.28016010355821186	0.863708314964374
HSPG2	0.07762860303155228	0.40983336012245986
IGFN1	0.9493534378546412	01:00:00
INA	1.5132358837099957e-06	6.790646028148606e-05
INTS10	0.005774958904968708	0.059234578482393316
IQGAP1	0.857845288161337	01:00:00
IRS1	0.9958419443411834	01:00:00
ITGA10	0.9125136122611797	01:00:00
KARS	0.9905319081183098	01:00:00
KDM5A	0.813965205256475	01:00:00
KIAA1549	0.4482079453068749	01:00:00
KIAA1671	0.999929453613225	01:00:00
KIF26B	0.9999999997117406	01:00:00
KMT2D	0.813965205256475	01:00:00
KMT2E	0.8937619159935148	01:00:00
KRTAP9-7	0.9999999997117406	01:00:00
LAMC3	0.813965205256475	01:00:00
LILRA1	0.09337396224371985	0.4655729506318809
LILRA6	0.0019271624345899019	0.026609665923760566
LILRB2	1.8283136789642995e-05	0.0006563646107481836
LMO7	0.7518205419297217	01:00:00
LOC101060321,LOC101060389,LOC102724862,TBC1D3B,TBC1D3H,TBC1D3L	0.7997639583478409	01:00:00
LOC93432	0.7307312722260693	01:00:00
LPA	0.9202506956447223	01:00:00
LRP5	0.9951740965652477	01:00:00
LRRC37B	0.9980639713127244	01:00:00
LRRC56	0.9999999997117406	01:00:00
LRRC74A	0.5937333724819829	01:00:00
LRRIQ4	0.5783369079456464	01:00:00
MAGEA1	0.9992553526361385	01:00:00
MAMDC4	0.9926409884145997	01:00:00
MAP2	0.9838198788632859	01:00:00
MAPK7	0.058565831759103126	0.32346359386950807
MAST4	0.08548264873039035	0.4322291675240864
MKI67	0.7585490150893232	01:00:00
MROH2B	0.38830273614736377	0.9748299459923329
MROH5	0.37196966441599255	0.9651620181874412
MST1	0.24116871153862063	0.8091548359099514
MST1R	0.9999999997117406	01:00:00
MTUS2	0.2807098257580578	0.863708314964374
MUC12	0.6371303049010661	01:00:00
MUC16	0.09983708219274434	0.4771485541985793
MUC17	0.9397509934769814	01:00:00
MUC2	0.9999999999998334	01:00:00
MUC21	0.9676512639258487	01:00:00
MUC22	0.813965205256475	01:00:00
MUC3A	0.9871589182541316	01:00:00
MUC4	0.9326775845116053	01:00:00
MUC5AC	0.9999675389883931	01:00:00
MUC5B	0.7031192289599726	01:00:00
MUC6	0.1722897874894458	0.6311432011092963
MUM1	0.963233361896305	01:00:00
MYBPC2	0.9999999997117406	01:00:00
MYH1	0.0006065181399200759	0.01036857201101463
MYH10	0.00010987069388035398	0.0026295719402031383
MYH9	0.8789226550275258	01:00:00
MYO15A	0.42350641916168674	0.9943178663386436
MYO16	0.9999691152968531	01:00:00
MYO18B	0.1788704648765027	0.6486312817238835
MYO3A	0.2625300424077761	0.8490836506701949
MYO7A	0.8214723836965316	01:00:00
MYO7B	0.9978876062590785	01:00:00
MYO9A	0.08297476475109888	0.4255420077949214
NAV2	0.0006978623084290536	0.01089272037939262
NAV3	0.9999999997117406	01:00:00
NBAS	0.9322377102871483	01:00:00
NBEAL1	4.64553184186256e-05	0.001282881485560507
NBPF4	0.2600687654127739	0.848769879847144
NCAM2	0.7614752463497771	01:00:00
NEB	0.04224488130714399	0.2612431065863462
NFAT5	8.678766039160735e-09	1.5578385040293519e-06
NFATC2	0.033011165460311354	0.21260033051166452
NINL	0.033062064529806534	0.21260033051166452
NOTCH3	0.5740460717395284	01:00:00
NR5A2	0.2489407055045959	0.8199056263866965
NTSR1	0.9999999997117406	01:00:00
NYNRIN	0.9248448230801347	01:00:00
OBSCN	0.3026015073700885	0.863708314964374
ODF3L2	0.7731947100130023	01:00:00
OR2B2	0.8029494209650119	01:00:00
OR3A2	0.009907197787929256	0.0846829525206334
OR4K5	0.06223115183960182	0.3384997501578341
OSCAR	0.9999999999998334	01:00:00
OXR1	0.044202984315638405	0.2644811894885698
P3H2	0.005303980867515379	0.05600379798347121
PAPPA	0.369984077712044	0.9651620181874412
PARP10	0.39999607161612993	0.9752460960021917
PCDH15	0.0657600296143458	0.3523559795753752
PCDHA1	0.12866317042203423	0.5424264454589651
PCDHGA10	0.13801762751206725	0.5567227896273275
PCDHGB1	0.30319030924597823	0.863708314964374
PCLO	0.6922199151035213	01:00:00
PDE8A	0.0247380828592475	0.17761943492939705
PI4KA	0.11738643089429213	0.5334396036841883
PIEZO1	0.00219947276947563	0.029244841638583374
PIK3C2A	0.845476732707365	01:00:00
PIK3C2G	0.864616915663684	01:00:00
PKD1	0.1672918796081435	0.62560192478462
PKHD1L1	0.07909624344798538	0.4115297304032862
PLBD2	0.882403368404933	01:00:00
PLEC	0.29260143007887596	0.863708314964374
PLEKHG4B	0.5355352719818587	01:00:00
PNMA6A	0.9999999997117406	01:00:00
POLE	0.8278555125235754	01:00:00
POTEB3	0.9999999999986665	01:00:00
PPARGC1B	0.1288735152495024	0.5424264454589651
PPP2R3A	0.2934051362516622	0.863708314964374
PRAMEF15	0.8703596860471172	01:00:00
PRDM10	0.0006752913943687266	0.01089272037939262
PRG4	0.9964885243719009	01:00:00
PTCH1	0.7642201186530003	01:00:00
RABL6	0.41261368795014275	0.987522093160675
RAPGEF1	0.9625288144532743	01:00:00
RASGRP4	0.7212643390382163	01:00:00
REXO1	0.9738807741187177	01:00:00
RGS14	0.13112615332448196	0.5424264454589651
RHBDF2	0.809086595734246	01:00:00
RNF213	0.893675696674139	01:00:00
ROR2	0.387833962864636	0.9748299459923329
RP1L1	0.9523413003642474	01:00:00
RPGRIP1L	0.0003928703282537471	0.007835580435727513
RPRD2	0.8471443364764955	01:00:00
RPTN	0.8356450325336185	01:00:00
RREB1	0.3938747710363124	0.9749154213762309
RRP12	0.00637574361932447	0.06186194484695905
RTL1	0.953727236832318	01:00:00
RTP1	0.39648370897194907	0.9749154213762309
RYR3	0.1619513836462818	0.6175951217990312
SAAL1	0.00038893077916068997	0.007835580435727513
SALL2	0.12569569293323835	0.5424264454589651
SCAF4	0.0036156435610753546	0.04326720128086841
SEC16A	0.4109663961314902	0.987522093160675
SEMA3G	0.21906407255932447	0.7561923273922835
SEMA4G	0.3493713651192488	0.9501842430137146
SEMA5A	0.8270750080532859	01:00:00
SETBP1	0.5790535729749102	01:00:00
SETD1A	0.813965205256475	01:00:00
SHANK2	0.9957182529250495	01:00:00
SHROOM3	0.6118863651922348	01:00:00
SIGLEC11	0.8417951848158558	01:00:00
SIK3	0.16343046398581607	0.6175951217990312
SLC1A2	0.2879545238515757	0.863708314964374
SLC22A6	0.9999999997117406	01:00:00
SLC2A6	0.4748005691243897	01:00:00
SLC35F4	0.487693955181534	01:00:00
SLC8A2	8.678766039160735e-09	1.5578385040293519e-06
SLC9A5	0.058448019276977514	0.32346359386950807
SLX4	0.5561213847872766	01:00:00
SORBS2	0.058448019276977514	0.32346359386950807
SOX1	0.9301387569919253	01:00:00
SPDYE6	0.9999999997117406	01:00:00
SPOCD1	0.46613489244659234	01:00:00
SPTBN1	0.7768963391345582	01:00:00
SPTBN5	0.9986811506288591	01:00:00
SRCAP	0.9036660969346144	01:00:00
SRGAP2B	0.9999999997117406	01:00:00
SRRM2	0.02293858509856661	0.16806024592623292
SSPO	01:00:00	01:00:00
STAT3	0.007749392983262604	0.06955080202478188
SUPT20H	0.2064136874780984	0.7264952333787974
SUPT5H	0.9489129871259032	01:00:00
SVEP1	0.9999999997117406	01:00:00
SYNE1	0.5571692919468219	01:00:00
SYNE2	0.03287774676935151	0.21260033051166452
SYNPO2	0.21338283043365514	0.7437323895697301
TAAR6	0.9999999997117406	01:00:00
TACC2	0.8130245869326163	01:00:00
TACC3	0.1832073855759635	0.6528005847114569
TAS1R1	1.5132358837099957e-06	6.790646028148606e-05
TCF20	0.004473452693468771	0.050186547404852774
TCF3	0.36489286314713776	0.9651620181874412
TDRD1	0.9999999997117406	01:00:00
TDRD6	0.4175622146569351	0.9927472520651637
TECPR2	0.4265318980951285	0.9943178663386436
TECTA	0.32326457962613686	0.8921935809051165
TENM4	0.9693811600873145	01:00:00
TERT	0.14311433926900852	0.5645939318414731
TG	0.018891381343902114	0.14429799792469913
THSD7A	0.8086348223785087	01:00:00
TJP1	0.6928388071926808	01:00:00
TLN2	0.35300326458232556	0.9528433983838712
TLR3	0.9875133405119391	01:00:00
TMCO6	0.39321562698482615	0.9749154213762309
TNN	0.813965205256475	01:00:00
TNS3	0.29330714484742115	0.863708314964374
TPTE	1.5132358837099957e-06	6.790646028148606e-05
TRPM2	0.6076015348333335	01:00:00
TRPM4	0.14746983244848688	0.5754529331413781
TRRAP	0.9951595437704426	01:00:00
TSC2	0.011931399267881893	0.09865315113211297
TSPO2	0.5726368838076175	01:00:00
TSSC4	0.10592551986588261	0.49386054067340074
TTLL5	0.7293942308424162	01:00:00
TTN	0.01805274527960843	0.1408899033778136
TULP4	0.8631833727598957	01:00:00
TXNDC11	0.9900116223526609	01:00:00
UACA	0.4401304445682219	01:00:00
UBA7	0.0060485451323344375	0.06031743618077953
UBR4	0.4796207409948774	01:00:00
UNC80	0.9957231431280755	01:00:00
URB2	0.9800549644696923	01:00:00
USH2A	0.3696512231838238	0.9651620181874412
UTS2B	0.1697780705850752	0.6283538901035258
VCAN	0.30013459460207215	0.863708314964374
WDFY4	0.42551202909170605	0.9943178663386436
WNK2	0.7309908644712648	01:00:00
XIRP1	0.04292999252102592	0.2612431065863462
XIRP2	0.16032800855016227	0.6175951217990312
XRN1	0.9256844585421569	01:00:00
ZBTB4	0.8228709982056384	01:00:00
ZEB1	0.9562843673864951	01:00:00
ZFHX3	0.12118657109271813	0.5371108521269853
ZFHX4	0.7245670735558647	01:00:00
ZNF182	0.6867393676153554	01:00:00
ZNF225	0.32044367212218927	0.891777351099736
ZNF286A	0.8299464091686213	01:00:00
ZNF44	2.7071944903256373e-05	0.0008099023516890864
ZNF479	0.007714245998423741	0.06955080202478188
ZNF521	0.9520257588900476	01:00:00
ZNF559	0.0007471578788577071	0.011176236604579868
ZNF587	0.895300413561078	01:00:00
ZNF608	0.058448019276977514	0.32346359386950807
ZNF658	0.9999919348674452	01:00:00
ZNF676	0.6081519757729232	01:00:00
ZNF714	1.5132358837099957e-06	6.790646028148606e-05
ZNF845	0.02074907688300176	0.15518580418745065
ZRANB3	0.9955563906451111	01:00:00
ZWILCH	0.895300413561078	01:00:00

## Sheet: MutSigCV_ANKL
gene	expr	reptime	hic	N_nonsilent	N_silent	N_noncoding	n_nonsilent	n_silent	n_noncoding	nnei	x	X	p	q	For parameter details, refer to http://software.broadinstitute.org/cancer/software/genepattern/modules/docs/MutSigCV
LILRB2	717623	458	-6	62230	18508	0	5	1	0	50	5	708498	8.346396e-06	1.600087e-01
SAAL1	631291	436	20	51744	10738	0	4	0	0	50	8	1010534	2.549196e-04	1
SLC8A2	797690	276	38	91420	28364	0	4	1	0	50	9	1004738	4.962942e-04	1
INA	522257	125	41	48118	15596	0	3	0	0	50	5	679392	1.045354e-03	1
PTH2	2173457	290	44	9982	3766	0	2	0	0	50	4	762496	2.599734e-03	1
IFT46	3267059	207	46	41972	9366	0	2	0	0	50	2	798630	3.223325e-03	1
CUL4B	416744	NaN	14	98728	23842	0	3	0	0	50	7	914928	3.261843e-03	1
THAP11	1039476	143	49	31976	9548	0	2	0	0	50	3	766248	3.426888e-03	1
TPTE	30271	1268	-81	60844	15400	0	3	0	0	50	5	539028	3.837827e-03	1
ADAM2	12694	576	-2	78400	18830	0	4	0	0	50	11	1100876	4.321378e-03	1
NANOS1	680734	411	-1	27552	10024	0	2	0	0	50	4	716674	4.521903e-03	1
AUTS2	52369	997	12	136234	38738	0	5	1	0	50	7	887572	5.120433e-03	1
MAP2K7	952640	320	27	45542	12894	0	2	0	0	50	3	828394	6.039202e-03	1
PRSS1	285408	636	11	25214	6776	0	2	0	0	50	4	969066	6.140322e-03	1
LRRC75A	829707	254	8	36428	8386	0	2	0	0	50	6	868280	6.553887e-03	1
OSCAR	767094	317	-50	37898	7000	0	7	0	0	50	10	727832	6.981794e-03	1
TAS1R1	628180	259	38	85960	22274	0	3	0	0	50	12	912632	7.251670e-03	1
DDX3X	627364	NaN	54	85204	19726	0	4	0	0	50	6	832048	7.461560e-03	1
ADRB3	672861	356	25	39074	14364	0	2	0	0	50	6	871864	8.537360e-03	1
ZNF714	164756	1079	-42	69482	14994	0	3	0	0	21	3	353010	9.174990e-03	1
SERPINB7	159863	441	-11	43470	10248	0	2	1	0	50	7	778554	9.418851e-03	1
VEZF1	854628	182	27	53382	15022	0	2	0	0	50	5	817264	1.055601e-02	1
GPR1	332753	487	25	41342	9954	0	2	0	0	50	12	928466	1.087589e-02	1
NFAT5	1302986	NaN	41	161784	41958	0	4	0	0	32	5	505218	1.090616e-02	1
TACC3	867402	350	39	87108	23282	0	5	0	0	50	1	863030	1.207585e-02	1
MAGEA1	607570	NaN	18	31864	9226	0	4	0	0	50	5	796292	1.217815e-02	1
VTCN1	322193	566	12	34580	8148	0	2	0	0	50	4	836962	1.439831e-02	1
FOXD1	476449	473	34	42840	16086	0	2	0	0	50	8	874006	1.453749e-02	1
NOS1AP	372116	410	2	69468	15106	0	2	0	0	50	3	822136	1.497647e-02	1
P3H2	165372	399	3	73892	20538	0	4	0	0	50	3	774326	1.506522e-02	1
GINS3	695011	385	-1	26796	7392	0	2	0	0	50	5	762860	1.548771e-02	1
TCF20	1257937	305	43	193998	56112	0	3	1	0	50	6	955822	1.889128e-02	1
OR3A2	506514	628	0	31024	9926	0	3	0	0	50	5	923650	1.970724e-02	1
OR10A2	427462	681	8	29624	9142	0	2	0	0	50	7	741930	2.010647e-02	1
KLK2	655673	589	25	34342	4214	0	2	0	0	50	8	967372	2.032089e-02	1
PRR34	NaN	NaN	NaN	12796	5110	0	2	0	0	50	8	1528688	2.042776e-02	1
ZNF223	533136	558	-35	53172	12250	0	2	0	0	50	7	671748	2.063699e-02	1
ZNF559	401242	705	-65	75530	16422	0	3	0	0	50	6	1208690	2.076195e-02	1
RUNX2	54989	416	8	56630	15078	0	2	0	0	50	7	787794	2.133500e-02	1
NAP1L5	177679	486	8	19642	4732	0	2	0	0	7	1	157836	2.238880e-02	1
C1orf189	2028928	185	35	11074	2520	0	1	0	0	50	3	694400	2.310452e-02	1
GOLGA2	1813435	201	46	105798	28602	0	3	0	0	50	5	816424	2.336060e-02	1
SOX11	10248	1198	-17	43302	12740	0	2	0	0	50	5	1101954	2.347592e-02	1
BEAN1	NaN	NaN	NaN	51254	13314	0	2	0	0	50	8	1536892	2.405539e-02	1
CXCL2	199590	368	13	11592	3514	0	1	0	0	50	4	842856	2.456103e-02	1
ANGPTL5	416999	514	-21	43834	10066	0	2	0	0	50	9	1123122	2.524629e-02	1
MDFI	486789	331	52	29092	7518	0	2	0	0	50	6	756504	2.646310e-02	1
RABEP2	1189140	257	55	58618	17794	0	2	0	0	50	8	822654	2.732166e-02	1
FOXP2	42204	828	-13	87388	20468	0	2	0	0	50	9	1131704	2.810703e-02	1
PNMA6A	NaN	NaN	NaN	39466	12558	0	3	0	0	50	8	1536136	2.834225e-02	1
CEBPA	355217	510	-9	34566	11522	0	2	0	0	50	7	954590	2.872765e-02	1
SDHAF4	119480	618	15	10962	3206	0	1	0	0	50	9	907326	2.933564e-02	1
ERVFRD-1	NaN	NaN	NaN	54880	16016	0	3	0	0	50	8	1539594	2.966782e-02	1
UPK3A	439942	277	32	28266	9268	0	2	0	0	50	12	848218	2.978354e-02	1
GIPR	950605	194	45	49840	15400	0	3	0	0	50	5	764470	2.987029e-02	1
LYPD3	368705	182	-29	33726	11130	0	2	0	0	50	8	869764	3.141068e-02	1
TMEM151B	NaN	NaN	NaN	57708	18592	0	2	0	0	50	8	1542170	3.334222e-02	1
TPCN1	429315	206	36	96362	25634	0	2	0	0	50	4	842072	3.405159e-02	1
SLC9A5	1155617	142	51	91728	26880	0	2	1	0	50	3	732872	3.408026e-02	1
KCNK18	202100	640	4	37982	10864	0	2	0	0	50	7	726698	3.546843e-02	1
DMRTA2	147973	639	-7	52458	19054	0	2	0	0	50	4	1023456	3.557209e-02	1
FAU	3267059	207	46	17808	3766	0	1	0	0	50	2	798630	3.561185e-02	1
ATP6V1G1	288977	221	10	12964	3136	0	1	0	0	33	2	539406	3.585944e-02	1
SLC35F4	175308	918	27	49210	14098	0	3	1	0	50	5	830802	3.622646e-02	1
POLR3GL	NaN	NaN	NaN	23786	6090	0	1	0	0	50	8	1529668	3.650394e-02	1
MT1E	653985	187	28	12698	2954	0	2	0	0	50	5	661920	3.764630e-02	1
HIGD1C	569122	220	40	10304	2786	0	1	0	0	50	14	829332	3.768647e-02	1
SFT2D3	NaN	NaN	NaN	19208	8232	0	2	0	0	50	8	1531810	3.798437e-02	1
HIST3H3	626588	351	7	13020	4368	0	2	0	0	50	11	1167600	3.798823e-02	1
LAGE3	2163759	NaN	42	15526	4886	0	2	0	0	50	5	855036	3.806040e-02	1
LRRC37B	692401	356	23	100240	29078	0	5	0	0	50	7	1007034	3.913403e-02	1
IRGM	NaN	NaN	NaN	24920	5082	0	1	0	0	50	8	1528660	3.955475e-02	1
PRR29	NaN	NaN	NaN	26950	7182	0	1	0	0	50	8	1530760	4.162297e-02	1
NABP2	2878071	171	46	24038	6496	0	1	0	0	50	3	966980	4.173698e-02	1
PTPN4	346126	446	25	106400	25858	0	2	0	0	50	8	1075158	4.213471e-02	1
RTP1	425258	445	28	26446	7322	0	3	0	0	50	7	1015854	4.285753e-02	1
GOLGA8J	NaN	NaN	NaN	39158	10150	0	3	0	0	50	8	1533728	4.294964e-02	1
FOXS1	1015946	241	37	31710	10528	0	2	0	0	50	8	682402	4.412813e-02	1
ZNF683	1021101	217	22	53634	13174	0	2	0	0	50	5	823424	4.429769e-02	1
FIBIN	176115	648	-17	22652	5964	0	2	0	0	50	6	1099112	4.589062e-02	1
LILRA6	717623	458	-6	48552	14532	0	4	0	0	50	5	708498	4.612771e-02	1
KIAA0040	NaN	NaN	NaN	30772	6832	0	1	0	0	50	8	1530410	4.680599e-02	1
NOB1	1410481	NaN	39	41692	11788	0	2	0	0	50	15	1157240	4.709406e-02	1
LRRC74A	357783	370	41	56280	13636	0	2	1	0	50	7	930930	4.760356e-02	1
RRP12	892254	188	39	133938	39970	0	3	0	0	50	6	851298	4.835806e-02	1
PLA2G2A	490325	466	25	17416	3808	0	1	0	0	50	5	693238	4.950564e-02	1
GPR33	NaN	NaN	NaN	33348	9464	0	1	0	0	50	8	1533042	4.960512e-02	1
C11orf71	157610	477	-8	15400	4872	0	2	0	0	50	8	930412	4.963710e-02	1
NAA38	2148615	337	24	23562	5684	0	2	0	0	50	5	1117872	5.024547e-02	1
BPIFB3	515931	491	46	46186	16394	0	2	0	0	50	9	887096	5.359599e-02	1
SPDYE6	NaN	NaN	NaN	44170	10906	0	3	0	0	50	8	1534484	5.362014e-02	1
C12orf65	1014179	201	29	23492	4662	0	1	0	0	50	4	841246	5.424605e-02	1
COL18A1	513400	481	41	172914	60466	0	3	0	0	50	4	943110	5.578073e-02	1
LRP10	1177534	225	34	71078	23156	0	2	0	0	50	7	626178	5.578884e-02	1
IL1RN	672307	479	25	23940	5418	0	1	0	0	50	6	886704	5.669049e-02	1
PPIC	183387	519	12	21728	6356	0	2	0	0	50	8	1040004	5.680068e-02	1
TCAP	1284992	226	38	17682	4970	0	1	0	0	50	9	838264	5.734698e-02	1
KCNE5	203975	NaN	36	14336	4620	0	2	0	0	50	5	623126	5.736654e-02	1
TWIST1	103347	812	-15	21588	6160	0	1	0	0	50	8	894278	5.845455e-02	1
RRAS	1733181	195	36	22218	6832	0	1	0	0	50	8	890008	5.897288e-02	1
RPS7	253814	371	14	24430	5810	0	1	0	0	50	9	933982	5.977522e-02	1
SLC2A5	865627	264	31	56644	17346	0	2	0	0	50	5	731584	5.993641e-02	1
GZMA	222027	430	1	26670	7532	0	1	0	0	48	6	938532	6.005680e-02	1
FBXO11	486669	587	27	99904	25690	0	2	0	0	50	9	914368	6.007522e-02	1
KRTAP1-3	977588	404	10	16982	4410	0	2	0	0	50	5	564830	6.084443e-02	1
GSTM3	927739	201	22	28518	6412	0	1	0	0	50	1	671496	6.216325e-02	1
AK2	807536	233	27	28742	6734	0	1	0	0	50	6	949018	6.269777e-02	1
STAT3	2140948	160	32	82824	20706	0	3	0	0	50	6	836514	6.361947e-02	1
KRTAP1-1	977588	404	10	18130	4676	0	1	0	0	50	5	564830	6.433390e-02	1
BCOR	377184	NaN	42	177660	50890	0	3	0	0	50	6	992726	6.479587e-02	1
ADH4	166160	760	1	40656	11102	0	1	0	0	46	1	842520	6.523052e-02	1
PQLC2L	147326	810	-11	23520	3892	0	1	0	0	50	9	838810	6.526232e-02	1
KLKB1	371112	606	-2	74690	18270	0	2	0	0	50	5	885332	6.587784e-02	1
CMTM2	777342	214	9	26306	6454	0	1	0	0	50	5	852040	6.600266e-02	1
OR10Z1	179404	940	1	30016	9548	0	1	0	0	34	2	674310	6.608042e-02	1
HOOK1	59567	747	-3	78960	18424	0	2	0	0	50	6	1031184	6.796768e-02	1
SIKE1	600310	596	-5	22708	5446	0	1	0	0	50	9	880740	6.874166e-02	1
EIF4E1B	579630	359	40	31444	4620	0	1	0	0	50	4	866082	6.917322e-02	1
RBM24	249340	560	-6	26782	7714	0	1	0	0	50	8	810124	6.927670e-02	1
HFE2	NaN	NaN	NaN	43456	13678	0	1	0	0	50	8	1537256	6.956433e-02	1
ANKRD35	NaN	NaN	NaN	98700	30674	0	2	0	0	50	8	1554252	6.974280e-02	1
MYEOV	558031	443	37	34174	9800	0	1	0	0	50	4	995890	6.991588e-02	1
OR10A7	411183	816	-1	30772	9170	0	1	0	0	50	4	802284	7.015520e-02	1
MUC12	NaN	NaN	NaN	500346	176008	0	12	3	0	50	11	1699586	7.022673e-02	1
ABHD17C	334777	313	7	32830	9954	0	1	0	0	50	4	889336	7.027339e-02	1
OR2T10	116628	850	-20	30604	8834	0	2	0	0	50	5	873558	7.036651e-02	1
CCDC122	139965	346	45	32424	6636	0	2	0	0	50	3	764288	7.066726e-02	1
SMIM2	NaN	NaN	NaN	10584	2254	0	1	0	0	50	8	1525832	7.100373e-02	1
SSX3	660654	NaN	14	24472	5768	0	2	0	0	50	7	860692	7.132515e-02	1
OR10H3	878287	605	13	30758	9184	0	1	0	0	50	5	844620	7.140183e-02	1
ASMT	NaN	NaN	NaN	40152	11368	0	2	0	0	50	8	1534946	7.144158e-02	1
PASD1	153115	NaN	3	80808	20762	0	2	0	0	50	4	823998	7.157025e-02	1
PRB2	175992	673	-18	39550	13944	0	1	0	0	50	6	1091118	7.166054e-02	1
NAPSA	1072052	528	26	42434	12796	0	2	0	0	50	10	715428	7.197408e-02	1
CLIC3	1979517	188	34	24038	7350	0	2	0	0	50	4	823144	7.203208e-02	1
PTX3	NaN	NaN	NaN	37926	11480	0	2	0	0	50	8	1535058	7.211321e-02	1
MSX1	132550	558	37	29778	10010	0	2	0	0	50	2	820064	7.245335e-02	1
ODF3L2	1370962	423	-24	29050	9786	0	3	0	0	50	6	711060	7.294744e-02	1
ZNF44	1474345	671	-10	69398	16366	0	4	0	0	50	8	962948	7.339973e-02	1
OR5B12	190469	812	-10	30912	9002	0	1	0	0	50	6	856982	7.396201e-02	1
CCDC160	217139	NaN	19	35434	7868	0	2	0	0	50	3	828408	7.426518e-02	1
FAS	187494	375	39	39144	7854	0	1	0	0	50	1	729414	7.458778e-02	1
TSSC4	833749	589	47	41622	9520	0	3	0	0	50	6	944384	7.508180e-02	1
GNRHR	209065	767	35	35070	6930	0	2	0	0	50	4	870366	7.550172e-02	1
TPD52L1	124606	243	-26	27426	5418	0	1	0	0	50	5	770854	7.681789e-02	1
C11orf88	401074	326	18	20748	5348	0	2	0	0	50	9	789628	7.693750e-02	1
OR4K5	431654	854	-49	31514	9576	0	3	0	0	50	7	722624	7.717889e-02	1
MTMR10	279767	591	22	82684	19320	0	2	0	0	50	6	957404	7.803068e-02	1
CD99L2	287647	NaN	12	31514	8092	0	1	0	0	50	4	777588	7.840868e-02	1
TSPAN4	1799017	232	51	30394	7406	0	1	0	0	50	5	734118	7.883588e-02	1
FCHSD1	771583	353	25	74956	22498	0	2	0	0	50	5	906136	7.948213e-02	1
CBX4	647412	242	-2	59206	17080	0	2	0	0	50	7	857332	7.963446e-02	1
TNP1	261601	642	23	6048	1456	0	1	0	0	50	5	766416	7.976789e-02	1
NBPF4	NaN	NaN	NaN	66948	17696	0	3	0	0	50	8	1541274	7.978791e-02	1
KRTCAP3	1244404	179	39	27174	5992	0	1	0	0	50	9	849058	8.021568e-02	1
MIER1	331801	635	-9	67186	15456	0	2	0	0	50	7	841274	8.028307e-02	1
FIP1L1	120581	470	32	64540	16954	0	2	0	0	50	9	959784	8.034412e-02	1
RNF148	53042	1027	6	32200	7798	0	1	0	0	50	6	877268	8.049122e-02	1
PPP6C	951081	168	46	35980	9716	0	1	0	0	50	5	872886	8.055391e-02	1
OR2A5	222080	812	-11	30254	9310	0	1	0	0	50	6	805434	8.058261e-02	1
DHRS7C	77786	204	-62	31360	9198	0	1	0	0	50	5	825706	8.073615e-02	1
PRG3	923815	191	-3	24094	6160	0	1	0	0	50	8	712068	8.098909e-02	1
PRAMEF6	NaN	NaN	NaN	47950	13552	0	2	0	0	50	8	1537130	8.115784e-02	1
AMELY	0	0	0	20482	5838	0	1	0	0	50	3	852754	8.326798e-02	1
ZNF608	39167	575	14	151508	42182	0	2	1	0	50	6	967414	8.342860e-02	1
ZNF732	NaN	NaN	NaN	59738	14518	0	1	0	0	50	8	1538096	8.346185e-02	1
KLF13	204790	324	35	29694	9100	0	1	0	0	50	5	753676	8.346741e-02	1
OR5K2	390532	796	2	31584	9016	0	1	0	0	50	3	797804	8.374562e-02	1
NFKB1	376672	311	41	102242	28336	0	2	0	0	50	2	844396	8.414032e-02	1
PRAMEF20	NaN	NaN	NaN	47586	13776	0	2	0	0	50	8	1537354	8.446884e-02	1
CRLF2	NaN	NaN	NaN	46130	12558	0	2	0	0	50	8	1536136	8.544126e-02	1
TTPAL	781823	276	46	35714	10024	0	1	0	0	50	4	833364	8.595675e-02	1
TRUB2	1813435	201	46	34468	10276	0	1	0	0	50	5	816424	8.602470e-02	1
RDH16	2103486	286	26	32872	9492	0	2	0	0	50	7	984242	8.617441e-02	1
SALL2	707507	470	26	111594	32060	0	3	0	0	50	4	867664	8.620514e-02	1
HAVCR2	166999	1198	18	33418	8918	0	1	0	0	50	4	749896	8.621019e-02	1
SLAMF8	802263	403	6	29302	8848	0	2	0	0	50	3	631722	8.642797e-02	1
PTTG1IP	690574	213	62	27104	7098	0	1	0	0	50	5	645204	8.705606e-02	1
UBN1	704578	195	26	122220	34272	0	2	0	0	50	8	885276	8.837396e-02	1
BARHL2	82474	897	-4	37912	11592	0	1	0	0	50	5	871990	8.844748e-02	1
LRRC66	91954	815	7	87178	24486	0	2	0	0	50	4	810264	8.849990e-02	1
HOXD11	242935	874	15	33194	10108	0	1	0	0	50	5	772170	8.875666e-02	1
STX1A	1082063	214	54	37408	8386	0	1	0	0	50	8	996128	8.893059e-02	1
PMEPA1	197938	488	15	34258	8820	0	1	0	0	50	4	715176	8.906320e-02	1
ZNF396	306655	499	43	40768	10052	0	1	0	0	50	4	861504	8.946639e-02	1
PRIM1	2637730	154	47	46872	9338	0	1	0	0	50	4	1023638	8.991777e-02	1
ERLEC1	NaN	NaN	NaN	50974	13216	0	2	0	0	50	8	1536794	9.000659e-02	1
FAM9A	13530	NaN	-19	36750	8596	0	1	0	0	50	6	902440	9.009200e-02	1
SUV39H1	824559	NaN	27	45612	12236	0	1	0	0	50	5	995176	9.049275e-02	1
UROC1	289633	508	52	74746	21938	0	2	0	0	50	7	949298	9.149012e-02	1
STBD1	416594	436	26	39326	10094	0	1	0	0	50	8	1029742	9.180384e-02	1
TPRX1	881316	336	39	42644	15526	0	1	0	0	50	4	908194	9.186175e-02	1
NOP16	576954	347	45	34972	5978	0	1	0	0	50	8	890820	9.251015e-02	1
GFRA4	942842	353	32	30016	8428	0	1	0	0	50	9	850024	9.254266e-02	1
OR4Q3	275024	858	-57	30492	9072	0	2	0	0	50	6	724542	9.279055e-02	1
CCDC121	1192074	306	43	45290	12138	0	1	0	0	50	7	1126090	9.294248e-02	1
NR5A2	120174	616	-8	57834	14826	0	3	0	0	50	4	796082	9.306137e-02	1
LCE3E	285984	752	17	9856	2674	0	1	0	0	50	5	912044	9.313848e-02	1
NOXO1	1747301	183	46	38682	12684	0	1	1	0	50	4	788508	9.327699e-02	1
EEF2KMT	552298	419	3	35896	10808	0	2	0	0	50	3	791812	9.336849e-02	1
CCNK	345332	429	2	59010	17276	0	1	0	0	50	0	835898	9.353634e-02	1
ALG10B	42332	589	-38	50400	12026	0	3	0	0	50	7	900928	9.384398e-02	1
CARD18	46073	568	-18	10696	2352	0	1	0	0	50	5	854434	9.484178e-02	1
LRRC46	1071489	214	29	34202	9688	0	1	0	0	50	5	775446	9.498176e-02	1
CCDC68	89155	373	-5	39928	8554	0	2	0	0	50	5	899836	9.535434e-02	1
VWA3B	361135	716	28	143696	33376	0	2	0	0	50	7	918778	9.559587e-02	1
ZNF18	42879	557	-52	60942	14770	0	2	0	0	50	8	766178	9.592548e-02	1
MRO	240974	355	12	35798	6118	0	1	0	0	50	7	873810	9.634059e-02	1
EGR2	176901	852	32	49126	15190	0	1	0	0	50	3	881468	9.636051e-02	1
HTR2C	23811	NaN	-5	54096	10332	0	2	0	0	50	10	742196	9.645600e-02	1
RIBC2	460724	199	8	40502	9926	0	1	0	0	50	4	807716	9.655985e-02	1
ZNF737	NaN	NaN	NaN	56070	13272	0	2	0	0	50	8	1536850	9.680112e-02	1
REM1	605825	450	-76	30506	9646	0	2	0	0	50	9	1109556	9.708726e-02	1
MLEC	1741363	349	42	34272	6762	0	1	0	0	50	7	772520	9.818117e-02	1
PABPC5	8224	NaN	-28	40712	10724	0	1	0	0	50	10	1047424	9.906855e-02	1
FUT2	1616265	190	38	35028	10178	0	1	0	0	50	7	777238	9.909807e-02	1
ZNF780B	1181917	521	22	87612	19810	0	2	0	0	50	6	855260	9.954067e-02	1
CD207	596622	629	24	33502	9198	0	1	0	0	50	4	672084	9.958233e-02	1
IQCF6	NaN	NaN	NaN	11354	3108	0	1	0	0	50	8	1526686	9.997551e-02	1
C2CD4C	NaN	NaN	NaN	40726	13930	0	2	0	0	50	8	1537508	1.010764e-01	1
RHOH	486675	348	48	34006	5586	0	2	0	0	50	5	826686	1.011047e-01	1
PLEKHG4B	836250	543	14	127988	39522	0	4	0	0	48	1	732578	1.014181e-01	1
LZTS2	1020226	247	40	65058	22106	0	2	0	0	50	7	795298	1.017768e-01	1
DHX16	2115149	171	41	105168	31458	0	2	0	0	50	3	913304	1.025829e-01	1
COQ9	749108	159	39	34174	8904	0	1	0	0	50	7	723604	1.028440e-01	1
PITPNC1	648233	365	3	43414	9982	0	1	0	0	50	5	760942	1.034603e-01	1
KRT86	839631	175	48	48986	14252	0	1	0	0	50	6	909104	1.041643e-01	1
GALNT16	909703	431	38	61894	16982	0	3	0	0	50	2	728560	1.042788e-01	1
GAGE10	547555	NaN	25	13174	3248	0	1	0	0	50	2	769426	1.047323e-01	1
BSPRY	390186	297	36	39676	12250	0	1	1	0	50	6	772184	1.048708e-01	1
NKD1	307084	646	-6	47880	14000	0	1	0	0	50	5	927990	1.053637e-01	1
RSPO1	445248	274	29	33404	7644	0	1	0	0	50	11	858242	1.054123e-01	1
C7orf57	127890	364	24	35700	9576	0	1	0	0	50	8	765716	1.055270e-01	1
COG4	925955	131	47	82138	20734	0	3	0	0	50	2	927108	1.055952e-01	1
TRAM2	421188	378	33	37940	10612	0	2	0	0	50	4	771932	1.056268e-01	1
INHBA	42008	671	-27	44170	11802	0	1	0	0	50	2	733124	1.056664e-01	1
ANGPT1	50022	671	-19	54824	12586	0	1	0	0	50	7	992250	1.059363e-01	1
C8orf88	NaN	NaN	NaN	13930	3052	0	1	0	0	50	8	1526630	1.060414e-01	1
ZBED1	NaN	NaN	NaN	70924	19838	0	1	0	0	50	8	1543416	1.063210e-01	1
WASF2	795528	156	26	50568	15050	0	1	0	0	50	2	828366	1.068092e-01	1
SLX4IP	165910	412	-17	42574	11298	0	2	0	0	50	3	744520	1.069126e-01	1
CD1B	128145	833	4	33908	9688	0	2	0	0	50	6	772492	1.072063e-01	1
HAGH	1604603	288	36	39718	7420	0	1	0	0	50	7	825006	1.072982e-01	1
HTRA4	421614	428	42	47152	15008	0	1	0	0	50	6	914872	1.074120e-01	1
ERICH5	630526	229	39	38318	10724	0	1	0	0	50	14	1020558	1.074705e-01	1
SKA3	447305	240	43	45570	11102	0	1	0	0	50	3	771988	1.074844e-01	1
SLC2A6	1858670	315	39	52262	17052	0	3	1	0	50	5	819140	1.074994e-01	1
RRAGC	524940	458	24	41874	10780	0	1	0	0	50	7	755286	1.075888e-01	1
RBMX	275533	NaN	28	47558	9240	0	1	0	0	50	7	865214	1.076028e-01	1
RRP8	424523	491	17	48636	12824	0	1	0	0	50	7	892654	1.076598e-01	1
GCFC2	136392	523	4	87290	20776	0	4	0	0	50	4	653772	1.079474e-01	1
GPR83	299664	704	-13	42826	12348	0	1	0	0	50	4	767074	1.081607e-01	1
PPARGC1B	908037	285	49	108990	31612	0	2	1	0	50	4	967344	1.084599e-01	1
ACSM6	321487	512	1	50568	12628	0	1	0	0	50	7	971992	1.090092e-01	1
RPGRIP1L	248316	406	-15	140210	35014	0	3	0	0	50	4	748230	1.094404e-01	1
B3GNT4	808864	187	12	39536	11564	0	1	0	0	50	7	819728	1.098770e-01	1
YIPF2	2009333	193	41	42252	6202	0	1	0	0	50	8	878990	1.101777e-01	1
HORMAD2	655208	178	30	35392	7714	0	1	0	0	50	6	656040	1.102472e-01	1
FAM69A	609398	372	13	46298	11354	0	1	0	0	50	6	840350	1.105641e-01	1
GPBP1L1	913416	157	28	58282	13314	0	1	0	0	50	4	952266	1.107506e-01	1
SIGLEC7	355132	632	1	47852	13328	0	1	0	0	50	6	893634	1.109475e-01	1
IRX4	387770	635	11	57722	16674	0	1	0	0	50	2	831432	1.109730e-01	1
CYTL1	76400	557	36	13846	4396	0	1	0	0	50	2	841764	1.110972e-01	1
OR8K5	10101	1007	-38	30128	8680	0	2	0	0	50	11	884002	1.111194e-01	1
EFCAB3	344431	362	8	52990	12754	0	2	0	0	50	3	856996	1.111736e-01	1
ATXN10	498533	172	15	49924	13608	0	1	0	0	50	4	756882	1.115426e-01	1
SCT	NaN	NaN	NaN	11620	4256	0	1	0	0	50	8	1527834	1.117444e-01	1
OR10J3	285980	737	-6	31780	9800	0	2	0	0	21	3	513212	1.120463e-01	1
TSC2	1722112	181	44	190344	56644	0	3	0	0	50	6	840364	1.120956e-01	1
LDLRAD3	240340	434	-10	35238	9828	0	2	0	0	50	7	926674	1.122071e-01	1
FUS	1250318	351	26	55006	14868	0	1	0	0	50	2	884198	1.124892e-01	1
ABHD14A	1045639	224	36	38304	11060	0	1	1	0	50	6	704872	1.125024e-01	1
ANKS4B	402663	575	41	41846	11438	0	1	0	0	50	10	911918	1.142348e-01	1
SLC30A1	380154	236	22	49700	15092	0	1	0	0	50	3	803544	1.148332e-01	1
PAPD7	253408	557	28	62356	18354	0	1	0	0	50	3	870408	1.149677e-01	1
PPP3R2	112839	1008	-11	17864	4522	0	1	0	0	50	9	884100	1.152601e-01	1
TP53	2069567	213	34	47544	11620	0	1	0	0	50	5	723506	1.158217e-01	1
OR5M8	NaN	NaN	NaN	30492	8820	0	1	0	0	50	8	1532398	1.164119e-01	1
ASIP	962066	151	50	13524	4088	0	1	0	0	50	3	889406	1.164308e-01	1
LPCAT2	119965	430	-29	55846	16100	0	1	0	0	50	4	903308	1.164850e-01	1
STX4	1398193	247	40	44198	9226	0	1	0	0	50	11	1063216	1.172816e-01	1
IKZF5	274189	673	11	45906	11214	0	2	0	0	50	3	758226	1.173063e-01	1
PHF8	830265	NaN	30	119420	31808	0	2	0	0	50	10	860720	1.177451e-01	1
KRTAP4-9	NaN	NaN	NaN	21574	5124	0	1	0	0	50	8	1528702	1.185171e-01	1
PPP1R14D	1036414	172	51	22344	4340	0	1	0	0	50	0	785582	1.187554e-01	1
EGR1	1202314	205	51	53270	16772	0	1	0	0	50	4	843724	1.188887e-01	1
TMPRSS11A	212678	809	4	44912	11452	0	2	0	0	48	3	710948	1.189970e-01	1
GABRA6	12083	986	-6	51072	13370	0	1	0	0	50	4	736792	1.190382e-01	1
SSTR1	49574	544	-46	41762	11998	0	1	0	0	50	8	858900	1.199100e-01	1
ZNF845	NaN	NaN	NaN	99932	24038	0	3	0	0	50	8	1547616	1.199619e-01	1
CCND3	467876	186	41	43512	9086	0	1	0	0	50	5	741272	1.205734e-01	1
CLOCK	235221	384	22	95732	22680	0	2	0	0	36	3	681646	1.208962e-01	1
HIST1H2AD	NaN	NaN	NaN	12194	4312	0	1	0	0	50	8	1527890	1.212509e-01	1
AGMO	17876	1102	-22	47012	12474	0	1	0	0	50	8	881818	1.214194e-01	1
ZNF479	13773	995	-29	55636	13020	0	3	0	0	50	9	972944	1.217086e-01	1
PCDHGA5	NaN	NaN	NaN	90426	28882	0	3	0	0	50	8	1552460	1.217971e-01	1
PLEKHA8	659459	466	26	59892	15484	0	1	0	0	50	3	912464	1.221669e-01	1
SRGAP2B	NaN	NaN	NaN	50442	11200	0	3	1	0	31	3	556836	1.225955e-01	1
FAM92B	553233	273	36	37072	9940	0	1	0	0	50	12	831446	1.226802e-01	1
SIRT2	1989663	219	30	51674	10206	0	1	0	0	50	6	880166	1.226879e-01	1
DTHD1	NaN	NaN	NaN	86548	22358	0	1	0	0	50	8	1545936	1.227957e-01	1
RNMT	142674	697	42	58716	13202	0	1	0	0	50	3	816788	1.229917e-01	1
CLGN	134135	752	4	66346	15274	0	1	0	0	50	1	794948	1.230842e-01	1
TRIM54	1245306	182	52	42714	11354	0	2	0	0	50	5	889014	1.230942e-01	1
NDST4	26862	1055	-20	93506	23660	0	2	0	0	50	7	838362	1.231645e-01	1
PUS1	383304	269	30	49042	13412	0	1	1	0	50	10	1041908	1.244549e-01	1
C15orf61	NaN	NaN	NaN	17402	4816	0	1	0	0	50	8	1528394	1.251274e-01	1
FRZB	330424	450	6	34538	9450	0	2	0	0	50	5	724108	1.255711e-01	1
PSMD6	161890	582	19	49322	11480	0	1	0	0	50	4	716016	1.256257e-01	1
GOT1	277366	575	-5	41650	12152	0	2	0	0	50	4	743372	1.256555e-01	1
SLFNL1	341851	171	29	45276	12222	0	1	1	0	43	6	749980	1.258977e-01	1
CCDC148	133882	759	-5	65884	13356	0	1	0	0	50	7	1006768	1.262829e-01	1
LMX1A	292562	797	-13	42938	10514	0	1	0	0	50	6	693350	1.267039e-01	1
SLC1A2	643540	263	15	65254	18172	0	3	0	0	50	5	823088	1.269660e-01	1
MSN	325257	NaN	47	60718	15246	0	1	0	0	50	3	862078	1.272191e-01	1
GAS2L2	675201	196	3	85470	26726	0	2	1	0	50	7	816340	1.272984e-01	1
TBC1D29	488195	329	28	17318	4018	0	1	0	0	50	2	749196	1.274300e-01	1
PAPD5	294222	418	24	71652	19586	0	1	0	0	50	3	941906	1.279107e-01	1
FAM227B	239848	385	-11	57554	12544	0	1	0	0	50	4	832034	1.284144e-01	1
SELPLG	448698	280	40	43204	14084	0	2	0	0	50	4	750092	1.286849e-01	1
NUFIP1	685617	360	32	51310	13132	0	1	0	0	50	11	1005984	1.291317e-01	1
MOAP1	325787	222	35	38080	9968	0	2	0	0	50	5	750890	1.292169e-01	1
SMYD5	536944	452	20	45094	11620	0	1	1	0	50	6	689612	1.295758e-01	1
OR5T1	10317	969	-43	31836	9366	0	1	1	0	50	15	723044	1.296311e-01	1
PRKCI	361822	270	18	64134	15652	0	1	0	0	50	4	918120	1.299836e-01	1
PPP1R16A	1755818	291	7	55216	16408	0	1	0	0	50	7	957376	1.307517e-01	1
CSTA	534078	602	44	11214	2800	0	1	0	0	50	9	901418	1.308371e-01	1
TARBP2	1590803	191	55	45864	9702	0	2	0	0	50	3	768894	1.311463e-01	1
LGALS16	NaN	NaN	NaN	17836	3332	0	1	0	0	50	8	1526910	1.313852e-01	1
PAF1	1748498	252	32	67354	11886	0	1	0	0	50	2	920612	1.314737e-01	1
USPL1	373046	369	63	111314	30072	0	2	0	0	50	6	824894	1.314863e-01	1
ZNF30	903994	549	-57	67522	15862	0	1	0	0	50	10	1208480	1.315141e-01	1
SCAF4	291511	621	26	115570	34230	0	3	0	0	50	8	1016820	1.319663e-01	1
TCHH	527465	349	35	197666	48622	0	2	0	0	50	4	879466	1.321391e-01	1
BTBD18	NaN	NaN	NaN	71708	21434	0	2	0	0	50	8	1545012	1.324145e-01	1
TINAG	58216	617	4	51604	12516	0	2	0	0	50	7	1074668	1.330531e-01	1
MTA2	2695768	217	42	69398	20006	0	1	0	0	50	3	892458	1.332749e-01	1
ZMYM5	314256	363	44	74424	18116	0	1	0	0	50	4	923664	1.335197e-01	1
SDR42E1	207928	635	13	40362	11774	0	2	0	0	50	10	1031156	1.343641e-01	1
CCDC39	182757	1031	2	110502	23422	0	2	1	0	42	2	593138	1.343667e-01	1
MAP9	44097	944	-5	73108	16464	0	2	0	0	50	1	816004	1.350934e-01	1
SESN1	385493	465	26	65618	15470	0	1	1	0	50	5	953428	1.353773e-01	1
ACTR5	358558	551	35	60550	17682	0	1	0	0	50	5	836780	1.355768e-01	1
NLK	1261475	410	-3	55748	14994	0	1	0	0	50	3	670096	1.359544e-01	1
MAP3K6	884974	188	30	130844	40502	0	2	0	0	50	5	1124480	1.362109e-01	1
JADE2	909404	177	51	87668	23954	0	2	1	0	50	7	853440	1.362224e-01	1
OR5AP2	NaN	NaN	NaN	31542	8876	0	1	0	0	50	8	1532454	1.363184e-01	1
E2F3	138711	568	7	48804	13818	0	1	1	0	50	7	791084	1.364103e-01	1
TSPO2	145501	611	37	19362	5138	0	2	1	0	20	2	243292	1.364260e-01	1
MLLT3	85091	575	14	61656	14224	0	1	0	0	50	7	934962	1.364629e-01	1
TRAPPC3L	NaN	NaN	NaN	20090	5012	0	1	0	0	50	8	1528590	1.365040e-01	1
GAPDHS	1081638	390	41	42266	11746	0	2	0	0	50	4	757890	1.370210e-01	1
FKTN	215248	637	-5	55034	13328	0	2	0	0	32	2	688590	1.370234e-01	1
TSPAN32	990037	630	25	39914	4480	0	2	0	0	50	6	853804	1.373965e-01	1
AGRP	1082466	153	49	15218	4256	0	1	0	0	50	3	823620	1.374741e-01	1
NANOGNB	NaN	NaN	NaN	20412	4424	0	1	0	0	50	8	1528002	1.376502e-01	1
HSPA2	662511	188	36	64512	18438	0	1	0	0	50	4	874482	1.379565e-01	1
IRAK3	239871	696	4	62440	16114	0	1	0	0	50	5	839426	1.380515e-01	1
FCER1G	728669	234	37	9296	2702	0	1	0	0	39	7	644476	1.389010e-01	1
RIOK1	789838	250	17	63812	14308	0	1	0	0	50	4	862596	1.390395e-01	1
HM13	741997	309	-33	46550	13370	0	1	0	0	50	11	903336	1.390935e-01	1
NUS1	190019	639	3	30184	8554	0	2	0	0	50	8	791154	1.393632e-01	1
IL27RA	1013197	231	32	63070	20034	0	1	1	0	50	5	866936	1.393864e-01	1
IFT81	1034390	181	52	78904	17850	0	1	0	0	50	0	777882	1.395374e-01	1
TAF15	620019	235	8	73262	16856	0	1	1	0	50	5	959098	1.395769e-01	1
IRAK2	744536	224	49	63126	18326	0	1	0	0	50	4	825510	1.400127e-01	1
ACKR3	121886	599	10	37870	10346	0	2	0	0	50	7	819434	1.400644e-01	1
CCDC80	255516	510	24	103194	27818	0	3	0	0	50	9	843192	1.403120e-01	1
TCL1A	256627	582	30	15190	3528	0	1	0	0	50	3	864948	1.403130e-01	1
TOM1L1	131125	869	-61	55846	12880	0	1	0	0	50	4	744044	1.405874e-01	1
ARL2	3151458	209	52	19572	5516	0	1	0	0	50	2	926072	1.422914e-01	1
SIRPA	467799	486	41	52906	15470	0	2	0	0	50	4	939386	1.423380e-01	1
TXN2	1199592	195	21	18074	4760	0	1	0	0	50	3	860930	1.424892e-01	1
RUFY2	740263	294	23	87710	19894	0	3	0	0	50	5	965734	1.427244e-01	1
PRORY	NaN	NaN	NaN	18242	5936	0	1	0	0	50	8	1529514	1.428043e-01	1
AGAP5	NaN	NaN	NaN	69762	19376	0	2	0	0	50	8	1542954	1.430459e-01	1
C11orf21	NaN	NaN	NaN	19544	5222	0	1	0	0	50	8	1528800	1.434905e-01	1
SERPINB3	174293	370	-5	41286	10164	0	1	0	0	25	1	401198	1.438912e-01	1
HIST1H4I	227588	622	29	11368	3402	0	1	0	0	50	7	683690	1.443872e-01	1
C6orf52	NaN	NaN	NaN	21882	4788	0	1	0	0	50	8	1528366	1.445743e-01	1
OR5B2	475497	835	-29	30730	8834	0	1	0	0	50	7	663082	1.453993e-01	1
SREK1IP1	81822	632	-1	17934	3430	0	1	0	0	50	4	863716	1.457375e-01	1
KRTAP5-3	NaN	NaN	NaN	23884	6608	0	1	0	0	50	8	1530186	1.457738e-01	1
OR4C15	1141	1100	-37	36344	10402	0	1	0	0	50	5	799596	1.459505e-01	1
AMTN	264427	861	27	22134	6832	0	1	0	0	50	3	924154	1.460205e-01	1
GCKR	1193266	306	39	64064	18368	0	1	0	0	50	7	894166	1.460719e-01	1
CCDC170	301605	535	7	73472	18914	0	1	0	0	50	5	930930	1.462458e-01	1
RGS14	942017	227	53	57260	17892	0	3	0	0	50	7	794654	1.463516e-01	1
CDKN1C	552601	256	34	33502	9492	0	1	0	0	50	13	861056	1.467601e-01	1
SYCP1	601139	601	2	106372	23800	0	4	0	0	47	9	923790	1.471953e-01	1
GOLGA6C	NaN	NaN	NaN	71414	18886	0	2	0	0	50	8	1542464	1.474288e-01	1
FAM161B	443041	158	51	71484	20496	0	1	0	0	50	2	778120	1.474430e-01	1
ITGA10	NaN	NaN	NaN	116662	36568	0	3	0	0	50	8	1560146	1.474975e-01	1
ZNF286A	730837	431	-16	65254	13888	0	3	1	0	50	9	898016	1.476444e-01	1
CCDC141	163273	839	12	151508	38290	0	4	0	0	35	4	593110	1.482562e-01	1
ALDH18A1	369001	454	26	80794	23618	0	1	0	0	50	6	1049174	1.484406e-01	1
CHD3	1971623	337	29	222208	56924	0	2	0	0	50	3	867076	1.487251e-01	1
BHLHE41	151502	396	15	48188	15372	0	1	0	0	50	6	722694	1.491945e-01	1
TSEN34	735613	439	-53	36330	10374	0	2	0	0	50	11	1164590	1.499009e-01	1
FOXC1	145123	487	20	53186	17164	0	1	0	0	50	6	829822	1.505338e-01	1
DGKQ	675007	256	45	92834	30240	0	2	2	0	50	5	848428	1.505936e-01	1
ENG	1236941	179	55	69832	20608	0	2	0	0	50	2	907956	1.510000e-01	1
MS4A5	383569	899	18	21392	4984	0	1	0	0	50	2	719292	1.513409e-01	1
CWH43	246165	439	49	73164	20146	0	1	0	0	50	7	1026690	1.513804e-01	1
IGSF3	691376	359	23	125076	35350	0	2	0	0	50	7	1046738	1.515625e-01	1
RANBP10	1098330	136	50	67550	18746	0	1	0	0	50	3	700994	1.522705e-01	1
CES3	993495	135	41	62244	15946	0	2	0	0	50	6	1135106	1.524675e-01	1
RFTN1	117533	528	29	60844	16632	0	2	0	0	50	4	936950	1.528714e-01	1
SIGLEC6	328446	627	-26	47684	13552	0	2	0	0	50	7	918512	1.532610e-01	1
CRB2	346407	389	44	129038	43330	0	2	1	0	50	4	901810	1.542978e-01	1
ZBED5	NaN	NaN	NaN	75614	18998	0	2	0	0	50	8	1542576	1.544448e-01	1
C1orf115	447403	520	-11	14742	4662	0	1	0	0	50	6	935424	1.550436e-01	1
TNS3	192490	488	16	153118	45906	0	4	0	0	50	6	747656	1.567031e-01	1
ZC2HC1B	NaN	NaN	NaN	23996	6412	0	1	0	0	50	8	1529990	1.569863e-01	1
GP1BB	NaN	NaN	NaN	22162	8022	0	1	0	0	50	8	1531600	1.570784e-01	1
TAAR8	178165	618	22	33488	9730	0	2	0	0	50	13	838726	1.572170e-01	1
ZDHHC1	1115833	153	42	57358	12362	0	1	0	0	50	8	943992	1.575412e-01	1
TRIM49	151171	1107	-28	49518	11494	0	2	0	0	50	12	1126692	1.582049e-01	1
PUM2	532255	184	29	111972	30954	0	2	0	0	50	9	956634	1.585694e-01	1
ZBTB7C	110354	212	61	62958	17836	0	1	0	0	50	7	857108	1.588949e-01	1
C6orf132	NaN	NaN	NaN	111482	40012	0	1	0	0	50	8	1563590	1.590599e-01	1
SOD2	643775	604	19	42378	7924	0	2	0	0	41	3	660618	1.592049e-01	1
DUSP23	801453	497	6	15456	5026	0	1	0	0	50	2	777504	1.595329e-01	1
CAPN13	131345	692	5	72240	18060	0	1	0	0	50	7	951664	1.595627e-01	1
C9orf85	284245	358	5	18760	3402	0	1	0	0	50	3	752444	1.599417e-01	1
INPP5E	1413299	233	44	64134	20594	0	3	0	0	50	8	948024	1.600302e-01	1
LIMD1	340032	231	45	67662	20734	0	1	0	0	50	5	716380	1.607386e-01	1
SLC34A2	218417	631	35	70126	20482	0	1	0	0	50	1	630840	1.614367e-01	1
ZNF774	1110178	139	33	50764	12208	0	2	0	0	50	5	790720	1.620643e-01	1
FRRS1	276548	540	-5	68740	17304	0	1	0	0	50	6	820092	1.621819e-01	1
ZNF592	344313	214	42	129122	34944	0	2	0	0	50	3	808934	1.625400e-01	1
CD2BP2	2312884	165	47	36904	9856	0	1	1	0	22	1	342132	1.625428e-01	1
ZNF182	550680	NaN	20	68740	16268	0	2	1	0	50	4	914032	1.626043e-01	1
SRPK2	452775	468	34	77504	19166	0	1	0	0	50	4	746074	1.628431e-01	1
DOK4	771506	159	45	39844	10416	0	2	0	0	50	6	768222	1.641857e-01	1
ANKRD66	NaN	NaN	NaN	25340	7126	0	1	0	0	50	8	1530704	1.647484e-01	1
NFIX	1914702	221	41	58660	13454	0	1	0	0	50	8	869624	1.651500e-01	1
ZMIZ2	1289776	164	55	93198	28210	0	1	0	0	50	1	876148	1.653768e-01	1
OPALIN	799460	684	38	19754	4270	0	1	0	0	50	3	801332	1.653938e-01	1
PRODH2	1105613	321	38	52668	17066	0	2	0	0	50	4	802746	1.654922e-01	1
MYB	150100	410	32	85946	20328	0	1	0	0	50	4	869848	1.654927e-01	1
CHGB	310620	346	13	70238	16996	0	1	0	0	50	7	816270	1.658185e-01	1
ZNF728	NaN	NaN	NaN	64834	15106	0	1	0	0	50	8	1538684	1.658642e-01	1
GPIHBP1	1104860	446	20	18620	5614	0	1	0	0	50	5	971502	1.663213e-01	1
UNC5A	1056724	222	44	84350	25746	0	2	0	0	50	9	855512	1.663858e-01	1
PPM1N	1107927	194	44	50666	15022	0	1	0	0	50	7	727594	1.666360e-01	1
KRT81	742854	178	53	50708	14728	0	1	0	0	50	9	752192	1.667567e-01	1
LILRA1	978578	625	-1	52080	16114	0	3	0	0	28	3	433132	1.669533e-01	1
OTUD6B	104917	935	1	36078	8876	0	1	0	0	50	0	854882	1.670264e-01	1
ZNF587	884988	781	-38	60676	14812	0	1	2	0	50	5	674926	1.671634e-01	1
OR52H1	99343	946	-2	31136	9310	0	1	0	0	50	1	848932	1.675001e-01	1
ZNF865	NaN	NaN	NaN	100114	33754	0	1	0	0	50	8	1557332	1.676119e-01	1
GPR75	NaN	NaN	NaN	54502	15806	0	1	0	0	50	8	1539384	1.676193e-01	1
SLITRK5	20779	1253	-27	94514	28154	0	1	0	0	50	0	827778	1.678601e-01	1
FAM46A	121389	396	-18	54488	14042	0	2	0	0	50	3	759346	1.681238e-01	1
EWSR1	854820	251	51	73696	20230	0	1	0	0	50	6	818664	1.687443e-01	1
COX7A2L	251919	375	16	15092	4088	0	1	0	0	50	5	771722	1.693979e-01	1
RBM18	319049	597	19	20874	5334	0	1	0	0	50	3	798952	1.697459e-01	1
OSBPL11	269912	188	31	77756	20524	0	1	0	0	50	5	814758	1.697478e-01	1
ADGRL3	11170	1494	-18	150150	41020	0	2	0	0	47	4	906276	1.697648e-01	1
NCKIPSD	1646019	212	45	76216	22610	0	1	1	0	50	8	1002638	1.698446e-01	1
LAMTOR1	NaN	NaN	NaN	22666	3178	0	1	0	0	50	8	1526756	1.698584e-01	1
POT1	34691	524	-16	79464	17962	0	1	0	0	50	8	1007230	1.702938e-01	1
CYP4F2	825892	575	15	55846	13230	0	1	0	0	28	1	454034	1.711215e-01	1
SOSTDC1	291856	699	-19	22036	5684	0	1	0	0	50	3	815654	1.712794e-01	1
TXNDC17	663953	424	9	15526	2996	0	1	0	0	50	4	752794	1.716435e-01	1
DNAJB6	318088	174	22	39648	10444	0	1	0	0	50	0	1060710	1.720355e-01	1
DVL3	1453689	334	42	73094	21042	0	1	0	0	50	9	1099532	1.723799e-01	1
KLHL11	1857838	191	33	70112	19838	0	1	0	0	50	8	891296	1.726632e-01	1
CCDC114	1265470	217	34	71862	19390	0	1	1	0	50	5	759304	1.727742e-01	1
VSIG4	317695	NaN	42	43834	12446	0	2	0	0	50	9	852068	1.728136e-01	1
CTTN	511118	530	43	74046	18662	0	1	1	0	50	8	978180	1.730850e-01	1
RARG	1677275	191	49	60158	14574	0	1	1	0	50	7	777210	1.731678e-01	1
KRT78	1781225	288	27	55258	14868	0	2	0	0	50	4	753620	1.740043e-01	1
KYNU	48515	369	20	52206	12600	0	2	0	0	50	6	791476	1.747068e-01	1
CD109	706356	215	15	149604	40656	0	3	0	0	50	5	800380	1.748115e-01	1
PLCD1	318742	457	24	82194	22624	0	2	0	0	50	13	1008154	1.750407e-01	1
BRD9	875343	491	30	72856	14196	0	1	0	0	50	6	804468	1.750872e-01	1
NIPA2	352778	529	-8	41076	10808	0	1	1	0	25	4	396088	1.751898e-01	1
DNAJC1	197451	608	2	57764	15568	0	1	0	0	50	10	848708	1.752425e-01	1
ZNF653	1204183	265	32	71246	18648	0	1	0	0	50	3	692790	1.752541e-01	1
GTF2F1	943949	407	31	56196	13454	0	1	0	0	50	7	726978	1.753818e-01	1
OR6C70	802038	706	3	30492	8946	0	1	0	0	47	7	766668	1.756638e-01	1
LZIC	757819	183	29	22260	5096	0	1	0	0	50	5	906248	1.767327e-01	1
G6PC2	173915	724	7	37520	8806	0	2	0	0	20	2	383362	1.767921e-01	1
ZNF175	328446	627	-26	80430	18690	0	1	0	0	50	7	918512	1.768864e-01	1
SPATA7	140042	800	-13	67298	16674	0	1	0	0	50	7	783524	1.786690e-01	1
DTNB	367255	356	44	68810	17108	0	2	0	0	50	3	863590	1.788786e-01	1
ERMARD	233648	447	3	73024	19306	0	2	0	0	50	4	942914	1.788832e-01	1
EVI2A	NaN	NaN	NaN	29162	7294	0	1	0	0	50	8	1530872	1.793602e-01	1
LBH	136617	581	18	13146	2478	0	1	0	0	50	5	730926	1.796916e-01	1
AMIGO1	1056159	272	37	50442	14714	0	1	0	0	50	10	714028	1.808877e-01	1
CDA	631461	208	35	15974	4116	0	1	0	0	50	8	859824	1.811614e-01	1
ZFP36L2	227876	208	47	47922	16100	0	1	1	0	50	6	658322	1.812202e-01	1
CCR9	222879	519	54	43134	9086	0	2	0	0	50	7	694260	1.812205e-01	1
EBLN2	NaN	NaN	NaN	29820	7378	0	1	0	0	50	8	1530956	1.814335e-01	1
RNASE8	937278	320	20	15596	4382	0	1	0	0	50	8	782166	1.814479e-01	1
TCERG1L	2679	871	-27	58072	18242	0	2	0	0	50	4	882070	1.816984e-01	1
ALDH3B2	1408104	424	60	45472	10164	0	2	0	0	50	5	725368	1.824876e-01	1
MRPL49	3267059	207	46	24122	6118	0	1	0	0	50	2	798630	1.825290e-01	1
BPIFA3	478384	482	27	27440	6692	0	1	0	0	50	4	1008532	1.825996e-01	1
COLQ	507200	256	40	51352	14938	0	2	1	0	50	4	677544	1.830419e-01	1
SYNPO2	267272	589	2	130032	37492	0	2	1	0	50	6	808626	1.833158e-01	1
INSL6	351963	629	20	21728	5726	0	1	0	0	50	3	799008	1.837564e-01	1
SULF1	137404	578	-19	100968	22064	0	1	0	0	50	5	969920	1.838232e-01	1
RNF24	683635	170	33	20776	4438	0	1	0	0	50	3	838964	1.838779e-01	1
RGS13	306250	526	-13	20132	3710	0	1	0	0	50	7	881062	1.842691e-01	1
PPIAL4C	397277	779	29	16632	4452	0	1	0	0	50	5	722806	1.843690e-01	1
HPSE2	147172	933	2	60956	18032	0	2	0	0	50	4	796866	1.848523e-01	1
ACE2	179295	NaN	32	85330	21210	0	2	0	0	50	3	922124	1.850270e-01	1
ZBED6CL	NaN	NaN	NaN	26908	6916	0	1	0	0	50	8	1530494	1.851289e-01	1
ACYP1	919043	222	47	19236	4648	0	1	0	0	50	6	1025542	1.852515e-01	1
TNFRSF17	571257	441	64	20524	4830	0	1	0	0	50	4	777448	1.852918e-01	1
ZNF229	725569	528	-49	88452	21084	0	1	0	0	50	10	1132474	1.854931e-01	1
SLFN12	763419	456	18	64260	14938	0	1	0	0	50	8	757176	1.856439e-01	1
CCNB2	748599	329	34	43050	11340	0	2	0	0	50	12	959546	1.861687e-01	1
GATA4	474662	360	27	48930	12278	0	2	0	0	50	4	832216	1.864072e-01	1
SNTG2	78833	824	-24	56126	15274	0	2	0	0	50	4	755216	1.867487e-01	1
ACY1	1045639	224	36	44142	11886	0	2	0	0	50	6	704872	1.872499e-01	1
DNAJC5B	270769	377	45	23002	5306	0	1	0	0	50	4	854014	1.881549e-01	1
SRMS	1262904	298	54	47908	15246	0	2	0	0	50	4	717402	1.884729e-01	1
GTSF1L	395176	374	38	16898	3654	0	1	0	0	50	8	904036	1.886609e-01	1
FAN1	280093	591	19	107842	28798	0	1	0	0	50	2	845292	1.892587e-01	1
IL4	717412	356	59	17108	3262	0	1	0	0	50	4	682682	1.895557e-01	1
SYTL5	106836	NaN	19	79940	20902	0	1	0	0	50	8	904764	1.896702e-01	1
AIF1	2517285	220	35	18830	4592	0	1	0	0	50	8	852180	1.900649e-01	1
IK	774470	356	31	62300	14126	0	1	0	0	50	10	842044	1.903395e-01	1
KRTAP9-8	996799	468	-7	18284	4578	0	1	0	0	50	5	673778	1.915141e-01	1
DEFB129	1010597	348	24	18564	5068	0	1	0	0	50	8	857276	1.915861e-01	1
FGD5	489640	490	39	145502	42686	0	1	0	0	50	1	913976	1.917576e-01	1
SLC23A3	773232	177	36	62118	18116	0	2	0	0	50	5	806064	1.927152e-01	1
HLTF	369132	386	8	106610	27174	0	3	1	0	50	6	972076	1.929002e-01	1
TRIQK	NaN	NaN	NaN	18032	1624	0	1	0	0	31	2	547260	1.931646e-01	1
ZWILCH	530195	219	49	65772	15652	0	1	2	0	38	5	594748	1.932626e-01	1
TRIM51	4214	1074	-46	48286	11620	0	1	0	0	50	16	757232	1.935023e-01	1
MGST1	266051	641	-23	20510	4816	0	1	0	0	50	7	1020348	1.935948e-01	1
AGTR2	224760	NaN	7	37646	10192	0	1	0	0	12	0	236768	1.937392e-01	1
TGM7	825765	415	44	71092	20636	0	2	0	0	50	5	993916	1.938856e-01	1
CP	388273	312	10	115836	28266	0	1	0	0	50	3	902972	1.938924e-01	1
SPDYE4	NaN	NaN	NaN	25788	6482	0	1	0	0	50	8	1530060	1.943697e-01	1
TUBA8	519135	179	19	48286	13552	0	2	0	0	50	6	750456	1.950803e-01	1
TBATA	521475	579	30	38500	10416	0	2	0	0	50	11	815276	1.951174e-01	1
CKMT1B	794398	269	37	47250	13314	0	2	0	0	50	9	978726	1.955059e-01	1
MOGAT1	251851	308	19	33880	9422	0	1	0	0	50	1	797552	1.960412e-01	1
ARFGAP1	1278630	332	62	63056	13384	0	2	0	0	50	2	683396	1.969080e-01	1
TSC1	1919595	461	33	121408	33978	0	1	0	0	50	0	778666	1.979282e-01	1
ZIK1	495857	828	-34	51464	12278	0	2	0	0	50	6	714000	1.982582e-01	1
KLLN	NaN	NaN	NaN	22470	5726	0	1	0	0	50	8	1529304	1.982773e-01	1
BRI3	566928	294	41	17262	5082	0	1	0	0	50	5	751632	1.998218e-01	1
OR51G2	65798	1006	-15	30058	9632	0	1	0	0	50	4	1042510	2.002075e-01	1
ABRACL	289502	640	16	12866	3206	0	1	0	0	24	5	496342	2.005301e-01	1
GALNT11	286605	586	15	65926	15932	0	2	0	0	50	6	990752	2.009034e-01	1
HIST1H2BH	390169	544	57	12194	3808	0	1	0	0	50	7	553042	2.009087e-01	1
NOL7	277395	425	37	27664	7210	0	1	0	0	50	2	848064	2.011722e-01	1
TMEM63A	924499	239	8	86576	23310	0	1	0	0	50	5	734944	2.016170e-01	1
CUZD1	301441	588	12	68670	15470	0	2	0	0	50	4	777812	2.017672e-01	1
TNIP1	892080	382	27	75684	18802	0	3	0	0	50	8	837354	2.020000e-01	1
AIG1	298429	699	13	25746	6748	0	1	0	0	50	3	787962	2.023722e-01	1
GAS8	939646	221	31	56042	12852	0	2	0	0	50	5	816242	2.026231e-01	1
VPS33B	753718	413	31	67312	16814	0	1	0	0	50	12	920612	2.027761e-01	1
MAP3K8	81826	185	39	54124	13566	0	2	0	0	50	6	814338	2.028755e-01	1
OSTM1	303865	459	38	34300	9660	0	1	0	0	50	0	705040	2.034575e-01	1
QRICH2	1650351	209	21	177618	50148	0	2	0	0	43	4	929838	2.038212e-01	1
APOBEC3C	1386387	372	71	22078	3458	0	1	0	0	50	2	639716	2.046746e-01	1
KCNA7	2070141	200	35	44450	15022	0	2	0	0	50	4	712222	2.049768e-01	1
NEURL3	NaN	NaN	NaN	34076	7476	0	1	0	0	50	8	1531054	2.052140e-01	1
IQCF3	849777	453	39	27020	2422	0	1	0	0	50	2	743092	2.057943e-01	1
RNASE13	937278	320	20	16856	4242	0	1	0	0	50	8	782166	2.061046e-01	1
KIF5C	87934	682	0	101864	25648	0	1	0	0	50	4	811160	2.065597e-01	1
KCNC2	175202	822	-31	74634	21784	0	1	1	0	50	9	891730	2.069652e-01	1
EMC3	944872	170	42	30394	7182	0	1	0	0	50	3	1029014	2.072841e-01	1
BSCL2	2425755	248	51	63560	10178	0	1	0	0	50	9	773892	2.072878e-01	1
SPATA2L	1090549	219	38	42364	14560	0	2	0	0	50	5	670894	2.072996e-01	1
HMOX1	364892	241	2	29624	8596	0	1	0	0	50	2	913542	2.082544e-01	1
CACNA1A	1604988	497	12	255626	74494	0	3	0	0	50	2	1007230	2.093080e-01	1
MRFAP1L1	501020	201	62	14798	3388	0	1	0	0	50	6	801626	2.094811e-01	1
C1orf54	1213150	197	38	19880	4214	0	1	0	0	50	6	820330	2.099946e-01	1
OR51B6	100115	1056	1	30352	9086	0	1	0	0	50	3	746690	2.101164e-01	1
DNAJC30	1197825	214	52	21588	7294	0	1	0	0	50	7	886956	2.108199e-01	1
OTOGL	127493	587	-16	246176	60312	0	3	0	0	50	4	933870	2.108221e-01	1
VSX1	598947	563	-8	45612	12852	0	2	0	0	50	6	750400	2.111034e-01	1
AUP1	1019591	315	50	43820	13538	0	2	0	0	50	9	859474	2.111780e-01	1
SPP1	445914	367	8	34678	7784	0	1	0	0	50	4	1103298	2.124553e-01	1
MANBAL	666037	571	64	10892	2674	0	1	0	0	50	9	602812	2.128676e-01	1
ADIG	525955	539	39	20538	5502	0	1	0	0	50	11	1032052	2.131277e-01	1
GPR149	95537	925	-8	72226	21294	0	2	0	0	50	6	989352	2.135780e-01	1
TRIM62	756335	385	27	48146	13874	0	2	0	0	50	9	1071798	2.136397e-01	1
CYP2A13	1004808	354	10	49630	14210	0	1	1	0	50	8	538734	2.145560e-01	1
OR7A17	963401	546	14	30156	9296	0	1	0	0	50	3	784994	2.147192e-01	1
OR51T1	65798	1006	-15	34216	10514	0	1	0	0	50	4	1042510	2.151667e-01	1
TIFAB	625030	509	47	16632	5320	0	1	0	0	50	10	973784	2.151669e-01	1
UNC5B	608276	559	34	95032	28882	0	1	0	0	50	7	986258	2.154461e-01	1
SLX4	745599	224	39	182742	54516	0	2	1	0	50	4	978936	2.154863e-01	1
COL11A2	1474628	377	24	174454	59696	0	2	0	0	50	4	929110	2.155886e-01	1
CLRN1	353086	635	10	30758	7350	0	1	0	0	50	3	845810	2.156696e-01	1
SYTL2	354036	435	1	110124	26348	0	2	0	0	50	1	843752	2.157891e-01	1
CRCP	501759	345	35	22932	5628	0	1	0	0	50	4	809718	2.162326e-01	1
PATL1	431271	409	27	78008	22456	0	2	0	0	50	5	961352	2.163282e-01	1
ARID2	820796	602	10	181804	54054	0	4	0	0	50	5	1004038	2.163895e-01	1
GOLGA6A	412657	344	49	71918	18746	0	2	0	0	50	3	736960	2.164605e-01	1
BTBD7	321756	407	31	127288	35406	0	2	0	0	50	10	943362	2.170818e-01	1
TCF7L2	156660	435	-9	76818	17976	0	1	0	0	50	7	779450	2.170895e-01	1
TLR5	361954	297	-8	90314	23730	0	1	0	0	50	9	939414	2.175890e-01	1
WDFY4	NaN	NaN	NaN	238084	68810	0	5	1	0	50	9	1592388	2.178687e-01	1
PUS7L	132735	558	-16	76412	17920	0	2	0	0	50	6	964768	2.179355e-01	1
SLFN11	761918	456	11	94948	24402	0	1	0	0	50	4	699706	2.184132e-01	1
TPBGL	NaN	NaN	NaN	35182	13888	0	1	0	0	50	8	1537466	2.185110e-01	1
C15orf39	840096	203	46	100674	35294	0	2	0	0	50	2	932008	2.187810e-01	1
KRAS	259193	512	16	25802	5810	0	1	0	0	50	5	842618	2.189968e-01	1
PTPN23	866535	215	46	160272	50792	0	1	0	0	50	2	993902	2.193163e-01	1
SCAND1	1257811	144	50	22946	6342	0	1	0	0	50	6	890120	2.194992e-01	1
FAM177B	221712	236	-4	19586	4018	0	1	0	0	6	0	94500	2.205204e-01	1
LRIG3	21039	678	-29	119350	32984	0	1	0	0	50	3	808906	2.206315e-01	1
ZNF225	554986	634	-28	75334	17248	0	3	0	0	50	8	707322	2.208959e-01	1
OR5D18	4183	1091	-36	30212	9352	0	1	0	0	50	5	914760	2.213950e-01	1
FERD3L	103347	812	-15	16478	4914	0	1	0	0	50	8	894278	2.216591e-01	1
C8orf33	454161	440	8	23478	6762	0	1	0	0	50	4	887726	2.216596e-01	1
TTC9	244305	523	41	23240	6804	0	1	0	0	50	2	778064	2.224629e-01	1
MUC21	2483101	261	36	55860	18326	0	2	1	0	50	8	796922	2.227823e-01	1
CLCNKA	886121	197	43	69958	21448	0	2	0	0	50	4	801598	2.235392e-01	1
VCX3A	41698	NaN	2	22400	5208	0	1	0	0	50	7	1041306	2.239355e-01	1
SCG3	415519	247	27	51184	11970	0	2	0	0	50	12	933828	2.240350e-01	1
ARID1B	143122	621	27	225694	65744	0	2	0	0	35	2	631568	2.246386e-01	1
DLGAP4	874457	360	46	113162	30660	0	2	0	0	50	12	1255436	2.249091e-01	1
PRSS53	1347539	227	37	54670	17570	0	2	0	0	50	9	919884	2.253712e-01	1
SNX24	154483	532	18	20636	4970	0	1	0	0	50	8	877842	2.255346e-01	1
SCG5	244857	383	1	25970	6888	0	1	0	0	50	7	1062516	2.255851e-01	1
OR7C2	961949	546	4	30618	9702	0	1	0	0	50	5	964838	2.260913e-01	1
COLCA2	NaN	NaN	NaN	30968	7224	0	1	0	0	50	8	1530802	2.262441e-01	1
OR2H2	403531	798	18	30380	9828	0	1	0	0	50	2	684572	2.264544e-01	1
BCL2L1	864206	213	21	27678	6566	0	1	0	0	50	1	665910	2.265578e-01	1
ETNK1	206703	644	2	49210	13706	0	2	1	0	50	8	795872	2.266341e-01	1
LYPLA1	268612	450	31	27216	5922	0	1	0	0	50	4	921340	2.277564e-01	1
ABCB8	622098	373	41	75124	23016	0	2	0	0	50	5	1014762	2.278873e-01	1
DNAJC5G	1242113	182	45	26292	3360	0	1	0	0	50	4	844396	2.279077e-01	1
NOP58	386034	270	50	57134	13678	0	2	0	0	50	7	765954	2.286119e-01	1
KIAA1324L	154470	1087	-7	112784	24626	0	3	0	0	50	5	868966	2.287874e-01	1
CAPSL	138289	614	0	24094	5530	0	1	0	0	50	5	787346	2.288741e-01	1
CCBE1	257439	491	24	41048	12250	0	2	0	0	50	12	829514	2.289436e-01	1
PDCD2L	689668	292	2	37016	10178	0	1	0	0	50	4	1196174	2.291654e-01	1
OR5H2	414958	885	-14	30912	8778	0	1	0	0	50	3	738360	2.295658e-01	1
HPGDS	129148	311	14	21518	5194	0	1	0	0	50	7	726082	2.298997e-01	1
DIMT1	176808	575	33	34356	9100	0	1	0	0	50	2	833546	2.301056e-01	1
MROH2B	211261	644	-5	165690	43974	0	3	0	0	30	2	667142	2.302449e-01	1
NPSR1	106021	949	0	48454	10136	0	1	0	0	50	1	972104	2.309239e-01	1
CDIPT	NaN	NaN	NaN	31290	5852	0	1	0	0	50	8	1529430	2.311091e-01	1
SLCO2A1	547213	487	21	66528	18270	0	1	0	0	50	8	669116	2.311477e-01	1
TEAD3	683460	280	36	46984	11312	0	2	0	0	50	10	928438	2.312623e-01	1
DOCK4	133354	718	-18	204764	54236	0	3	0	0	50	6	1068690	2.313130e-01	1
C11orf87	32039	927	-12	21350	6538	0	1	0	0	50	7	1135918	2.318892e-01	1
ZNF334	416360	642	19	78680	15890	0	2	0	0	50	3	699356	2.327171e-01	1
NOC2L	1851188	467	3	76146	22050	0	2	0	0	50	5	977830	2.327694e-01	1
PLD6	910162	218	11	24276	8134	0	1	0	0	50	7	861182	2.335018e-01	1
CEACAM6	1341589	499	16	35266	10570	0	1	0	0	50	2	812812	2.338642e-01	1
CDKN3	332892	474	6	23604	5292	0	1	0	0	50	5	762566	2.345434e-01	1
COMMD5	1454261	384	20	27020	7126	0	1	0	0	50	3	929418	2.346627e-01	1
CSHL1	1446139	380	27	32004	7546	0	1	0	0	50	2	748202	2.349057e-01	1
NIPAL3	604127	325	29	45696	10122	0	2	0	0	50	10	816606	2.351234e-01	1
FBXO48	212087	617	30	18984	3906	0	1	0	0	50	7	699608	2.354656e-01	1
CLDN5	770036	298	22	34328	10290	0	1	0	0	50	4	943502	2.359946e-01	1
CD164	347811	446	41	21910	6650	0	1	0	0	50	7	942480	2.369714e-01	1
TMEM182	63440	913	-3	25368	6496	0	1	0	0	50	5	778512	2.372784e-01	1
STC1	321715	555	14	26278	7014	0	1	0	0	50	5	855372	2.375386e-01	1
CGB7	2070141	200	35	18522	5446	0	1	0	0	50	4	712222	2.376397e-01	1
GIGYF2	325071	328	35	147028	34860	0	1	0	0	50	1	732354	2.377225e-01	1
SIX6	325446	618	0	25060	7546	0	1	0	0	50	7	888986	2.377809e-01	1
KRTAP10-2	860604	461	30	25298	7224	0	1	0	0	50	6	888272	2.381685e-01	1
OR6X1	92984	637	-1	30170	9562	0	1	0	0	50	5	874398	2.384717e-01	1
FAM149A	373525	536	-13	64470	15484	0	3	0	0	26	4	461272	2.387239e-01	1
R3HDML	813168	376	10	26278	7070	0	1	0	0	50	2	636328	2.388582e-01	1
RBBP8NL	1190462	205	28	65618	21406	0	1	0	0	31	4	476658	2.388617e-01	1
KRTAP13-4	14979	1035	-68	15890	4634	0	1	0	0	50	6	554064	2.389552e-01	1
CCL15	779228	525	19	15288	3164	0	1	0	0	19	0	238070	2.399091e-01	1
RILPL2	1129277	177	47	22610	6230	0	1	0	0	50	4	760676	2.399791e-01	1
GSTA1	539666	498	11	24430	5936	0	1	0	0	50	7	852208	2.404187e-01	1
NXPE1	103922	612	-15	53004	13832	0	1	0	0	50	1	937076	2.404624e-01	1
PACRG	81261	1273	-28	33250	8456	0	1	0	0	50	4	994672	2.406388e-01	1
HS3ST1	74823	1201	3	32648	8932	0	1	0	0	50	4	846174	2.408364e-01	1
PNOC	311812	229	35	21420	4816	0	1	0	0	50	4	675122	2.410207e-01	1
TEX2	1372704	292	15	115374	31948	0	1	0	0	50	7	976948	2.414662e-01	1
MYF5	27810	974	-1	26236	7294	0	1	0	0	50	4	830270	2.418685e-01	1
TMEM92	1297691	196	28	17500	4886	0	1	0	0	50	13	982366	2.419011e-01	1
OXR1	124540	888	-2	107506	26502	0	3	0	0	50	6	838558	2.420181e-01	1
RNASEH1	254257	NaN	15	32032	7980	0	1	0	0	50	2	851312	2.422041e-01	1
SIGLEC11	1679101	205	45	69076	21588	0	2	1	0	50	6	879004	2.424166e-01	1
ZNF121	706527	642	-58	41874	9842	0	1	0	0	50	5	1204616	2.424461e-01	1
CDH1	924096	240	30	95928	25844	0	2	0	0	50	1	704102	2.429661e-01	1
RAB25	2005405	213	39	22400	6538	0	1	0	0	50	7	942424	2.431011e-01	1
SPOCD1	1213493	183	35	123158	38892	0	3	0	0	50	4	812630	2.434765e-01	1
CCDC172	118426	896	-15	30142	5558	0	1	0	0	50	6	953764	2.434885e-01	1
TCP11X2	NaN	NaN	NaN	51366	13384	0	1	0	0	50	8	1536962	2.439915e-01	1
FTMT	70878	920	-16	23548	7210	0	1	0	0	50	5	843990	2.442086e-01	1
C1QL1	1037808	191	34	25018	8120	0	1	0	0	50	5	715470	2.442914e-01	1
CATSPERG	1467279	253	0	122402	30002	0	2	0	0	50	8	783650	2.446386e-01	1
OSBPL1A	150936	360	35	107016	23604	0	1	0	0	50	5	793828	2.446393e-01	1
RARA	1350242	191	23	64246	17822	0	1	1	0	50	11	849240	2.448146e-01	1
SOX6	126866	989	-18	90860	23226	0	1	1	0	50	8	823998	2.453384e-01	1
VCPIP1	372262	213	38	120960	35112	0	1	0	0	50	4	797062	2.455360e-01	1
MAPK7	630769	332	11	83132	26096	0	3	0	0	21	3	547960	2.455929e-01	1
DDAH1	309815	308	0	33180	8344	0	1	0	0	50	3	990570	2.458198e-01	1
TMEM95	1911735	206	36	23338	5180	0	1	0	0	50	7	896364	2.461553e-01	1
KCP	NaN	NaN	NaN	161448	45640	0	3	0	0	50	8	1569218	2.461676e-01	1
CADM3	99569	785	14	44016	12768	0	2	1	0	50	10	758604	2.462023e-01	1
PPP1R17	26433	889	1	19334	4144	0	1	0	0	50	9	820792	2.463682e-01	1
OR2L2	20939	1015	-27	30380	9058	0	1	0	0	50	11	957194	2.463736e-01	1
MIEN1	1284992	226	38	14924	4018	0	1	0	0	50	9	838264	2.466336e-01	1
TBC1D24	2085452	321	49	59458	14588	0	2	0	0	50	6	815934	2.469389e-01	1
FAM189A2	216587	539	0	51954	14588	0	1	1	0	15	3	314636	2.472154e-01	1
NRAS	600650	472	11	22428	5138	0	1	0	0	50	7	806316	2.473874e-01	1
C11orf65	405487	579	12	34888	7994	0	1	0	0	50	3	779646	2.473886e-01	1
FLII	925111	223	18	140378	36694	0	2	0	0	21	4	416416	2.475695e-01	1
ZNF785	2214934	142	54	42616	11298	0	2	0	0	50	10	864934	2.476668e-01	1
OR10A3	105341	679	6	30954	9226	0	1	0	0	50	6	964768	2.479303e-01	1
TMEM225	89099	736	-8	24514	5950	0	1	0	0	50	10	1027194	2.480800e-01	1
FBXL6	2525749	200	28	52080	17962	0	2	0	0	50	10	1029182	2.482476e-01	1
TOR4A	1724821	399	43	40698	14280	0	2	0	0	50	8	658504	2.487168e-01	1
HOXA10	473864	394	13	46004	10066	0	1	0	0	50	3	1034208	2.490282e-01	1
PGAM4	549429	NaN	24	24906	7224	0	1	0	0	50	4	742112	2.492313e-01	1
C16orf62	340032	578	15	118594	29820	0	1	0	0	50	6	939288	2.494919e-01	1
RRP15	75487	488	-20	29526	7112	0	1	0	0	50	5	848064	2.497117e-01	1
OR2K2	348469	501	19	33460	10136	0	1	0	0	50	6	974092	2.498174e-01	1
TVP23A	258562	356	36	24276	5754	0	1	0	0	50	4	700504	2.500344e-01	1
SLC15A3	802735	546	56	59514	16366	0	2	0	0	50	8	1030008	2.501772e-01	1
TPO	56524	599	-23	100478	30072	0	1	0	0	50	4	725984	2.503121e-01	1
SETD9	201203	393	41	32900	8106	0	1	0	0	50	3	864836	2.503624e-01	1
FBXO27	1653595	282	32	29470	8848	0	1	0	0	50	3	787654	2.504208e-01	1
PCDHGA10	NaN	NaN	NaN	94402	29526	0	2	1	0	50	9	1553104	2.507966e-01	1
GJD3	1220026	191	23	27118	10052	0	1	1	0	50	7	888496	2.508748e-01	1
BMP2K	234707	489	30	120246	31444	0	1	0	0	50	4	775278	2.510695e-01	1
MRPL45	1101194	504	10	32382	8526	0	1	0	0	50	1	630210	2.511183e-01	1
MS4A12	333232	899	13	28238	7952	0	1	0	0	50	5	784210	2.511417e-01	1
NLN	407983	149	33	73108	18830	0	2	0	0	50	4	715456	2.520582e-01	1
CD300LF	NaN	NaN	NaN	38528	7392	0	1	0	0	50	8	1530970	2.522647e-01	1
DYNC2LI1	544941	480	35	43498	8428	0	1	0	0	50	3	993104	2.524957e-01	1
ZNF90	NaN	NaN	NaN	63966	15554	0	1	0	0	50	8	1539132	2.534902e-01	1
SULT1E1	9735	1009	4	32774	7280	0	1	0	0	50	5	877562	2.542026e-01	1
C12orf60	340728	578	-4	26488	6244	0	1	0	0	50	4	634410	2.545630e-01	1
PDE8A	393930	366	27	88942	22064	0	3	1	0	50	8	817194	2.546307e-01	1
FAM26E	261450	479	19	30954	8568	0	1	0	0	50	6	935522	2.558373e-01	1
STARD3NL	161770	578	11	26614	6622	0	1	0	0	50	5	810194	2.560245e-01	1
TMEM174	447937	584	21	24108	7098	0	1	0	0	50	7	807072	2.567303e-01	1
HELLS	251937	675	12	94262	22876	0	2	0	0	50	5	965748	2.569015e-01	1
GPR141	103891	630	6	30436	8498	0	1	0	0	50	6	857892	2.569883e-01	1
AURKAIP1	1736268	273	28	23940	6300	0	1	0	0	50	4	870282	2.570480e-01	1
ANKRD31	NaN	NaN	NaN	192486	48902	0	1	0	0	50	8	1572480	2.571440e-01	1
FGF22	1832767	218	10	18270	4046	0	1	0	0	50	7	1122156	2.572009e-01	1
TRPV6	284406	645	18	77476	22750	0	2	0	0	50	6	953624	2.574657e-01	1
CMA1	898202	411	17	24668	7574	0	1	0	0	50	5	708260	2.577391e-01	1
HIST1H3H	267617	634	32	13006	4326	0	1	0	0	50	7	617554	2.579760e-01	1
TNFSF15	249550	286	-8	28574	7630	0	1	0	0	50	6	864248	2.579983e-01	1
FRMPD3	NaN	NaN	NaN	176442	54516	0	1	0	0	50	8	1578094	2.583007e-01	1
PDE1C	124074	828	6	93520	22512	0	1	0	0	50	6	755580	2.589600e-01	1
TMCO6	774470	356	31	51912	14280	0	2	1	0	50	10	842044	2.594588e-01	1
FAM189B	1574928	194	45	72506	22764	0	2	0	0	50	4	827526	2.595381e-01	1
PRSS50	298503	495	41	39452	11704	0	1	0	0	50	1	789992	2.595828e-01	1
GALNT10	557034	451	31	63154	17584	0	2	0	0	50	7	908306	2.596594e-01	1
PRDM10	631721	248	1	121464	32928	0	3	0	0	25	3	465458	2.601673e-01	1
NOL11	692622	197	7	77882	20384	0	2	0	0	50	6	851228	2.605753e-01	1
ADGRE5	996589	183	32	90258	25340	0	2	0	0	50	2	739494	2.606346e-01	1
C1orf43	2028928	185	35	27426	7434	0	1	0	0	50	3	694400	2.611517e-01	1
OR5B21	190469	812	-10	30030	9072	0	1	0	0	50	6	856982	2.614274e-01	1
ASB12	57924	NaN	2	32354	9590	0	1	0	0	50	6	1060724	2.615825e-01	1
ERV3-1	216422	994	-9	62832	16870	0	2	0	0	50	9	856870	2.616355e-01	1
ARIH2OS	1838219	241	33	27622	10346	0	1	0	0	50	5	768278	2.618503e-01	1
OR56B1	139577	922	2	31220	9730	0	1	0	0	50	4	705516	2.620540e-01	1
TXLNB	192994	504	14	74732	19544	0	2	1	0	50	5	782348	2.620794e-01	1
TRIM64B	NaN	NaN	NaN	45640	11900	0	1	0	0	50	8	1535478	2.622693e-01	1
FTSJ3	1353057	346	20	93310	23674	0	2	0	0	50	5	1047900	2.624531e-01	1
GUCY2C	339860	720	4	111258	29316	0	2	0	0	50	1	718816	2.630677e-01	1
LGR5	250555	516	-34	92470	26838	0	3	0	0	50	9	872872	2.637009e-01	1
GSTA4	477320	400	17	25186	6062	0	1	0	0	50	6	786506	2.638692e-01	1
PPWD1	424356	444	25	70154	16254	0	2	0	0	50	9	990066	2.639590e-01	1
GSTP1	1374022	393	53	26516	7056	0	1	0	0	50	5	876442	2.640050e-01	1
CXXC5	659730	244	42	33936	9800	0	1	0	0	50	4	949676	2.641898e-01	1
OR1D5	457580	465	8	30100	9338	0	1	0	0	50	7	831166	2.644003e-01	1
SLC25A6	NaN	NaN	NaN	30604	8890	0	1	0	0	50	8	1532468	2.646209e-01	1
ZNF492	51041	1399	-76	56532	13048	0	2	0	0	50	8	675262	2.648112e-01	1
PRPS1L1	89480	675	-1	31794	9086	0	1	0	0	50	4	810460	2.651016e-01	1
CEMP1	2085452	321	49	25508	7714	0	1	0	0	50	6	815934	2.651683e-01	1
FAM186B	2227486	224	53	93492	25270	0	1	1	0	50	10	889532	2.651737e-01	1
WDFY1	307044	251	22	43302	10920	0	1	0	0	50	2	940156	2.656141e-01	1
HRC	2011861	267	47	76104	17402	0	1	0	0	50	11	770630	2.663380e-01	1
LIG1	973756	431	26	101850	25438	0	2	0	0	50	3	976444	2.664409e-01	1
CABP2	1392213	215	53	23058	6720	0	1	0	0	50	3	624722	2.667894e-01	1
ZNF676	58109	1305	-63	62692	14266	0	2	1	0	50	12	935942	2.669488e-01	1
SENP5	766452	258	33	80458	19684	0	1	1	0	50	12	821002	2.671345e-01	1
MMP26	97256	1024	-11	27860	6818	0	1	0	0	50	8	909944	2.675954e-01	1
MYH2	75573	738	-49	203420	51912	0	2	0	0	50	6	1092322	2.675988e-01	1
SIGLEC15	384767	380	42	33166	10472	0	1	0	0	50	5	893312	2.677618e-01	1
HVCN1	827901	194	41	31626	6958	0	1	0	0	50	3	764064	2.677689e-01	1
ATP6V0D2	192441	1158	-20	37044	9478	0	1	0	0	50	4	914410	2.680879e-01	1
CALHM3	NaN	NaN	NaN	34202	10836	0	1	0	0	50	8	1534414	2.683011e-01	1
OR10J1	347588	699	-5	31346	9548	0	1	0	0	45	2	568484	2.686447e-01	1
CDC42EP1	991778	176	51	39256	12894	0	1	0	0	50	1	796278	2.689789e-01	1
ITK	266925	1180	30	66262	16996	0	2	0	0	50	8	871164	2.694214e-01	1
RNF183	426351	312	26	21490	5908	0	1	0	0	50	6	727328	2.695047e-01	1
FCN1	237562	489	35	40964	11522	0	1	0	0	50	2	844704	2.695538e-01	1
DUSP18	723012	330	56	26614	3374	0	1	0	0	50	2	621880	2.695925e-01	1
C4orf19	124686	814	32	33768	8624	0	1	0	0	50	5	870072	2.705264e-01	1
SMAP1	169371	764	11	57344	14868	0	2	0	0	46	8	750008	2.710488e-01	1
HNRNPUL2	2425755	248	51	76426	21154	0	1	1	0	50	9	773892	2.717829e-01	1
GPATCH4	2049505	180	37	40376	9534	0	1	0	0	50	2	750372	2.721124e-01	1
CSF1R	1127889	228	50	102676	28112	0	1	0	0	50	8	858928	2.726238e-01	1
ZNF526	790787	299	37	66878	20398	0	2	0	0	50	9	1067920	2.726278e-01	1
CEACAM8	495357	380	5	35630	10682	0	1	0	0	50	5	963074	2.726878e-01	1
MAGEB18	33808	NaN	-25	35910	9450	0	1	0	0	50	7	1132614	2.727683e-01	1
FAM126A	1063802	413	26	60102	16800	0	1	0	0	50	4	1036756	2.727950e-01	1
CC2D1B	815523	448	26	88690	25200	0	2	0	0	50	5	946820	2.732765e-01	1
MTHFR	530804	196	39	72268	19376	0	1	0	0	50	9	708680	2.734069e-01	1
TSPAN16	1385739	197	31	28336	8330	0	1	0	0	50	7	904386	2.735476e-01	1
RNF111	591201	230	31	106148	28602	0	2	0	0	50	11	740446	2.738174e-01	1
SCAMP4	1944774	239	36	27818	6524	0	1	0	0	50	4	913444	2.738509e-01	1
ANKEF1	194301	442	-34	80668	21686	0	2	0	0	50	7	961072	2.741650e-01	1
OR1G1	445889	579	-8	30618	9198	0	1	0	0	50	3	580720	2.741812e-01	1
KRTAP10-11	874480	461	25	29274	8652	0	1	0	0	50	6	891492	2.743301e-01	1
PTGER1	954144	204	43	37268	14840	0	1	0	0	50	4	899164	2.744357e-01	1
ANKRD33B	NaN	NaN	NaN	47782	15806	0	1	0	0	50	8	1539384	2.747357e-01	1
PPIP5K2	204934	549	16	137676	36008	0	1	0	0	50	5	885822	2.757905e-01	1
DHRS9	303546	646	12	44450	10920	0	1	0	0	50	4	1023470	2.758925e-01	1
ATP5B	2757565	164	43	52458	15792	0	1	0	0	50	2	1024464	2.761945e-01	1
RBM15B	538437	536	39	84938	28056	0	1	1	0	50	11	1037750	2.765810e-01	1
SOCS3	962609	209	27	24486	6986	0	1	0	0	50	5	863772	2.767708e-01	1
AMIGO3	NaN	NaN	NaN	48594	16394	0	1	0	0	50	8	1539972	2.767746e-01	1
ZNF385C	NaN	NaN	NaN	41034	13636	0	1	0	0	50	8	1537214	2.767929e-01	1
ZNF700	719617	678	-1	77882	18130	0	1	0	0	21	3	417872	2.771121e-01	1
GAP43	43284	622	-2	31668	8064	0	1	0	0	50	5	818692	2.775530e-01	1
ELN	1047492	240	54	81102	30926	0	1	0	0	50	9	768334	2.775987e-01	1
IL31RA	319744	438	44	93058	23520	0	2	0	0	50	7	1043168	2.777373e-01	1
IZUMO4	1853815	239	37	31612	4046	0	1	0	0	50	4	946288	2.787985e-01	1
PRAMEF5	NaN	NaN	NaN	48006	13496	0	1	0	0	50	8	1537074	2.790263e-01	1
FERMT2	309280	188	12	73682	17934	0	2	0	0	50	5	718046	2.792690e-01	1
DOK6	50550	968	-4	35994	8820	0	1	0	0	50	3	818734	2.800697e-01	1
SPATA31A6	NaN	NaN	NaN	130914	39200	0	2	0	0	50	8	1562778	2.803026e-01	1
MTUS2	267724	784	-5	140560	40432	0	3	0	0	44	3	777588	2.804948e-01	1
STRIP2	625985	286	38	85974	23828	0	1	0	0	50	9	747404	2.811286e-01	1
ZNF716	NaN	NaN	NaN	51310	12586	0	1	0	0	50	8	1536164	2.813053e-01	1
DSPP	500313	623	-7	141414	24542	0	1	0	0	50	3	720244	2.815058e-01	1
DCDC2B	1460758	218	29	34552	11018	0	1	0	0	50	5	874468	2.819159e-01	1
YIPF7	62950	1034	-6	29876	7854	0	1	1	0	38	3	609392	2.819454e-01	1
CDKN2A	225405	357	-15	40096	7686	0	1	0	0	50	1	846356	2.823901e-01	1
RNF180	56176	941	-5	61838	15736	0	1	0	0	50	0	784504	2.827635e-01	1
FCER1A	285980	737	-6	27468	6804	0	1	0	0	21	3	513212	2.827896e-01	1
EPC2	91724	642	7	82320	21882	0	2	0	0	50	8	998116	2.829896e-01	1
RPTN	486922	468	25	81494	18466	0	2	1	0	50	5	726110	2.830534e-01	1
OR11H1	69794	916	-70	31822	9380	0	1	0	0	50	5	741258	2.830927e-01	1
ANKRD46	1144761	214	67	32424	7238	0	1	0	0	50	4	822234	2.832610e-01	1
OR4A5	68	1280	-38	30744	9072	0	1	0	0	50	10	1053696	2.837872e-01	1
RBM20	NaN	NaN	NaN	121716	35588	0	2	0	0	50	8	1559166	2.838372e-01	1
CEP85L	129707	1029	8	91266	21938	0	1	0	0	27	3	482104	2.842324e-01	1
L1TD1	274287	422	-1	89992	21784	0	2	1	0	42	6	729988	2.844072e-01	1
CLASRP	1135715	208	25	74564	18606	0	1	0	0	50	8	762804	2.846666e-01	1
ZNF804A	18097	1171	4	124446	31934	0	1	0	0	50	5	769328	2.847095e-01	1
ITGA2	193331	354	4	125300	31542	0	3	0	0	50	6	814366	2.850166e-01	1
WDR89	320174	221	27	43512	10416	0	1	0	0	50	5	1070902	2.868355e-01	1
CHST8	487426	623	-26	48482	12992	0	2	0	0	50	7	704046	2.869682e-01	1
MAGEB10	10745	NaN	16	36596	9772	0	1	0	0	50	3	735070	2.885185e-01	1
ADAT2	299410	495	7	24430	5292	0	1	0	0	50	7	783678	2.899436e-01	1
INPP5D	430468	259	37	126672	35182	0	1	1	0	50	3	689934	2.904443e-01	1
TMEM52	1434423	233	27	30268	4928	0	1	0	0	50	3	800660	2.908637e-01	1
HPR	426658	372	14	36400	8302	0	1	0	0	50	5	918204	2.910451e-01	1
SERPINA3	316239	858	10	44212	12040	0	1	0	0	50	2	757764	2.915025e-01	1
PNPLA1	839966	358	30	53522	16786	0	2	0	0	50	10	784462	2.918710e-01	1
POLL	843302	421	19	70518	15582	0	2	0	0	50	7	846258	2.922127e-01	1
MYBPC3	1189866	245	45	128940	38024	0	1	0	0	50	8	1128260	2.923697e-01	1
GINM1	435829	150	41	33964	9436	0	1	0	0	50	3	710094	2.925197e-01	1
ARHGEF37	609620	185	37	67970	20398	0	2	0	0	50	7	795564	2.929743e-01	1
HOXC9	1257445	274	23	26516	7616	0	1	0	0	50	5	896070	2.929805e-01	1
MRPL55	702621	391	5	22442	5110	0	1	0	0	50	5	683102	2.933911e-01	1
THY1	1054477	263	40	23408	4816	0	1	0	0	50	9	921928	2.934065e-01	1
KIT	92734	649	0	100296	26964	0	2	0	0	50	4	861280	2.936874e-01	1
NEUROD6	48298	883	-4	35966	9044	0	1	0	0	50	9	971796	2.937733e-01	1
FAM173B	623675	325	5	30492	8148	0	1	0	0	50	9	1139684	2.939940e-01	1
KRT7	742854	178	53	47502	13986	0	2	0	0	50	9	752192	2.940825e-01	1
RFC3	84617	580	33	39004	10136	0	1	0	0	50	4	861126	2.944935e-01	1
IL21R	228256	597	36	58884	15988	0	1	0	0	50	0	777504	2.947862e-01	1
NIPAL4	266195	1087	41	48412	11970	0	1	0	0	50	1	795130	2.950681e-01	1
TBC1D2	490665	254	52	95130	27132	0	2	0	0	37	7	549948	2.954672e-01	1
KCNH1	153525	862	-7	99330	28098	0	2	0	0	50	4	878864	2.957723e-01	1
CALD1	390559	513	17	89768	20034	0	2	0	0	50	5	883610	2.960615e-01	1
U2AF2	1077402	254	-10	53704	13874	0	1	0	0	50	13	674436	2.961170e-01	1
ABCC12	229669	628	-27	143122	35616	0	1	0	0	50	8	1115226	2.961677e-01	1
TAS2R7	408176	517	12	31766	8904	0	1	0	0	50	6	760928	2.962322e-01	1
KDM2B	650760	244	46	144368	37842	0	2	0	0	50	8	896924	2.963619e-01	1
HS6ST3	105227	954	-3	46844	13104	0	1	0	0	50	1	835520	2.964599e-01	1
PRNP	556280	447	11	28588	6972	0	1	0	0	50	5	888552	2.967790e-01	1
TMED6	1202748	125	20	24654	6622	0	1	0	0	50	8	786044	2.975971e-01	1
LYPD5	464802	286	11	27790	7854	0	1	0	0	50	7	960960	2.980426e-01	1
GIMAP8	557261	584	38	70126	18228	0	2	0	0	50	10	966042	2.981806e-01	1
PPP1R27	3733473	NaN	19	15778	4858	0	1	0	0	50	10	751072	2.988067e-01	1
FMN2	55160	851	-26	168770	54264	0	1	0	0	50	3	908838	2.988223e-01	1
ANKRD13D	1369264	177	44	65198	18256	0	2	0	0	50	8	959742	2.988877e-01	1
SOX2	39313	1104	-14	33320	9114	0	1	0	0	50	6	1147930	2.991807e-01	1
OR6K6	103627	985	1	34230	9870	0	1	0	0	50	6	814940	2.993529e-01	1
N4BP1	156698	392	1	90188	25060	0	2	0	0	50	7	972272	2.994107e-01	1
AADACL3	145424	454	23	40600	11536	0	1	0	0	50	3	774074	2.998787e-01	1
CLDND1	390532	796	2	37296	7672	0	1	0	0	50	3	797804	3.000129e-01	1
SYAP1	295989	NaN	32	37002	9296	0	1	0	0	50	4	816592	3.000816e-01	1
BOK	1214632	426	30	21952	7182	0	1	0	0	50	5	816508	3.001576e-01	1
PITX1	725156	226	27	32984	9366	0	1	1	0	11	3	216776	3.002429e-01	1
LTB	2517285	220	35	23954	7672	0	1	0	0	50	8	852180	3.004524e-01	1
PGLYRP3	836876	556	24	34496	9968	0	1	0	0	50	9	1160362	3.004758e-01	1
CASC1	255116	633	18	82138	20244	0	2	1	0	33	1	454566	3.009221e-01	1
SFTPD	570627	613	29	37170	11942	0	1	0	0	50	5	889210	3.010312e-01	1
GADL1	78546	487	-12	55328	13762	0	2	1	0	25	8	630140	3.014131e-01	1
MREG	925953	501	19	23996	5824	0	1	0	0	50	4	609756	3.016056e-01	1
ARHGAP11B	220858	693	10	19824	5418	0	1	0	0	16	2	312872	3.017225e-01	1
PRPF38A	815523	448	26	33726	8456	0	1	0	0	50	5	946820	3.017298e-01	1
LSAMP	121424	967	-6	37030	10122	0	1	0	0	50	3	763266	3.018150e-01	1
SDR9C7	2103486	286	26	31752	9366	0	1	0	0	50	7	984242	3.020574e-01	1
IL6	948251	304	14	25648	6790	0	1	0	0	50	9	813862	3.023357e-01	1
TNFAIP6	216177	589	24	29078	7322	0	1	0	0	50	10	913682	3.027694e-01	1
OR2A7	209930	767	-5	30366	9450	0	1	0	0	38	5	700364	3.032300e-01	1
TBCEL	308922	724	25	45906	10626	0	1	0	0	50	4	999824	3.036416e-01	1
BHMT2	236664	526	38	38220	9156	0	1	0	0	50	3	736624	3.038925e-01	1
PARD6A	1065785	147	41	33306	11368	0	1	0	0	50	6	1093428	3.039601e-01	1
C19orf12	223109	552	-46	21182	4704	0	1	0	0	50	8	805392	3.045782e-01	1
CAAP1	104669	632	-28	41496	10486	0	1	0	0	50	4	982282	3.050994e-01	1
TMC4	735613	439	-53	71946	23632	0	2	0	0	50	11	1164590	3.053878e-01	1
CNRIP1	204433	586	15	24682	5852	0	1	0	0	50	5	730002	3.054857e-01	1
RASGRP4	1459788	221	4	71918	21056	0	2	1	0	50	6	788872	3.062480e-01	1
IDH3B	792941	450	48	45724	11382	0	1	0	0	50	9	1014902	3.063427e-01	1
GADD45GIP1	1886809	335	40	21644	6874	0	1	0	0	50	5	730450	3.064942e-01	1
ANO7	1333138	317	35	101178	30282	0	2	0	0	50	4	983108	3.076630e-01	1
MED12L	98951	632	9	219436	60452	0	2	0	0	50	5	903210	3.078081e-01	1
TAS2R5	200522	844	14	30338	8554	0	1	0	0	50	6	753396	3.079221e-01	1
GOLGA6L10	NaN	NaN	NaN	53760	14252	0	1	0	0	50	8	1537830	3.079523e-01	1
SCO1	59713	749	-45	30604	8736	0	1	0	0	50	8	1064084	3.080276e-01	1
ID1	741997	309	-33	16268	5222	0	1	0	0	50	11	903336	3.080383e-01	1
CTSG	897577	582	3	25298	7952	0	1	0	0	50	8	869106	3.080813e-01	1
EXOG	373229	578	28	41538	8302	0	1	0	0	50	5	1026886	3.084281e-01	1
FAM122C	293030	NaN	27	33180	7588	0	1	0	0	50	9	1077314	3.087860e-01	1
BHMT	164477	578	36	41874	11410	0	1	0	0	50	3	791994	3.088033e-01	1
RAB17	492799	440	11	31864	6888	0	1	0	0	50	7	936894	3.088790e-01	1
GPR68	251273	462	42	38766	11172	0	1	0	0	50	3	908572	3.091953e-01	1
PPM1D	288701	328	15	61334	17850	0	2	0	0	50	9	872718	3.092108e-01	1
CHST13	289633	508	52	33502	10248	0	1	0	0	50	7	949298	3.098682e-01	1
TSC22D3	189575	NaN	51	34804	7812	0	1	0	0	50	4	867510	3.099755e-01	1
NCK2	209853	689	15	42518	10542	0	1	0	0	50	2	657286	3.100405e-01	1
PRPH2	975176	194	36	35924	9702	0	1	0	0	50	5	921956	3.101388e-01	1
TMEM134	1392213	215	53	27832	6496	0	1	0	0	50	3	624722	3.104725e-01	1
ZNF843	NaN	NaN	NaN	36890	11340	0	1	0	0	50	8	1534918	3.106436e-01	1
IQGAP1	1142649	150	37	172326	45402	0	3	0	0	30	3	825776	3.110049e-01	1
CHMP6	1660463	211	27	24948	6342	0	1	0	0	50	9	919450	3.111759e-01	1
NAA20	225789	502	12	23296	4872	0	1	0	0	50	7	842492	3.112940e-01	1
MVD	802673	189	41	40670	12558	0	1	0	0	50	2	827680	3.113383e-01	1
RPRM	22780	737	-11	11676	3388	0	1	0	0	7	2	190442	3.114637e-01	1
HMGB4	131426	852	9	29960	4802	0	1	0	0	50	7	830186	3.117095e-01	1
SHISA7	NaN	NaN	NaN	50988	17682	0	1	0	0	50	8	1541260	3.122294e-01	1
FAM60A	317612	468	6	27314	5824	0	1	0	0	50	6	789950	3.123826e-01	1
ZNF488	117080	445	21	33768	10640	0	1	0	0	50	4	775838	3.124331e-01	1
WISP2	890596	168	46	33838	7392	0	1	0	0	50	4	827498	3.124617e-01	1
NEGR1	23816	1136	-23	36288	10290	0	1	0	0	50	5	835590	3.133317e-01	1
POTEM	NaN	NaN	NaN	53438	13090	0	1	0	0	50	8	1536668	3.134874e-01	1
GAB2	404872	408	19	68586	19516	0	2	0	0	50	7	773556	3.135118e-01	1
RFC4	449980	384	25	41608	10388	0	1	0	0	50	6	806568	3.136371e-01	1
PRDM4	119393	805	22	86268	21742	0	1	2	0	32	4	462168	3.137101e-01	1
ARAP2	28107	1066	26	179312	43470	0	4	0	0	50	7	815948	3.138132e-01	1
OR9G4	384896	828	-34	31682	9688	0	1	0	0	50	7	788018	3.151421e-01	1
SLC22A31	NaN	NaN	NaN	42756	15358	0	1	0	0	50	8	1538936	3.151816e-01	1
TMEM40	487514	176	35	28126	6930	0	1	0	0	50	7	802032	3.154020e-01	1
AKR1B10	403585	319	21	34874	8512	0	1	0	0	50	7	911792	3.154123e-01	1
NDUFA9	277828	874	18	41398	12152	0	1	0	0	50	3	809074	3.157122e-01	1
KCNH8	25033	1018	-14	112532	31290	0	2	0	0	37	2	713314	3.163426e-01	1
HSD17B7	336864	396	12	36554	9324	0	1	0	0	50	8	1015014	3.166418e-01	1
AGT	422372	568	6	48496	15092	0	1	0	0	50	3	899080	3.169548e-01	1
TFPI	50680	404	-4	38752	8792	0	1	0	0	50	4	750666	3.171531e-01	1
GFM2	418815	581	30	84770	22680	0	2	0	0	50	5	733922	3.177703e-01	1
SERPINA4	316239	858	10	46186	12278	0	1	0	0	50	2	757764	3.182971e-01	1
SERPINI1	145987	567	-12	46592	10850	0	1	0	0	50	4	894040	3.185316e-01	1
ASCL4	119393	805	22	21742	5600	0	1	0	0	50	6	829136	3.186074e-01	1
ERVV-2	NaN	NaN	NaN	56420	15274	0	1	0	0	50	8	1538852	3.193679e-01	1
PELI2	315208	818	10	43260	12012	0	1	0	0	43	1	660450	3.193850e-01	1
ALDH3B1	1357582	356	31	51772	15050	0	1	0	0	50	1	837452	3.194319e-01	1
FOXR2	89607	NaN	10	33544	7938	0	1	0	0	50	8	880768	3.194806e-01	1
GPR27	86859	605	6	34272	13104	0	1	0	0	50	6	829514	3.195162e-01	1
2011-09-01	402678	462	39	47152	11214	0	1	0	0	50	3	857402	3.197530e-01	1
DCUN1D2	806605	318	46	33628	8848	0	1	0	0	50	6	978614	3.197760e-01	1
AK8	1939494	575	33	51380	13748	0	1	0	0	50	1	762678	3.200638e-01	1
SLC29A3	619612	487	40	46368	15036	0	1	0	0	50	5	1097544	3.200968e-01	1
BDKRB1	326763	501	16	36554	10654	0	1	0	0	50	5	886550	3.206529e-01	1
OR4N2	275024	858	-57	30702	9114	0	1	0	0	50	6	724542	3.208107e-01	1
CYLC2	13384	1215	-31	37898	8498	0	1	0	0	50	8	993160	3.216396e-01	1
RREB1	664661	310	35	176414	51114	0	5	1	0	50	8	877156	3.221947e-01	1
COG7	521590	611	28	82222	22904	0	2	0	0	50	6	806358	3.223930e-01	1
GAL3ST3	3581017	208	47	43050	13888	0	1	0	0	50	3	767074	3.224456e-01	1
PRDM16	248448	632	16	127960	36708	0	3	0	0	50	8	1094142	3.224754e-01	1
OCA2	154909	1141	-61	85274	26054	0	3	0	0	50	7	623854	3.227008e-01	1
MORN3	743586	194	50	26558	5908	0	1	0	0	50	5	661920	3.227088e-01	1
DNAJC4	1608193	179	61	31724	6916	0	1	0	0	50	4	795116	3.234892e-01	1
LRRC3B	5998	918	-24	29414	7154	0	1	0	0	50	7	901880	3.238014e-01	1
PDGFRL	462541	220	4	40292	10962	0	1	0	0	50	4	884338	3.238100e-01	1
CD5L	116471	778	28	35406	9982	0	1	0	0	50	6	821394	3.240731e-01	1
OR4K2	431654	854	-49	31136	8932	0	1	0	0	50	7	722624	3.244689e-01	1
NKX2-8	49455	583	-20	23590	8036	0	1	0	0	50	5	848960	3.246231e-01	1
ACOT1	NaN	NaN	NaN	42266	13272	0	1	0	0	50	8	1536850	3.248973e-01	1
LARS	396074	366	11	124152	30338	0	2	0	0	50	5	1020012	3.250236e-01	1
ZBTB8B	NaN	NaN	NaN	49882	13888	0	1	0	0	50	8	1537466	3.253803e-01	1
LIPA	254295	263	31	44464	10668	0	1	0	0	50	3	769314	3.256149e-01	1
IGSF10	36173	606	6	255920	75810	0	2	0	0	50	7	1142820	3.259402e-01	1
MAMLD1	311047	NaN	16	113946	33754	0	1	1	0	50	12	1043028	3.268650e-01	1
ERI1	147910	440	44	38892	9114	0	1	0	0	50	4	838600	3.270869e-01	1
PSPN	943949	407	31	20454	3486	0	1	0	0	50	7	726978	3.271149e-01	1
MASP2	639826	307	33	69146	20006	0	2	0	0	50	12	1006950	3.272857e-01	1
OPN3	172337	341	-13	40348	11788	0	1	0	0	50	3	791910	3.274533e-01	1
TFEC	236823	538	-14	42812	10864	0	1	0	0	50	5	857360	3.278012e-01	1
ORAI1	720229	228	56	27958	8316	0	1	0	0	50	8	916076	3.279413e-01	1
PML	375211	344	41	125426	36022	0	2	0	0	49	2	885388	3.280422e-01	1
TSPAN17	579630	359	40	39144	9226	0	1	0	0	50	4	866082	3.281812e-01	1
IL37	590466	420	46	25200	6328	0	1	1	0	6	3	114310	3.286759e-01	1
SH3GL2	28189	392	-31	36918	9492	0	1	0	0	50	5	791084	3.288262e-01	1
NBPF9	NaN	NaN	NaN	117908	28742	0	1	0	0	50	8	1552320	3.289418e-01	1
RNPC3	NaN	NaN	NaN	55664	14084	0	1	0	0	50	8	1537662	3.289614e-01	1
LRRC55	925743	431	-21	33964	10332	0	1	0	0	50	5	785918	3.291647e-01	1
GNB3	2822601	232	32	36386	9744	0	1	0	0	50	4	808388	3.293307e-01	1
ANKUB1	NaN	NaN	NaN	58422	14714	0	1	0	0	50	8	1538292	3.294907e-01	1
INPP5F	656842	199	43	122962	31360	0	1	0	0	50	8	871780	3.295772e-01	1
KRTAP10-4	860604	461	30	39494	11354	0	1	0	0	50	6	888272	3.296687e-01	1
AKR1C2	343868	608	-13	37156	9492	0	1	0	0	50	4	692664	3.302166e-01	1
NQO2	430294	268	42	32732	6538	0	1	0	0	50	5	758338	3.305871e-01	1
KLHDC8B	1812695	203	45	35462	11564	0	1	0	0	50	4	792190	3.306060e-01	1
PLEKHO1	1202779	309	41	44660	12054	0	1	0	0	50	7	989212	3.309026e-01	1
NR0B1	73561	NaN	28	45906	14168	0	1	0	0	50	4	1018752	3.313325e-01	1
SLC6A12	321580	557	28	70714	16450	0	1	0	0	50	1	948388	3.314022e-01	1
OR5T2	10209	969	-40	35266	10094	0	1	1	0	50	7	797482	3.315986e-01	1
SUCO	116362	506	10	147420	40474	0	2	0	0	16	1	377790	3.320294e-01	1
NLRP9	1024341	362	-13	99918	26642	0	1	0	0	50	7	629958	3.322624e-01	1
FOXD4L4	NaN	NaN	NaN	39900	13202	0	1	0	0	50	8	1536780	3.322732e-01	1
UBA7	1306720	191	39	101108	31192	0	3	0	0	50	11	863296	3.323607e-01	1
PROSER2	370730	134	19	42742	14182	0	1	0	0	50	3	923650	3.331444e-01	1
FEZ1	363322	629	21	45094	10262	0	1	0	0	50	2	747376	3.332067e-01	1
LRRC25	1384225	259	42	33306	9534	0	1	0	0	50	7	969360	3.334015e-01	1
PRR36	NaN	NaN	NaN	123130	48062	0	2	0	0	50	8	1571640	3.338665e-01	1
SFXN2	878626	180	27	38444	7630	0	1	0	0	50	4	798420	3.340238e-01	1
FAM192A	731638	149	48	31976	6202	0	1	0	0	50	5	712936	3.342172e-01	1
TMPRSS7	265735	336	21	77042	20720	0	2	0	0	50	9	867608	3.345323e-01	1
OC90	100916	999	6	49294	13958	0	1	0	0	50	6	940072	3.347844e-01	1
MFNG	979927	179	51	41272	9520	0	1	0	0	50	3	781396	3.352299e-01	1
SLC10A5	158801	681	12	43372	12726	0	1	0	0	50	4	734594	3.352456e-01	1
NUGGC	409228	222	34	84868	22736	0	2	0	0	50	5	698824	3.353142e-01	1
KRTAP24-1	6302	1011	-69	25298	7028	0	1	0	0	50	6	540204	3.356909e-01	1
CCDC85C	NaN	NaN	NaN	41244	13300	0	1	0	0	50	8	1536878	3.358380e-01	1
RNLS	193044	396	33	38360	10360	0	1	0	0	50	5	843164	3.366347e-01	1
IQCH	275948	360	31	114198	28616	0	1	0	0	50	8	766766	3.368736e-01	1
CNR1	172187	799	37	51030	13384	0	1	0	0	50	2	829290	3.368908e-01	1
ZNF726	NaN	NaN	NaN	64022	15190	0	1	0	0	50	8	1538768	3.369968e-01	1
OR5J2	10101	1007	-38	30338	9100	0	1	0	0	50	11	884002	3.370321e-01	1
PLEKHM1	748554	327	12	108570	29414	0	2	0	0	50	5	983542	3.373597e-01	1
OR10W1	604763	835	-19	31906	9464	0	1	0	0	50	6	662242	3.373940e-01	1
MCIDAS	NaN	NaN	NaN	40698	10304	0	1	0	0	50	8	1533882	3.374157e-01	1
FOXI3	NaN	NaN	NaN	40348	13300	0	1	0	0	50	8	1536878	3.376795e-01	1
ALPK1	185655	467	42	131222	30968	0	2	0	0	50	4	971516	3.376939e-01	1
ZNF254	384073	1381	-62	75852	17780	0	2	0	0	50	14	1073856	3.377834e-01	1
LRRN4CL	2425755	248	51	25634	7882	0	1	0	0	50	9	773892	3.377917e-01	1
SERPINA11	278548	858	13	42308	12530	0	1	0	0	50	3	677334	3.377945e-01	1
OGDHL	251871	545	15	102802	29246	0	2	0	0	50	5	945980	3.380542e-01	1
PLEKHG7	244442	509	2	41510	10192	0	1	0	0	50	6	900970	3.382973e-01	1
A2ML1	300254	407	12	153272	42924	0	1	0	0	50	7	958370	3.383031e-01	1
TSSK3	1529661	216	41	29274	7546	0	1	0	0	50	9	937874	3.384073e-01	1
KLF1	1937827	226	32	34482	11928	0	1	0	0	50	8	882224	3.384824e-01	1
FPR2	436280	690	-24	36974	10808	0	1	0	0	50	4	690396	3.386536e-01	1
CPPED1	75434	797	-3	33544	7882	0	1	0	0	50	6	933100	3.390061e-01	1
PHC1	296906	416	12	104076	29456	0	2	0	0	33	2	628810	3.395334e-01	1
CDHR3	337002	408	29	92512	22960	0	1	0	0	50	17	1011976	3.396319e-01	1
MTERF1	512495	617	-7	43918	10738	0	1	1	0	50	3	723240	3.403500e-01	1
DLG3	306369	NaN	30	97202	26152	0	1	0	0	50	11	901754	3.403872e-01	1
ZNF583	135115	713	-50	60732	13846	0	1	0	0	50	9	1032584	3.405072e-01	1
PPP1R10	2080582	271	32	96166	29050	0	1	2	0	24	3	455770	3.405345e-01	1
B4GALT6	293258	554	32	41384	10234	0	1	0	0	50	6	1000510	3.406558e-01	1
SYNGR2	527017	217	27	33418	5880	0	1	0	0	50	5	849926	3.407451e-01	1
TCP10	254009	704	1	43932	12684	0	1	0	0	50	5	1011906	3.411721e-01	1
SLC9A3R1	983414	484	17	36834	10682	0	1	0	0	50	3	796754	3.415006e-01	1
ANKRD65	NaN	NaN	NaN	43386	10850	0	1	0	0	50	8	1534428	3.417689e-01	1
IMPAD1	137667	562	-5	36778	10724	0	1	0	0	50	5	817292	3.418562e-01	1
CRELD2	842221	271	15	43708	11438	0	1	0	0	50	3	929586	3.425724e-01	1
PREP	105381	510	12	73990	19124	0	2	0	0	50	11	980084	3.426198e-01	1
SAC3D1	3267059	207	46	36848	12712	0	1	0	0	50	2	798630	3.426750e-01	1
TAPBP	1456953	262	30	51604	15708	0	1	0	0	50	2	839888	3.430800e-01	1
SORBS2	157889	374	-1	169134	42644	0	2	1	0	13	2	320894	3.431072e-01	1
ATL3	1058363	170	50	63000	16478	0	1	0	0	50	1	823718	3.431763e-01	1
CYP2C18	250078	725	1	51170	13468	0	1	0	0	49	5	931126	3.433271e-01	1
NIFK	225849	358	31	31038	8036	0	1	0	0	50	6	762328	3.433628e-01	1
CA1	99296	1463	15	32368	7196	0	1	0	0	50	7	729498	3.435196e-01	1
FEZF1	61242	1007	-15	47488	13678	0	1	0	0	50	4	1028566	3.436145e-01	1
PRICKLE1	175176	650	6	89208	22274	0	1	1	0	31	4	460754	3.438376e-01	1
ECHDC1	120722	889	-4	36064	7392	0	1	0	0	50	7	908068	3.442257e-01	1
ZDHHC9	370406	NaN	69	41454	10528	0	1	0	0	50	4	883274	3.445704e-01	1
HOXB3	946208	524	29	53144	14476	0	2	0	0	50	10	779730	3.450980e-01	1
KLK14	490795	632	22	28140	8372	0	1	0	0	50	5	667786	3.457166e-01	1
CD63	1814311	384	26	35728	6062	0	1	0	0	50	2	630896	3.460328e-01	1
ADGRA2	655980	379	26	130060	43526	0	1	1	0	50	6	915642	3.461007e-01	1
EPHA5	57073	706	-19	109116	29442	0	2	2	0	50	6	1006432	3.461776e-01	1
CACNB2	74282	408	4	84546	20832	0	2	0	0	50	5	767662	3.462734e-01	1
GRM1	92600	941	-13	122556	34902	0	1	1	0	50	9	954016	3.463204e-01	1
TMED9	1316033	475	42	23996	6776	0	1	0	0	50	11	862680	3.464773e-01	1
GRM7	4936	1156	-6	95228	26474	0	2	1	0	50	7	1013166	3.465285e-01	1
MEOX1	1180329	165	16	32088	2982	0	1	0	0	50	5	743400	3.465375e-01	1
TMEM198	548994	487	35	45752	15610	0	1	0	0	50	3	1006754	3.469694e-01	1
OR5B3	475497	835	-29	30786	8946	0	1	0	0	50	7	663082	3.469833e-01	1
KLK3	655673	589	25	35798	9478	0	1	0	0	50	8	967372	3.470810e-01	1
PRR22	990266	225	26	44464	14238	0	1	0	0	50	3	804790	3.470896e-01	1
NOL8	527573	574	45	131516	30212	0	1	0	0	50	7	801206	3.474615e-01	1
RRP7A	969686	196	65	28350	8288	0	1	0	0	50	8	715190	3.478754e-01	1
ART3	507519	322	41	42630	10416	0	1	0	0	50	6	754768	3.480524e-01	1
DTWD1	206183	390	-22	35294	7630	0	1	0	0	50	10	1016484	3.481271e-01	1
SNTB1	154339	819	2	54418	16464	0	1	0	0	50	1	771176	3.482490e-01	1
OR2V2	978482	478	29	30772	9044	0	1	0	0	50	10	847420	3.483391e-01	1
OR4K13	383274	768	-37	29470	8960	0	1	0	0	50	9	770406	3.491761e-01	1
ZHX3	383198	262	7	106512	29652	0	2	0	0	50	9	1160698	3.494774e-01	1
FGF2	139927	184	18	27496	9758	0	1	0	0	50	4	742588	3.497586e-01	1
TLDC1	584311	285	14	48090	12362	0	1	0	0	50	4	916524	3.499207e-01	1
ZEB1	323935	635	16	117404	29792	0	2	1	0	50	6	975324	3.500364e-01	1
PP2D1	NaN	NaN	NaN	66150	17332	0	1	0	0	50	8	1540910	3.500403e-01	1
BST1	174344	327	66	33362	9282	0	1	0	0	50	6	845404	3.501853e-01	1
MMP8	530224	567	-10	50722	11886	0	1	0	0	50	2	673582	3.503323e-01	1
BEND6	428244	271	23	32018	6916	0	1	0	0	50	8	855078	3.505301e-01	1
FOXO4	759088	NaN	27	50498	15596	0	1	0	0	50	4	1034390	3.505347e-01	1
EXOSC5	1148529	249	36	24696	7770	0	1	0	0	50	6	610568	3.505410e-01	1
OR4L1	383274	768	-37	30520	8918	0	1	0	0	50	9	770406	3.505872e-01	1
SMARCA4	1984564	190	40	172018	48244	0	2	0	0	30	2	541282	3.506530e-01	1
PGC	429684	341	47	49364	14532	0	1	0	0	50	3	781620	3.507931e-01	1
KRTAP11-1	31443	1030	-60	15764	5180	0	1	0	0	50	16	685790	3.508766e-01	1
SEC31B	1153157	264	50	119980	35056	0	1	0	0	50	9	828184	3.509629e-01	1
PINX1	116190	574	16	38108	8106	0	1	0	0	50	5	824012	3.510341e-01	1
DZANK1	414892	436	2	83944	19152	0	1	0	0	50	0	845656	3.510596e-01	1
TBPL2	729264	159	37	37842	10822	0	1	0	0	50	5	766360	3.510622e-01	1
MRGPRX3	631291	436	20	34216	10010	0	1	0	0	50	8	1010534	3.510789e-01	1
IRF2BPL	429724	206	52	79086	25592	0	2	0	0	50	4	762160	3.511702e-01	1
GPR25	545933	437	12	32606	13006	0	1	0	0	50	6	900774	3.515633e-01	1
CSNK2A2	862670	292	15	37884	9380	0	1	0	0	50	5	862736	3.518214e-01	1
SERPINB6	446135	201	44	51212	10500	0	1	0	0	50	1	737030	3.520038e-01	1
PNLIPRP3	127796	855	-19	49280	12684	0	1	0	0	50	5	910588	3.526200e-01	1
CELA3B	448600	190	29	27314	8204	0	1	0	0	50	9	882154	3.530220e-01	1
MCM5	366628	224	3	75138	21252	0	1	0	0	50	0	873446	3.533088e-01	1
CDH5	479049	262	-20	80262	22484	0	2	0	0	50	7	878822	3.536203e-01	1
MRGPRD	557282	416	51	30688	9884	0	1	0	0	50	10	976136	3.536727e-01	1
IL9R	NaN	NaN	NaN	60284	14238	0	1	0	0	50	8	1537816	3.543018e-01	1
FGF11	1906324	206	33	30198	7084	0	1	0	0	50	7	931518	3.544967e-01	1
RIMS3	678456	421	20	34062	9604	0	1	0	0	50	6	922096	3.548797e-01	1
XKR3	106864	720	-97	47152	12222	0	1	0	0	50	5	862988	3.554169e-01	1
NDFIP2	154294	370	50	34860	9940	0	1	0	0	50	4	703640	3.557693e-01	1
SYT6	760371	596	13	53942	14504	0	1	0	0	46	2	847952	3.558092e-01	1
AXL	1180169	214	15	91042	27342	0	2	0	0	49	6	869050	3.558808e-01	1
IFI44	85210	732	-5	47278	12572	0	1	0	0	50	6	957138	3.560014e-01	1
CCZ1	2208864	358	32	51786	12040	0	1	0	0	50	3	830452	3.560377e-01	1
OR2L13	24438	1015	-27	31626	8960	0	1	1	0	31	3	479318	3.560485e-01	1
CCDC116	521773	194	37	68810	20888	0	2	0	0	50	8	773906	3.561843e-01	1
CASS4	254881	551	-25	79492	23044	0	2	1	0	50	11	1009820	3.563179e-01	1
LGSN	255425	359	-9	53914	13062	0	1	1	0	50	4	891688	3.566484e-01	1
HOXC6	1185281	279	54	29708	6566	0	1	0	0	50	6	756574	3.566647e-01	1
ZSCAN12	NaN	NaN	NaN	63224	15372	0	1	0	0	50	8	1538950	3.566862e-01	1
RHCE	667862	185	32	44114	11354	0	1	0	0	50	4	746242	3.573004e-01	1
PRDM7	822636	221	26	52038	11788	0	1	1	0	50	4	873740	3.581644e-01	1
KCNIP1	52578	618	31	37156	7196	0	1	0	0	50	6	901992	3.581976e-01	1
PLEKHD1	NaN	NaN	NaN	53438	13678	0	1	0	0	50	8	1537256	3.584002e-01	1
CLEC11A	652250	593	27	37786	6664	0	1	0	0	50	4	879088	3.586571e-01	1
ZNF879	NaN	NaN	NaN	62986	12222	0	1	0	0	50	8	1535800	3.586745e-01	1
CORO1A	NaN	NaN	NaN	49000	14084	0	1	0	0	50	8	1537662	3.587877e-01	1
BTN3A1	384310	375	47	60564	16044	0	1	0	0	50	1	684082	3.587958e-01	1
PHYH	246468	433	33	37982	9142	0	1	0	0	50	6	940394	3.588959e-01	1
FAM76A	735205	210	35	37338	9184	0	1	0	0	50	6	795550	3.592339e-01	1
SERF2	784327	286	37	35658	6818	0	1	0	0	50	9	1022672	3.595108e-01	1
OR11H6	371813	563	-29	32116	9940	0	1	0	0	50	11	802606	3.596455e-01	1
MIER3	201203	393	41	58548	14518	0	1	0	0	50	3	864836	3.599608e-01	1
LRIT2	216191	860	-17	54740	17066	0	1	0	0	50	5	1002316	3.600504e-01	1
NAP1L3	33770	NaN	-11	52920	12824	0	1	0	0	50	9	1411368	3.601297e-01	1
ASXL2	602691	287	31	142310	41818	0	1	0	0	50	9	953904	3.604910e-01	1
SF1	2261775	230	61	93086	16394	0	1	0	0	50	11	919100	3.605686e-01	1
DFFB	249345	412	26	43386	10108	0	1	0	0	50	4	869078	3.606639e-01	1
ASB7	290809	374	-9	37660	9100	0	1	0	0	50	5	867258	3.607854e-01	1
PBK	406636	229	23	38416	8568	0	1	0	0	50	6	807828	3.609364e-01	1
F3	411634	258	-7	31710	7336	0	1	0	0	50	9	932288	3.611204e-01	1
GPI	671792	292	-2	64484	17010	0	1	0	0	50	1	854532	3.612845e-01	1
ANXA9	1621279	172	30	38500	10458	0	1	0	0	50	5	772128	3.617132e-01	1
C1S	2495896	211	52	77490	19824	0	2	1	0	46	6	650930	3.620795e-01	1
KBTBD11	NaN	NaN	NaN	63336	21084	0	1	0	0	50	8	1544662	3.623022e-01	1
PPFIA2	20298	1132	-25	147210	36932	0	1	0	0	50	10	1095710	3.625267e-01	1
KCNIP3	246871	498	14	31766	7896	0	1	0	0	50	6	741608	3.636321e-01	1
DCN	24351	591	-19	46410	11004	0	1	0	0	50	4	782194	3.636876e-01	1
MYO3A	63308	873	-6	172648	43148	0	3	1	0	50	5	931952	3.639387e-01	1
PRKD1	23615	1041	-39	95648	26040	0	2	0	0	40	5	777994	3.639807e-01	1
GORASP1	213514	500	30	54390	7742	0	1	0	0	50	2	802788	3.640993e-01	1
ZMAT1	262044	NaN	16	67088	15666	0	1	0	0	50	3	934444	3.642604e-01	1
GOLPH3	440207	197	16	33068	9366	0	1	0	0	50	9	845502	3.642669e-01	1
GNAI2	846254	199	44	55062	8190	0	1	0	0	50	2	820400	3.646150e-01	1
TMEM145	792230	218	42	52696	14952	0	1	0	0	50	3	961912	3.648430e-01	1
IL11RA	731413	298	51	45864	12404	0	1	0	0	50	2	646800	3.655598e-01	1
FAM174B	281213	478	-17	29232	8554	0	1	0	0	50	8	949704	3.657929e-01	1
GPR182	2103486	286	26	39998	12544	0	1	1	0	50	7	984242	3.660601e-01	1
BRAT1	783535	226	47	82908	24640	0	2	1	0	50	6	831726	3.660828e-01	1
UGT3A2	173490	614	-9	53984	14182	0	1	0	0	50	6	1023022	3.661562e-01	1
KMO	171933	382	-17	54222	13216	0	1	0	0	50	3	775992	3.664181e-01	1
APOBEC3F	1386387	372	71	45234	10864	0	1	0	0	50	2	639716	3.664355e-01	1
HS3ST3A1	116063	727	-76	42868	12880	0	1	0	0	50	6	855512	3.669313e-01	1
RSPO2	187803	942	-9	31304	6118	0	1	0	0	50	6	829122	3.672306e-01	1
C1orf167	NaN	NaN	NaN	140070	36526	0	2	0	0	50	8	1560104	3.673882e-01	1
MYH1	76487	723	-50	200732	51282	0	3	0	0	50	6	1078658	3.675054e-01	1
ANKRD26	390573	459	24	179774	42602	0	3	0	0	50	8	1078630	3.675548e-01	1
TGFBRAP1	191525	381	4	87248	25018	0	2	0	0	50	6	787738	3.676111e-01	1
MMP27	530224	567	-10	52948	13874	0	1	0	0	50	2	673582	3.676180e-01	1
ACTRT2	308009	634	19	37772	11200	0	1	0	0	50	5	789180	3.677359e-01	1
SLC52A1	1399774	343	26	47348	15330	0	1	0	0	50	4	840714	3.678056e-01	1
ANGPTL6	1675365	272	15	47558	14952	0	1	0	0	50	4	848792	3.678356e-01	1
ZFP36	1579611	230	36	35476	12418	0	1	0	0	50	6	677964	3.678430e-01	1
TRABD2B	NaN	NaN	NaN	51044	15834	0	1	0	0	50	8	1539412	3.680647e-01	1
PIR	193887	NaN	37	32886	8106	0	1	0	0	50	6	732662	3.682443e-01	1
ZNF620	195638	546	22	44828	10836	0	1	0	0	50	6	834008	3.687070e-01	1
MYO9A	1084708	386	22	268296	69034	0	4	0	0	50	3	817950	3.687425e-01	1
POM121	641244	332	59	110152	35336	0	2	0	0	48	2	665084	3.692222e-01	1
CD38	174323	327	55	31836	7994	0	1	0	0	50	7	734468	3.698945e-01	1
RAD21L1	NaN	NaN	NaN	65772	16212	0	1	0	0	50	8	1539790	3.699750e-01	1
BTN3A3	384310	375	47	61082	16898	0	1	0	0	50	1	684082	3.702956e-01	1
KLF15	181307	600	34	41608	12670	0	1	0	0	50	3	755384	3.703845e-01	1
IGFLR1	1151198	321	30	38346	10822	0	1	0	0	50	4	785652	3.704136e-01	1
PTCRA	1086050	203	41	29666	10738	0	1	0	0	50	6	663292	3.711235e-01	1
WBP1	1069803	343	45	28560	7896	0	1	0	0	50	8	781564	3.714299e-01	1
CGREF1	1214097	238	50	40026	10878	0	1	0	0	50	7	924448	3.714634e-01	1
LOXL1	337765	439	34	58366	17514	0	1	0	0	50	3	844312	3.715616e-01	1
TWISTNB	168714	941	-11	34524	9198	0	1	0	0	50	7	792498	3.716162e-01	1
CYP2C9	278564	721	-15	49854	13538	0	1	0	0	50	3	691768	3.716386e-01	1
BNIPL	1614665	165	40	39326	10934	0	1	0	0	50	6	825566	3.718415e-01	1
MRPL46	212296	630	4	31444	8778	0	1	0	0	50	8	809494	3.719058e-01	1
ZNF763	719617	678	-1	45094	10360	0	1	0	0	50	7	923580	3.725679e-01	1
RASGEF1A	424273	492	-11	51646	13370	0	1	0	0	50	5	1038072	3.728103e-01	1
ADCY7	304156	520	21	113092	32284	0	2	1	0	50	4	892920	3.737425e-01	1
OR4N5	371813	563	-29	29904	9030	0	1	0	0	50	11	802606	3.738940e-01	1
FOXD4L3	118303	887	1	39956	13286	0	1	0	0	50	3	800492	3.742070e-01	1
ANKK1	107636	610	12	75278	22932	0	2	0	0	50	10	901782	3.743485e-01	1
SLC12A4	871877	158	52	121114	33306	0	1	0	0	50	9	935368	3.752061e-01	1
PARP10	2580629	247	28	102816	33516	0	3	0	0	50	12	1091888	3.753403e-01	1
TSC22D4	1479297	186	60	44198	13944	0	1	0	0	50	2	710248	3.754151e-01	1
AKT1S1	1673246	205	37	38668	9212	0	1	0	0	50	6	829164	3.757774e-01	1
RASSF4	75634	905	25	37534	10290	0	1	0	0	50	7	894530	3.757918e-01	1
CCDC173	345692	393	35	60172	13496	0	1	0	0	50	3	857528	3.760450e-01	1
POLR3E	483001	235	50	76146	18634	0	2	0	0	50	6	739494	3.763512e-01	1
CDC42EP4	193467	212	-15	37394	9506	0	1	0	0	50	8	888062	3.764302e-01	1
PAX9	55912	494	-39	39102	9590	0	1	0	0	50	7	808710	3.766500e-01	1
ANXA11	366637	626	7	57176	15540	0	2	0	0	18	1	301364	3.772146e-01	1
SULT6B1	545763	253	35	32340	7588	0	1	1	0	50	12	898744	3.773566e-01	1
APOL2	1237332	331	42	43120	11928	0	1	0	0	50	8	1025514	3.774461e-01	1
C16orf70	1093307	150	47	52094	13426	0	1	0	0	50	4	854882	3.776060e-01	1
SCD	1162653	171	42	38038	10206	0	1	0	0	50	6	878430	3.778035e-01	1
SHISA8	NaN	NaN	NaN	36890	13888	0	1	0	0	50	8	1537466	3.789732e-01	1
TFR2	1884430	247	60	82124	22862	0	1	0	0	14	1	293692	3.789774e-01	1
CHCHD6	250457	604	39	27034	7448	0	1	0	0	50	7	662676	3.800537e-01	1
BTD	433102	235	32	69398	17822	0	2	0	0	50	10	785456	3.800553e-01	1
PRR5	320559	447	36	51660	13048	0	1	0	0	50	1	735168	3.802780e-01	1
LDLRAP1	562107	424	19	32060	8876	0	1	0	0	50	8	853832	3.805469e-01	1
SP7	1701810	166	58	43218	13678	0	1	0	0	50	5	817376	3.806798e-01	1
GHSR	327135	420	17	37590	12068	0	1	0	0	50	7	1013376	3.810484e-01	1
CRISPLD1	137515	703	-22	57960	12670	0	1	0	0	50	5	1063188	3.811084e-01	1
CYP17A1	883280	188	44	51786	14588	0	1	0	0	50	3	760900	3.811696e-01	1
CT47B1	NaN	NaN	NaN	30996	9030	0	1	1	0	31	3	554666	3.813983e-01	1
CSRNP3	104412	947	2	64036	16184	0	1	0	0	50	3	939526	3.814587e-01	1
MED12	759088	NaN	27	221858	62930	0	1	1	0	50	4	1034390	3.818330e-01	1
LIPI	95960	991	-18	51422	12796	0	1	0	0	50	8	968576	3.819985e-01	1
CAPZB	811050	429	41	44240	9520	0	1	0	0	50	4	778806	3.828603e-01	1
ANXA2R	488323	520	21	22806	5586	0	1	0	0	50	13	841134	3.830093e-01	1
POU2F3	323392	198	36	46550	13384	0	1	1	0	50	3	685384	3.831560e-01	1
POTEG	148332	835	-50	59794	14924	0	1	0	0	50	3	827414	3.840631e-01	1
VN1R2	427680	921	-46	39158	11340	0	1	0	0	50	6	709506	3.845594e-01	1
ENAM	262250	609	16	116956	30884	0	2	0	0	50	6	875630	3.848233e-01	1
TBX19	410552	299	20	48160	14182	0	1	0	0	50	5	864500	3.850150e-01	1
PCDH15	2832	1222	-41	258342	68180	0	6	1	0	11	3	248206	3.856915e-01	1
BCHE	28918	1215	-18	64876	16856	0	1	0	0	50	6	1154188	3.860799e-01	1
NDUFA3	735613	439	-53	16576	2002	0	1	0	0	27	5	383320	3.860975e-01	1
ARSF	217524	NaN	-11	61222	17164	0	1	0	0	50	3	918162	3.861306e-01	1
GCC2	362408	478	6	179956	39872	0	3	2	0	50	4	751212	3.865959e-01	1
PEG3	NaN	NaN	NaN	165984	41216	0	2	0	0	50	8	1564794	3.866329e-01	1
RHBDL3	671605	271	22	48342	10458	0	1	0	0	50	3	802634	3.867147e-01	1
FAM200B	NaN	NaN	NaN	73276	16506	0	1	0	0	50	8	1540084	3.869806e-01	1
SLC19A2	294526	487	16	49616	15414	0	1	0	0	50	3	737926	3.873213e-01	1
GLIS2	944378	161	33	50554	17080	0	1	0	0	50	3	826896	3.873840e-01	1
ANKIB1	708388	452	30	114604	28266	0	2	0	0	50	7	985194	3.874500e-01	1
DNASE2	1937827	226	32	36428	10514	0	1	0	0	50	8	882224	3.883425e-01	1
SERPING1	923607	249	32	57876	14700	0	1	0	0	50	2	719138	3.892743e-01	1
GRIA1	67092	914	-3	102760	26516	0	2	0	0	50	5	780542	3.893321e-01	1
TNFRSF10D	640871	237	45	38864	11942	0	1	0	0	50	7	900942	3.893670e-01	1
BPIFC	371339	401	3	52010	14742	0	1	0	0	50	4	774858	3.896324e-01	1
FAM160B2	584373	219	34	74662	22638	0	2	0	0	50	9	826924	3.898420e-01	1
LRRIQ3	58597	1188	-18	66374	15176	0	1	0	0	50	4	952224	3.898646e-01	1
PEX13	635177	350	33	44618	12726	0	1	0	0	50	9	1098846	3.898983e-01	1
CCDC83	361760	380	3	50498	10906	0	1	0	0	50	5	836906	3.906634e-01	1
ASPRV1	844060	221	37	37128	10444	0	1	0	0	50	6	718704	3.907751e-01	1
GCGR	NaN	NaN	NaN	56434	13482	0	1	0	0	50	8	1537060	3.909407e-01	1
SEC14L2	676863	214	52	47754	10976	0	1	0	0	50	5	869694	3.910490e-01	1
HSPA6	741254	448	41	62552	19292	0	1	0	0	50	6	913080	3.912957e-01	1
MEMO1	342215	385	18	34706	7924	0	1	0	0	50	9	1004598	3.915220e-01	1
ELAC2	93345	606	-52	89600	21952	0	2	0	0	50	8	925890	3.919125e-01	1
ANXA4	864962	193	50	35406	9086	0	1	0	0	50	8	894292	3.919562e-01	1
RIC1	311104	473	36	148344	40376	0	2	0	0	50	2	768502	3.922144e-01	1
ABHD11	1082063	214	54	36568	8778	0	1	0	0	50	8	996128	3.922817e-01	1
FBXO45	1149194	156	30	29568	8680	0	1	0	0	50	7	749924	3.925522e-01	1
IL2RB	668971	289	53	58198	17584	0	1	0	0	50	2	722302	3.925743e-01	1
TSPYL6	619188	448	9	40838	11844	0	1	0	0	50	6	854798	3.925976e-01	1
PGK2	67972	1246	2	40698	11970	0	1	0	0	50	7	780122	3.926025e-01	1
ZBTB22	1456953	262	30	61376	20552	0	1	0	0	50	2	839888	3.931713e-01	1
ERAP2	393863	469	58	108304	27006	0	1	0	0	31	3	408240	3.938026e-01	1
EXD1	933164	175	39	61320	16156	0	1	0	0	50	4	910630	3.941229e-01	1
RNF135	585832	178	25	47096	12614	0	1	0	0	50	4	826952	3.941417e-01	1
CASP1	45435	622	-19	46382	10934	0	1	0	0	50	6	842338	3.946817e-01	1
THSD7A	138176	906	-11	169890	44828	0	3	2	0	50	9	1124760	3.946951e-01	1
IP6K3	1558308	328	34	44310	11620	0	1	1	0	50	4	758198	3.948319e-01	1
DCSTAMP	40736	1032	14	47376	13300	0	1	0	0	50	9	976892	3.950795e-01	1
KLHL18	872055	242	49	58352	16142	0	1	0	0	50	4	1016610	3.952908e-01	1
WSB1	147758	292	-21	46662	11662	0	1	0	0	50	5	843654	3.959264e-01	1
CATSPER4	896535	217	30	51002	14042	0	1	0	0	50	6	1039080	3.960390e-01	1
TXNIP	739922	172	39	44702	11942	0	1	0	0	50	5	772856	3.964189e-01	1
GZMM	1647685	255	-8	24948	8610	0	1	0	0	50	9	727916	3.965494e-01	1
EMX2	130702	632	4	29848	6846	0	1	0	0	50	5	662074	3.969540e-01	1
RTFDC1	255083	551	-7	36778	7924	0	1	0	0	50	8	841470	3.970346e-01	1
CD1E	135429	902	5	42168	10178	0	1	0	0	50	4	652232	3.970354e-01	1
GPR101	252008	NaN	13	49938	14196	0	1	0	0	50	6	1003128	3.971388e-01	1
S1PR4	908206	241	21	35560	13048	0	1	0	0	50	4	744912	3.973172e-01	1
CXCL16	1272092	222	28	30604	8694	0	1	0	0	50	9	948766	3.973431e-01	1
OXCT2	975799	388	39	49994	15820	0	1	0	0	50	2	720524	3.974744e-01	1
DHRS3	340106	294	27	34104	7728	0	1	0	0	50	10	1073534	3.976268e-01	1
CNNM4	936233	332	49	75950	23338	0	2	0	0	50	12	1047704	3.976359e-01	1
MGAT4A	319617	696	36	64050	15274	0	1	0	0	50	4	937412	3.977188e-01	1
SLC7A13	192785	1147	3	46704	13902	0	1	0	0	32	1	450996	3.979789e-01	1
NMUR2	261658	955	4	42406	11928	0	1	0	0	29	4	670502	3.979854e-01	1
ABCG5	544941	480	35	67200	19614	0	1	0	0	50	3	993104	3.980006e-01	1
CTAGE9	NaN	NaN	NaN	76832	21196	0	1	0	0	50	8	1544774	3.982513e-01	1
TRIML2	32696	595	-20	49140	12096	0	1	1	0	50	5	761376	3.983551e-01	1
CFAP57	1068006	294	30	140588	35756	0	2	0	0	50	3	831166	3.986571e-01	1
ZNF197	435137	541	40	110488	26306	0	1	0	0	30	5	498750	3.991371e-01	1
SSC5D	NaN	NaN	NaN	151354	53424	0	2	0	0	50	8	1577002	3.993355e-01	1
CFAP53	211344	300	35	54250	12432	0	1	0	0	50	3	758408	3.993957e-01	1
ISL2	289294	229	39	40110	7294	0	1	0	0	50	3	781746	3.994270e-01	1
NME6	1054170	263	37	26586	3374	0	1	0	0	50	9	697648	3.996720e-01	1
MYD88	302137	411	32	33670	8582	0	1	0	0	50	7	839748	3.999787e-01	1
OR13A1	126925	808	26	35868	9646	0	1	0	0	50	7	752542	4.003212e-01	1
GJA10	383829	567	24	53830	14840	0	1	0	0	50	8	1076964	4.009977e-01	1
POLR3G	84917	780	16	28420	5446	0	1	0	0	50	11	801878	4.011799e-01	1
HIC2	NaN	NaN	NaN	61824	18326	0	1	0	0	50	8	1541904	4.018879e-01	1
FBL	1289328	526	23	33278	9506	0	1	0	0	50	7	855512	4.020882e-01	1
PNPLA8	366326	803	-6	84994	20888	0	1	0	0	50	2	959392	4.023597e-01	1
KAT6B	246599	335	42	212786	55244	0	1	0	0	50	3	808822	4.024550e-01	1
UBL7	640438	204	54	43960	10794	0	1	0	0	50	7	924700	4.025093e-01	1
NUF2	130027	852	-9	52626	10864	0	1	0	0	50	8	1115310	4.027190e-01	1
SLC25A1	487560	277	18	32508	9912	0	1	0	0	50	6	792386	4.027431e-01	1
EPHX4	260329	242	1	37310	10010	0	1	0	0	18	0	325696	4.031537e-01	1
COX15	422578	304	12	43260	13258	0	1	0	0	50	9	1009680	4.033084e-01	1
IGF2BP2	928734	367	38	64162	17962	0	1	0	0	50	2	810768	4.035285e-01	1
ANXA7	847821	249	45	49980	14462	0	1	0	0	50	6	917336	4.036534e-01	1
C17orf53	930750	175	41	64778	19824	0	1	0	0	50	3	896714	4.039500e-01	1
ZBTB4	1906324	206	33	98028	33810	0	2	1	0	50	7	931518	4.039943e-01	1
SYNPR	152983	976	-5	36050	7154	0	1	0	0	39	4	578088	4.047065e-01	1
MAPK9	1623084	362	25	50652	11830	0	1	0	0	50	3	708890	4.050670e-01	1
OR2M2	19998	935	-32	33936	9912	0	1	0	0	50	10	779114	4.052241e-01	1
ENDOU	395089	320	14	44030	10528	0	1	0	0	50	7	871038	4.055401e-01	1
C21orf59	265057	182	52	37982	7630	0	1	0	0	50	5	719124	4.060984e-01	1
NFATC2	363545	482	28	96222	29162	0	3	0	0	50	10	903042	4.062497e-01	1
ASRGL1	3053973	413	49	33054	9030	0	1	0	0	50	7	768054	4.063144e-01	1
POPDC2	288657	595	42	40362	11774	0	1	1	0	50	9	848204	4.064830e-01	1
LMAN2	942017	227	53	39718	9576	0	1	0	0	50	7	794654	4.066246e-01	1
ETV2	1162794	390	27	43862	10318	0	1	0	0	50	4	826434	4.075103e-01	1
TNFRSF18	2356409	196	27	33950	9128	0	1	0	0	50	10	1045338	4.075184e-01	1
ZDHHC23	441946	487	29	48384	13356	0	1	0	0	50	6	944328	4.076903e-01	1
SEMA3G	1078407	229	62	79338	22134	0	2	1	0	50	7	779464	4.078179e-01	1
PGLYRP4	1140044	401	32	39928	11088	0	1	0	0	50	6	699958	4.088882e-01	1
TAF7	729604	645	-10	40292	9058	0	1	0	0	50	10	985516	4.092189e-01	1
CD40	559725	526	55	32956	6398	0	1	0	0	50	7	608510	4.092277e-01	1
PAPPA	69253	553	-19	164346	46256	0	3	2	0	50	6	899402	4.092856e-01	1
CYP7A1	200469	608	11	51982	13538	0	1	0	0	50	9	804916	4.096557e-01	1
OR11G2	371813	563	-29	33418	10304	0	1	0	0	50	11	802606	4.096645e-01	1
UTP6	705344	300	21	64008	15176	0	1	0	0	50	4	941570	4.098209e-01	1
PQLC1	361911	444	7	28798	7840	0	1	0	0	50	7	714910	4.099639e-01	1
SPRTN	377235	569	2	57708	13314	0	1	0	0	50	4	985796	4.103030e-01	1
HSD3B1	422140	672	7	38962	10682	0	1	0	0	50	7	756630	4.106498e-01	1
ATAT1	2097865	171	37	47544	14070	0	1	0	0	50	5	900956	4.110365e-01	1
SLC2A2	167361	735	18	54754	13860	0	1	0	0	50	6	856240	4.112529e-01	1
SNAP47	595623	459	1	49938	12922	0	1	0	0	50	2	692034	4.114976e-01	1
PKP2	292831	381	-18	88074	25914	0	2	0	0	50	7	785176	4.119251e-01	1
MNS1	211810	681	12	54236	10878	0	1	0	0	50	4	757582	4.120195e-01	1
HOXD8	242935	874	15	32914	8190	0	1	0	0	50	5	772170	4.121926e-01	1
TRAK2	511735	479	26	95634	26572	0	2	0	0	50	8	843444	4.122451e-01	1
TLCD1	1695792	208	40	28112	7462	0	1	0	0	50	12	1008322	4.123528e-01	1
AGAP9	NaN	NaN	NaN	66500	18536	0	1	1	0	50	9	1542114	4.123778e-01	1
FOXD3	146780	565	-4	44660	15862	0	1	0	0	43	3	738500	4.124795e-01	1
MAPKAPK5	755663	242	42	53466	12586	0	1	0	0	50	6	1069124	4.125888e-01	1
CDC20B	222731	430	2	54362	14294	0	1	1	0	50	5	889742	4.126083e-01	1
AGPAT4	74993	874	-5	44870	10220	0	1	0	0	50	6	872942	4.129692e-01	1
SCN3A	103604	683	-8	209594	54712	0	2	0	0	34	7	769426	4.130224e-01	1
GRB14	71885	630	-5	59780	14224	0	1	0	0	50	3	878234	4.133394e-01	1
DCAF4	354097	341	41	52836	14126	0	1	0	0	50	4	896336	4.133640e-01	1
SIRPG	421072	486	32	38458	11900	0	1	0	0	50	6	683284	4.135872e-01	1
TTC34	NaN	NaN	NaN	58506	21252	0	1	0	0	50	8	1544830	4.138825e-01	1
AHI1	152087	422	29	134526	31934	0	2	0	0	50	5	893858	4.139689e-01	1
NDN	59699	961	-58	31668	9548	0	1	0	0	50	5	661150	4.140013e-01	1
MEPE	423426	538	1	62692	14714	0	1	0	0	50	6	1011388	4.140952e-01	1
CYP2J2	60418	824	-6	51100	14042	0	1	0	0	50	4	744898	4.142155e-01	1
YAE1D1	221842	487	5	35140	9912	0	1	0	0	26	3	507626	4.148614e-01	1
TRIML1	32696	595	-20	47978	12768	0	1	0	0	50	5	761376	4.157641e-01	1
NCAM2	14306	1515	-61	87108	22834	0	2	1	0	50	13	1006446	4.158123e-01	1
FAM227A	NaN	NaN	NaN	72674	15624	0	1	0	0	50	8	1539202	4.161402e-01	1
RBM45	234602	603	21	49728	12978	0	1	0	0	50	5	819154	4.165949e-01	1
FAM213B	323457	335	30	27692	5670	0	1	0	0	50	9	798994	4.166506e-01	1
TBC1D10C	1269888	177	51	50064	9464	0	1	0	0	50	5	813918	4.168690e-01	1
SLC35G3	753178	505	16	32018	11606	0	1	0	0	50	7	652232	4.169313e-01	1
DHX34	1132395	232	41	114366	35364	0	2	1	0	50	2	662228	4.170168e-01	1
AKAP4	56301	NaN	5	87962	22316	0	1	0	0	50	7	1023400	4.173963e-01	1
FASTK	622098	373	41	53550	17780	0	1	0	0	50	5	1014762	4.177228e-01	1
AGAP6	NaN	NaN	NaN	71344	19222	0	1	0	0	50	8	1542800	4.179591e-01	1
CCNJL	197942	448	33	47642	14154	0	1	0	0	50	7	1043182	4.180481e-01	1
IFT140	1366033	256	35	156016	38780	0	2	0	0	34	1	762412	4.181697e-01	1
TRMT11	142337	297	11	50316	11676	0	1	0	0	50	5	780402	4.182635e-01	1
PON1	134258	327	-2	37702	9618	0	1	0	0	18	1	353234	4.183209e-01	1
TGFB1	1193025	249	33	44884	12432	0	1	0	0	50	6	649726	4.185309e-01	1
RRP9	1013177	370	39	48538	14392	0	1	0	0	50	4	812252	4.188463e-01	1
STKLD1	1827885	416	28	69272	20076	0	1	0	0	50	1	685580	4.188577e-01	1
XPOT	466767	402	-15	103754	25396	0	2	0	0	50	7	819630	4.193157e-01	1
CYB5R4	87867	870	-12	54950	14070	0	1	0	0	50	10	1213380	4.194216e-01	1
HHIPL2	227631	467	-6	72016	20958	0	2	0	0	50	9	706608	4.198047e-01	1
MAMDC2	196190	405	-10	73360	18760	0	1	0	0	50	3	920430	4.201389e-01	1
ZNF354A	395801	765	5	62944	15904	0	1	0	0	50	5	982086	4.203437e-01	1
HNRNPLL	859042	294	24	59360	15624	0	1	0	0	50	4	926912	4.206169e-01	1
SOX3	24994	NaN	-22	41958	14700	0	1	0	0	50	12	1109514	4.210333e-01	1
PTPN18	369510	593	29	47586	14280	0	1	0	0	50	6	835240	4.211077e-01	1
ST8SIA2	288853	578	-30	38556	10878	0	1	0	0	50	10	1006348	4.211230e-01	1
ROR2	457045	572	30	95368	28392	0	3	1	0	50	9	717948	4.212761e-01	1
ZSCAN10	1626425	234	44	80598	20062	0	2	0	0	50	8	920416	4.213849e-01	1
TNFRSF10A	633411	240	42	47012	13986	0	1	0	0	50	8	982016	4.216403e-01	1
TMEM68	319097	538	-3	40712	8582	0	1	1	0	31	4	397068	4.217954e-01	1
DUSP7	1045639	224	36	43498	13748	0	1	0	0	50	6	704872	4.219148e-01	1
GPR152	1392213	215	53	43918	15554	0	1	0	0	50	3	624722	4.220312e-01	1
ATG4C	220392	415	5	49378	12054	0	1	0	0	41	4	564312	4.221591e-01	1
SYDE2	367677	468	1	118286	33418	0	1	0	0	50	0	975534	4.223597e-01	1
PI4KA	436102	288	42	216496	60284	0	3	1	0	38	6	697886	4.226958e-01	1
ITGAL	2276763	142	57	124040	33166	0	1	0	0	50	11	881216	4.228381e-01	1
TSKU	287129	214	42	35168	12096	0	1	0	0	50	7	769706	4.231061e-01	1
SCG2	276568	364	-7	65072	15736	0	1	0	0	50	4	868798	4.233025e-01	1
FILIP1L	267848	573	10	119294	29722	0	2	1	0	37	2	558264	4.240200e-01	1
PRCC	1649536	208	53	50036	15008	0	1	0	0	50	5	860132	4.240676e-01	1
ZNF404	464802	286	11	57190	13020	0	1	0	0	50	7	960960	4.240762e-01	1
TEAD2	2183690	309	30	48608	13580	0	1	0	0	50	5	861980	4.244673e-01	1
ZNF391	143920	645	19	40236	9072	0	1	0	0	50	7	757400	4.245769e-01	1
ROGDI	706891	195	33	41426	6384	0	1	0	0	50	4	763686	4.247016e-01	1
RAB36	261227	555	48	37240	10948	0	1	0	0	50	6	777644	4.248904e-01	1
HIRIP3	NaN	NaN	NaN	62538	13048	0	1	0	0	50	8	1536626	4.249173e-01	1
PEX6	1200368	259	40	95144	32536	0	2	0	0	50	7	857570	4.249531e-01	1
DHRS12	252271	384	33	43876	10542	0	1	0	0	50	5	735980	4.250298e-01	1
ZNF181	932476	607	-52	62118	13986	0	1	0	0	50	9	1213184	4.250701e-01	1
KIAA1549	482191	289	18	187796	61614	0	2	1	0	50	7	807394	4.253802e-01	1
OSGEP	464497	395	17	37576	10402	0	1	0	0	50	8	859656	4.254451e-01	1
ZNF561	776094	617	-51	54278	12362	0	1	0	0	50	10	1200570	4.256962e-01	1
COL15A1	199434	148	18	139734	44338	0	2	0	0	50	3	793870	4.264790e-01	1
MUC3A	NaN	NaN	NaN	310464	110754	0	2	4	0	50	12	1634332	4.265716e-01	1
NPFFR2	17885	811	3	56980	13118	0	1	0	0	50	4	815696	4.269001e-01	1
RALGPS2	364466	434	-2	65016	16016	0	1	0	0	50	3	791154	4.270151e-01	1
MAPKAP1	850799	475	38	56742	14266	0	1	0	0	50	3	766612	4.273677e-01	1
PEX14	819616	392	27	38640	11186	0	1	0	0	50	11	1086904	4.275214e-01	1
C1orf127	702484	307	33	80472	27034	0	2	1	0	50	14	1036224	4.275769e-01	1
FLRT2	18925	671	-45	69370	19348	0	1	0	0	50	8	1086568	4.277095e-01	1
MAPRE2	261776	582	11	43050	8498	0	1	0	0	50	6	816788	4.277335e-01	1
ZXDC	295496	600	35	83692	27006	0	1	0	0	50	0	779100	4.277874e-01	1
ARMT1	336608	468	30	48062	10248	0	1	0	0	50	6	785498	4.281269e-01	1
TFPI2	228127	480	-12	26558	5586	0	1	0	0	50	12	842394	4.285740e-01	1
CPA4	424934	212	30	44044	11606	0	1	0	0	50	9	966938	4.287583e-01	1
LYSMD4	173729	507	16	43162	9926	0	1	0	0	50	5	774452	4.290866e-01	1
DNAJA1	953054	286	0	42056	10500	0	1	0	0	50	8	700840	4.293453e-01	1
VANGL1	71378	604	7	54432	15358	0	1	0	0	50	5	923664	4.295631e-01	1
AKAP13	230754	454	17	292250	80990	0	1	0	0	50	1	825986	4.297819e-01	1
VNN1	127166	569	2	51548	14448	0	1	0	0	50	10	1035930	4.297827e-01	1
ADAM21	423685	706	22	73724	19390	0	1	0	0	50	5	1033284	4.298414e-01	1
OMA1	301227	564	-3	55272	14126	0	1	0	0	50	3	638316	4.298893e-01	1
HNRNPH3	615189	250	20	36988	9576	0	1	0	0	50	8	770560	4.299798e-01	1
APPL1	427002	389	33	74802	19096	0	1	0	0	50	2	796488	4.300174e-01	1
GIPC1	981470	204	34	36134	10654	0	1	0	0	50	6	770336	4.300431e-01	1
CA11	1597109	242	31	36036	10402	0	1	0	0	50	8	832594	4.302181e-01	1
IGFBP3	146330	623	8	30758	8442	0	1	0	0	50	7	800926	4.302303e-01	1
TULP3	494496	336	35	57498	13818	0	1	0	0	50	4	850696	4.304015e-01	1
FECH	304947	352	38	46284	12600	0	1	0	0	50	4	674366	4.306566e-01	1
CAMK4	192731	767	29	50134	13426	0	1	0	0	50	5	814044	4.312458e-01	1
SCARB2	515813	403	39	51016	13174	0	1	0	0	50	8	1066016	4.313776e-01	1
ATP8B3	2180359	206	29	139762	37310	0	1	1	0	50	8	885458	4.318019e-01	1
ZCWPW1	1454967	172	57	72576	15190	0	1	0	0	50	2	762188	4.319082e-01	1
POTEH	66885	909	-64	57274	13818	0	1	1	0	50	5	851340	4.319464e-01	1
CCDC103	1101543	172	28	28756	7378	0	1	0	0	50	8	688114	4.323729e-01	1
MMP3	468929	506	-21	50820	13314	0	1	1	0	40	4	656208	4.333512e-01	1
MAP3K1	200595	412	38	149758	44198	0	2	1	0	50	3	823536	4.333842e-01	1
USP42	1663156	229	43	132286	37156	0	1	1	0	50	9	905926	4.333915e-01	1
WDR37	334592	460	42	53550	15134	0	1	0	0	50	4	835716	4.334236e-01	1
PLD5	75320	854	-18	58758	14042	0	1	0	0	50	4	898380	4.340222e-01	1
PARD3	139914	776	0	140126	38024	0	2	0	0	39	2	709632	4.341514e-01	1
PHYHD1	1580914	198	21	46368	5222	0	1	0	0	50	6	901488	4.342632e-01	1
TMEM80	1781290	193	53	31668	10640	0	1	0	0	50	7	710794	4.343907e-01	1
C9	168073	424	-8	58016	15036	0	1	0	0	50	5	842030	4.344771e-01	1
JSRP1	1603571	240	27	43358	14658	0	1	0	0	50	7	888048	4.346356e-01	1
RADIL	1009587	523	13	110138	28714	0	2	1	0	50	3	721448	4.348827e-01	1
CPNE3	192772	1166	22	57834	14546	0	1	0	0	50	5	834400	4.350835e-01	1
CD7	2856070	193	24	31192	5614	0	1	0	0	50	9	797440	4.352959e-01	1
GORASP2	414976	406	36	48944	14308	0	1	0	0	50	6	885458	4.356360e-01	1
CEP112	138097	778	-38	111216	25382	0	2	1	0	50	9	968450	4.357456e-01	1
ZNF214	418263	881	-4	64820	14490	0	1	1	0	50	4	772128	4.365095e-01	1
USP6	1391000	384	20	169414	38374	0	2	0	0	50	3	927836	4.370136e-01	1
GSE1	422186	213	37	121520	37450	0	2	0	0	50	3	782670	4.376023e-01	1
KPNA1	413070	404	34	61418	15904	0	1	0	0	50	3	710010	4.376050e-01	1
CCDC8	1099113	393	25	56322	16240	0	1	0	0	50	3	823928	4.377226e-01	1
TAAR9	178165	618	22	34118	9856	0	1	0	0	50	13	838726	4.386469e-01	1
PRSS56	NaN	NaN	NaN	58492	20692	0	1	0	0	50	8	1544270	4.387383e-01	1
CTTNBP2NL	559406	335	23	64946	18508	0	1	0	0	50	5	879256	4.388588e-01	1
MRS2	399209	465	7	48692	13258	0	1	0	0	50	5	747460	4.390238e-01	1
MUC22	NaN	NaN	NaN	161840	63294	0	3	0	0	9	1	247408	4.392669e-01	1
ARSD	191640	NaN	18	60802	17976	0	1	0	0	50	3	823004	4.393286e-01	1
ZNF605	1014082	674	11	71806	16352	0	1	0	0	50	3	790048	4.393757e-01	1
CEACAM20	761897	511	-61	60438	18200	0	1	0	0	50	9	1162924	4.395165e-01	1
DLK2	1278255	230	56	43568	11522	0	1	0	0	50	5	798252	4.399117e-01	1
XIRP1	163147	452	44	177674	56238	0	3	0	0	8	0	252924	4.400488e-01	1
LRRN3	65006	840	2	77490	19852	0	1	0	0	50	5	879578	4.400534e-01	1
DNAJC2	375620	620	8	67956	15498	0	2	0	0	16	2	312480	4.401363e-01	1
SETD7	400132	191	15	42210	8554	0	1	0	0	50	7	807240	4.402111e-01	1
ZC3H12D	434842	139	40	53158	16828	0	1	1	0	50	5	758618	4.409085e-01	1
ZNF799	1754294	593	0	68278	14518	0	1	0	0	50	5	963620	4.412996e-01	1
DIAPH3	80757	890	22	131320	32564	0	2	0	0	50	7	974806	4.415125e-01	1
KANK4	280646	378	0	101206	29694	0	2	0	0	50	11	1056510	4.415150e-01	1
TIGD7	1397628	303	32	67326	14168	0	1	0	0	50	4	920864	4.418704e-01	1
GBP5	379427	834	-4	65114	15666	0	1	0	0	50	4	820092	4.418746e-01	1
TBL1X	119145	NaN	-3	65660	16590	0	1	0	0	50	4	1066632	4.421633e-01	1
ZNF606	1219985	694	-30	90720	19866	0	2	0	0	50	11	887544	4.423975e-01	1
SLC4A2	622098	373	41	133966	39648	0	2	0	0	50	5	1014762	4.424027e-01	1
FUT10	96386	500	5	51772	12768	0	1	0	0	50	4	699566	4.424641e-01	1
AMH	1603571	240	27	51156	20356	0	1	1	0	50	7	888048	4.424799e-01	1
SOX30	260667	1079	41	75544	22316	0	1	0	0	50	1	751366	4.431440e-01	1
SETD4	219580	318	66	50176	12166	0	1	0	0	50	6	825216	4.433693e-01	1
KIAA1456	111627	643	-11	51142	12180	0	1	0	0	50	8	938602	4.434741e-01	1
TRABD2A	725789	275	5	51058	15050	0	1	0	0	50	8	1156974	4.437368e-01	1
SMARCD2	1446139	380	27	58324	15540	0	1	0	0	50	2	748202	4.438148e-01	1
RASSF9	22408	552	-27	45934	11228	0	1	0	0	50	8	825636	4.446457e-01	1
CAPRIN2	286973	420	-8	122262	29820	0	2	1	0	50	8	932932	4.447539e-01	1
DIRC2	423454	412	37	48034	15176	0	1	0	0	50	6	872900	4.448439e-01	1
SLC22A18AS	552601	256	34	28252	8050	0	1	0	0	50	13	861056	4.449227e-01	1
KRT33B	1321356	424	-6	40712	11704	0	1	0	0	50	5	664762	4.450721e-01	1
ATP10D	93423	528	29	146874	39270	0	2	0	0	50	6	996520	4.451226e-01	1
RAPSN	1022438	245	47	45150	12544	0	1	0	0	50	7	927206	4.463237e-01	1
FOXA1	67481	487	-58	46578	14154	0	1	0	0	50	6	702044	4.466721e-01	1
SLC24A5	219744	588	-38	52724	15134	0	1	0	0	50	7	845236	4.467206e-01	1
NAPA	794875	276	44	36036	6818	0	1	0	0	50	8	825244	4.467367e-01	1
DNAJB5	676166	394	23	50134	13174	0	1	0	0	50	8	1183266	4.468079e-01	1
CALR	1886809	335	40	46032	10640	0	1	0	0	50	5	730450	4.469711e-01	1
ASTE1	313779	586	19	77000	19264	0	1	0	0	50	3	879466	4.469899e-01	1
SLC27A2	308506	282	1	63070	18088	0	1	0	0	50	5	1020880	4.471460e-01	1
ZNF385D	10169	1033	-21	42126	12012	0	1	0	0	50	11	1079442	4.472125e-01	1
CPA5	422275	212	28	51870	10808	0	1	0	0	50	7	963928	4.474334e-01	1
DCPS	367696	426	30	35280	9884	0	1	0	0	50	11	983822	4.477418e-01	1
C19orf57	842601	185	32	65576	19390	0	1	0	0	50	4	939680	4.482953e-01	1
TMEM43	312564	463	27	41608	12138	0	1	1	0	50	7	816424	4.483561e-01	1
PTGER2	405022	533	18	35504	11424	0	1	0	0	50	8	898212	4.483633e-01	1
FANCI	642890	400	25	140994	35574	0	2	1	0	50	7	984802	4.485709e-01	1
TPH2	223598	619	-18	50778	13608	0	1	0	0	50	8	943502	4.492310e-01	1
DAPK3	2173603	207	30	50596	14266	0	1	0	0	50	8	982814	4.496388e-01	1
ABHD13	71759	952	-32	35266	9422	0	1	0	0	50	9	730100	4.500347e-01	1
WDR18	2292363	206	44	43848	13034	0	1	0	0	50	5	797048	4.504521e-01	1
ZNF584	2179183	270	-4	47880	10290	0	1	0	0	50	8	1008406	4.506021e-01	1
CKAP2	345539	356	45	71596	18634	0	1	0	0	50	3	797202	4.506567e-01	1
KATNAL2	120136	561	12	54180	14588	0	1	0	0	50	6	927626	4.510021e-01	1
APOPT1	867608	225	39	34482	5264	0	1	0	0	50	8	767662	4.511873e-01	1
CD74	949599	212	40	36624	8288	0	1	0	0	50	12	940660	4.511953e-01	1
TDRKH	1062482	255	29	65646	15708	0	1	0	0	50	5	930902	4.514367e-01	1
PLCH1	326198	765	-9	174734	47110	0	2	0	0	50	3	873754	4.519939e-01	1
KIFC1	1441897	236	31	69510	21756	0	1	0	0	50	2	797594	4.520173e-01	1
TCF3	2396187	262	31	86100	25942	0	2	1	0	50	10	1031394	4.526537e-01	1
COL4A1	429137	434	12	165536	55468	0	2	1	0	50	5	1085182	4.530247e-01	1
LARS2	439463	363	38	94206	25550	0	1	0	0	50	10	953386	4.532025e-01	1
ZNF93	525535	761	-55	64386	15554	0	1	0	0	50	3	651294	4.533396e-01	1
AMOTL1	332670	472	-7	96250	27566	0	2	0	0	27	4	587986	4.533849e-01	1
CCSER2	215927	942	1	115304	28504	0	2	1	0	20	2	503440	4.534416e-01	1
ISLR	492755	317	46	44254	13580	0	1	0	0	50	7	884422	4.535288e-01	1
FKBP6	902769	422	52	37352	10360	0	1	0	0	50	13	1093176	4.536996e-01	1
LRRD1	NaN	NaN	NaN	92652	22946	0	1	0	0	50	8	1546524	4.537063e-01	1
RAPGEF1	629872	355	32	114702	32508	0	2	1	0	50	8	1020082	4.545885e-01	1
CCDC78	1207790	194	33	48664	13622	0	1	1	0	50	6	876260	4.547367e-01	1
FUT5	1217326	294	35	37268	11088	0	1	0	0	50	6	700868	4.547681e-01	1
SOCS4	795059	144	37	48146	11466	0	1	0	0	50	6	746340	4.548057e-01	1
HIVEP3	190045	457	27	238084	74256	0	4	1	0	50	4	708106	4.548789e-01	1
UXS1	125109	844	2	50134	11872	0	1	0	0	50	6	880418	4.553081e-01	1
SH2B1	1146511	221	56	98868	23366	0	2	1	0	50	9	1046822	4.554285e-01	1
SRRM5	NaN	NaN	NaN	73178	19670	0	1	1	0	50	9	1543248	4.554349e-01	1
ZFP62	NaN	NaN	NaN	92484	22330	0	1	0	0	50	8	1545908	4.558365e-01	1
ACD	1065785	147	41	56994	16100	0	1	0	0	50	6	1093428	4.562938e-01	1
ITFG2	495532	443	28	53564	13398	0	1	0	0	50	6	888356	4.565483e-01	1
CD177	345698	182	-48	45220	13930	0	1	0	0	50	8	852950	4.567189e-01	1
CD2AP	203824	554	16	67956	17976	0	1	0	0	50	4	838390	4.568722e-01	1
PRLR	247066	854	17	71484	17234	0	1	0	0	50	3	764246	4.570943e-01	1
PBLD	490115	250	17	37282	9772	0	1	1	0	31	4	477862	4.575030e-01	1
LRRC1	256818	437	30	54964	15134	0	1	0	0	50	6	903056	4.578277e-01	1
KCNJ2	31424	614	-44	46144	11704	0	1	1	0	50	8	892500	4.580241e-01	1
UBE4B	749198	240	25	136108	37324	0	2	0	0	50	5	915292	4.582538e-01	1
NDUFS7	2285841	209	31	32004	5292	0	1	0	0	50	9	845530	4.586224e-01	1
ANGPT4	824412	579	36	51016	14392	0	1	0	0	50	6	836402	4.588928e-01	1
NLRP10	105341	679	6	65618	18102	0	1	0	0	50	6	964768	4.589728e-01	1
FAM53A	902379	350	33	48734	13832	0	1	1	0	50	8	862036	4.589792e-01	1
HSPA5	953574	153	47	66318	18984	0	1	0	0	50	4	892612	4.590380e-01	1
C1orf87	66197	942	-13	56854	14868	0	1	0	0	50	10	1113504	4.590432e-01	1
FAM83D	263385	581	30	59654	18900	0	1	0	0	50	4	888146	4.594485e-01	1
EBF4	NaN	NaN	NaN	69874	20300	0	1	0	0	50	8	1543878	4.596217e-01	1
C16orf71	717235	194	35	59542	17038	0	1	0	0	50	5	919548	4.599279e-01	1
ZFP57	484408	755	34	55916	14434	0	1	0	0	50	5	740824	4.602516e-01	1
TANGO2	587146	218	50	44380	7924	0	1	0	0	50	6	799218	4.607074e-01	1
ZNF783	NaN	NaN	NaN	82936	23884	0	1	0	0	50	8	1547462	4.607990e-01	1
SLC17A3	313920	673	30	51590	14476	0	1	0	0	50	9	847266	4.608632e-01	1
BCL6B	1696302	360	24	48398	14840	0	1	0	0	50	3	654710	4.610948e-01	1
GPR142	362227	433	-8	47922	15232	0	1	0	0	50	9	1045576	4.611367e-01	1
UBFD1	528849	628	48	33348	8764	0	1	0	0	50	8	705908	4.615447e-01	1
ASB10	611046	337	38	57820	18984	0	1	0	0	50	3	773556	4.617983e-01	1
PARP2	415850	401	-7	68208	16632	0	1	0	0	50	4	833924	4.619148e-01	1
SGK2	345777	303	4	49350	12236	0	1	0	0	50	7	806736	4.620443e-01	1
RUNDC3B	287293	839	-3	51688	13090	0	1	0	0	24	0	374122	4.624368e-01	1
ADAM17	691902	278	38	86940	21476	0	2	2	0	50	12	865074	4.624891e-01	1
CTSB	470951	301	42	41510	9310	0	1	0	0	50	8	842968	4.625222e-01	1
ASIC3	622098	373	41	63070	13930	0	1	0	0	50	5	1014762	4.629453e-01	1
KLHL30	428658	356	29	56994	18214	0	1	0	0	50	4	880558	4.632257e-01	1
ZNF480	526380	960	-32	57050	12656	0	1	0	0	50	7	892150	4.632493e-01	1
CITED1	370863	NaN	50	28098	6678	0	1	0	0	50	13	919576	4.633928e-01	1
ELP4	165949	879	-7	60676	14112	0	1	0	0	50	6	931798	4.636526e-01	1
ZNF610	526380	960	-32	52052	11970	0	1	0	0	50	7	892150	4.640391e-01	1
ARHGAP42	NaN	NaN	NaN	91518	23912	0	1	0	0	50	8	1547490	4.640753e-01	1
HEG1	367509	177	50	134456	43148	0	2	0	0	50	3	707028	4.646647e-01	1
PHLPP1	229775	442	34	167552	52766	0	2	1	0	44	2	869330	4.646757e-01	1
RC3H1	445943	353	13	114296	33320	0	1	0	0	19	4	425264	4.647175e-01	1
UBE3C	389401	334	9	112098	30464	0	1	0	0	50	1	968254	4.647890e-01	1
RPL10L	10737	1057	-48	21658	5978	0	1	0	0	50	16	752122	4.651306e-01	1
NAA35	320125	381	21	77756	18578	0	1	0	0	50	4	937930	4.652624e-01	1
FZD1	64493	946	-2	64190	19768	0	1	0	0	50	2	846776	4.655721e-01	1
RFC1	668832	299	43	119658	29960	0	2	0	0	38	3	571368	4.656679e-01	1
AEBP1	1151124	282	56	125958	34594	0	1	0	0	36	5	594230	4.657453e-01	1
PELO	158780	388	0	43918	10934	0	1	0	0	29	7	707742	4.657707e-01	1
ETAA1	36002	401	-3	94402	23968	0	1	0	0	50	4	800380	4.657857e-01	1
TRMU	493681	260	39	47264	9898	0	1	0	0	50	6	789992	4.661899e-01	1
UGT3A1	155890	614	-4	60928	16590	0	1	0	0	35	2	570066	4.663529e-01	1
TKTL2	74744	1164	-26	60732	18410	0	1	1	0	50	5	863324	4.665907e-01	1
TMEM175	675007	256	45	54320	16898	0	1	0	0	50	5	848428	4.666803e-01	1
DNAI2	341939	427	-2	67900	15960	0	1	0	0	50	3	835142	4.669750e-01	1
SUCLG2	66926	891	7	48916	13734	0	1	0	0	50	7	794122	4.676496e-01	1
HTR3C	1423268	375	38	44968	13090	0	1	0	0	50	9	825104	4.676562e-01	1
RAI2	61797	NaN	26	56210	15484	0	1	0	0	50	5	805448	4.680203e-01	1
TUBAL3	711034	519	-1	44324	12894	0	1	0	0	50	10	951678	4.682190e-01	1
ZNF471	135553	817	-69	69342	11074	0	1	0	0	50	6	940898	4.683175e-01	1
OR5W2	4214	1074	-46	30282	8904	0	1	0	0	50	16	757232	4.691435e-01	1
PSG4	310387	125	-33	43862	11256	0	1	0	0	50	8	782866	4.698782e-01	1
PPP1R37	NaN	NaN	NaN	68866	21420	0	1	0	0	50	8	1544998	4.700123e-01	1
SARS	1000045	287	32	53032	14322	0	1	0	0	50	6	837284	4.702715e-01	1
AMHR2	1712232	191	56	58492	16338	0	1	0	0	50	6	887852	4.704954e-01	1
KCNV1	102383	890	-18	51156	14868	0	1	0	0	50	7	959658	4.705697e-01	1
DZIP1	229772	438	45	99568	24486	0	1	0	0	48	4	977074	4.709933e-01	1
GRIP2	501828	342	52	104972	34216	0	2	0	0	50	5	735672	4.711170e-01	1
TM6SF2	940952	232	17	38052	11396	0	1	0	0	50	9	820036	4.711413e-01	1
PI16	832054	220	41	48454	14504	0	1	0	0	50	7	852488	4.715697e-01	1
CCT6B	268361	579	-14	54950	15316	0	1	0	0	50	6	790328	4.716346e-01	1
CNOT11	413646	262	19	51338	15316	0	1	0	0	50	5	848876	4.718103e-01	1
CNTNAP4	11522	975	-26	138446	37394	0	1	0	0	20	3	444010	4.718116e-01	1
TCEAL4	490345	NaN	31	41160	8834	0	1	0	0	50	10	886256	4.723967e-01	1
ASB4	176832	333	14	45738	12278	0	1	0	0	50	8	785092	4.724025e-01	1
TTC3	351773	343	47	222866	53340	0	3	0	0	50	3	715106	4.726351e-01	1
MFSD2A	974339	387	27	55426	16254	0	1	0	0	50	5	787990	4.733112e-01	1
STAC3	2162032	238	58	42644	7462	0	1	0	0	50	10	944622	4.737781e-01	1
KREMEN2	1443513	234	49	53788	15008	0	1	0	0	50	6	784518	4.739497e-01	1
RECK	866055	155	44	100408	26432	0	1	0	0	50	2	939526	4.739856e-01	1
ZNF878	975609	728	-8	54894	13482	0	1	0	0	50	9	944132	4.742261e-01	1
EML6	NaN	NaN	NaN	199206	54712	0	2	0	0	50	8	1578290	4.743462e-01	1
CCDC30	644678	461	21	85330	18886	0	1	0	0	50	10	836304	4.746303e-01	1
GPNMB	505224	169	25	61810	16884	0	1	0	0	50	6	895286	4.748089e-01	1
DCTN4	1015949	211	43	52094	12936	0	1	0	0	50	7	913542	4.749049e-01	1
CPA1	419615	298	27	44324	12264	0	1	0	0	50	8	849520	4.749640e-01	1
KRT83	936407	213	42	49588	14434	0	1	0	0	50	7	951566	4.753522e-01	1
BMPR1B	119865	642	-15	61796	13748	0	1	0	0	50	7	969234	4.757560e-01	1
SPOP	943930	348	28	44436	9996	0	1	0	0	50	7	753984	4.758118e-01	1
PER2	349323	252	28	127708	36176	0	2	0	0	46	9	1140930	4.759139e-01	1
ZNF436	1032187	163	25	51072	11844	0	1	0	0	50	7	849226	4.759250e-01	1
PPP2R3A	181711	590	2	127386	31640	0	2	1	0	50	7	840182	4.766463e-01	1
DOCK7	222018	474	4	226240	61124	0	2	0	0	50	1	839342	4.771185e-01	1
C2orf71	471053	404	28	125090	37786	0	2	0	0	50	6	800156	4.775410e-01	1
IGDCC4	642731	280	45	121702	40138	0	2	0	0	50	5	847504	4.776710e-01	1
SASS6	292450	530	4	68754	17626	0	1	0	0	50	7	935886	4.780193e-01	1
HSPA13	155439	938	7	47236	13524	0	1	0	0	21	1	364014	4.781548e-01	1
ZNF77	1119793	197	35	55790	14084	0	1	0	0	50	6	822080	4.783196e-01	1
KRT85	936407	213	42	53900	15330	0	1	0	0	50	7	951566	4.785930e-01	1
KCNA5	160467	896	22	58786	19362	0	1	0	0	50	4	910056	4.788445e-01	1
ATG13	914919	176	39	62356	16520	0	1	0	0	50	6	913220	4.792448e-01	1
COL22A1	5667	846	-22	167664	54768	0	2	0	0	50	3	878598	4.795682e-01	1
PGBD5	286328	478	10	46018	12866	0	1	0	0	50	7	865298	4.795993e-01	1
ANO5	51558	935	-7	96600	23926	0	1	0	0	50	3	979790	4.796627e-01	1
ECSIT	1152381	272	31	52444	11298	0	1	0	0	50	5	822486	4.798974e-01	1
VIPAS39	527850	359	49	57736	14672	0	1	0	0	50	6	902720	4.800212e-01	1
IRGC	452493	192	-2	48496	16002	0	1	0	0	50	5	816522	4.800568e-01	1
RTP5	521265	487	30	55300	17766	0	1	0	0	50	7	1001994	4.806151e-01	1
PAX4	411207	619	-7	43526	13930	0	1	0	0	50	5	598024	4.812004e-01	1
XXYLT1	431673	536	46	39326	11760	0	1	0	0	50	7	826322	4.812543e-01	1
LMNTD1	200328	517	1	49084	11886	0	1	0	0	33	5	616448	4.812957e-01	1
IL23R	453952	581	-4	66542	16422	0	1	0	0	50	5	772310	4.813966e-01	1
BIN2	499804	194	37	64582	16828	0	1	0	0	50	4	755202	4.815390e-01	1
FAM169A	424900	581	31	71666	17962	0	1	0	0	50	5	933422	4.816742e-01	1
IFIH1	70837	712	12	108430	27160	0	2	0	0	50	11	967792	4.817165e-01	1
RSPH9	1626879	278	43	33838	7798	0	1	0	0	50	14	953260	4.818514e-01	1
MKX	283178	535	0	37660	10038	0	1	0	0	50	7	748734	4.821167e-01	1
CFAP45	803074	403	7	59514	14112	0	1	0	0	50	2	604198	4.825562e-01	1
SUPT20H	166443	631	23	94990	23660	0	2	1	0	50	11	859236	4.829969e-01	1
PRCP	306726	371	-6	54544	14364	0	1	0	0	50	8	888132	4.830199e-01	1
GFPT2	1453124	362	19	71848	20048	0	1	1	0	50	4	961548	4.830360e-01	1
SDC3	392864	269	48	44898	16198	0	1	0	0	50	6	807548	4.830710e-01	1
C19orf68	NaN	NaN	NaN	88956	29358	0	1	0	0	50	8	1552936	4.830925e-01	1
TXK	219787	358	39	57694	13580	0	1	0	0	50	5	736050	4.831267e-01	1
AAAS	1701810	166	58	58044	14532	0	1	0	0	50	5	817376	4.831366e-01	1
EME2	1604603	288	36	37464	12810	0	1	0	0	50	7	825006	4.833695e-01	1
SIM1	103376	626	0	78596	21840	0	1	0	0	50	3	890890	4.837515e-01	1
HOMEZ	1171456	330	20	54922	15904	0	1	0	0	50	7	907060	4.843302e-01	1
ULK3	764533	195	46	50582	12726	0	1	0	0	50	6	871108	4.846174e-01	1
REXO1	2226995	214	26	120120	39172	0	3	1	0	50	12	985250	4.857496e-01	1
SLC20A2	582397	459	34	70476	20104	0	1	0	0	50	6	1114064	4.861701e-01	1
LMOD3	264082	443	20	58688	14140	0	1	0	0	30	3	592326	4.863261e-01	1
ADAM23	290387	726	16	91238	23548	0	1	0	0	50	2	896126	4.863694e-01	1
HGD	312906	391	5	50358	10906	0	1	1	0	31	3	502768	4.865781e-01	1
SLC22A1	653494	449	3	57960	15414	0	1	0	0	50	3	657272	4.866700e-01	1
GJA1	60722	773	-23	39018	10682	0	1	1	0	27	3	408114	4.871213e-01	1
MST1	1551582	271	48	74886	20132	0	2	2	0	43	9	744254	4.871936e-01	1
SSUH2	93870	581	8	55034	13636	0	1	0	0	50	6	837900	4.872267e-01	1
ZDHHC13	194027	625	11	65016	16940	0	1	0	0	50	7	899808	4.873067e-01	1
FAP	70846	615	5	82838	20076	0	1	0	0	50	3	807044	4.873165e-01	1
MMP9	630342	381	51	69860	21546	0	1	1	0	50	5	920710	4.873346e-01	1
NDST3	150671	985	-20	91868	23506	0	2	0	0	50	15	970130	4.879979e-01	1
LAMC3	815585	293	36	156618	46928	0	1	2	0	50	10	1035468	4.880675e-01	1
PCLO	42656	1075	-27	509334	149016	0	6	3	0	50	11	1070370	4.881787e-01	1
IMPDH1	902782	246	34	63616	17542	0	1	0	0	50	3	796180	4.885059e-01	1
KPRP	64902	818	18	56070	17304	0	1	0	0	50	5	800492	4.887530e-01	1
RGL2	1456953	262	30	78694	25662	0	1	0	0	50	2	839888	4.889044e-01	1
PPM1K	432936	304	25	40712	10416	0	1	0	0	50	7	660156	4.889295e-01	1
ZNF613	452542	838	-61	67900	15750	0	1	0	0	50	3	671216	4.890904e-01	1
SUOX	2080397	229	31	59402	15890	0	1	0	0	50	5	816578	4.891064e-01	1
CIT	905544	436	24	214942	56714	0	2	0	0	40	1	830200	4.892507e-01	1
UTP14C	385945	461	41	81214	20734	0	1	0	0	50	6	921088	4.892538e-01	1
KIAA1210	556208	NaN	8	169358	48412	0	2	0	0	50	4	839314	4.896342e-01	1
TMPRSS3	339928	400	80	56616	14000	0	1	0	0	50	5	769846	4.900123e-01	1
FBN1	399245	304	-1	304150	71610	0	3	1	0	50	7	904946	4.907479e-01	1
FAM155A	73040	1144	-37	45962	12908	0	1	0	0	50	8	872130	4.908264e-01	1
NFATC3	882378	152	43	114576	33838	0	1	0	0	50	1	884478	4.908696e-01	1
CHPF2	610106	290	32	83706	25830	0	2	0	0	50	10	922166	4.909699e-01	1
LHX9	98527	448	-18	43666	11746	0	1	0	0	50	6	744310	4.913689e-01	1
WDR93	880974	190	35	72156	19096	0	1	0	0	50	5	880236	4.916591e-01	1
TPBG	131014	486	-3	46214	13496	0	1	0	0	40	8	716982	4.916887e-01	1
PCDH8	248822	638	27	100982	35420	0	2	0	0	19	1	241108	4.917062e-01	1
LHX4	463883	254	13	44772	7154	0	1	0	0	50	10	974988	4.917285e-01	1
ZFYVE28	845507	271	40	98826	28952	0	2	0	0	50	11	1140510	4.917838e-01	1
ABRA	113560	708	18	38276	10486	0	1	0	0	35	7	607964	4.917915e-01	1
ST3GAL3	939679	230	33	57960	11620	0	1	0	0	50	4	750302	4.919980e-01	1
TRPC6	70247	847	-24	96978	24976	0	1	0	0	50	3	852376	4.924636e-01	1
BPI	562486	350	45	56658	15274	0	1	0	0	50	7	858368	4.928312e-01	1
USP38	182738	678	3	110922	30884	0	2	0	0	44	6	705460	4.931391e-01	1
DPH7	1315685	404	41	46410	12670	0	1	0	0	50	8	847434	4.931916e-01	1
LRRC49	252612	404	11	84616	17416	0	1	0	0	50	4	965440	4.933489e-01	1
EPHX1	925960	168	8	50806	12810	0	1	0	0	50	5	742504	4.941800e-01	1
PTX4	1254229	256	34	47026	13104	0	1	0	0	50	5	760130	4.949230e-01	1
TTC39B	237773	710	-17	74284	18718	0	1	0	0	50	4	825370	4.956535e-01	1
BOP1	NaN	NaN	NaN	73948	22876	0	1	0	0	50	8	1546454	4.967904e-01	1
PLEKHJ1	1603571	240	27	39634	9380	0	1	0	0	50	7	888048	4.969340e-01	1
ZSWIM2	278175	629	-5	67830	17136	0	1	0	0	50	7	949914	4.973240e-01	1
ILDR1	524127	715	38	58450	16562	0	1	0	0	50	4	724654	4.974768e-01	1
COLGALT1	961640	206	42	62076	18872	0	1	0	0	50	5	945882	4.978195e-01	1
ZNF555	1287128	291	27	64904	15932	0	1	0	0	50	6	868168	4.982418e-01	1
PFKFB4	1480689	223	45	49014	13314	0	1	0	0	50	8	910742	4.992380e-01	1
MKLN1	258333	283	35	79604	18620	0	1	0	0	50	3	764736	4.992889e-01	1
OR52E8	203856	922	-5	30982	9464	0	1	0	0	27	5	362124	4.995498e-01	1
LPP	148376	685	6	66542	18830	0	1	1	0	50	7	1026130	4.995942e-01	1
SPDYE3	1430637	204	54	56756	15694	0	1	0	0	50	4	731808	4.996684e-01	1
SLC15A1	334185	409	41	73528	19880	0	1	0	0	50	7	1083782	5.000193e-01	1
KLF10	528975	178	42	52542	13972	0	1	0	0	50	5	722610	5.005078e-01	1
LAMB1	481432	406	11	191156	49966	0	2	0	0	50	5	1120420	5.005720e-01	1
ITGAD	839076	558	11	116760	34916	0	1	0	0	50	1	905772	5.006125e-01	1
DACT2	NaN	NaN	NaN	80822	26474	0	1	0	0	50	8	1550052	5.008963e-01	1
ABCB9	1093113	196	47	105126	20258	0	2	0	0	50	7	920038	5.009035e-01	1
CNOT10	464002	493	28	89138	22260	0	1	0	0	50	3	856142	5.011463e-01	1
AKNAD1	801073	236	8	89866	21952	0	1	1	0	50	6	824740	5.011951e-01	1
FBXO30	77282	736	0	75180	20300	0	1	0	0	50	6	984172	5.013355e-01	1
WLS	331085	524	-20	62048	15386	0	1	0	0	50	9	1106784	5.016147e-01	1
ZNF454	95669	845	10	56378	12880	0	1	0	0	50	9	924056	5.016590e-01	1
EIF4G1	1447013	268	44	171374	47894	0	1	2	0	50	11	1126678	5.018156e-01	1
PLEKHB2	461881	331	16	32214	4690	0	1	0	0	50	11	810908	5.021947e-01	1
ZNF8	1546372	406	-39	58058	15848	0	1	1	0	50	5	756966	5.022237e-01	1
IKZF2	55860	1226	19	61978	14546	0	1	0	0	50	5	731388	5.027118e-01	1
FRMD6	238905	442	22	73626	17066	0	1	0	0	31	1	573524	5.028907e-01	1
CYP2U1	144587	735	6	54530	15848	0	1	0	0	50	8	984788	5.029565e-01	1
MAGI3	369997	623	2	151886	42210	0	2	0	0	50	5	857696	5.030760e-01	1
KIF24	596029	186	43	135548	39018	0	2	0	0	50	7	873418	5.034392e-01	1
UCP2	533576	196	41	35756	9590	0	1	0	0	50	8	665588	5.034852e-01	1
NFKBIB	1989663	219	30	37366	11340	0	1	1	0	27	3	466186	5.036084e-01	1
KLHL6	712779	593	32	62804	17444	0	1	0	0	50	6	927220	5.036571e-01	1
SENP6	428787	364	24	122080	28546	0	2	1	0	50	5	710248	5.037018e-01	1
ZNF717	NaN	NaN	NaN	99204	23226	0	1	1	0	50	9	1546804	5.037018e-01	1
SOWAHB	411278	462	26	75712	24962	0	1	0	0	50	4	1006726	5.039101e-01	1
PTCH1	186893	510	53	160034	44254	0	3	0	0	50	6	874776	5.039251e-01	1
ROBO4	175852	743	14	98770	32242	0	2	0	0	24	3	479626	5.044553e-01	1
ESAM	168652	622	14	38668	12908	0	1	0	0	50	11	830494	5.048914e-01	1
SMAD2	108087	185	42	55608	13860	0	1	0	0	50	7	781200	5.049048e-01	1
ZNF16	1539444	440	23	70868	17584	0	1	0	0	50	3	687666	5.049950e-01	1
ZC3HC1	473377	146	38	53340	14462	0	1	1	0	50	5	699426	5.050167e-01	1
PRSS12	161497	917	1	87864	25270	0	1	0	0	50	1	721280	5.050752e-01	1
NEU1	2485614	188	36	41314	12684	0	1	0	0	50	9	822584	5.051859e-01	1
NUTM2B	NaN	NaN	NaN	86506	27902	0	1	1	0	50	9	1551480	5.055199e-01	1
WIPF2	1491292	165	30	45206	13888	0	1	1	0	50	8	804314	5.060350e-01	1
LHX3	799089	244	42	42938	13412	0	1	0	0	50	7	924280	5.061784e-01	1
DHX32	206845	738	-4	79646	20048	0	2	0	0	15	0	230538	5.062197e-01	1
NSUN6	74263	512	-4	50428	13272	0	1	0	0	50	11	933688	5.065019e-01	1
ATP8B1	340613	247	36	129374	34370	0	2	0	0	50	4	676816	5.065141e-01	1
KBTBD13	688371	189	44	42672	15162	0	1	0	0	50	9	943180	5.069409e-01	1
LIPH	953031	366	31	48020	11424	0	1	0	0	50	10	811678	5.069509e-01	1
KIAA0556	349212	620	12	164332	45696	0	2	0	0	50	2	711410	5.072510e-01	1
PEPD	302640	598	-23	51660	14378	0	1	0	0	50	9	1026914	5.073193e-01	1
COLGALT2	348183	732	11	67648	18130	0	1	0	0	50	5	919898	5.082002e-01	1
SEMA5A	45422	891	-2	113596	30380	0	2	1	0	50	7	855078	5.082359e-01	1
ADGRG7	342000	509	12	83552	22064	0	1	1	0	50	6	863842	5.085656e-01	1
SEC14L4	655714	288	38	44338	10640	0	1	0	0	50	8	739970	5.085734e-01	1
TERF1	155308	637	20	45794	11340	0	1	1	0	50	9	777070	5.089171e-01	1
ADRA1D	805921	428	14	54194	18970	0	1	0	0	39	2	481768	5.090147e-01	1
AATF	668463	384	16	59388	14728	0	1	0	0	50	6	819504	5.090832e-01	1
DHRS1	915114	220	38	35714	9282	0	1	2	0	9	4	135800	5.091866e-01	1
USP53	227905	753	2	117880	27622	0	1	1	0	50	2	956998	5.095386e-01	1
VCAN	253331	529	0	336938	97482	0	5	1	0	35	5	552118	5.099813e-01	1
ZSCAN32	1361831	303	29	79352	15372	0	1	0	0	50	4	857920	5.109499e-01	1
RHOT1	675374	312	21	79240	18942	0	1	0	0	50	6	1046248	5.109654e-01	1
CAPN12	1697047	322	45	76034	21532	0	2	0	0	24	4	460530	5.110525e-01	1
CORO1B	1392213	215	53	51590	14924	0	1	0	0	50	3	624722	5.112073e-01	1
ZSCAN22	1621097	406	-25	49756	13944	0	1	1	0	50	7	787668	5.113574e-01	1
MMP20	530118	436	17	49168	13510	0	1	0	0	50	7	697830	5.115907e-01	1
FIGN	20376	586	-11	75852	22400	0	1	1	0	50	6	1008364	5.116369e-01	1
SPO11	181292	604	9	41804	10920	0	1	0	0	18	5	397054	5.120505e-01	1
DYRK1A	314682	366	47	91728	21364	0	1	0	0	50	2	783356	5.120651e-01	1
CAPN5	403200	395	38	66150	18172	0	1	0	0	50	6	969458	5.120939e-01	1
TBC1D8	333394	406	17	117642	31934	0	2	0	0	37	6	777434	5.121437e-01	1
CES4A	1044004	135	48	63378	14238	0	1	0	0	50	4	781928	5.123331e-01	1
HGF	57326	604	17	78400	19404	0	1	0	0	50	5	944160	5.124263e-01	1
NBPF11	NaN	NaN	NaN	102298	22344	0	1	0	0	50	8	1545922	5.126123e-01	1
ALOX15	1226703	318	25	67214	19880	0	1	0	0	50	4	817334	5.131307e-01	1
ZNF521	24828	599	-1	135352	33208	0	2	1	0	50	9	1022672	5.131617e-01	1
TUBA3D	455705	540	29	45052	13188	0	1	0	0	50	8	800702	5.132872e-01	1
MKRN2	351796	280	34	43792	10976	0	1	0	0	50	9	787388	5.133203e-01	1
CAPRIN1	770116	279	28	75502	19670	0	1	0	0	50	5	946638	5.134676e-01	1
ZNF419	455231	801	-28	58744	13692	0	1	0	0	50	6	732494	5.143084e-01	1
ACSM3	211686	580	23	65002	17318	0	1	0	0	50	6	805532	5.143312e-01	1
TIGD6	1070181	149	44	59556	14042	0	1	0	0	50	6	864010	5.143660e-01	1
USP6NL	300268	388	22	90538	24654	0	1	0	0	50	3	938630	5.148989e-01	1
KIAA1161	478815	302	38	69104	22092	0	1	0	0	50	2	690228	5.150330e-01	1
SLC10A4	310162	396	52	42560	14042	0	1	0	0	50	8	828632	5.150693e-01	1
RAB11FIP3	1422744	207	37	79156	22652	0	2	0	0	43	13	1024758	5.151098e-01	1
AOAH	247838	600	15	75628	17822	0	1	0	0	50	4	792526	5.151321e-01	1
SEL1L2	116952	820	-29	77700	17486	0	1	0	0	50	5	846062	5.152162e-01	1
PIF1	556478	205	50	71372	23870	0	1	0	0	50	3	774774	5.157864e-01	1
CDC42BPG	2740031	204	61	152096	49532	0	2	0	0	31	2	711368	5.158459e-01	1
CATSPER2	774279	286	51	57092	14322	0	1	0	0	50	6	774480	5.159399e-01	1
AKAP17A	NaN	NaN	NaN	73500	21112	0	1	0	0	50	8	1544690	5.160772e-01	1
PCSK1	525524	288	24	79730	21196	0	1	0	0	50	2	670922	5.163052e-01	1
DENND5A	672390	330	31	135044	32984	0	1	2	0	50	14	942844	5.167987e-01	1
ZP3	870785	220	59	46284	12908	0	1	1	0	50	8	757708	5.169458e-01	1
DGAT2	534135	418	46	41062	11620	0	1	0	0	50	11	901572	5.169629e-01	1
CPSF6	758784	353	3	59696	17234	0	1	0	0	35	2	542682	5.170543e-01	1
THADA	428893	408	38	206206	53928	0	1	0	0	50	8	933338	5.173985e-01	1
RIPK1	437184	268	41	69244	17696	0	1	0	0	50	4	708302	5.176789e-01	1
AMFR	498079	442	-9	67928	16632	0	1	0	0	50	5	961548	5.176925e-01	1
ABCG8	501561	480	30	67774	19782	0	1	0	0	50	7	1017170	5.178920e-01	1
PSMD3	1652518	216	28	58128	14742	0	1	0	0	50	7	917742	5.181533e-01	1
SEMA4G	1020226	247	40	98084	30716	0	3	0	0	23	5	398160	5.186391e-01	1
PSMD5	645542	212	30	51072	14672	0	1	0	0	50	6	663628	5.187434e-01	1
MECP2	2370576	NaN	29	53242	12278	0	1	0	0	50	10	1137458	5.188614e-01	1
PRSS35	185011	557	-30	42392	11354	0	1	0	0	50	14	998984	5.188982e-01	1
CCDC146	312362	639	35	100912	23758	0	1	0	0	50	0	575960	5.191509e-01	1
IGF2BP1	820571	174	28	60508	16562	0	1	0	0	50	4	742392	5.193252e-01	1
ASAH1	366238	474	20	54754	13174	0	1	1	0	50	8	931546	5.193605e-01	1
GATB	146825	477	14	59598	15680	0	1	0	0	50	8	916370	5.194322e-01	1
ZNF718	270777	858	0	54712	11928	0	1	0	0	20	1	378280	5.194964e-01	1
MYO15A	911350	192	29	354886	104958	0	5	2	0	50	4	992082	5.199320e-01	1
KRT35	1445853	325	-22	45850	13440	0	1	0	0	50	8	753004	5.213391e-01	1
SPRY1	98850	613	21	38640	8806	0	1	0	0	50	11	838362	5.216233e-01	1
CHD1	133125	595	15	179522	43176	0	1	0	0	50	8	793744	5.218036e-01	1
PISD	538801	268	47	42098	10738	0	1	0	0	50	11	831642	5.220075e-01	1
ABCG4	1258103	195	57	68194	19544	0	1	0	0	50	5	925666	5.220147e-01	1
CDC45	710221	298	19	64946	16408	0	1	0	0	50	6	888286	5.224040e-01	1
MAG	767180	472	8	64708	19642	0	1	0	0	50	3	728406	5.224394e-01	1
CCDC181	286300	491	7	59108	12852	0	1	0	0	33	2	486654	5.224546e-01	1
RBM39	1401606	125	51	63630	15694	0	1	1	0	50	7	953554	5.226918e-01	1
GIGYF1	1884430	247	60	110558	31178	0	1	0	0	14	1	293692	5.227954e-01	1
ASAH2	377258	409	14	79422	22554	0	1	0	0	50	6	906500	5.231140e-01	1
LVRN	372067	763	17	102214	27146	0	1	0	0	45	2	848428	5.231684e-01	1
DBNL	1096873	226	52	51240	11060	0	1	1	0	50	9	916930	5.232103e-01	1
VPS4A	1202748	125	20	45122	12446	0	1	0	0	50	8	786044	5.232480e-01	1
TRIP10	736129	272	27	69594	16758	0	1	0	0	50	5	968688	5.233317e-01	1
MS4A14	433906	899	24	80668	20650	0	1	0	0	50	4	755608	5.233524e-01	1
STS	61317	NaN	23	59626	16814	0	1	1	0	50	6	771862	5.240571e-01	1
GALNT12	221241	164	17	58184	16870	0	1	0	0	50	3	661332	5.241237e-01	1
HCN1	80822	1235	-24	87752	25942	0	1	0	0	50	2	794584	5.243446e-01	1
FTO	215906	604	-13	59990	12824	0	1	0	0	50	5	721238	5.246148e-01	1
KRT24	953708	269	13	52388	15512	0	1	0	0	50	8	799946	5.248416e-01	1
GBP6	441714	820	-2	65478	17038	0	1	0	0	50	6	780430	5.248469e-01	1
PCED1B	261073	398	0	46704	13104	0	1	0	0	40	8	852572	5.251186e-01	1
NFKBIE	1037256	312	54	48566	16254	0	1	1	0	50	6	732634	5.252080e-01	1
ARFGAP3	722786	187	60	55300	14294	0	1	0	0	50	6	731010	5.253184e-01	1
PCDHGA4	NaN	NaN	NaN	93842	30394	0	1	0	0	50	8	1553972	5.254535e-01	1
FUBP3	529622	192	35	59136	16492	0	1	0	0	50	5	738766	5.255555e-01	1
RABL6	1921909	176	44	100380	27048	0	2	1	0	50	8	848764	5.256195e-01	1
CRIP2	689089	298	41	35238	8414	0	1	1	0	39	7	565250	5.256951e-01	1
ABI1	342602	447	30	53858	15946	0	1	0	0	50	10	915908	5.260846e-01	1
FGGY	60575	728	4	62888	16786	0	1	0	0	50	8	948822	5.262952e-01	1
PPP1R3F	547555	NaN	25	76412	26124	0	1	0	0	50	2	769426	5.265857e-01	1
AGO2	451419	238	46	89110	22876	0	1	0	0	50	4	742560	5.272877e-01	1
RGSL1	NaN	NaN	NaN	112602	27216	0	1	0	0	50	8	1550794	5.274772e-01	1
KCND2	49438	962	7	68082	18326	0	1	0	0	50	9	989954	5.275050e-01	1
NR2C1	365826	544	27	67648	15106	0	1	0	0	20	1	470946	5.280102e-01	1
FAM71A	409070	224	26	59542	17640	0	1	0	0	50	7	858074	5.282961e-01	1
DPY19L3	308903	531	-54	79618	20146	0	1	0	0	50	7	1113210	5.283004e-01	1
CCDC92	903375	539	36	43288	9702	0	1	1	0	50	6	715974	5.283594e-01	1
PCSK9	447775	230	13	68880	21812	0	1	1	0	50	8	1010464	5.283831e-01	1
DECR2	1549307	207	37	34272	8526	0	1	0	0	50	14	1030946	5.286697e-01	1
ALS2CL	298503	495	41	103096	25172	0	1	0	0	50	1	789992	5.294103e-01	1
NYX	590228	NaN	54	47712	16646	0	1	0	0	50	4	751576	5.301878e-01	1
GLMP	2266205	211	33	48230	11074	0	1	0	0	50	10	848218	5.302130e-01	1
GPC6	42298	1135	-25	59444	15526	0	1	0	0	50	7	892892	5.304543e-01	1
GRK1	785061	NaN	36	57428	15848	0	1	1	0	33	4	650230	5.305527e-01	1
FUK	930873	125	44	109970	35952	0	1	0	0	50	2	1019256	5.308169e-01	1
SKOR2	NaN	NaN	NaN	99316	31500	0	1	0	0	50	8	1555078	5.308757e-01	1
RELT	561848	218	56	45332	13482	0	1	0	0	50	8	857402	5.311994e-01	1
KIAA0895L	1109491	150	46	52038	13664	0	1	0	0	50	4	716366	5.313463e-01	1
ESRRG	15599	1132	-28	67088	13412	0	1	0	0	50	9	1100736	5.314095e-01	1
GSAP	309983	573	35	91868	21616	0	1	0	0	50	3	809704	5.320604e-01	1
HYAL1	843769	206	51	50946	12922	0	1	0	0	50	9	814114	5.321432e-01	1
FDXACB1	437513	221	22	65450	16114	0	2	1	0	23	4	319648	5.326285e-01	1
OLFML2A	1076828	207	26	66976	19628	0	2	1	0	32	5	426048	5.327962e-01	1
HERPUD2	189678	636	4	46326	11242	0	1	0	0	50	8	763728	5.328206e-01	1
CHD7	248521	572	45	305858	82236	0	4	1	0	50	10	790426	5.331658e-01	1
FAM83G	NaN	NaN	NaN	85540	25872	0	1	0	0	50	8	1549450	5.332679e-01	1
SPPL2C	369065	563	15	65366	21476	0	1	0	0	50	6	896700	5.333112e-01	1
GRWD1	1418188	209	41	45108	13580	0	1	0	0	50	15	1306774	5.333452e-01	1
HECTD2	288529	384	4	84392	21420	0	1	0	0	50	4	838768	5.344740e-01	1
FAM83A	519858	171	22	57960	13888	0	1	0	0	50	5	760774	5.347900e-01	1
MIPEP	262509	678	46	73416	20300	0	1	0	0	50	2	604016	5.349545e-01	1
ZFC3H1	259684	393	-11	205744	53998	0	3	0	0	15	0	269934	5.349880e-01	1
NEIL1	814680	296	43	49350	12488	0	1	0	0	50	6	788368	5.351254e-01	1
CNGA4	466636	728	4	60466	17878	0	1	0	0	50	7	916034	5.351366e-01	1
ZNF132	2179183	270	-4	73850	18074	0	1	0	0	50	8	1008406	5.352054e-01	1
GAD2	101835	680	-1	65114	16254	0	1	0	0	50	5	823060	5.352387e-01	1
KIZ	302588	632	-13	74298	18172	0	1	0	0	50	3	664566	5.352399e-01	1
2010-09-01	191347	329	22	56700	12432	0	1	0	0	50	7	797496	5.354358e-01	1
CLPX	678641	189	61	65184	18144	0	1	0	0	50	4	667590	5.354523e-01	1
TMPRSS2	266466	454	61	55020	15022	0	1	0	0	50	9	946554	5.365695e-01	1
GPRC5C	491117	504	7	52178	14294	0	1	1	0	50	5	728504	5.367871e-01	1
OTOP2	1045089	223	25	55482	17248	0	1	0	0	50	6	794052	5.368151e-01	1
LMO7	197158	342	46	195034	47628	0	2	1	0	50	3	821072	5.368462e-01	1
AP1M2	2036812	226	23	55678	15036	0	1	0	0	50	8	899542	5.368925e-01	1
CAPN11	1176811	216	49	77196	19978	0	1	1	0	50	6	942970	5.370602e-01	1
ZNF813	361546	876	-58	63826	15498	0	1	0	0	50	6	770476	5.370689e-01	1
FGR	732210	217	24	58898	15246	0	1	0	0	50	9	1039290	5.371425e-01	1
VIPR2	179290	348	-24	48370	14294	0	1	0	0	50	10	980070	5.376929e-01	1
ZNF548	451095	869	-24	62048	13790	0	1	1	0	50	6	722694	5.379019e-01	1
THNSL1	157790	417	-10	76748	20244	0	1	0	0	50	6	872452	5.379317e-01	1
TUT1	2695768	217	42	88172	29204	0	1	0	0	49	3	891842	5.380969e-01	1
SNAPC3	201198	650	5	43834	11242	0	1	0	0	44	8	661430	5.385560e-01	1
SLC44A3	329970	274	-13	67928	18298	0	1	1	0	50	6	806568	5.386734e-01	1
TGFB1I1	839076	558	11	53144	10290	0	1	1	0	17	1	436506	5.389269e-01	1
RBM26	161846	521	30	105280	28588	0	1	0	0	50	3	941332	5.397687e-01	1
PDE1A	359828	401	-5	70560	16310	0	1	0	0	50	7	885962	5.398107e-01	1
TLR6	316028	437	75	81144	20594	0	1	0	0	50	4	730534	5.400471e-01	1
ZNF768	2214934	142	54	53956	15414	0	1	0	0	50	10	864934	5.402293e-01	1
GRHL2	424003	399	36	67760	16394	0	1	0	0	50	6	858242	5.402429e-01	1
AKAP8	494792	481	28	73556	16548	0	1	0	0	50	5	980238	5.403893e-01	1
SGCA	1277832	210	26	49644	9646	0	1	0	0	50	10	946946	5.405954e-01	1
DENND2C	626568	394	8	100324	25088	0	2	0	0	26	4	474894	5.406207e-01	1
IFNGR2	868693	182	68	37450	9534	0	1	0	0	50	9	706636	5.408382e-01	1
DDX59	371965	276	13	64680	17122	0	1	0	0	50	9	984186	5.409053e-01	1
GAL3ST4	1299015	205	52	54502	10178	0	1	0	0	50	7	824726	5.412885e-01	1
PKD2	435445	367	21	97594	27552	0	2	0	0	50	10	867916	5.413919e-01	1
TSKS	1699718	192	47	59304	18214	0	1	0	0	50	5	762160	5.414896e-01	1
ODF2L	218105	874	-18	79814	16716	0	1	0	0	50	6	899934	5.416242e-01	1
ADAM19	261911	1079	45	99736	27356	0	1	0	0	50	1	706748	5.417704e-01	1
PAK4	1652029	286	26	64036	20244	0	1	1	0	50	4	830732	5.417727e-01	1
MCAM	1087523	214	48	65072	18998	0	1	0	0	50	6	876974	5.418054e-01	1
TRPM4	2151496	267	43	124558	33698	0	2	1	0	50	6	824670	5.420296e-01	1
PWP1	122461	805	19	54404	13678	0	1	0	0	50	8	786576	5.423242e-01	1
SPRED3	1467279	253	0	41608	14112	0	1	0	0	50	8	783650	5.424846e-01	1
UVRAG	520479	503	32	73430	20286	0	1	1	0	50	7	999726	5.426875e-01	1
TRAF1	645995	270	39	47292	12208	0	1	0	0	50	12	928970	5.426992e-01	1
TJAP1	1278255	230	56	65156	18144	0	1	0	0	50	5	798252	5.429648e-01	1
CAPS2	110847	692	-32	73206	15960	0	1	0	0	50	8	955948	5.430015e-01	1
HCK	1039298	386	21	60494	15330	0	1	0	0	50	7	905744	5.431114e-01	1
KLHL12	422793	318	28	63448	16996	0	1	1	0	43	3	584388	5.431163e-01	1
SIRPB1	421731	424	39	78218	23842	0	1	0	0	50	5	890078	5.431569e-01	1
ZNF627	1065261	394	15	49980	11788	0	1	0	0	50	7	687498	5.431984e-01	1
ALPI	271362	191	32	55020	17136	0	1	0	0	50	5	707826	5.437067e-01	1
EPHX2	336774	361	36	59724	15302	0	1	0	0	50	6	755398	5.437932e-01	1
GPR150	307041	359	32	39788	15554	0	1	0	0	50	10	768096	5.439093e-01	1
2009-09-01	673808	391	24	103320	22190	0	1	0	0	50	6	1192338	5.439843e-01	1
WRAP53	2068255	213	31	62356	15820	0	1	0	0	50	4	763854	5.440016e-01	1
COBL	133439	509	-22	131166	40404	0	2	0	0	50	10	1087548	5.440183e-01	1
ZNF648	126238	679	-1	56700	16604	0	1	0	0	50	6	869582	5.441851e-01	1
DYRK2	232901	596	-9	61586	17472	0	1	1	0	50	8	1023890	5.444324e-01	1
TBC1D3F	711283	NaN	16	51618	14378	0	1	0	0	50	8	850346	5.447375e-01	1
ACOT7	643590	176	26	51380	13594	0	1	0	0	50	5	748496	5.448741e-01	1
PLEKHM3	331278	370	20	80192	20174	0	1	0	0	50	6	982170	5.449713e-01	1
PLIN3	765978	187	52	44814	13076	0	1	0	0	50	7	721546	5.449912e-01	1
TRIM14	484638	272	48	45164	12208	0	1	0	0	50	9	844438	5.454146e-01	1
AOC3	1629499	190	23	78792	20734	0	1	0	0	50	5	944818	5.454202e-01	1
SCARA5	413257	154	32	53074	16058	0	1	0	0	50	5	736022	5.454912e-01	1
APOBR	NaN	NaN	NaN	106064	32928	0	1	0	0	50	8	1556506	5.457262e-01	1
PARP4	340065	606	39	175868	47754	0	2	0	0	31	0	468188	5.457471e-01	1
LTB4R2	915114	220	38	40586	13762	0	1	0	0	50	8	830662	5.457568e-01	1
[truncated: 17,172 more rows]

## Sheet: Oncodrive-fm_NKTCL
Gene	p	q
ABCC10	0.6527809369462143	01:00:00
ABI3BP	0.027561801330922897	0.21014785643920647
ADGRA3	0.9117397483537961	01:00:00
ADGRB3	0.9958428814351817	01:00:00
ADGRL3	0.2307970743920701	0.8270713649813219
ADGRV1	0.3984893247096687	01:00:00
AGAP6	0.6000117907004889	01:00:00
AGAP9	0.42606292621240793	01:00:00
AHNAK	0.9955238626463003	01:00:00
AHNAK2	0.9864668179463254	01:00:00
ALDH3B1	0.9999999988552021	01:00:00
ALMS1	0.6330779882513902	01:00:00
ALPK2	0.9823036666128501	01:00:00
ANK3	0.36590763293619155	01:00:00
ANKRD20A4	0.24105383965455762	0.8362893899866088
ANKRD36	0.246904486567475	0.8362893899866088
ARHGAP29	0.5115735651851061	01:00:00
ARHGEF5	0.9985691641584082	01:00:00
ARID1A	2.0683533493159878e-05	0.0013636913481474
ASH1L	0.9997469263135242	01:00:00
ASPM	0.6097335476299852	01:00:00
ASXL3	0.867562856143241	01:00:00
BAZ1B	0.9941841389445647	01:00:00
BCOR	0.9999999988552021	01:00:00
BRINP1	0.38738702492341814	01:00:00
C17orf104	0.6471887338289963	01:00:00
C2orf16	0.9999925238627992	01:00:00
CAMSAP2	0.22194965476648065	0.8177092544028235
CBWD5	0.048570751985725025	0.2999958210883016
CD163L1	0.9140582672048867	01:00:00
CHD9	0.08307868325968892	0.44734675601370955
CHPF2	0.05348067246618193	0.3155669657123213
CLCC1	0.6851454919129591	01:00:00
CMYA5	0.2539799875539399	0.8465999585131331
CNTN5	0.003605215026653119	0.09463689444964436
CNTN6	0.8024032835598739	01:00:00
CNTNAP3	0.9985003413594922	01:00:00
CNTNAP3B	0.9999999999954989	01:00:00
COL11A1	0.38022114284030006	01:00:00
CPS1	0.008653494907084891	0.13305275855028553
CSMD1	0.24617914469032487	0.8362893899866088
CSNK2A3	0.9229974362491177	01:00:00
CSTA	0.15958093779320326	0.7330000176254897
CTAGE9	0.9999999997779835	01:00:00
CTNND2	0.16614257602858418	0.7330000176254897
DBR1	3.06437428788664e-05	0.0013636913481474
DCC	0.67738817320117	01:00:00
DDX3X	1.4713929257670344e-05	0.0013636913481474
DMBT1	0.29969035937702126	0.9255143451349186
DNAH11	0.8775050143117663	01:00:00
DNAH12	0.9469370387955499	01:00:00
DNAH5	0.9999313060226905	01:00:00
DOCK3	0.0006638903966121878	0.019916711898365635
DPCR1	0.9986982398831444	01:00:00
DROSHA	0.03787364167383522	0.25676090131691565
DSCAM	0.49630306860263373	01:00:00
DST	0.9569833211251427	01:00:00
DYNC2H1	0.9647878951401612	01:00:00
EP300	0.16392648047101188	0.7330000176254897
EPHA6	0.1675428611715405	0.7330000176254897
ERBB3	0.2867943475853403	0.9038534796264234
ERCC6	0.9953913692903511	01:00:00
EYS	0.929572192350564	01:00:00
F5	0.9963617408797217	01:00:00
FAM21A	0.999999917859226	01:00:00
FAM47C	0.6516804949954704	01:00:00
FAT1	0.9836357552979959	01:00:00
FAT2	0.3143200438716054	0.929679003000523
FAT3	0.030119595607354444	0.2181074164670494
FAT4	0.1943748440874239	0.7821800738693306
FKBP15	0.2759565413339857	0.8915519027713384
FLG	0.6011216441990705	01:00:00
FREM3	0.32407326821364546	0.9322655660940486
FRY	0.288372300642716	0.9038534796264234
FSIP2	0.5269545871230372	01:00:00
GAGE2A,GAGE2B,GAGE2C	01:00:00	01:00:00
GALNT13	0.08939000321748258	0.46929751689178356
GOLGA6L10	0.9999775467645444	01:00:00
HCAR2	0.7675178785796709	01:00:00
HERC1	0.0452279731723183	0.28781437473293464
HIVEP2	0.9999999988552021	01:00:00
HMCN1	0.4020817358746066	01:00:00
HRNR	0.9855787196385509	01:00:00
IFNA4	0.9999999988552021	01:00:00
IGFN1	0.7412017090700314	01:00:00
IMPG2	0.7406812271991076	01:00:00
IRS4	0.962065199493335	01:00:00
ITFG1	0.23236766920903806	0.8270713649813219
KIAA1683	0.011652249892444178	0.15329744077734964
KMT2C	0.8677835872285129	01:00:00
KMT2D	0.023968598072849345	0.20972523313743177
KRT8	0.19740735197654535	0.7821800738693306
KRTAP9-4	0.4499410870524193	01:00:00
LRIG3	0.8070095208172201	01:00:00
LRP1B	0.11493642448807129	0.577444978338647
LRP2	0.5857428586251601	01:00:00
LRRC37A3	0.38821139837672103	01:00:00
LRRC7	0.03912547067686334	0.25676090131691565
LRRIQ1	0.008870183903352369	0.13305275855028553
MACF1	0.018247914647713137	0.18247914647713137
MAGEC1	0.49617489759202427	01:00:00
MAST4	0.20635705359844503	0.8024996528828419
MDC1	0.9958770346628238	01:00:00
MED23	0.6662276592118193	01:00:00
MGA	0.21655549777306093	0.8158959708739545
MGAM	0.02163302510750753	0.197518924894634
MKI67	0.9221584852225895	01:00:00
MON2	0.7498727184376359	01:00:00
MPDZ	0.16614257602858418	0.7330000176254897
MSN	3.246884162255714e-05	0.0013636913481474
MUC12	0.9813685389362458	01:00:00
MUC16	0.998837257583272	01:00:00
MUC17	0.9885043028775478	01:00:00
MUC21	0.9999996470874185	01:00:00
MUC22	0.9999999999954989	01:00:00
MUC3A	0.9606029470424559	01:00:00
MUC4	0.9696427716961427	01:00:00
MUC5AC	0.9999999997779835	01:00:00
MUC5B	0.038805246307844765	0.25676090131691565
MUC6	0.7231032515813653	01:00:00
MYH1	0.39141823286503163	01:00:00
MYH3	0.01921491860726743	0.18341513216028
MYOF	0.18483289007308235	0.7610766061832802
NAV3	0.8210550904292835	01:00:00
NBPF11	0.5875611061801993	01:00:00
NBPF12	0.7657518466067583	01:00:00
NBPF15	0.9999999999954989	01:00:00
NBPF3	0.8909036016751907	01:00:00
NBPF8	0.9999999988552021	01:00:00
NBPF9	0.7963688567062216	01:00:00
NCK1	0.9522334190241146	01:00:00
NEB	0.0072579297933745845	0.13305275855028553
NPIPB6	0.975384745235603	01:00:00
NRG1	0.31113189741154734	0.929679003000523
NSD1	0.8047048764700202	01:00:00
NSMAF	0.9824146501790837	01:00:00
OR11H2	0.9999999997779835	01:00:00
OR13C2	0.9980252184460132	01:00:00
OR1L4	0.9999999988552021	01:00:00
OR2L3	0.9999999988552021	01:00:00
OR5B2	0.9991549091261267	01:00:00
OR8G2	0.9999999988552021	01:00:00
OVCH1	0.5804117847066652	01:00:00
PABPC3	0.9537826635469561	01:00:00
PARN	0.02735050264959904	0.21014785643920647
PCDH10	0.007778165744035004	0.13305275855028553
PCDH15	0.11548899566772941	0.577444978338647
PCLO	0.43944969216340013	01:00:00
PKDREJ	0.9976814324083608	01:00:00
PLIN4	0.012783534060545776	0.15791424427733017
POTEB3	0.16614257602858418	0.7330000176254897
POTEE	0.9980952654373785	01:00:00
POTEG	0.9812828538476791	01:00:00
POTEH	0.013938070938389835	0.16261082761454806
PRAMEF15	0.9999999826695597	01:00:00
PRAMEF2	0.9999276367198033	01:00:00
PRAMEF4	0.9366262726866824	01:00:00
PRAMEF6	0.7092042322748369	01:00:00
PRB2	0.9999489401560715	01:00:00
PRG4	0.999988061136534	01:00:00
PRRC2A	0.9999999988552021	01:00:00
PSG2	0.015862319303339922	0.17251600807731388
PTPN13	0.7897552927721355	01:00:00
PTPRZ1	0.17866877877509213	0.750408870855387
RELN	0.028019714191894196	0.21014785643920647
RIMS1	0.016430096007363226	0.17251600807731388
ROBO1	0.9914116906299995	01:00:00
RP1L1	0.9959764259258849	01:00:00
RPTN	0.9999998823212951	01:00:00
RYR3	0.3218844657559943	0.9322655660940486
SAMD9	0.624064458147428	01:00:00
SCN3A	0.06237194395308687	0.35400292513914167
SEC61A2	0.008415098688744349	0.13305275855028553
SLC24A5	0.3671798559898043	01:00:00
SLC8A1	0.1762556171919779	0.750408870855387
SLITRK3	0.7088048787019544	01:00:00
SON	0.9999999988552021	01:00:00
SPATA31A1	0.9780528505232632	01:00:00
SPATA31A6	0.999253531702952	01:00:00
SPATA31C1	0.9999999999954989	01:00:00
SPECC1	0.40399653745745134	01:00:00
SPHKAP	0.3614298117657053	01:00:00
SRRM5	0.9731471991750895	01:00:00
STAT3	0.054097194122112224	0.3155669657123213
SVEP1	0.0680147657431478	0.37587107384371155
SYNE1	0.0073316334601737365	0.13305275855028553
THSD7A	0.2175722588997212	0.8158959708739545
TMC1	0.011679805011607591	0.15329744077734964
TNFSF9	3.06437428788664e-05	0.0013636913481474
TP53	0.00013903587993657762	0.004866255797780217
TRIOBP	0.9999838989823967	01:00:00
TRPM3	0.3132137027159838	0.929679003000523
TTC30B	0.9999999778880553	01:00:00
TTN	0.027930652711441017	0.21014785643920647
TUBGCP6	0.9999999988552021	01:00:00
TXNDC2	0.998512413042184	01:00:00
UHRF2	0.9999999988552021	01:00:00
USP17L2	0.47644345480988115	01:00:00
VCAN	0.4406112556791417	01:00:00
VPS13D	0.7385380743578214	01:00:00
WDFY3	0.27006800437942624	0.8861606393699922
ZAN	0.9939904920680736	01:00:00
ZEB2	0.463045905618675	01:00:00
ZFHX3	0.5265138219460312	01:00:00
ZFHX4	0.6319810010501383	01:00:00
ZNF318	0.4015751615396662	01:00:00
ZNF385B	0.9229974362491177	01:00:00
ZNF483	0.7954359199653688	01:00:00
ZNF804B	0.9986865508862657	01:00:00
ZNF98	0.5464639557518027	01:00:00

## Sheet: MutSigCV_NKTCL
gene	expr	reptime	hic	N_nonsilent	N_silent	N_noncoding	n_nonsilent	n_silent	n_noncoding	nnei	x	X	p	q	For parameter details, refer to http://software.broadinstitute.org/cancer/software/genepattern/modules/docs/MutSigCV
MSN	325257	NaN	47	108425	27225	0	4	0	0	50	1	1539425	3.218627e-05	6.170431e-01
TNFSF9	836909	212	21	42400	16150	0	3	0	0	50	2	1200400	1.738735e-04	1
PLIN4	2111443	278	43	226675	80825	0	5	0	0	50	0	1420425	4.071473e-04	1
POTEH	66885	909	-64	102275	24675	0	5	0	0	50	4	1520250	4.224019e-04	1
CSTA	534078	602	44	20025	5000	0	4	0	0	50	3	1609675	5.734986e-04	1
DDX3X	627364	NaN	54	152150	35225	0	7	0	0	50	2	1485800	1.046576e-03	1
TRIOBP	1114524	180	74	431050	134900	0	12	0	0	50	0	1416950	1.341135e-03	1
KRTAP1-3	977588	404	10	30325	7875	0	2	0	0	50	4	1008625	1.769735e-03	1
PSG2	263820	178	-32	60800	17825	0	3	0	0	50	5	1349775	2.760046e-03	1
OR11H2	NaN	NaN	NaN	56775	16825	0	4	0	0	50	9	2737500	2.780654e-03	1
RRAS2	428878	363	-3	47050	9900	0	2	0	0	50	5	1300925	4.001352e-03	1
USP17L2	475312	625	3	94250	26225	0	5	0	0	50	1	1500925	4.185309e-03	1
PRB2	175992	673	-18	70625	24900	0	7	1	0	24	7	1075700	4.281360e-03	1
EIF4A1	1957426	194	24	88075	18400	0	2	0	0	50	2	1544550	5.102396e-03	1
ANKRD36	NaN	NaN	NaN	369000	92075	0	5	0	0	50	9	2812750	5.523711e-03	1
KRTAP9-4	1149433	468	-14	28125	7175	0	3	0	0	50	4	1193750	5.616763e-03	1
HLA-A	983517	596	36	68200	19325	0	2	0	0	50	3	1335400	6.056225e-03	1
GMPR2	915114	220	38	107300	20275	0	2	0	0	50	1	1483325	6.226813e-03	1
MUC12	NaN	NaN	NaN	893475	314300	0	17	2	0	50	11	3034975	6.552291e-03	1
METAP1D	537616	126	34	62775	16950	0	2	0	0	50	5	1280700	7.373570e-03	1
EIF2A	436939	347	24	112075	25400	0	2	0	0	50	2	1374275	8.856456e-03	1
TSPYL1	260958	593	22	76800	22675	0	2	0	0	50	8	1720825	1.051774e-02	1
TRHR	151352	616	18	71975	19950	0	3	0	0	50	0	1215425	1.051949e-02	1
LMCD1	92154	581	1	71425	17325	0	2	0	0	50	2	1907075	1.095109e-02	1
NBPF15	NaN	NaN	NaN	140950	31225	0	6	0	0	50	9	2751900	1.128791e-02	1
SACM1L	319452	385	45	118675	23900	0	2	0	0	50	4	1632600	1.266217e-02	1
HCAR2	966471	227	38	64225	18450	0	3	0	0	50	1	1346500	1.277193e-02	1
STAT3	2140948	160	32	147900	36975	0	5	0	0	50	1	1493775	1.338254e-02	1
METTL23	827288	206	22	46125	9700	0	2	0	0	50	2	1043475	1.347750e-02	1
ARID1A	975965	182	27	405225	119550	0	4	0	0	32	2	1155925	1.376151e-02	1
LCORL	271221	1064	26	120550	32450	0	2	0	0	50	4	1562300	1.469872e-02	1
VEGFC	145765	585	-14	79975	20050	0	2	0	0	50	1	1526475	1.519369e-02	1
CBWD5	176193	NaN	-8	97500	20450	0	3	0	0	50	4	1685300	1.531499e-02	1
PTH2	2173457	290	44	17825	6725	0	1	0	0	50	0	1361600	1.629840e-02	1
ARSK	310860	359	29	101575	23925	0	2	0	0	50	0	1346500	1.700698e-02	1
PCDH9	19605	831	-11	229850	63150	0	3	0	0	50	3	1853875	1.783369e-02	1
TP53	2069567	213	34	84900	20750	0	3	0	0	50	3	1291975	1.818284e-02	1
GPR1	332753	487	25	73825	17775	0	2	0	0	50	4	1657975	1.890392e-02	1
TXNDC2	431025	168	34	104100	26300	0	4	0	0	50	1	1453300	1.926913e-02	1
KCNK10	131280	834	-23	113400	29625	0	2	0	0	50	4	1418825	2.012516e-02	1
HCAR3	1004283	227	40	69150	19750	0	2	0	0	50	3	1460975	2.034005e-02	1
PRAMEF6	NaN	NaN	NaN	85625	24200	0	4	0	0	50	9	2744875	2.104805e-02	1
KRTAP19-3	14979	1035	-68	14325	4450	0	2	0	0	50	3	989400	2.275288e-02	1
IFNGR1	117339	309	35	89450	24075	0	2	0	0	50	2	1405350	2.311161e-02	1
COA3	1633092	190	33	19625	6525	0	1	0	0	50	3	1428200	2.382824e-02	1
PRKRA	159623	482	29	68425	14975	0	2	0	0	50	6	1710600	2.436955e-02	1
THSD7A	138176	906	-11	303375	80050	0	4	0	0	50	1	2008500	2.517757e-02	1
KRTAP19-1	14979	1035	-68	15750	4825	0	2	0	0	50	3	989400	2.591817e-02	1
ANKRD20A4	NaN	NaN	NaN	160675	35500	0	4	0	0	50	9	2756175	2.634841e-02	1
FAU	3267059	207	46	31800	6725	0	1	0	0	50	0	1426125	2.854164e-02	1
PRMT3	162124	694	-1	110025	26750	0	2	0	0	23	1	761525	2.892201e-02	1
SLC8A1	39449	706	-11	183450	49800	0	3	0	0	50	5	2229825	2.915734e-02	1
C16orf52	NaN	NaN	NaN	32700	9575	0	1	0	0	50	9	2730250	2.931519e-02	1
CCDC126	389945	361	23	31875	6925	0	1	0	0	50	2	1506700	3.109632e-02	1
POTEB3	NaN	NaN	NaN	116700	26275	0	2	1	0	34	7	1318050	3.221917e-02	1
RIPPLY2	108781	870	-22	26225	6425	0	2	0	0	50	4	1546625	3.285680e-02	1
TTC32	479338	390	9	30125	6825	0	1	0	0	50	6	1896275	3.296406e-02	1
AGO4	1098857	273	19	157250	44225	0	3	0	0	50	0	1563525	3.300360e-02	1
SAMD9	362550	625	8	289925	72700	0	5	0	0	50	0	1419500	3.450505e-02	1
EPHA6	89830	1046	-18	230675	62300	0	5	0	0	50	4	1568750	3.456560e-02	1
SNRPD1	301496	165	46	24375	5575	0	1	0	0	50	4	1251000	3.576023e-02	1
SCAF11	817865	602	11	277375	71825	0	2	0	0	50	2	1829450	3.614438e-02	1
PRTFDC1	164255	142	18	43525	10375	0	1	0	0	50	0	1368375	3.637202e-02	1
NBPF3	563178	283	37	130625	31500	0	3	0	0	50	3	1422475	3.695289e-02	1
PCDH10	9477	1355	-31	191425	57850	0	3	0	0	50	8	1850650	3.702169e-02	1
SLC25A16	782017	294	35	61475	17200	0	1	0	0	50	0	1836725	3.842351e-02	1
TP53INP1	418153	395	48	50125	11375	0	1	0	0	50	0	1506125	3.876376e-02	1
DBR1	190056	464	9	101400	25400	0	3	0	0	10	0	258650	3.884312e-02	1
PABPC3	436184	650	30	111550	32475	0	4	1	0	50	5	1865500	3.936623e-02	1
SPP2	288133	558	9	42025	10000	0	1	0	0	50	2	1530075	4.103766e-02	1
KIF2A	176808	575	33	144900	36275	0	2	0	0	50	1	1488475	4.118413e-02	1
MYOF	458453	380	16	382475	102600	0	4	0	0	50	1	1361450	4.120370e-02	1
PSMG1	383292	235	30	56100	13600	0	1	0	0	50	1	1837175	4.155114e-02	1
TLL1	81353	538	-19	196500	48975	0	2	0	0	50	4	1638625	4.188817e-02	1
VCX3A	41698	NaN	2	40000	9300	0	1	0	0	46	1	1387650	4.344217e-02	1
AREG	172071	NaN	10	57925	14800	0	1	0	0	50	1	1792525	4.348120e-02	1
PIGY	449479	295	29	12475	3800	0	1	0	0	48	0	1028175	4.517075e-02	1
CNPY2	2869106	184	52	40650	9075	0	1	0	0	50	4	1781425	4.589981e-02	1
KRTAP4-7	NaN	NaN	NaN	45250	11275	0	1	0	0	50	9	2731950	4.613377e-02	1
MUC17	1124475	272	43	751350	264625	0	11	3	0	50	5	1756250	4.623325e-02	1
CDH12	127633	1075	-20	156725	40325	0	2	0	0	50	1	1490700	4.766481e-02	1
TAS2R46	371136	676	4	54450	15300	0	1	0	0	50	1	1443725	4.785020e-02	1
INO80C	368170	474	38	47125	10325	0	1	0	0	50	1	1386200	4.829561e-02	1
C4orf22	46363	1141	-4	47025	12025	0	2	0	0	50	2	1484800	4.899947e-02	1
TAS2R43	371136	676	4	55675	14975	0	2	0	0	50	1	1443725	4.913052e-02	1
MUC3A	NaN	NaN	NaN	554400	197775	0	6	0	0	39	7	2158925	4.935871e-02	1
MUC22	NaN	NaN	NaN	289000	113025	0	5	1	0	50	10	2833700	4.994527e-02	1
C4BPB	434877	155	24	53250	11400	0	1	0	0	50	4	1911825	5.015351e-02	1
NBPF12	NaN	NaN	NaN	287975	63800	0	4	1	0	50	10	2784475	5.084993e-02	1
CRLS1	301141	290	4	58350	16350	0	2	0	0	50	1	1610100	5.246129e-02	1
RER1	561270	302	24	48825	8725	0	2	0	0	50	1	1373875	5.438375e-02	1
MUC15	21485	951	-18	67575	18725	0	2	0	0	50	1	1593075	5.482465e-02	1
KDM2A	1502318	162	42	230250	60400	0	2	0	0	50	0	1949600	5.586970e-02	1
PRG2	923815	191	-3	44100	11300	0	1	0	0	50	2	1271550	5.595892e-02	1
SAR1B	887915	177	46	48325	9675	0	1	0	0	50	2	1445175	5.670475e-02	1
SEC61A2	334974	227	29	95000	26150	0	3	0	0	50	1	1815375	5.697672e-02	1
LDHC	599909	176	42	65175	14600	0	1	1	0	50	1	1510250	5.742972e-02	1
ABI3BP	459170	548	-1	195500	55875	0	3	0	0	50	3	1783550	5.806989e-02	1
HOXC8	1185281	279	54	45000	11475	0	1	0	0	50	2	1351025	5.927369e-02	1
ZNF428	441738	209	6	37850	10050	0	1	0	0	50	6	1566600	6.072069e-02	1
RERE	916698	436	27	292550	86050	0	2	0	0	50	1	1604375	6.091718e-02	1
MGAM	196155	846	-7	341025	93300	0	4	0	0	50	1	1552900	6.237257e-02	1
SPATA17	87153	966	-21	68575	16525	0	1	0	0	50	3	1921450	6.265432e-02	1
ARL15	83263	721	5	38850	10175	0	1	0	0	50	10	1712350	6.330888e-02	1
HNRNPA0	427110	409	28	55300	16950	0	1	0	0	50	3	1835825	6.354399e-02	1
PSMB10	879834	158	50	51850	15775	0	2	0	0	50	3	1678425	6.410041e-02	1
SARAF	387693	231	51	71925	17675	0	2	0	0	50	0	1374100	6.473013e-02	1
TVP23A	258562	356	36	43350	10275	0	1	0	0	50	3	1250900	6.473724e-02	1
PQLC3	491115	255	25	43450	12325	0	2	0	0	50	3	1330625	6.566089e-02	1
AKR1B10	403585	319	21	62275	15200	0	1	0	0	50	3	1628200	6.708796e-02	1
MAGEA12	NaN	NaN	NaN	60350	16475	0	2	0	0	50	9	2737150	6.924133e-02	1
KLHL15	528219	NaN	41	111550	29025	0	1	0	0	50	0	2007800	6.929009e-02	1
MLEC	1741363	349	42	61200	12075	0	1	0	0	50	1	1379500	6.962974e-02	1
NRG4	467195	406	28	27050	5575	0	1	0	0	50	4	1514600	6.970370e-02	1
OR2G2	204354	957	-25	54400	17150	0	2	0	0	50	5	1927875	7.048346e-02	1
RBM4B	1432488	187	46	72625	19500	0	1	0	0	50	2	1785625	7.075042e-02	1
DRG1	737051	237	38	69925	18500	0	1	0	0	50	3	1709600	7.151636e-02	1
SSTR2	238181	336	-7	67975	19125	0	1	0	0	50	2	1543350	7.178779e-02	1
FAM47C	71087	NaN	-10	175500	57875	0	5	0	0	50	8	2268150	7.186687e-02	1
TAS2R31	365490	676	-2	54800	15775	0	2	0	0	50	3	1289200	7.196824e-02	1
SCGB1D4	3058870	450	42	15800	4375	0	1	0	0	50	1	1130050	7.239227e-02	1
CTNND2	15425	1060	-13	232875	67000	0	2	1	0	50	5	1770925	7.251505e-02	1
NELFE	2314693	203	34	79325	20050	0	1	0	0	50	0	1556500	7.253796e-02	1
PIGA	201763	NaN	43	88125	24800	0	1	0	0	50	1	1648350	7.457271e-02	1
ATP1B1	231221	416	19	57475	14525	0	1	0	0	50	2	1321900	7.533938e-02	1
EFHD1	301517	211	37	49350	12800	0	1	0	0	50	1	1192825	7.542445e-02	1
FGF12	34070	937	0	59000	12525	0	1	0	0	50	3	1566725	7.548642e-02	1
KCNK18	202100	640	4	67825	19400	0	1	0	0	50	1	1297675	7.553981e-02	1
FGF10	107231	886	-39	40400	10125	0	1	0	0	50	5	1123975	7.597689e-02	1
ZNF280C	320988	NaN	38	138775	34875	0	2	0	0	50	3	1288875	7.635201e-02	1
KCTD9	178615	515	22	75100	19250	0	2	0	0	50	2	1577400	7.727474e-02	1
SPATA4	134663	504	-4	57800	14675	0	2	0	0	49	5	1608050	7.886412e-02	1
CCR4	511282	469	17	65275	18300	0	2	0	0	50	2	1360300	7.889088e-02	1
GANC	604999	342	37	220975	55850	0	4	0	0	50	1	1590900	7.924783e-02	1
SLC6A14	82720	NaN	4	118025	31425	0	1	0	0	50	2	2226950	7.979017e-02	1
CD4	2819394	232	40	85750	23675	0	1	0	0	50	0	1405675	8.006745e-02	1
CSNK1A1L	156140	631	31	64925	15775	0	2	0	0	50	3	1541975	8.100505e-02	1
RRH	212757	462	28	61625	16875	0	1	0	0	50	4	1332325	8.139096e-02	1
CDK19	322538	480	29	97350	23850	0	1	0	0	50	0	1514025	8.151232e-02	1
IGFL3	1177162	249	28	23375	6400	0	1	0	0	50	0	1292575	8.163318e-02	1
CRLF2	NaN	NaN	NaN	82375	22425	0	1	0	0	50	9	2743100	8.226539e-02	1
HACD1	488883	383	4	53300	15375	0	1	0	0	50	4	1297425	8.329946e-02	1
OR8G1	154391	921	-14	54275	15925	0	1	0	0	50	6	1317125	8.376210e-02	1
LRRC7	298237	695	-26	279600	75500	0	3	0	0	50	2	1628775	8.411397e-02	1
FAM213A	340132	598	-7	51850	11575	0	1	0	0	50	4	1196875	8.435961e-02	1
MTERF2	156112	473	21	76800	18400	0	2	0	0	50	1	1306350	8.437229e-02	1
PDCL2	237456	456	32	46875	10275	0	1	0	0	50	0	1896950	8.459213e-02	1
KPNA2	779255	283	1	101350	27125	0	1	0	0	50	0	1467950	8.527692e-02	1
ADPGK	1106545	526	43	92900	24000	0	1	0	0	50	2	1893025	8.534514e-02	1
LOX	69939	707	0	78750	20850	0	1	0	0	50	1	1559975	8.566556e-02	1
IYD	286182	334	29	71025	14175	0	1	0	0	50	2	1374300	8.620335e-02	1
NUP35	349831	524	11	69300	17550	0	1	0	0	50	3	1347525	8.750661e-02	1
DSN1	794301	231	64	71850	16675	0	1	0	0	50	1	1250500	8.757486e-02	1
RBP2	232582	754	21	26075	6100	0	1	0	0	50	1	1559500	8.774199e-02	1
KCNJ10	829863	386	17	67650	20450	0	1	1	0	50	3	1527050	8.781803e-02	1
OR13C2	147494	920	-31	55800	15975	0	3	0	0	50	7	1492500	8.821221e-02	1
UGT2B15	106841	NaN	-2	96050	25225	0	2	0	0	50	2	1943150	8.868003e-02	1
GABRA1	12179	927	-16	100750	24100	0	1	0	0	50	2	1876300	8.919139e-02	1
OR4K2	431654	854	-49	55600	15950	0	2	0	0	50	4	1290400	8.920067e-02	1
JAM3	270247	601	6	57825	16300	0	1	0	0	39	1	1022525	8.931771e-02	1
SNTA1	539120	237	49	88775	29675	0	1	0	0	50	0	1511025	8.998702e-02	1
RTCA	333324	526	7	71225	19975	0	1	0	0	50	3	1418025	9.068851e-02	1
ANGPTL1	NaN	NaN	NaN	95450	22850	0	1	0	0	50	9	2743525	9.085942e-02	1
GNPTG	1211641	215	40	60975	17675	0	1	0	0	50	3	1463300	9.106935e-02	1
GDF10	NaN	NaN	NaN	84250	26950	0	1	0	0	50	9	2747625	9.198123e-02	1
PXK	574675	218	36	118000	24975	0	1	0	0	50	0	1674275	9.202901e-02	1
POTEM	NaN	NaN	NaN	95425	23375	0	2	0	0	50	9	2744050	9.217756e-02	1
CSHL1	1446139	380	27	57150	13475	0	1	0	0	50	4	1336075	9.253235e-02	1
OR11H12	141957	747	-11	57825	16725	0	2	0	0	50	6	1531150	9.259193e-02	1
PDGFRL	462541	220	4	71950	19575	0	2	0	0	50	3	1579175	9.276528e-02	1
PSG5	307971	178	-25	63600	18450	0	1	0	0	50	5	1527175	9.335113e-02	1
TMEM133	23524	920	-24	26475	6750	0	1	0	0	50	3	1586725	9.369791e-02	1
ZNF10	334913	834	6	110650	25475	0	1	0	0	50	0	1452450	9.423363e-02	1
HIST1H2AA	272695	635	29	22175	7525	0	1	0	0	50	0	1224225	9.431035e-02	1
RABEPK	951081	168	46	85525	24375	0	2	0	0	50	2	1558725	9.446289e-02	1
FAM210A	161398	676	44	55275	13425	0	1	0	0	50	3	1120875	9.456490e-02	1
TCN1	337128	548	8	80150	21000	0	2	0	0	50	3	1513450	9.477937e-02	1
TAC4	1152179	238	30	23400	6450	0	1	0	0	50	2	1509175	9.496351e-02	1
OR1M1	311030	471	-63	54375	16975	0	2	0	0	50	10	1988125	9.535608e-02	1
PLRG1	59883	1034	20	102500	22775	0	2	0	0	50	0	1299100	9.544401e-02	1
DERA	328516	534	10	62000	14250	0	1	0	0	50	4	1385450	9.653450e-02	1
EED	443833	159	26	91150	20200	0	1	0	0	50	4	1836025	9.706043e-02	1
MYADM	849708	486	-50	62725	19150	0	1	0	0	50	9	2082800	9.857907e-02	1
SLITRK3	26494	1315	-17	172350	50950	0	3	1	0	50	8	1842300	9.920198e-02	1
TDG	1190703	281	40	79300	18975	0	1	0	0	50	7	1810200	9.932152e-02	1
ACBD5	383472	555	36	104425	23925	0	2	0	0	50	0	1349900	1.000539e-01	1
SRP54	629868	171	32	103300	21900	0	1	0	0	50	1	1439200	1.003143e-01	1
GTF2A2	521844	172	33	25550	4950	0	1	0	0	50	2	1523775	1.016383e-01	1
XRCC2	256955	444	6	51475	13575	0	1	0	0	26	1	737650	1.025732e-01	1
KRTAP19-6	22916	1048	-79	10700	3075	0	1	0	0	45	4	803550	1.028585e-01	1
DRD3	418141	589	23	80425	21550	0	1	0	0	50	3	1484600	1.037838e-01	1
AFM	331900	594	3	113850	27225	0	2	0	0	50	1	1553825	1.042319e-01	1
CNTNAP4	11522	975	-26	247225	66775	0	2	0	0	30	3	1156800	1.045282e-01	1
TCEAL4	490345	NaN	31	73500	15775	0	2	0	0	50	4	1582600	1.047105e-01	1
KRTAP20-2	28000	1055	-80	11625	3400	0	1	0	0	44	4	794225	1.047718e-01	1
LMAN1	292594	549	35	94725	25000	0	2	0	0	50	1	1368450	1.051629e-01	1
NR1I3	731911	229	39	90375	16875	0	2	0	0	50	3	1743725	1.057564e-01	1
MAGEC1	17504	NaN	-11	203250	58575	0	3	1	0	50	11	2364650	1.057692e-01	1
RPUSD2	892776	192	48	94975	29625	0	1	0	0	50	2	1735225	1.062220e-01	1
AP3M1	776926	227	49	82050	21000	0	2	0	0	50	2	1322175	1.063999e-01	1
SP140L	535116	642	36	112175	26150	0	2	0	0	50	0	1348125	1.068180e-01	1
MAP2K1	506284	172	43	76700	19975	0	2	0	0	50	1	1182925	1.068206e-01	1
POTEG	148332	835	-50	106775	26650	0	3	1	0	50	3	1477525	1.086576e-01	1
SIGLEC7	355132	632	1	85450	23800	0	1	0	0	50	4	1595775	1.087955e-01	1
CPA1	419615	298	27	79150	21900	0	1	0	0	50	3	1517000	1.095064e-01	1
OR6Q1	NaN	NaN	NaN	54875	17100	0	1	0	0	50	9	2737775	1.110840e-01	1
CLCN5	75681	NaN	26	161975	42475	0	2	0	0	50	5	1560050	1.124619e-01	1
IQCB1	371177	520	32	115075	28475	0	1	0	0	50	1	1513550	1.135227e-01	1
NMD3	242883	581	-16	101375	22950	0	1	0	0	50	2	1512200	1.136330e-01	1
RIOK2	381706	614	28	111275	27825	0	1	0	0	50	5	2112650	1.147585e-01	1
FGG	59962	1036	-4	89750	20925	0	1	0	0	50	2	1219300	1.153439e-01	1
KIR3DL2	987531	620	-23	81025	24650	0	1	0	0	50	7	1760300	1.154053e-01	1
NFIL3	150560	369	18	85750	22825	0	1	0	0	50	2	1333225	1.155595e-01	1
TMEM232	NaN	NaN	NaN	127425	29025	0	1	0	0	50	9	2749700	1.159312e-01	1
PACSIN2	627533	222	56	100500	22650	0	1	0	0	50	1	1524250	1.162630e-01	1
SERPINE2	314351	346	11	87775	21175	0	1	0	0	50	3	1502675	1.163468e-01	1
FIP1L1	120581	470	32	115250	30275	0	1	0	0	50	2	1713900	1.163630e-01	1
MYCT1	188249	600	-9	42300	12775	0	1	0	0	50	2	1918100	1.167842e-01	1
MYCL	996021	270	31	80425	23175	0	1	0	0	50	3	1560575	1.171101e-01	1
UBD	403531	798	18	31825	8350	0	1	0	0	50	1	1222450	1.188843e-01	1
BIRC3	462955	280	5	143050	29250	0	2	0	0	50	1	1739625	1.203436e-01	1
OGN	537639	574	47	69425	17800	0	3	0	0	50	5	1276250	1.207451e-01	1
NPY5R	74427	1197	-18	83300	21850	0	1	0	0	50	7	1686075	1.207622e-01	1
ANKRD17	265492	747	19	461725	140675	0	2	0	0	50	2	1728925	1.208070e-01	1
LRRC4	NaN	NaN	NaN	115675	35075	0	1	0	0	50	9	2755750	1.208158e-01	1
C14orf28	228479	577	-32	60425	14250	0	2	0	0	50	4	1758475	1.211317e-01	1
IPP	972928	146	29	112950	30300	0	1	0	0	50	3	1622250	1.213436e-01	1
GM2A	871795	530	57	37600	10450	0	1	0	0	50	1	1745425	1.214199e-01	1
TAF9B	549810	NaN	14	46375	13200	0	1	0	0	50	1	1672075	1.214200e-01	1
KIAA1024L	NaN	NaN	NaN	35350	9325	0	1	0	0	50	9	2730000	1.228317e-01	1
TUBA3D	455705	540	29	80450	23550	0	2	0	0	50	3	1429825	1.230238e-01	1
SLC40A1	446631	511	-2	105100	30675	0	1	0	0	50	3	1523400	1.230465e-01	1
HSPA2	662511	188	36	115200	32925	0	2	0	0	50	0	1561575	1.231981e-01	1
TOX	192821	695	19	97425	26400	0	1	0	0	50	2	1300725	1.237816e-01	1
HSPA6	741254	448	41	111700	34450	0	2	0	0	50	1	1630500	1.245664e-01	1
SLC10A2	199120	713	24	68825	18350	0	1	0	0	50	6	3403675	1.252256e-01	1
HIST1H4J	267617	634	32	17725	6075	0	1	0	0	50	1	1102775	1.253539e-01	1
WASF3	149391	643	10	103500	28900	0	1	1	0	50	3	1604100	1.254605e-01	1
IL3	365169	484	35	29200	8000	0	1	0	0	50	1	1327700	1.255742e-01	1
IFNAR2	861800	317	87	109575	27700	0	1	0	0	50	3	1586950	1.257185e-01	1
ASIP	962066	151	50	24150	7300	0	1	0	0	50	3	1588225	1.260049e-01	1
GMNC	NaN	NaN	NaN	61100	16075	0	1	0	0	50	9	2736750	1.265233e-01	1
SH3BP5	516326	303	32	89300	22250	0	1	0	0	50	2	1358650	1.265566e-01	1
CMAS	605789	955	-13	79975	22000	0	1	0	0	50	5	1349550	1.277124e-01	1
RHPN1	1882843	237	35	118325	37925	0	1	0	0	50	0	1541100	1.281251e-01	1
KCNMB2	144490	882	-8	55625	11175	0	1	0	0	50	1	2133375	1.282789e-01	1
COMMD8	87789	528	23	34700	8700	0	1	0	0	50	2	1548475	1.285459e-01	1
SENP5	766452	258	33	143675	35150	0	1	0	0	50	0	1466075	1.285689e-01	1
FAM19A1	121492	954	-14	32375	6650	0	1	0	0	50	3	1551550	1.285803e-01	1
SUCLG2	66926	891	7	87350	24525	0	1	0	0	50	5	1418075	1.287624e-01	1
LIPG	243067	352	56	101150	26600	0	1	0	0	50	0	1125725	1.293289e-01	1
KRT19	1445853	325	-22	71000	21625	0	1	0	0	50	4	1344650	1.294427e-01	1
COX8C	NaN	NaN	NaN	13275	4500	0	1	0	0	34	6	1296275	1.299519e-01	1
ARHGEF26	94659	975	-13	165825	45600	0	2	0	0	50	6	1637375	1.302289e-01	1
MSR1	53956	947	-48	89375	22925	0	1	0	0	50	3	1209725	1.306556e-01	1
PSG6	282702	238	-37	82075	24025	0	1	0	0	50	5	1453725	1.308447e-01	1
SLC47A2	547418	219	-8	115750	33850	0	1	0	0	50	2	1585750	1.312923e-01	1
IGF2BP2	928734	367	38	114575	32075	0	2	0	0	50	1	1447800	1.321169e-01	1
SDE2	923085	239	20	81250	22700	0	2	0	0	50	3	1294225	1.328427e-01	1
TMEM225	89099	736	-8	43775	10625	0	1	0	0	50	4	1834275	1.333082e-01	1
OR5AC2	200002	811	-15	53800	15950	0	2	0	0	50	5	1541575	1.336673e-01	1
SLC7A13	192785	1147	3	83400	24825	0	2	0	0	14	1	421575	1.337853e-01	1
SPAM1	87688	541	-19	108600	25200	0	1	0	0	50	5	1720000	1.342407e-01	1
KIAA0895	342379	285	17	122525	32075	0	1	0	0	50	2	1691950	1.347310e-01	1
QRICH1	1848854	185	39	143450	39875	0	2	0	0	50	1	1705025	1.354491e-01	1
GALNT13	21842	1035	-13	123400	28375	0	3	0	0	50	7	1654800	1.354773e-01	1
FLVCR1	326908	445	13	99075	30975	0	1	0	0	50	2	1340250	1.356139e-01	1
2002-03-01	319790	564	-2	65500	17825	0	2	0	0	50	3	1099250	1.356443e-01	1
ERBB3	2693176	215	38	269025	73400	0	3	0	0	50	0	1286200	1.358600e-01	1
MEP1B	342655	617	11	128875	33925	0	2	0	0	50	1	1423275	1.366124e-01	1
ZSCAN5B	486579	522	-32	89500	24850	0	2	0	0	50	2	1228400	1.369422e-01	1
PPHLN1	174675	545	14	105025	26550	0	1	0	0	50	4	1695625	1.371195e-01	1
SLC31A1	437406	312	17	37475	9250	0	1	0	0	50	1	1286450	1.373157e-01	1
RAB27A	212605	573	-20	52525	10600	0	2	0	0	50	5	1600925	1.373518e-01	1
TRAF1	645995	270	39	84450	21800	0	1	0	0	50	6	1658875	1.376321e-01	1
ACE2	179295	NaN	32	152375	37875	0	2	0	0	50	1	1646650	1.379621e-01	1
CYB5A	152675	989	26	28125	6475	0	1	0	0	50	5	1383300	1.385003e-01	1
OTOP3	1045089	223	25	106375	33875	0	2	0	0	50	1	1417950	1.385788e-01	1
C5orf24	877491	696	39	40975	9975	0	1	0	0	50	2	1772425	1.393550e-01	1
TAF15	620019	235	8	130825	30100	0	1	0	0	50	2	1712675	1.397534e-01	1
OR5H2	414958	885	-14	55200	15675	0	2	0	0	50	5	1318500	1.399929e-01	1
KRT8	1781225	288	27	102125	27150	0	2	1	0	50	1	1345750	1.406427e-01	1
ABCF2	610106	290	32	118675	31700	0	1	0	0	50	3	1646725	1.406444e-01	1
ZNF880	526380	960	-32	112150	26625	0	1	0	0	50	5	1593125	1.406491e-01	1
TPPP2	971417	320	12	38150	10025	0	1	0	0	50	1	1298700	1.408671e-01	1
KCNJ16	32643	589	-53	93150	22225	0	1	0	0	50	8	1707500	1.409442e-01	1
SLC9A2	75782	858	-5	145000	42700	0	2	0	0	50	0	1459900	1.418129e-01	1
COL11A1	37620	742	-20	339500	105400	0	3	1	0	50	3	1687050	1.418635e-01	1
GSTA2	539666	498	11	43700	10575	0	1	0	0	50	7	1521800	1.423482e-01	1
CHPF2	610106	290	32	149475	46125	0	3	0	0	50	3	1646725	1.429170e-01	1
NBPF11	NaN	NaN	NaN	182675	39900	0	5	1	0	34	7	1331675	1.430013e-01	1
OR4K5	431654	854	-49	56275	17100	0	2	0	0	50	4	1290400	1.430193e-01	1
BMP5	68578	483	-9	89725	22375	0	2	0	0	50	6	1730125	1.444187e-01	1
PHPT1	1921909	176	44	31825	6500	0	1	0	0	50	1	1515650	1.445873e-01	1
LCN12	1979517	188	34	36950	7975	0	1	0	0	50	1	1469900	1.454254e-01	1
ASAH2	377258	409	14	141825	40275	0	1	0	0	50	2	1618750	1.455024e-01	1
ANAPC7	964525	206	50	109450	29200	0	1	0	0	50	2	1363275	1.462681e-01	1
NOXRED1	551151	418	50	65950	18775	0	1	0	0	50	0	1774600	1.464909e-01	1
PARM1	175795	775	18	55200	18050	0	1	0	0	50	0	1508700	1.466419e-01	1
CENPJ	481837	639	18	258000	63275	0	2	0	0	50	1	1254125	1.473023e-01	1
PPP1CC	796153	347	50	82075	16700	0	1	0	0	50	13	1895300	1.491866e-01	1
SERPINB5	200746	166	24	77875	19425	0	2	0	0	50	6	1394225	1.498406e-01	1
SRRM5	NaN	NaN	NaN	130675	35125	0	3	1	0	34	7	1326900	1.499816e-01	1
SLC13A5	800049	424	7	108025	31525	0	1	0	0	50	0	1060750	1.501649e-01	1
IL23R	453952	581	-4	118825	29325	0	2	0	0	50	2	1379125	1.503209e-01	1
PDCD1LG2	307589	556	37	53250	14100	0	1	0	0	50	0	1288050	1.505126e-01	1
MRGPRD	557282	416	51	54800	17650	0	1	0	0	50	0	1743100	1.506937e-01	1
RWDD3	172385	582	-13	51200	12550	0	1	0	0	50	1	1530750	1.507899e-01	1
MS4A2	336373	691	4	47075	12750	0	1	0	0	50	2	1543200	1.510371e-01	1
CCDC172	118426	896	-15	53825	9925	0	1	0	0	50	6	1703150	1.518455e-01	1
CACNB3	1655612	214	57	105225	27000	0	1	0	0	50	2	1408725	1.533600e-01	1
CETN3	83403	824	19	43125	9200	0	1	0	0	50	2	1485875	1.537476e-01	1
FLRT3	NaN	NaN	NaN	119925	33300	0	2	0	0	50	9	2753975	1.538044e-01	1
ADGRL3	11170	1494	-18	268125	73250	0	2	1	0	50	3	1662800	1.544712e-01	1
ABCE1	189309	1139	32	117275	28750	0	1	0	0	50	4	1493075	1.545154e-01	1
ZNF846	938482	600	-49	105675	23750	0	1	0	0	50	12	2172225	1.550071e-01	1
DLGAP5	764452	146	54	164225	42425	0	1	0	0	50	1	1547925	1.556360e-01	1
PARN	519767	367	31	125075	28325	0	3	0	0	50	4	1581050	1.561900e-01	1
USP22	431615	382	-19	102950	21650	0	1	0	0	50	6	1692900	1.562923e-01	1
COA7	678946	261	27	42600	10600	0	1	0	0	50	3	1643350	1.564496e-01	1
PAPOLA	328369	576	19	163400	44625	0	2	0	0	50	4	1522500	1.569029e-01	1
MGA	765304	256	41	548800	159000	0	6	0	0	50	2	1805225	1.571108e-01	1
ZNF84	NaN	NaN	NaN	159250	35250	0	1	0	0	50	9	2755925	1.585397e-01	1
MYBL1	329076	140	37	143125	35200	0	1	1	0	50	1	1361050	1.585540e-01	1
ADAM21	423685	706	22	131650	34625	0	2	0	0	37	2	1434350	1.588833e-01	1
PRDM1	162338	278	44	151550	41725	0	1	0	0	50	0	1399400	1.597850e-01	1
MND1	202295	238	27	50100	10950	0	1	0	0	50	3	1339675	1.598019e-01	1
ZNF711	90533	NaN	1	144100	35100	0	1	0	0	50	2	1374025	1.600294e-01	1
ARNTL2	544579	377	40	123525	30175	0	2	0	0	50	2	1383750	1.613423e-01	1
AK2	807536	233	27	51325	12025	0	1	0	0	50	1	1694675	1.616439e-01	1
TSG101	623656	341	20	74875	19800	0	2	0	0	50	4	1742925	1.619962e-01	1
DAND5	1886809	335	40	37725	13000	0	1	0	0	50	1	1304375	1.628042e-01	1
CCNE2	424520	389	43	82150	17950	0	2	0	0	50	6	1433200	1.632593e-01	1
ARHGAP40	NaN	NaN	NaN	122300	36475	0	2	0	0	50	9	2757150	1.634707e-01	1
C10orf82	195359	618	-17	43925	11675	0	1	0	0	50	4	1809475	1.636246e-01	1
ZCWPW1	1454967	172	57	129600	27125	0	1	0	0	50	2	1361050	1.641198e-01	1
SF3A3	445132	232	42	97300	23250	0	1	0	0	50	5	1321450	1.645278e-01	1
FAM71C	100701	906	0	47700	11850	0	1	0	0	50	2	1513425	1.651799e-01	1
NHLH1	987855	526	28	27900	7950	0	1	0	0	50	2	1331575	1.655827e-01	1
OR5K1	416592	885	-4	55425	15450	0	1	0	0	50	8	1418300	1.670620e-01	1
VCP	782447	350	42	150025	41975	0	1	0	0	50	3	1799325	1.671216e-01	1
TAS2R30	371136	676	4	57000	16150	0	1	0	0	50	1	1443725	1.673239e-01	1
UGT2B10	99797	764	14	96100	24975	0	1	0	0	38	4	1055750	1.675055e-01	1
LIX1	382123	614	38	54550	13925	0	1	0	0	50	1	1599150	1.675525e-01	1
TCEANC2	446494	225	28	47125	12050	0	1	0	0	50	1	1453650	1.680169e-01	1
GALM	860461	176	27	63725	18175	0	1	0	0	50	0	1509450	1.682395e-01	1
OR6C76	802038	706	3	53925	16500	0	1	0	0	47	1	1369050	1.684363e-01	1
SLC24A5	219744	588	-38	94150	27025	0	3	0	0	50	7	1509350	1.685213e-01	1
HNRNPUL1	1186597	214	24	169500	39500	0	2	0	0	50	0	1621600	1.688417e-01	1
DOCK3	395621	756	25	371875	101075	0	3	0	0	21	1	867725	1.688657e-01	1
KRT37	1321356	424	-6	80275	23000	0	2	0	0	50	4	1187075	1.695871e-01	1
AGTRAP	606580	187	36	54925	6800	0	1	0	0	50	0	1578675	1.705786e-01	1
OVCH1	100195	539	-5	206375	57100	0	3	0	0	50	1	1514025	1.705787e-01	1
OR2A7	209930	767	-5	54225	16875	0	1	0	0	38	0	1250650	1.712105e-01	1
NME6	1054170	263	37	47475	6025	0	1	0	0	50	0	1245800	1.720426e-01	1
ZNF439	739660	633	-2	93375	21925	0	2	0	0	50	4	1861200	1.725127e-01	1
SERTAD4	178673	440	-8	65900	17500	0	1	0	0	50	0	1483750	1.729524e-01	1
REG3A	10958	1389	-22	36475	9025	0	1	0	0	50	3	1272950	1.734111e-01	1
AOC3	1629499	190	23	140700	37025	0	1	0	0	50	3	1687175	1.735479e-01	1
CCDC59	53465	1263	-24	49525	10700	0	1	0	0	50	1	1554625	1.741336e-01	1
ACOX1	1667990	194	22	148800	35050	0	1	0	0	50	4	1920650	1.743582e-01	1
STT3A	391073	595	23	134600	33625	0	1	0	0	50	3	1543150	1.744441e-01	1
TAAR6	178165	618	22	60225	17625	0	1	0	0	50	5	1497725	1.751828e-01	1
DDX27	886628	261	50	146125	40425	0	1	0	0	50	3	1718900	1.753645e-01	1
C14orf166	176784	471	22	48700	10375	0	1	0	0	50	1	1367400	1.757601e-01	1
LIN7B	2011861	267	47	43075	13350	0	1	0	0	50	0	1376125	1.761845e-01	1
ADH1B	332785	854	8	69500	20050	0	1	0	0	50	0	1423600	1.762287e-01	1
DTX3L	410045	404	35	134200	35475	0	1	0	0	50	4	1499975	1.762517e-01	1
MOB1B	265400	638	25	46425	10325	0	1	0	0	50	2	1447050	1.763874e-01	1
CYSLTR1	486217	NaN	-9	67000	16375	0	1	0	0	50	1	1436500	1.765655e-01	1
DROSHA	191847	649	-9	260250	66500	0	3	0	0	50	9	2040075	1.767066e-01	1
HBG2	109545	1056	-1	40275	9275	0	1	0	0	50	2	1252600	1.767170e-01	1
NRSN1	349698	825	-21	38775	10200	0	1	0	0	50	2	1245000	1.769548e-01	1
PPEF2	482292	429	45	142750	37025	0	1	0	0	50	2	1521900	1.770989e-01	1
USP51	92250	NaN	8	127050	34875	0	1	1	0	50	7	1835600	1.772521e-01	1
EID1	NaN	NaN	NaN	35525	8525	0	1	0	0	50	9	2729200	1.774645e-01	1
TM4SF1	529009	254	8	45225	10900	0	1	0	0	50	6	1941275	1.778525e-01	1
SLC9B1	357993	363	26	104425	26975	0	1	0	0	50	1	1720750	1.782098e-01	1
BCL6	88374	374	24	138400	35300	0	2	0	0	50	1	1401950	1.787779e-01	1
ZNF705G	NaN	NaN	NaN	56425	13650	0	1	0	0	50	9	2734325	1.795646e-01	1
FASTKD5	NaN	NaN	NaN	138250	38400	0	2	0	0	50	9	2759075	1.802354e-01	1
RNF133	53042	1027	6	69325	18500	0	1	0	0	50	6	1566550	1.802754e-01	1
THUMPD1	179233	641	14	68075	16925	0	1	0	0	50	1	1882875	1.802809e-01	1
PRG3	923815	191	-3	43025	11000	0	1	0	0	50	2	1271550	1.808833e-01	1
BMPER	20466	507	-17	133575	29325	0	2	0	0	50	4	1814850	1.812401e-01	1
MTA2	2695768	217	42	123925	35725	0	2	0	0	50	3	1593675	1.815262e-01	1
SCYL3	181109	624	5	137875	37500	0	1	0	0	50	3	1419475	1.820528e-01	1
ZNF85	157327	1055	-68	120925	27025	0	1	0	0	50	2	997250	1.822891e-01	1
PLEKHA3	170323	555	37	59250	14300	0	1	0	0	50	0	1314100	1.825184e-01	1
KCND2	49438	962	7	121575	32725	0	2	0	0	50	4	1767775	1.826234e-01	1
C11orf88	401074	326	18	37050	9550	0	1	0	0	50	3	1410050	1.827120e-01	1
SETMAR	96339	400	-20	139575	37125	0	1	0	0	50	2	1340200	1.829065e-01	1
CCDC144NL	463169	398	-24	41625	10675	0	1	0	0	50	5	1701650	1.830673e-01	1
SFTPA2	478276	NaN	11	48100	13650	0	1	0	0	50	6	1758375	1.830676e-01	1
MTRF1L	159618	677	-1	74700	20100	0	2	0	0	19	1	683000	1.836023e-01	1
BTBD3	59672	322	-61	105050	24600	0	1	0	0	50	6	1371325	1.845889e-01	1
TCP11X2	NaN	NaN	NaN	91725	23900	0	2	0	0	50	9	2744575	1.850806e-01	1
OR5H14	200002	811	-15	55475	15550	0	2	1	0	19	1	444150	1.854742e-01	1
CRYGA	321897	440	5	31825	8475	0	1	0	0	50	2	1196550	1.857171e-01	1
HLA-DQA2	1373102	417	37	47250	13225	0	1	0	0	50	3	1402000	1.859944e-01	1
TMEM202	1116695	366	41	52025	11650	0	1	0	0	50	1	1328750	1.862303e-01	1
HAND1	581156	416	29	39950	11625	0	1	0	0	50	1	1454700	1.863991e-01	1
RAB11FIP5	489748	460	18	114300	36400	0	1	0	0	50	1	1210825	1.871514e-01	1
ANXA2R	488323	520	21	40725	9975	0	1	0	0	50	2	1502025	1.873767e-01	1
POLR3G	84917	780	16	50750	9725	0	1	0	0	50	2	1431925	1.879063e-01	1
ZNF626	222609	1011	-67	115800	25725	0	1	0	0	50	4	1127550	1.882036e-01	1
APBB1IP	236125	536	19	128350	35125	0	2	0	0	50	2	1375950	1.885890e-01	1
SCAMP5	840042	199	44	58950	13200	0	1	0	0	50	0	1460350	1.892253e-01	1
HNRNPH2	374364	NaN	37	80925	21775	0	1	0	0	50	0	1553175	1.894803e-01	1
HTR2B	NaN	NaN	NaN	90275	25125	0	1	0	0	50	9	2745800	1.895371e-01	1
ANKRD23	822597	392	46	57575	16325	0	1	0	0	50	3	2067950	1.896576e-01	1
PLD5	75320	854	-18	104925	25075	0	2	0	0	50	5	1604250	1.897305e-01	1
OR6P1	NaN	NaN	NaN	54400	17150	0	1	0	0	50	9	2737825	1.900334e-01	1
HIST1H1A	408919	685	43	36500	12100	0	1	0	0	50	3	1223350	1.900993e-01	1
DHX9	673873	517	23	231650	63900	0	2	0	0	50	3	1649025	1.903933e-01	1
DSG3	275713	450	-18	177475	53150	0	1	0	0	50	3	1639850	1.909743e-01	1
VILL	318742	457	24	161750	44100	0	1	0	0	50	3	1800275	1.911191e-01	1
PPP1R36	662511	188	36	79850	19950	0	1	0	0	50	0	1561575	1.918066e-01	1
MBD1	229269	262	51	143425	36625	0	1	0	0	50	1	1374375	1.924036e-01	1
HGS	3745109	205	30	146300	39650	0	1	0	0	50	0	1317025	1.931971e-01	1
TDO2	44515	745	-2	76750	18925	0	1	0	0	50	2	1915525	1.939148e-01	1
ZNF460	419642	859	-40	104400	26700	0	2	0	0	50	3	1228475	1.943877e-01	1
SERINC1	140855	973	-19	83350	22725	0	1	0	0	50	4	1665450	1.946760e-01	1
ZNF780A	1181917	521	22	137075	30925	0	1	0	0	50	5	1527250	1.950632e-01	1
KCTD6	567081	265	35	49950	11400	0	1	0	0	50	3	1503300	1.952347e-01	1
GPR37L1	704755	156	27	83325	26775	0	2	0	0	50	6	1327575	1.958816e-01	1
SPESP1	373553	452	33	63575	17500	0	1	0	0	50	1	1383950	1.965698e-01	1
PDPR	1339196	137	19	173500	44275	0	1	1	0	50	1	1553825	1.971591e-01	1
ELAC1	189022	332	51	70575	17300	0	1	0	0	50	0	1284025	1.972915e-01	1
PAFAH1B2	426428	228	46	63475	16750	0	1	0	0	50	0	1277050	1.984626e-01	1
STK4	938230	294	42	91350	23125	0	1	0	0	50	1	2054625	1.988289e-01	1
LIPN	175532	327	31	73450	18725	0	2	0	0	50	6	1417350	1.995741e-01	1
VN1R4	427680	921	-46	53225	15500	0	1	0	0	50	2	1266975	2.005334e-01	1
PSMG4	NaN	NaN	NaN	49050	11275	0	1	0	0	50	9	2731950	2.014399e-01	1
PGA3	1023217	531	47	78925	22175	0	1	0	0	50	1	2100750	2.016878e-01	1
TRPT1	1602391	278	57	54225	15250	0	1	0	0	50	1	1457075	2.025093e-01	1
RHO	779764	210	59	62875	18000	0	1	0	0	50	0	1424775	2.027586e-01	1
GABRR1	398929	446	29	99675	23475	0	1	0	0	23	1	847425	2.028847e-01	1
CAPN12	1697047	322	45	135775	38450	0	1	0	0	50	4	1591000	2.032992e-01	1
GPR155	405127	409	30	164375	43800	0	1	0	0	50	4	1601025	2.037234e-01	1
COLEC10	180181	380	2	51225	13425	0	1	0	0	50	5	1697875	2.037375e-01	1
NCOA2	265128	742	35	268675	71250	0	3	1	0	50	1	1575100	2.038800e-01	1
POTEI	NaN	NaN	NaN	197450	50100	0	1	0	0	50	9	2770775	2.040539e-01	1
MAPK1	458136	299	47	68775	17600	0	1	0	0	50	0	1395000	2.041406e-01	1
LRRC8C	300032	514	7	144675	39650	0	2	0	0	50	3	1557400	2.054038e-01	1
TMEM63A	924499	239	8	154600	41625	0	1	0	0	50	1	1312400	2.061455e-01	1
ERCC6	NaN	NaN	NaN	377025	102425	0	5	0	0	50	9	2823100	2.070998e-01	1
CYLC1	19326	NaN	-45	119775	28975	0	1	0	0	50	10	1535425	2.074086e-01	1
DRGX	NaN	NaN	NaN	48725	14225	0	1	0	0	50	9	2734900	2.075004e-01	1
NDUFS1	311488	433	24	140800	38450	0	1	0	0	50	7	1689075	2.076331e-01	1
PDZRN4	15244	1060	-21	193750	51600	0	2	0	0	50	7	1570100	2.077330e-01	1
ARHGAP24	29589	739	13	161975	37075	0	1	0	0	50	4	1602250	2.077566e-01	1
MRPS11	212296	630	4	39350	9075	0	1	0	0	50	4	1445525	2.078050e-01	1
SPATA31A6	NaN	NaN	NaN	233775	70000	0	3	0	0	50	9	2790675	2.079259e-01	1
PEX12	756039	227	14	70250	18950	0	1	0	0	50	1	1595075	2.080518e-01	1
TMEM72	75634	905	25	51675	15400	0	1	0	0	50	5	1597375	2.080826e-01	1
EMC4	453823	242	11	45900	5075	0	1	0	0	50	5	1878625	2.083390e-01	1
KLB	648710	177	43	185050	52525	0	2	0	0	50	1	1572675	2.085090e-01	1
CNNM2	711862	233	38	156675	47700	0	1	0	0	50	3	1781375	2.088322e-01	1
KLRD1	406053	331	1	42450	8100	0	1	0	0	50	6	1485250	2.089166e-01	1
OBP2B	1875784	397	51	51300	10075	0	1	0	0	50	1	1289300	2.091492e-01	1
NR2C2	483299	400	43	127750	35275	0	2	0	0	50	3	1388200	2.095314e-01	1
MTFP1	657636	288	48	43750	11350	0	1	0	0	50	2	1395775	2.095540e-01	1
ALG10	23464	1025	-29	89400	21425	0	3	0	0	50	13	1935925	2.096916e-01	1
RIMS1	35104	964	-12	330625	90700	0	3	0	0	50	4	1826100	2.098250e-01	1
C14orf105	150716	939	15	71400	17275	0	1	0	0	50	1	1381950	2.101692e-01	1
ZFP2	95669	845	10	93150	20275	0	1	0	0	50	3	1650100	2.103274e-01	1
ARMT1	336608	468	30	85825	18300	0	1	0	0	50	0	1402675	2.106842e-01	1
GPN1	1192074	306	43	83650	20150	0	2	0	0	50	7	2010875	2.108689e-01	1
ANP32E	1207965	197	39	64800	9825	0	1	0	0	50	1	1445800	2.111769e-01	1
EXOSC7	479578	326	41	54125	15050	0	1	0	0	50	2	1424625	2.113882e-01	1
PRPS2	208595	NaN	46	63975	17125	0	1	0	0	50	2	1815475	2.114129e-01	1
CYP39A1	113763	596	0	89450	22550	0	1	0	0	50	0	1395475	2.116953e-01	1
SAP130	541058	248	36	189850	61900	0	1	0	0	50	2	1540925	2.118556e-01	1
CCR8	159083	507	38	69725	12825	0	1	0	0	50	2	1554775	2.119360e-01	1
FLG2	387153	671	6	414875	125400	0	2	0	0	50	0	1276425	2.120221e-01	1
SLC47A1	558023	414	2	117750	31925	0	1	0	0	50	6	1346775	2.121536e-01	1
CYP2C9	278564	721	-15	89025	24175	0	1	0	0	50	1	1235300	2.122337e-01	1
MTHFD2	1026994	272	50	64075	18850	0	2	0	0	50	6	1337325	2.125295e-01	1
ZBED9	239465	576	27	244500	61725	0	2	0	0	50	7	1661500	2.127876e-01	1
CA6	840956	264	31	62225	17175	0	1	0	0	50	1	1420025	2.128204e-01	1
ARHGEF38	233591	486	15	145425	36525	0	1	0	0	50	3	1258625	2.129390e-01	1
QPRT	NaN	NaN	NaN	51875	17550	0	1	0	0	50	9	2738225	2.130931e-01	1
LHFPL1	25206	NaN	7	42225	11525	0	1	0	0	50	6	1723000	2.140541e-01	1
PPA1	458949	217	39	56625	13150	0	1	0	0	50	2	1184775	2.140875e-01	1
RMND1	336608	468	30	85975	22025	0	1	0	0	50	0	1402675	2.143163e-01	1
USP37	841802	168	42	188675	46875	0	1	0	0	50	1	1359925	2.143273e-01	1
GABPA	534601	728	31	88950	22200	0	1	0	0	44	3	821575	2.149594e-01	1
OR2T5	112460	903	-20	54750	16350	0	1	0	0	50	4	1595000	2.149911e-01	1
TPCN1	429315	206	36	172075	45775	0	1	0	0	50	1	1503700	2.151202e-01	1
RAB38	149319	616	-15	45200	7600	0	1	0	0	50	4	1679800	2.157657e-01	1
NAP1L5	177679	486	8	35075	8450	0	1	0	0	7	0	281850	2.158984e-01	1
UGCG	598588	172	14	75950	19175	0	1	0	0	50	0	1307375	2.159707e-01	1
PCDHGA7	NaN	NaN	NaN	163325	51150	0	2	0	0	50	9	2771825	2.165059e-01	1
IDH1	260367	539	17	86975	19575	0	1	0	0	50	0	1497975	2.165229e-01	1
MTCH2	989876	214	28	58050	15775	0	1	0	0	50	2	1580800	2.168395e-01	1
ZNF385B	65074	927	-3	103175	24775	0	1	2	0	35	3	1000750	2.169727e-01	1
HIVEP1	210548	453	33	478750	139600	0	2	0	0	41	0	1560500	2.171733e-01	1
CCL16	779228	525	19	23475	6475	0	1	0	0	19	0	425125	2.180198e-01	1
MEIS2	74106	628	-7	116125	22900	0	2	0	0	50	3	1488650	2.186502e-01	1
COMP	1351321	189	26	140500	37900	0	2	0	0	50	2	1590950	2.187763e-01	1
ATP6V1A	442365	364	33	114350	31050	0	2	0	0	50	4	1281250	2.189582e-01	1
SERPINB12	190401	339	20	77600	19875	0	1	0	0	50	5	1455900	2.196457e-01	1
RBM20	NaN	NaN	NaN	217350	63550	0	1	0	0	50	9	2784225	2.197207e-01	1
TMEM205	1385739	197	31	51325	5450	0	1	0	0	50	2	1614975	2.197681e-01	1
RGS7BP	78559	688	-3	50475	12875	0	1	0	0	50	1	1259525	2.199245e-01	1
CX3CR1	210898	768	21	75525	19375	0	1	0	0	50	1	1604800	2.200631e-01	1
TNIP1	892080	382	27	135150	33575	0	1	0	0	50	5	1495275	2.202735e-01	1
ODAM	181352	975	12	53400	13825	0	1	0	0	38	1	981125	2.203146e-01	1
ITFG1	489472	809	-5	118275	29250	0	2	1	0	50	4	1532200	2.213408e-01	1
C11orf57	389805	179	31	68475	10725	0	1	0	0	50	2	1599550	2.214619e-01	1
CXCL16	1272092	222	28	54650	15525	0	1	0	0	50	2	1694225	2.216516e-01	1
APOOL	83775	NaN	-12	51950	12450	0	1	0	0	50	5	1747400	2.216714e-01	1
NAT8L	717079	321	34	51250	17825	0	1	0	0	50	1	1727000	2.219458e-01	1
RTN3	1291649	168	46	200225	51700	0	1	0	0	50	3	1598200	2.224276e-01	1
MSI2	801767	507	-7	72900	18950	0	2	0	0	50	7	1158600	2.228088e-01	1
ZFX	615356	NaN	50	156200	36650	0	2	0	0	50	2	1338150	2.228094e-01	1
SAFB2	873075	295	17	177875	47250	0	1	0	0	50	2	1520225	2.235318e-01	1
CRYZ	103167	1070	-17	67300	16975	0	1	0	0	50	2	1544950	2.236710e-01	1
ST8SIA3	298355	599	9	72300	18600	0	1	0	0	50	1	1585075	2.238206e-01	1
RAE1	181292	604	9	85725	19200	0	1	0	0	18	2	709025	2.241047e-01	1
OR52H1	99343	946	-2	55600	16625	0	1	0	0	50	5	1515950	2.243496e-01	1
TECTB	170055	567	-5	60825	16350	0	1	0	0	45	1	1258850	2.244411e-01	1
C12orf43	1225663	380	40	60250	15875	0	1	0	0	50	1	1425125	2.244903e-01	1
CD22	767113	472	9	166500	38325	0	1	0	0	50	1	1303750	2.248857e-01	1
ZNF844	NaN	NaN	NaN	124250	28975	0	1	0	0	50	9	2749650	2.249063e-01	1
AKR1C1	343868	608	-13	61350	16200	0	1	0	0	50	1	1236900	2.252070e-01	1
TPRX1	881316	336	39	76150	27725	0	1	0	0	50	1	1621775	2.253198e-01	1
CTAG2	2090264	NaN	31	43850	15200	0	1	0	0	50	3	1460675	2.255469e-01	1
HAO2	409405	720	3	70050	18825	0	1	0	0	50	1	1408300	2.256158e-01	1
OR8B4	149616	857	0	53875	16225	0	1	0	0	35	3	1240475	2.258304e-01	1
STARD5	245396	787	28	46750	11300	0	1	0	0	50	3	1454000	2.258636e-01	1
MASP1	401220	445	31	191800	52100	0	1	0	0	50	3	1648675	2.262924e-01	1
HNRNPD	651473	390	26	70400	16575	0	1	0	0	50	2	1765025	2.263294e-01	1
PLP1	472103	NaN	26	54300	14350	0	1	0	0	50	5	1836400	2.263407e-01	1
PIAS2	152679	618	42	120500	32325	0	1	0	0	50	4	1050775	2.264525e-01	1
TUBB8	9202	NaN	NaN	93475	20700	0	2	0	0	50	8	1642375	2.266047e-01	1
STPG1	748641	197	26	68850	16175	0	1	0	0	50	3	1762925	2.267360e-01	1
SPHKAP	93607	615	-9	302350	84575	0	3	0	0	50	3	1332625	2.268899e-01	1
SLAMF9	812025	365	13	53225	14350	0	1	0	0	50	3	1268275	2.270081e-01	1
FRA10AC1	471978	399	17	64600	12900	0	1	0	0	50	2	1422800	2.271433e-01	1
NUDT17	NaN	NaN	NaN	57375	18050	0	1	0	0	50	9	2738725	2.272785e-01	1
ZNF578	547660	989	-53	111950	25675	0	1	0	0	50	2	1430950	2.273612e-01	1
CLMP	713809	216	13	68825	20175	0	1	0	0	50	2	1706275	2.276654e-01	1
PGAM1	892254	188	39	46750	13025	0	1	0	0	50	3	1520175	2.278031e-01	1
MSH5	2509866	183	32	169175	42850	0	1	0	0	50	3	1549500	2.279676e-01	1
ARMC12	621095	404	34	66225	19650	0	1	0	0	50	1	1527300	2.284717e-01	1
ZNF451	372718	348	26	294225	68375	0	2	0	0	50	3	1707050	2.285116e-01	1
BMP10	404215	470	27	76850	20650	0	1	0	0	50	2	1841975	2.285323e-01	1
ZNF217	142853	451	-30	199350	54100	0	1	0	0	50	3	1660400	2.285582e-01	1
GRSF1	263233	553	29	105525	28575	0	2	0	0	50	5	1615825	2.291808e-01	1
CEACAM21	1044508	451	31	66025	15000	0	1	0	0	50	1	1441300	2.291824e-01	1
CDKN2C	290894	417	2	46800	8950	0	1	0	0	50	3	1595250	2.295526e-01	1
RPTN	486922	468	25	145525	32975	0	4	2	0	50	9	1296625	2.299096e-01	1
AGA	44980	837	-8	64075	17825	0	1	0	0	50	3	1696200	2.299728e-01	1
DCAF7	934619	247	-1	65550	17150	0	1	0	0	50	0	1243750	2.299846e-01	1
LUZP1	859705	169	25	195450	54400	0	1	0	0	50	0	1289700	2.304642e-01	1
VARS2	2223866	223	25	202750	60775	0	2	0	0	50	1	1669200	2.305375e-01	1
MOB2	859301	426	39	50675	13025	0	1	0	0	50	2	1423325	2.315144e-01	1
ESF1	123437	617	-10	162000	35675	0	1	0	0	50	5	1445150	2.318197e-01	1
RNASEH2B	137500	621	34	68675	15875	0	1	0	0	50	1	1378450	2.327889e-01	1
MDGA1	359430	461	50	183950	53525	0	2	0	0	50	1	1734925	2.331170e-01	1
TUBA1B	2141275	214	56	80950	22900	0	1	0	0	50	1	1645700	2.344602e-01	1
TEX13A	9759	NaN	2	73850	21250	0	1	0	0	50	1	1459400	2.345753e-01	1
ZNF695	385851	535	-5	105950	24200	0	1	0	0	50	2	1390950	2.347746e-01	1
NFE2	753625	205	59	75150	21075	0	1	0	0	50	0	1419950	2.353524e-01	1
MGAT4D	NaN	NaN	NaN	72200	16350	0	1	0	0	50	9	2737025	2.353700e-01	1
GAB3	1737597	NaN	10	106250	30100	0	1	0	0	50	0	1839325	2.354595e-01	1
HSD3B2	409405	720	3	70625	19125	0	1	0	0	50	1	1408300	2.356787e-01	1
AKR1D1	220333	478	16	61825	15450	0	1	0	0	50	2	1353575	2.360667e-01	1
MNDA	97345	985	2	77875	19475	0	1	0	0	50	3	1413175	2.366319e-01	1
MGME1	756104	499	29	72950	15275	0	1	0	0	50	2	1644400	2.379484e-01	1
C14orf39	325446	618	0	114100	25800	0	1	0	0	50	4	1587475	2.382089e-01	1
BHMT2	236664	526	38	68250	16350	0	1	0	0	50	1	1315400	2.382380e-01	1
MATN2	616574	272	28	188000	45925	0	2	0	0	50	2	1644500	2.384139e-01	1
MARCO	152902	553	-2	94875	29025	0	1	0	0	19	0	575075	2.386006e-01	1
TIMD4	135146	1235	16	68350	20575	0	1	0	0	50	1	1312825	2.387984e-01	1
LRIF1	406255	715	28	140975	38325	0	2	0	0	26	0	770800	2.389771e-01	1
GPR141	103891	630	6	54350	15175	0	1	0	0	50	6	1531950	2.390730e-01	1
MAP3K7CL	316263	146	77	69175	14100	0	1	0	0	50	2	1552825	2.391978e-01	1
C8A	39104	713	-15	108025	28050	0	1	0	0	50	1	1906250	2.395784e-01	1
PCDHB1	987049	724	-11	144675	43550	0	1	0	0	50	9	1678750	2.395886e-01	1
FPR1	436280	690	-24	62525	19250	0	1	0	0	50	1	1232850	2.396021e-01	1
SCGN	260299	630	23	55875	11750	0	1	0	0	50	2	1293000	2.403749e-01	1
PDIK1L	783481	212	23	67975	16575	0	1	0	0	50	2	1605325	2.405653e-01	1
TBC1D2B	435470	232	54	174675	46225	0	1	0	0	50	1	1344700	2.405912e-01	1
TEFM	594135	209	20	68900	17700	0	1	0	0	50	1	1355225	2.407715e-01	1
DPRX	737115	684	-48	35000	9550	0	1	0	0	50	6	1262725	2.409246e-01	1
EXOSC9	324357	506	29	88500	21450	0	1	0	0	50	1	1487550	2.417277e-01	1
PDYN	461602	543	28	51925	13175	0	1	0	0	50	3	1376925	2.417529e-01	1
PRKD1	23615	1041	-39	170800	46500	0	2	0	0	50	15	1644850	2.418690e-01	1
IMPG2	656520	580	-4	226125	61425	0	3	1	0	50	4	1617575	2.421608e-01	1
RASSF6	351984	573	28	75950	17900	0	1	0	0	50	3	1715025	2.436868e-01	1
CHP2	517081	598	33	40600	10000	0	1	0	0	50	3	1390900	2.439246e-01	1
KANSL1	388537	357	21	205475	59250	0	1	0	0	50	2	1577550	2.444084e-01	1
CSH2	1446139	380	27	45750	12025	0	1	0	0	50	4	1336075	2.446018e-01	1
CEACAM1	495357	380	5	101300	29175	0	1	0	0	50	2	1719775	2.448356e-01	1
ZNF524	1077402	254	-10	46775	15425	0	1	0	0	50	1	1204350	2.454896e-01	1
BTNL3	893236	602	29	85225	23975	0	1	0	0	50	2	1694500	2.461809e-01	1
C20orf194	1015129	338	40	218200	57950	0	3	0	0	50	2	1540325	2.465272e-01	1
OR4K1	420010	827	-51	55800	15500	0	1	0	0	50	3	1154450	2.465729e-01	1
RBBP5	655446	431	37	99800	26900	0	1	0	0	50	0	1417600	2.472157e-01	1
TNFSF10	319022	263	23	54775	11725	0	1	0	0	50	6	1815975	2.472715e-01	1
ADGRG6	177409	421	-26	236825	60425	0	1	0	0	50	4	1851750	2.475716e-01	1
OTOGL	127493	587	-16	439600	107700	0	2	0	0	50	2	1667625	2.478715e-01	1
ZNF486	375734	904	-57	86100	20650	0	1	0	0	50	1	1336525	2.482290e-01	1
2001-03-01	56946	1136	-17	64425	15925	0	1	0	0	50	4	1635250	2.484032e-01	1
ZNF57	1119793	197	35	105200	25275	0	1	0	0	50	0	1468000	2.484266e-01	1
LRRN1	61807	888	-18	134650	35250	0	2	0	0	50	5	1546375	2.488775e-01	1
SCN4B	707709	293	56	42650	11950	0	1	0	0	50	3	1142300	2.489872e-01	1
OR4N5	371813	563	-29	53400	16125	0	1	0	0	50	4	1433225	2.503239e-01	1
NEK7	114791	402	-13	60375	14400	0	1	0	0	50	3	1538350	2.505588e-01	1
PYGB	607993	348	-8	153850	43050	0	1	0	0	50	4	1360450	2.505927e-01	1
SHOC2	313830	252	16	109000	29075	0	1	0	0	50	0	1494200	2.506074e-01	1
THAP7	577297	192	58	56600	16975	0	1	0	0	50	1	1421400	2.508763e-01	1
NBPF9	NaN	NaN	NaN	210550	51325	0	3	1	0	50	10	2772000	2.514884e-01	1
MOGAT1	251851	308	19	60500	16825	0	1	0	0	50	3	1424200	2.516293e-01	1
PHOX2B	308280	376	22	57750	17725	0	1	0	0	50	3	1665550	2.516713e-01	1
GLUD2	339278	NaN	-6	97525	28900	0	2	1	0	48	4	1175275	2.519542e-01	1
AMACR	270768	793	4	75575	17625	0	1	0	0	50	2	1691925	2.521840e-01	1
DNAJA4	447425	371	54	87850	19825	0	1	0	0	50	0	1513800	2.525489e-01	1
OR1Q1	407749	646	9	54850	16025	0	1	0	0	50	4	1441275	2.527157e-01	1
PBX2	2119974	392	28	78825	22950	0	1	0	0	50	1	1676325	2.527501e-01	1
BTLA	304354	636	35	54725	14325	0	1	0	0	50	3	1055175	2.528410e-01	1
UBE3D	164732	607	-6	74400	17600	0	1	0	0	50	4	1860800	2.530653e-01	1
GCNT1	107632	603	-2	92300	20075	0	1	0	0	50	1	1614250	2.531213e-01	1
RASAL2	168177	435	-9	238425	62000	0	2	0	0	50	0	1459000	2.533893e-01	1
OR2J3	155147	738	1	53425	16775	0	1	0	0	50	8	2049650	2.539197e-01	1
ZNF830	268361	579	-14	66975	18300	0	1	0	0	50	1	1411300	2.540966e-01	1
MUC20	907437	365	47	121100	41950	0	2	0	0	50	13	2160175	2.550181e-01	1
TMC8	527017	217	27	138925	41475	0	1	0	0	26	1	837475	2.556289e-01	1
OR2T29	116628	850	-20	54800	16300	0	1	0	0	50	6	1559925	2.556406e-01	1
ZNF200	1493009	253	42	82750	18775	0	1	0	0	50	2	1912775	2.557053e-01	1
MOS	344171	552	20	58325	19750	0	1	0	0	50	3	1714125	2.557738e-01	1
IP6K1	1429151	191	43	90575	21300	0	1	0	0	50	1	2038450	2.558798e-01	1
ATP7A	549429	NaN	19	268700	78625	0	2	0	0	50	1	1665050	2.563139e-01	1
COPS3	910162	218	11	85650	18950	0	1	0	0	50	1	1537825	2.568118e-01	1
PCGF6	533950	125	43	64525	18125	0	1	0	0	50	1	1260975	2.569986e-01	1
OSBPL3	254504	312	28	180925	45875	0	1	0	0	50	4	1414350	2.571251e-01	1
ZNF549	459366	828	-31	119525	28975	0	1	0	0	50	7	1234350	2.578421e-01	1
CERS5	1040456	192	58	95775	17475	0	1	0	0	50	0	1527650	2.584895e-01	1
AKR1B15	403585	319	21	68000	16325	0	1	0	0	50	3	1628200	2.585781e-01	1
CCDC80	255516	510	24	184275	49675	0	2	0	0	50	2	1505700	2.587118e-01	1
GOLGA6L9	NaN	NaN	NaN	78850	21300	0	1	0	0	50	9	2741975	2.591726e-01	1
DDX25	611330	414	14	91950	24125	0	1	0	0	50	0	1424650	2.593274e-01	1
SHC4	398758	314	9	119775	31425	0	2	0	0	50	8	1728250	2.595126e-01	1
GMEB2	1094905	193	54	96300	29975	0	1	0	0	50	0	1746750	2.596352e-01	1
GOLGA6L10	NaN	NaN	NaN	96000	25450	0	2	1	0	34	7	1317225	2.598212e-01	1
TOPORS	474275	362	-7	185600	51925	0	2	0	0	50	2	1439000	2.599536e-01	1
PABPC1	1141833	276	41	126700	29000	0	2	1	0	50	7	1714000	2.605691e-01	1
E2F5	99174	1450	3	77025	19925	0	2	0	0	50	6	1425575	2.614893e-01	1
S100PBP	1179496	180	20	82775	20225	0	1	0	0	50	1	1381125	2.624765e-01	1
ATF7IP	339265	882	12	238150	67425	0	1	0	0	50	0	1202925	2.625984e-01	1
OR5F1	4262	1044	-40	54300	16575	0	1	0	0	50	16	1618225	2.626201e-01	1
ITGAL	2276763	142	57	221500	59225	0	1	0	0	50	2	1573600	2.627354e-01	1
SRSF5	610490	333	47	64175	14125	0	1	0	0	50	1	1457625	2.630236e-01	1
TRIM64B	NaN	NaN	NaN	81500	21250	0	1	0	0	50	9	2741925	2.631042e-01	1
SLC35G1	497832	589	1	64425	19250	0	1	0	0	50	4	1779000	2.632051e-01	1
MMAA	224882	1168	19	78925	21100	0	1	0	0	50	1	1219775	2.641294e-01	1
ALPK1	185655	467	42	234325	55300	0	1	0	0	50	3	1734850	2.650797e-01	1
CACHD1	213591	581	-6	223325	58725	0	2	0	0	50	1	1467925	2.651252e-01	1
SRSF10	NaN	NaN	NaN	60325	13650	0	1	0	0	50	9	2734325	2.653331e-01	1
ALDOB	112947	898	-22	68275	17925	0	1	0	0	50	4	1604200	2.653647e-01	1
OR7D4	398878	582	-50	53950	16975	0	1	0	0	50	12	2195175	2.655710e-01	1
IGBP1	166319	NaN	1	67900	16100	0	1	0	0	50	4	1783950	2.661646e-01	1
ZNF700	719617	678	-1	139075	32375	0	2	0	0	50	3	1649250	2.666036e-01	1
OR4F6	215780	643	-16	54650	16150	0	1	0	0	50	9	1755425	2.666476e-01	1
TMPRSS12	594068	250	43	68125	19450	0	1	0	0	50	3	1546075	2.669604e-01	1
ZNF479	13773	995	-29	99350	23250	0	2	0	0	50	14	1737400	2.673710e-01	1
SLC30A8	496501	456	8	77075	19100	0	1	0	0	50	8	1547700	2.676068e-01	1
KLHL4	34243	NaN	-31	134925	37000	0	2	0	0	50	8	1761575	2.680029e-01	1
PTK7	1273888	301	39	214125	61175	0	1	0	0	50	3	1818850	2.680856e-01	1
OLFM4	207557	842	2	91225	25850	0	1	0	0	50	5	1512750	2.683480e-01	1
TESK2	902221	176	27	106025	30300	0	1	0	0	50	0	1623200	2.684294e-01	1
NPR1	1656449	183	40	190700	58875	0	1	0	0	50	3	1507225	2.684724e-01	1
ABHD6	611196	221	43	66425	17000	0	1	0	0	50	2	1436225	2.687412e-01	1
ST6GALNAC3	259709	989	-11	57125	14625	0	1	0	0	50	6	1554725	2.687974e-01	1
BMPR1A	379827	195	26	103550	26100	0	1	0	0	50	2	1939050	2.692420e-01	1
ZBTB43	247985	252	46	89825	21750	0	1	0	0	50	1	1553725	2.693320e-01	1
ZNF320	557083	1008	-39	96175	22675	0	1	0	0	50	2	1626575	2.693808e-01	1
CARD6	212186	526	19	185600	50900	0	2	0	0	50	2	1391250	2.694199e-01	1
SALL2	707507	470	26	199275	57250	0	2	0	0	50	2	1549400	2.697524e-01	1
PPM1G	1244404	179	39	101550	26400	0	1	0	0	50	0	1516175	2.698118e-01	1
WDR11	242834	597	-7	230025	57500	0	1	0	0	50	5	1746425	2.701338e-01	1
GRM1	92600	941	-13	218850	62325	0	1	0	0	50	4	1703600	2.705061e-01	1
SPRED1	96035	704	-21	86400	20325	0	1	0	0	50	2	1615825	2.720749e-01	1
HOXC10	1257445	274	23	61975	16900	0	1	0	0	50	3	1600125	2.721969e-01	1
KIAA1683	1178047	210	43	234925	77325	0	3	0	0	28	0	956875	2.723853e-01	1
GLCE	367968	218	35	114150	29775	0	1	0	0	50	0	1383425	2.727653e-01	1
ZPBP	135352	917	-13	69725	19825	0	1	0	0	50	3	1511850	2.729107e-01	1
ZNF318	1262275	273	43	398025	119375	0	3	0	0	40	3	1330950	2.736245e-01	1
MMP1	510838	567	-16	86850	22450	0	1	0	0	50	2	1415700	2.737256e-01	1
SERPINB2	152044	522	12	80550	19975	0	1	0	0	50	4	1931725	2.737890e-01	1
MCF2L2	398145	606	24	212025	53800	0	1	0	0	50	3	1494075	2.741258e-01	1
TMCC1	614377	357	40	129450	32850	0	1	0	0	50	0	1772375	2.744572e-01	1
CIITA	299383	410	38	203225	63200	0	1	0	0	50	1	1413925	2.749481e-01	1
PASK	1394664	278	35	247425	72475	0	2	0	0	50	1	1764925	2.751871e-01	1
ZNF620	195638	546	22	80050	19350	0	1	0	0	50	2	1489300	2.752501e-01	1
PRIM1	2637730	154	47	83700	16675	0	1	0	0	50	3	1827925	2.753971e-01	1
ADSL	445026	427	47	94475	23525	0	1	0	0	50	1	1580200	2.754856e-01	1
SUV39H1	824559	NaN	27	81450	21850	0	1	0	0	50	1	1777100	2.755721e-01	1
MBOAT2	438336	469	25	98025	24375	0	2	0	0	50	8	1745900	2.757156e-01	1
OR6C3	667726	802	-14	54300	15900	0	1	0	0	50	7	1389275	2.760143e-01	1
LRRTM2	1371519	442	31	98175	23400	0	2	0	0	50	4	1351950	2.763113e-01	1
OMD	537639	574	47	80150	18775	0	1	0	0	50	5	1276250	2.763258e-01	1
SEC22C	352808	445	32	66350	14050	0	1	0	0	50	3	1548450	2.764601e-01	1
MDC1	2115149	171	41	367875	112625	0	3	1	0	50	1	1630900	2.768019e-01	1
LIPK	160610	327	36	73675	18950	0	1	1	0	50	3	1442200	2.768729e-01	1
RHBDL1	1207790	194	33	71650	22775	0	1	0	0	50	1	1564750	2.768752e-01	1
CPNE3	192772	1166	22	103275	25975	0	1	0	0	50	3	1490000	2.771077e-01	1
ZNF483	437885	309	22	147700	36575	0	2	1	0	50	4	1407800	2.773225e-01	1
SIRT7	3798594	211	19	73125	22075	0	1	0	0	50	0	1400600	2.774827e-01	1
ZP1	794900	522	47	112150	34800	0	1	0	0	50	0	1593050	2.778198e-01	1
AMY2A	27205	1015	-20	94875	24350	0	1	0	0	50	3	1679075	2.780806e-01	1
FUT3	1217326	294	35	72450	19250	0	1	0	0	50	0	1251550	2.780923e-01	1
OR4K15	420010	827	-51	60500	18925	0	1	0	0	50	3	1154450	2.785194e-01	1
OR13F1	146816	930	-33	55150	16850	0	1	0	0	50	6	1341200	2.790146e-01	1
TEX9	208204	604	13	87450	18225	0	1	0	0	50	2	1479425	2.793645e-01	1
HTR1F	123008	898	-19	64800	18575	0	1	0	0	50	5	1629200	2.795136e-01	1
RP1L1	99570	456	15	414000	129975	0	4	0	0	50	1	1483575	2.797505e-01	1
REL	635308	439	34	115625	30450	0	1	0	0	50	1	1582875	2.805867e-01	1
RAB3IL1	1998419	212	69	79550	23450	0	1	0	0	50	3	1937400	2.808301e-01	1
CDAN1	610808	453	26	216300	70275	0	1	0	0	50	1	1461150	2.808929e-01	1
ATP6AP1	2277674	NaN	40	90575	25900	0	1	0	0	50	0	1434675	2.810636e-01	1
EIF4G1	1447013	268	44	306025	85525	0	2	0	0	27	0	1000775	2.817780e-01	1
TAAR8	178165	618	22	59800	17375	0	1	0	0	50	5	1497725	2.818439e-01	1
SELPLG	448698	280	40	77150	25150	0	1	0	0	50	2	1339450	2.818651e-01	1
NXPE1	103922	612	-15	94650	24700	0	1	0	0	50	3	1673350	2.819943e-01	1
KRTAP10-7	874480	461	25	84075	24750	0	1	0	0	50	1	1591950	2.826587e-01	1
NDUFV3	441011	206	66	83150	25400	0	1	0	0	50	2	1486100	2.827507e-01	1
ZNF571	279768	914	-61	120975	26600	0	1	0	0	50	2	1372700	2.829152e-01	1
ROM1	2695768	217	42	69750	15425	0	1	0	0	50	3	1593675	2.829222e-01	1
KBTBD2	373657	264	15	119300	29650	0	1	0	0	50	0	1435400	2.833785e-01	1
CCS	1343990	194	62	62600	15250	0	1	0	0	50	2	1436525	2.837289e-01	1
FAM81B	316501	511	4	88050	17650	0	1	0	0	50	2	1553300	2.838894e-01	1
NDUFA10	271696	569	17	74275	13875	0	1	0	0	50	3	1637650	2.839198e-01	1
LCLAT1	140581	648	21	90375	22200	0	1	0	0	50	2	1528650	2.844179e-01	1
TUBA4A	694442	193	44	87575	23150	0	1	0	0	50	1	1656350	2.847525e-01	1
ANGPT1	50022	671	-19	97900	22475	0	1	0	0	50	3	1771875	2.853864e-01	1
HORMAD2	655208	178	30	63200	13775	0	1	0	0	50	2	1171500	2.854598e-01	1
LRP5	830388	241	53	286475	85825	0	1	0	0	50	0	1474225	2.855220e-01	1
NCALD	362848	629	41	63900	11425	0	1	0	0	50	4	1447000	2.861784e-01	1
ETAA1	36002	401	-3	168575	42800	0	1	0	0	50	1	1429250	2.863561e-01	1
CYP2A6	1187304	275	31	89625	25100	0	1	0	0	50	0	1389625	2.864159e-01	1
MFAP3	174087	592	16	72025	18100	0	1	0	0	50	1	1158950	2.866178e-01	1
CD209	719851	329	21	77975	19650	0	1	0	0	50	4	1738125	2.866542e-01	1
ARID2	820796	602	10	324650	96525	0	1	0	0	50	2	1792925	2.867148e-01	1
PSG11	263820	178	-32	62350	17425	0	1	0	0	50	5	1349775	2.868191e-01	1
CKAP2L	595832	214	47	135975	35050	0	1	0	0	50	0	1551325	2.868694e-01	1
TTC16	1098647	172	32	157175	44450	0	2	0	0	50	2	1265700	2.875849e-01	1
TLR1	310020	437	58	148475	36650	0	1	0	0	50	0	1621850	2.875980e-01	1
COQ6	443041	158	51	101500	24675	0	1	0	0	50	0	1389500	2.875992e-01	1
TINF2	915114	220	38	86350	24500	0	1	0	0	50	1	1483325	2.876547e-01	1
TMEM198	548994	487	35	81700	27875	0	1	0	0	50	1	1797775	2.877719e-01	1
DCSTAMP	40736	1032	14	84600	23750	0	1	0	0	50	3	1744450	2.880051e-01	1
BBOX1	178328	527	-18	78550	18250	0	1	0	0	50	7	2016725	2.883283e-01	1
HEATR6	972352	235	18	212250	60500	0	1	0	0	50	3	1455400	2.886997e-01	1
LIPA	254295	263	31	79400	19050	0	1	0	0	50	2	1373775	2.888112e-01	1
PRG4	265627	419	-24	241750	78975	0	2	2	0	50	4	1988200	2.888249e-01	1
PTPRC	100900	412	0	255075	64925	0	1	0	0	41	2	1389550	2.890551e-01	1
APPL2	233879	387	30	138600	33250	0	1	0	0	50	0	1795125	2.896391e-01	1
CD84	1164343	634	35	64950	16575	0	1	0	0	50	4	1489850	2.902667e-01	1
ASB15	86799	644	-7	113375	29075	0	1	0	0	50	5	1593700	2.905725e-01	1
NDN	59699	961	-58	56550	17050	0	1	0	0	50	1	1180625	2.905750e-01	1
RCVRN	63518	366	-41	39000	9250	0	1	0	0	50	9	1341825	2.914609e-01	1
B4GALT3	728669	234	37	76950	22375	0	1	0	0	50	3	1717200	2.917695e-01	1
SERBP1	454341	466	-6	75325	20625	0	1	0	0	50	2	1468200	2.918670e-01	1
LIPF	145689	327	40	77475	18800	0	1	0	0	50	3	1388900	2.920960e-01	1
ZNF207	679038	286	30	95500	26175	0	1	0	0	50	2	1539650	2.923879e-01	1
ADAM29	49942	889	-36	158975	38275	0	1	0	0	50	8	1307725	2.926063e-01	1
METAP1	218494	549	21	72675	19000	0	1	0	0	50	2	1272425	2.935916e-01	1
SPDYE5	785864	337	70	68125	17325	0	1	0	0	12	3	454350	2.936106e-01	1
PLAG1	343641	552	19	96325	24650	0	1	0	0	50	3	1449700	2.936134e-01	1
PARD6B	480540	161	43	68475	18625	0	1	0	0	50	2	1189425	2.936833e-01	1
EFCAB5	652131	303	15	291950	70750	0	1	0	0	50	1	1462275	2.945887e-01	1
ADGB	NaN	NaN	NaN	312800	75675	0	1	0	0	50	9	2796350	2.949328e-01	1
CWH43	246165	439	49	130650	35975	0	1	0	0	50	1	1833375	2.949789e-01	1
C5orf34	490107	369	10	122075	30525	0	1	0	0	50	4	2220600	2.954420e-01	1
ATF3	418310	224	22	43950	9250	0	1	0	0	39	3	1002800	2.954768e-01	1
SLC23A3	773232	177	36	110925	32350	0	1	0	0	50	1	1439400	2.956446e-01	1
LILRB4	978578	625	-1	89700	26100	0	1	0	0	50	6	1547650	2.958752e-01	1
CDKL5	66108	NaN	25	199925	53375	0	2	0	0	50	2	1389575	2.962209e-01	1
CUZD1	301441	588	12	122625	27625	0	1	0	0	50	0	1388950	2.964171e-01	1
ACSM2B	166410	726	-6	111400	29550	0	2	0	0	24	2	765700	2.974146e-01	1
SAXO1	500270	450	-18	90750	23250	0	1	0	0	50	1	1434650	2.975835e-01	1
KDM7A	462584	624	29	174200	45050	0	1	0	0	31	2	966025	2.979312e-01	1
PRAMEF20	NaN	NaN	NaN	84975	24600	0	1	0	0	50	9	2745275	2.979961e-01	1
P2RY14	130485	632	8	67375	16575	0	1	0	0	50	4	1474175	2.984904e-01	1
MLLT10	128481	488	16	226275	60000	0	2	0	0	50	1	1276825	2.993928e-01	1
STK32A	95084	839	-7	85125	19475	0	1	0	0	50	2	1485300	2.995550e-01	1
KCNA10	435777	589	29	89725	26125	0	1	0	0	50	4	1710575	2.997993e-01	1
HAPLN3	562979	560	7	70650	18050	0	1	0	0	50	4	1802150	3.002165e-01	1
CYP2A7	1187304	275	31	96250	23650	0	1	0	0	50	0	1389625	3.004927e-01	1
LAMP3	296133	596	24	75400	23075	0	1	0	0	50	5	1955925	3.004929e-01	1
GANAB	2560761	217	47	178300	48875	0	2	0	0	50	4	1659075	3.005717e-01	1
RGS7	134467	834	-27	101175	24075	0	2	0	0	50	10	1491050	3.006913e-01	1
NPHS2	585744	613	-14	68175	21325	0	1	0	0	50	2	1270875	3.007641e-01	1
FADS3	1998419	212	69	84900	22875	0	1	0	0	50	3	1937400	3.011495e-01	1
CYP1A1	746043	199	41	94425	25975	0	1	0	0	50	2	1636575	3.011930e-01	1
MCC	271270	620	16	201050	53100	0	1	0	0	50	4	1710050	3.014406e-01	1
ZMYM2	329235	391	43	259200	64300	0	1	1	0	50	4	1719750	3.017358e-01	1
CEPT1	388536	627	27	79000	20900	0	1	0	0	50	6	2085400	3.018850e-01	1
RNF14	696239	321	48	97750	21575	0	1	0	0	50	1	1430400	3.019564e-01	1
GPR119	301748	NaN	37	56975	18625	0	1	0	0	50	4	1342700	3.020973e-01	1
AVL9	371440	595	10	132925	31775	0	1	0	0	50	0	1519000	3.024785e-01	1
CCDC127	1040169	530	24	49275	12600	0	1	0	0	50	4	1255125	3.035406e-01	1
PTDSS2	2206786	344	58	90250	24975	0	1	0	0	50	1	1683000	3.041613e-01	1
FICD	437636	399	40	92575	27225	0	1	1	0	50	2	1738975	3.046523e-01	1
OR2H1	404210	854	21	62100	17175	0	1	0	0	50	4	1234725	3.047257e-01	1
KDM4E	NaN	NaN	NaN	91625	25475	0	1	0	0	50	9	2746150	3.050112e-01	1
AGAP6	NaN	NaN	NaN	127400	34325	0	3	2	0	34	8	1326100	3.050584e-01	1
AKAP10	545359	348	-11	129300	25900	0	2	0	0	50	4	1529150	3.055485e-01	1
POTEJ	NaN	NaN	NaN	189950	48800	0	2	0	0	50	9	2769475	3.055946e-01	1
FGF9	298481	648	37	43600	10650	0	1	0	0	50	6	1252475	3.060978e-01	1
NMI	215149	617	17	62550	14150	0	1	0	0	50	5	1300400	3.084033e-01	1
CDC42EP1	991778	176	51	70100	23025	0	1	1	0	50	3	1421925	3.085994e-01	1
GATA1	823539	NaN	29	78125	25800	0	1	0	0	50	5	1766325	3.087886e-01	1
PAPPA2	39980	863	-10	334425	92300	0	2	0	0	50	2	2259475	3.087912e-01	1
MYH10	646488	488	10	370150	96900	0	2	0	0	50	3	1543000	3.094408e-01	1
DDX53	86947	NaN	6	112525	30700	0	2	1	0	50	4	1277750	3.098025e-01	1
TECRL	2644	1049	-22	69000	17400	0	1	0	0	50	9	1807900	3.105240e-01	1
SMAD5	284497	449	34	102875	22900	0	1	0	0	50	2	1511125	3.114125e-01	1
UGT1A5	NaN	NaN	NaN	93975	27825	0	1	0	0	50	9	2748500	3.114481e-01	1
PLEKHH2	503591	421	29	274725	71725	0	3	0	0	50	1	1387975	3.114673e-01	1
ZNF300	944830	396	32	119275	28400	0	1	0	0	50	0	1197825	3.118620e-01	1
ZNF98	38548	1322	-77	106600	25350	0	2	1	0	50	6	1017050	3.119407e-01	1
ANAPC5	959300	258	39	145175	35325	0	1	0	0	50	0	1812425	3.120448e-01	1
SLC2A3	122883	305	13	92900	27350	0	1	0	0	50	1	1332750	3.123703e-01	1
PBX1	61567	624	-24	88875	22125	0	1	0	0	50	2	1525225	3.124682e-01	1
SLCO1B7	NaN	NaN	NaN	115600	32050	0	1	0	0	50	9	2752725	3.126781e-01	1
P4HA3	641945	201	37	111825	29075	0	1	0	0	50	0	1444100	3.128163e-01	1
MTUS1	457439	237	-5	262625	66975	0	2	0	0	50	2	1595700	3.130557e-01	1
IGSF11	197243	714	3	88725	24200	0	1	0	0	50	4	1728950	3.133280e-01	1
DNAJC14	1909014	256	38	133800	36700	0	2	0	0	50	5	1648775	3.137905e-01	1
SERAC1	572602	209	40	132175	30500	0	1	0	0	50	0	1448525	3.142142e-01	1
ADAD2	582429	364	12	115275	38375	0	1	0	0	50	0	1694400	3.143385e-01	1
OR52N5	139577	922	2	56625	17100	0	1	0	0	50	5	1259850	3.144494e-01	1
NLGN4X	13333	NaN	-22	162125	41400	0	2	0	0	50	10	1981175	3.148575e-01	1
OASL	1225663	380	40	99325	21225	0	1	0	0	50	1	1425125	3.154978e-01	1
PTPN2	435935	152	46	90225	20475	0	1	0	0	50	1	1156800	3.155064e-01	1
TRPM3	135903	707	-9	330575	88675	0	4	0	0	22	3	912475	3.159482e-01	1
EGFL6	196762	NaN	49	104225	26375	0	1	0	0	50	2	1595775	3.160612e-01	1
RAI14	270712	554	-7	199550	45700	0	2	0	0	50	3	1487725	3.162269e-01	1
IQGAP3	2095354	166	39	293750	86350	0	1	0	0	50	1	1519750	3.164773e-01	1
ZNF793	257166	914	-56	97500	14900	0	1	0	0	50	1	1347050	3.166738e-01	1
MTA3	343875	378	27	122175	28600	0	1	0	0	50	1	1754600	3.167956e-01	1
APTX	833170	286	-5	78525	13700	0	1	0	0	50	2	1316625	3.168778e-01	1
HNRNPLL	859042	294	24	106000	27900	0	1	0	0	50	2	1655200	3.173257e-01	1
TMEM117	140202	874	-1	96900	23075	0	1	0	0	37	1	1196050	3.182155e-01	1
GNAZ	NaN	NaN	NaN	69625	17800	0	1	0	0	50	9	2738475	3.186316e-01	1
RNF217	120614	269	-24	109325	29450	0	1	0	0	50	0	1440950	3.187821e-01	1
FOXG1	52980	1173	-46	87550	26550	0	2	0	0	50	12	1508925	3.192635e-01	1
SLC38A4	518041	415	-10	124000	33175	0	1	0	0	50	1	1528200	3.195099e-01	1
LDB2	55867	983	2	87500	20425	0	1	0	0	50	3	1639750	3.195359e-01	1
CNOT6L	152352	493	18	104225	27000	0	1	0	0	50	1	1325000	3.199176e-01	1
WNT8B	1153157	264	50	63500	18675	0	1	0	0	50	3	1478900	3.209133e-01	1
ALG11	385945	461	41	89225	23225	0	1	0	0	50	5	1644800	3.210252e-01	1
B3GALT2	NaN	NaN	NaN	83575	20325	0	1	1	0	34	7	1312100	3.211944e-01	1
TRIM49	151171	1107	-28	88425	20525	0	1	0	0	50	7	2011950	3.213743e-01	1
LTBR	2686552	198	48	86000	22975	0	1	0	0	50	4	1807875	3.214825e-01	1
ZNF169	219475	445	31	121300	33925	0	1	0	0	50	2	1907950	3.216631e-01	1
KRT18	1635177	181	43	79225	22775	0	1	0	0	50	1	1359750	3.217976e-01	1
AVPR1B	755856	400	10	73825	24525	0	1	0	0	50	1	1185275	3.222180e-01	1
METTL7B	1678592	523	-8	50775	14425	0	1	0	0	50	11	1642800	3.223256e-01	1
SPATA21	813996	191	40	96875	26625	0	1	0	0	50	0	1232075	3.226670e-01	1
HTR6	776287	266	32	76650	27150	0	1	0	0	50	1	1515950	3.226727e-01	1
OR6C75	667726	802	-14	54275	16150	0	1	0	0	50	7	1389275	3.234373e-01	1
ZCCHC11	663395	394	20	312875	79525	0	1	0	0	50	3	1784625	3.239562e-01	1
EBF1	123440	728	39	112100	30275	0	1	0	0	50	0	1370475	3.240546e-01	1
HOXA13	473864	394	13	66300	21825	0	1	0	0	50	4	1846800	3.241052e-01	1
STK36	1033606	269	43	237200	70550	0	1	0	0	50	4	1678975	3.241677e-01	1
DDB1	1259416	286	50	218400	57525	0	1	0	0	50	3	1465625	3.244461e-01	1
YTHDF3	137401	619	7	118750	29225	0	1	0	0	50	4	1445125	3.245708e-01	1
SOX6	126866	989	-18	162250	41475	0	2	1	0	50	5	1471425	3.247311e-01	1
ZNF814	NaN	NaN	NaN	169575	39725	0	1	0	0	50	9	2760400	3.248008e-01	1
C2orf69	214653	674	14	70525	18575	0	1	0	0	50	2	1213525	3.248320e-01	1
OR6C1	667726	802	-14	55175	15825	0	1	0	0	50	7	1389275	3.248884e-01	1
OAS1	621550	527	22	92325	23250	0	1	0	0	50	2	1386000	3.251492e-01	1
GLYATL1	368006	741	-11	75375	15875	0	1	0	0	50	3	1348300	3.251846e-01	1
LRRTM4	7531	1175	-21	111250	29025	0	1	0	0	50	6	1550700	3.261191e-01	1
SLC37A3	354350	587	28	110850	24425	0	1	0	0	50	1	1570025	3.262413e-01	1
GPR137B	483624	632	8	74950	18550	0	1	0	0	50	4	1575000	3.264090e-01	1
PKD2L1	1071291	198	56	150775	40625	0	1	0	0	50	0	1795750	3.275799e-01	1
TMC1	395593	486	10	151500	35450	0	3	0	0	7	0	193350	3.276955e-01	1
PTDSS1	219234	671	13	101050	25275	0	1	0	0	50	2	1683300	3.277343e-01	1
PNKD	732698	197	35	90925	28550	0	1	0	0	50	1	1557700	3.277597e-01	1
CCT3	2232742	187	30	114650	28325	0	1	0	0	50	1	1601725	3.279076e-01	1
NUP210L	2028800	184	37	339450	98825	0	1	0	0	50	0	1365925	3.283627e-01	1
PHF23	1782958	316	21	78625	20825	0	1	0	0	50	1	1159450	3.283708e-01	1
GRIK2	10349	1062	-25	179350	48300	0	3	0	0	48	9	2105250	3.287219e-01	1
PPP1R3C	276001	206	16	58475	14725	0	1	1	0	34	2	818200	3.294075e-01	1
HGF	57326	604	17	140000	34650	0	1	1	0	50	4	1686000	3.297674e-01	1
SPDYE1	1042621	239	49	63500	16200	0	1	0	0	50	4	1373300	3.299448e-01	1
MAEL	264649	681	-11	83900	21250	0	1	0	0	32	1	1135075	3.303834e-01	1
PI4K2A	514755	143	54	85925	25325	0	1	0	0	50	1	1405350	3.304120e-01	1
BEST3	499701	394	14	137325	35100	0	1	0	0	50	0	1439275	3.309526e-01	1
CERKL	216512	380	20	103900	27100	0	1	0	0	50	3	1606750	3.315322e-01	1
LTV1	355969	455	5	90250	21650	0	1	0	0	50	2	1340950	3.318590e-01	1
TBC1D21	358897	439	26	64225	15900	0	1	0	0	50	9	1819950	3.320567e-01	1
CCDC85A	63834	739	-15	102525	28525	0	1	0	0	50	2	1890950	3.321579e-01	1
FGFR1	841062	381	47	172775	44400	0	1	0	0	50	15	2217600	3.340833e-01	1
DDX55	929791	224	44	114725	28325	0	1	0	0	50	3	1890450	3.342317e-01	1
PDE7B	283639	392	6	94000	22725	0	1	0	0	50	3	1351175	3.342895e-01	1
SH2D4B	302345	686	-11	73500	18350	0	1	0	0	38	1	1235425	3.344304e-01	1
MDM4	420144	185	39	95500	20925	0	1	0	0	50	3	1400000	3.347246e-01	1
CDKL2	485383	451	31	99825	23100	0	1	0	0	50	3	1653200	3.349178e-01	1
CCDC91	96900	922	-5	85825	20325	0	1	0	0	50	4	1330825	3.353315e-01	1
IDS	179393	NaN	3	111400	31775	0	1	0	0	50	1	1428275	3.361035e-01	1
KCNJ5	194422	602	1	78300	21150	0	1	0	0	50	4	1533550	3.366662e-01	1
GPR107	622734	222	29	114675	30750	0	1	0	0	50	1	1507375	3.369240e-01	1
TRIT1	996021	270	31	87725	21975	0	1	0	0	50	3	1560575	3.369590e-01	1
ERLEC1	NaN	NaN	NaN	91025	23600	0	1	0	0	50	9	2744275	3.373529e-01	1
SNAPC4	1194160	258	28	256550	82825	0	1	0	0	50	0	1207025	3.374546e-01	1
PPP2R2B	309460	509	1	125050	22550	0	1	0	0	50	1	1741600	3.375878e-01	1
CDC25B	860065	241	43	116900	30375	0	1	0	0	50	0	1665525	3.376747e-01	1
HMGCR	357296	490	17	163500	45325	0	1	0	0	50	2	1755000	3.377218e-01	1
ILDR1	524127	715	38	104375	29575	0	1	0	0	50	0	1294025	3.377455e-01	1
TMPRSS11E	108503	748	7	78750	20325	0	1	0	0	50	5	1615425	3.377880e-01	1
NFS1	1423559	169	53	87050	25450	0	1	0	0	50	2	1336475	3.381700e-01	1
MSTN	508463	478	28	68700	18125	0	1	0	0	50	8	1841975	3.382496e-01	1
TAGAP	509192	447	41	135000	38050	0	1	0	0	50	1	1904000	3.384764e-01	1
DPY19L1	112453	935	0	127475	33450	0	1	0	0	50	2	1615400	3.388687e-01	1
PHTF2	246673	730	25	145825	38700	0	1	0	0	50	6	3345000	3.388964e-01	1
CSTF2T	NaN	NaN	NaN	105600	33850	0	1	0	0	50	9	2754525	3.390982e-01	1
CMTM7	306655	592	19	50100	14825	0	1	0	0	50	7	1563675	3.396377e-01	1
NOL3	1109491	150	46	71300	12000	0	1	0	0	50	1	1279225	3.397256e-01	1
NPC1	347696	164	64	239525	67250	0	2	0	0	50	2	1522375	3.399153e-01	1
SUPT7L	1192074	306	43	87475	20725	0	1	0	0	50	7	2010875	3.401548e-01	1
NPY2R	49938	944	-5	72225	19850	0	1	0	0	50	5	1433100	3.403682e-01	1
GALNTL5	309129	476	12	89525	21150	0	1	0	0	50	4	1428175	3.409513e-01	1
E2F7	106320	887	-11	166725	48100	0	1	0	0	50	2	2270100	3.414472e-01	1
GLB1	520588	372	29	126725	33750	0	1	0	0	50	1	1658075	3.416231e-01	1
NWD2	NaN	NaN	NaN	308650	86600	0	1	0	0	50	9	2807275	3.419273e-01	1
PPM1L	585349	509	-5	66900	17825	0	1	0	0	50	4	1296325	3.422420e-01	1
PLIN3	765978	187	52	80025	23350	0	1	0	0	50	1	1288475	3.424100e-01	1
MYLK2	1015946	241	37	110200	30600	0	1	0	0	50	0	1218575	3.428430e-01	1
DAB2	167695	374	-7	145400	40375	0	1	0	0	50	1	1552550	3.434783e-01	1
FSD2	490130	631	17	141150	36100	0	1	0	0	50	2	1341775	3.435858e-01	1
GRB14	71885	630	-5	106750	25400	0	1	0	0	50	2	1568275	3.437890e-01	1
STIM2	116073	934	37	145775	37125	0	1	0	0	50	0	1577800	3.445200e-01	1
CCKBR	466636	728	4	89150	30125	0	1	0	0	50	2	1635775	3.446986e-01	1
SUSD4	464408	581	-4	104050	28700	0	1	0	0	50	2	1504775	3.456339e-01	1
C12orf66	472096	296	-17	84425	23100	0	1	0	0	50	4	1657375	3.468577e-01	1
OR8G5	154391	921	-14	60375	17700	0	1	0	0	50	6	1317125	3.470064e-01	1
MAMSTR	1635420	190	44	83375	27725	0	1	1	0	50	2	1514325	3.470273e-01	1
ISL2	289294	229	39	71625	13025	0	1	0	0	50	2	1395975	3.471932e-01	1
HSD3B1	422140	672	7	69575	19075	0	1	0	0	50	4	1351125	3.473830e-01	1
CTSH	421272	488	45	71150	12000	0	1	0	0	50	5	1664600	3.475056e-01	1
OR10K2	135429	902	5	53475	16950	0	1	0	0	50	6	1164700	3.475794e-01	1
XYLT1	30248	996	-2	168825	51125	0	2	0	0	50	2	1209425	3.478919e-01	1
TIE1	1091212	264	30	204825	64975	0	2	0	0	50	3	1609300	3.483172e-01	1
2008-03-01	128745	725	34	114050	28775	0	1	0	0	50	1	1572825	3.487799e-01	1
VIPR2	179290	348	-24	86375	25525	0	1	0	0	50	3	1750125	3.489286e-01	1
GFRA1	33734	913	-25	90750	23500	0	1	0	0	50	3	1616400	3.492366e-01	1
OPRK1	147912	861	-14	79700	20950	0	1	0	0	50	5	1644800	3.493045e-01	1
RFWD3	577167	151	31	139950	39750	0	1	0	0	50	1	1514075	3.494203e-01	1
DOK7	547964	412	46	92450	24350	0	1	0	0	50	2	1603625	3.497502e-01	1
MEF2A	197556	416	12	110175	28400	0	1	0	0	50	3	1615450	3.499631e-01	1
PRKAR1A	662487	313	-28	94550	17575	0	1	0	0	50	2	1536875	3.500000e-01	1
ZNF595	NaN	NaN	NaN	120575	29300	0	1	0	0	50	9	2749975	3.500299e-01	1
LPCAT1	557296	390	37	96575	29675	0	1	0	0	50	1	1493550	3.503521e-01	1
HYAL2	843769	206	51	94325	25575	0	1	0	0	50	1	1453775	3.504124e-01	1
IL6R	1724679	319	39	94825	26075	0	1	0	0	50	1	1401150	3.510762e-01	1
RPRD1A	370331	430	22	70050	17850	0	1	0	0	50	7	1869625	3.512549e-01	1
ZNF841	NaN	NaN	NaN	174900	42400	0	1	0	0	50	9	2763075	3.518752e-01	1
LANCL1	159584	453	3	78950	19875	0	1	0	0	50	8	1277700	3.521985e-01	1
SMPD2	328699	559	47	86325	23975	0	1	1	0	16	1	346975	3.522064e-01	1
TRMT6	301031	346	13	92575	24375	0	1	0	0	50	3	1527100	3.522251e-01	1
RNF103	621664	442	36	133325	31650	0	1	0	0	50	0	1351025	3.523130e-01	1
GXYLT2	144572	420	14	84275	24225	0	1	0	0	50	2	1428300	3.526103e-01	1
SLC9A3	787824	367	29	146325	46725	0	2	0	0	50	5	1496650	3.528928e-01	1
YEATS2	1447754	410	26	254500	77225	0	1	0	0	36	0	988925	3.542382e-01	1
UGT1A3	NaN	NaN	NaN	94675	27375	0	1	0	0	50	9	2748050	3.542482e-01	1
MRPL2	1239021	301	42	67700	17175	0	1	0	0	50	7	2033200	3.544255e-01	1
SMYD2	465993	505	-11	81725	19875	0	1	0	0	50	6	1658800	3.551555e-01	1
EPN2	658567	227	6	126150	35075	0	1	0	0	50	1	1711900	3.551995e-01	1
ARHGAP29	466144	327	-9	235925	61300	0	3	0	0	50	4	1382800	3.558033e-01	1
FREM3	NaN	NaN	NaN	371525	112075	0	3	0	0	50	9	2832750	3.563364e-01	1
TFAP2B	17044	1081	-14	82675	24975	0	1	0	0	50	6	1948175	3.565561e-01	1
OR8K1	10293	963	-36	55700	16300	0	1	0	0	50	14	1690025	3.569834e-01	1
FSTL5	9944	1215	-23	161000	40175	0	1	0	0	50	4	1506950	3.571660e-01	1
EIF4A2	449980	384	25	80225	18350	0	1	0	0	50	4	1440300	3.572168e-01	1
ZCCHC18	NaN	NaN	NaN	87350	20200	0	1	0	0	50	9	2740875	3.580169e-01	1
ZBTB8B	NaN	NaN	NaN	89075	24800	0	1	0	0	50	9	2745475	3.587325e-01	1
PSG9	312803	148	-41	84225	23700	0	1	0	0	50	6	1552625	3.591587e-01	1
PHF10	233648	447	3	94100	24175	0	1	0	0	50	4	1683775	3.592385e-01	1
TUBB2B	451139	453	37	81200	22150	0	1	0	0	50	1	1240050	3.593337e-01	1
CBFA2T2	613808	148	52	119500	32400	0	1	0	0	50	0	1268325	3.597134e-01	1
SLC39A5	2878071	171	46	97625	33875	0	1	0	0	50	3	1726750	3.614941e-01	1
PRSS12	161497	917	1	156900	45125	0	2	0	0	27	1	841850	3.615764e-01	1
CLIP4	383097	497	32	141350	35675	0	1	0	0	50	0	1280900	3.619122e-01	1
SPTY2D1	637558	457	28	124225	34500	0	1	0	0	50	2	1567350	3.619641e-01	1
LRRFIP1	542668	347	33	219475	56125	0	2	0	0	50	3	1527875	3.620849e-01	1
ZNF195	560134	470	28	131675	29500	0	1	0	0	50	3	1688200	3.621280e-01	1
OR2M2	19998	935	-32	60600	17700	0	1	0	0	50	7	1391275	3.622081e-01	1
GDF5	1521661	167	53	89350	27850	0	1	0	0	50	2	1391375	3.627495e-01	1
SEL1L3	247887	575	54	213525	56975	0	1	1	0	50	2	1075250	3.632021e-01	1
CCDC113	785059	347	15	71825	16750	0	1	0	0	50	4	1287450	3.633590e-01	1
PSG3	386041	417	-19	90375	24225	0	1	0	0	50	4	1343050	3.633723e-01	1
KLHL11	1857838	191	33	125200	35425	0	1	0	0	50	1	1591600	3.636481e-01	1
IST1	471197	218	31	85425	15325	0	1	0	0	50	3	1281125	3.639375e-01	1
FKBP10	1760409	175	35	110050	27950	0	1	0	0	50	1	1516925	3.640659e-01	1
SORCS3	14547	986	-29	220900	63825	0	1	0	0	25	0	682825	3.643484e-01	1
BCL9	NaN	NaN	NaN	255700	77225	0	2	0	0	50	9	2797900	3.652207e-01	1
MAGEB4	74310	NaN	16	61375	17800	0	1	0	0	31	3	894650	3.653624e-01	1
GFPT1	481090	144	17	130650	34725	0	1	0	0	50	1	1495125	3.664996e-01	1
CSF2RA	NaN	NaN	NaN	103275	23600	0	2	1	0	34	7	1315375	3.666392e-01	1
PCOLCE2	398812	422	15	84225	15875	0	1	0	0	50	3	1407475	3.666933e-01	1
HTR1A	3636	1003	-20	76375	23375	0	1	0	0	50	4	1553675	3.669802e-01	1
CTTNBP2NL	559406	335	23	115975	33050	0	1	0	0	50	3	1570100	3.670389e-01	1
PTBP1	2041736	198	25	103225	29325	0	1	0	0	50	2	1632075	3.676112e-01	1
FAM227B	239848	385	-11	102775	22400	0	1	0	0	50	3	1485775	3.681594e-01	1
AMPD1	600650	472	11	143725	37225	0	1	0	0	50	2	1439850	3.681937e-01	1
CNTN5	3647	1135	-26	206025	57900	0	3	0	0	50	10	1966800	3.690026e-01	1
SRPRB	513771	523	23	53525	14125	0	1	0	0	50	4	1044750	3.701566e-01	1
PLEKHA7	511749	446	13	205125	54325	0	1	0	0	50	7	1502550	3.706560e-01	1
TMEM104	1005466	320	19	103175	30925	0	1	0	0	50	1	1403125	3.710511e-01	1
ZNF248	142662	979	-22	127100	25525	0	1	0	0	50	4	2112775	3.716334e-01	1
PAK3	109883	NaN	18	120700	28325	0	1	0	0	50	2	1437225	3.719255e-01	1
GSAP	309983	573	35	164050	38600	0	1	0	0	50	0	1445900	3.726642e-01	1
PON3	135737	327	-2	68725	15200	0	1	0	0	17	0	583950	3.726950e-01	1
AZIN2	756118	264	21	96975	26125	0	1	0	0	50	2	1410200	3.730403e-01	1
LRRTM3	2412	967	-44	109025	29525	0	2	0	0	50	11	1297725	3.732933e-01	1
L3MBTL2	1301913	179	53	140425	31075	0	1	0	0	50	0	1481325	3.735477e-01	1
FAM71A	409070	224	26	106325	31500	0	1	0	0	38	1	1234975	3.736769e-01	1
SLC26A6	1386275	212	37	153175	35975	0	1	0	0	50	1	1923925	3.736803e-01	1
KDM5A	305933	480	27	309475	82875	0	2	0	0	50	1	1492475	3.737593e-01	1
CRAT	1428394	206	30	127550	35575	0	1	0	0	50	0	1484875	3.741921e-01	1
CHST15	149497	632	19	121725	29800	0	1	0	0	50	0	1339725	3.742304e-01	1
ZNF729	NaN	NaN	NaN	230100	54200	0	1	1	0	50	10	2774875	3.743060e-01	1
ANXA6	926280	300	41	135850	33700	0	1	1	0	50	1	1709375	3.746394e-01	1
ART4	340728	578	-4	62200	15275	0	1	0	0	50	5	1132875	3.747335e-01	1
OR8H1	10317	969	-43	55900	16300	0	1	0	0	50	10	1291150	3.750864e-01	1
C1orf127	702484	307	33	143700	48275	0	1	0	0	50	2	1850400	3.752676e-01	1
BCHE	28918	1215	-18	115850	30100	0	1	0	0	50	7	2061050	3.756768e-01	1
ZNF223	533136	558	-35	94950	21875	0	1	0	0	50	2	1199550	3.767603e-01	1
ESCO1	333266	221	35	166525	38575	0	1	0	0	50	0	1342150	3.773774e-01	1
HSPA8	709511	307	8	126825	31125	0	1	0	0	50	3	1894400	3.773850e-01	1
TTC37	314679	431	26	295725	73800	0	1	0	0	33	1	1109775	3.775501e-01	1
CSGALNACT2	450604	563	-9	102650	25875	0	1	0	0	50	1	1014175	3.775910e-01	1
TMEM175	675007	256	45	97000	30175	0	1	0	0	50	2	1515050	3.777301e-01	1
HSF5	818916	384	23	105525	31450	0	1	0	0	50	5	1967050	3.779391e-01	1
GALNT3	104274	888	-1	124350	30600	0	1	0	0	50	2	1501800	3.781191e-01	1
CCDC74A	455705	540	29	85075	20350	0	1	0	0	50	3	1429825	3.784288e-01	1
MTF1	445066	303	33	134875	39875	0	1	0	0	50	0	1169250	3.787272e-01	1
RANBP17	214548	691	12	202000	53550	0	2	1	0	50	2	1316225	3.796338e-01	1
RGS12	570419	412	48	274700	77025	0	2	0	0	50	2	1722350	3.796866e-01	1
OR4C12	11630	1171	-38	54325	15975	0	1	0	0	50	10	1415225	3.797731e-01	1
BRINP1	3696	1010	-25	142950	37575	0	2	1	0	25	7	730850	3.799343e-01	1
XPR1	378102	589	11	128775	34850	0	1	0	0	46	0	1210650	3.799516e-01	1
BIRC2	463959	312	15	137900	28750	0	1	0	0	50	1	1414275	3.800076e-01	1
GBE1	54244	720	0	133275	33550	0	1	0	0	50	1	1467325	3.802109e-01	1
MAPK7	630769	332	11	148450	46600	0	1	0	0	50	2	2159850	3.802810e-01	1
RGS6	101461	823	26	104475	23125	0	1	0	0	50	5	1336150	3.802917e-01	1
MKLN1	258333	283	35	142150	33250	0	1	1	0	50	1	1365600	3.805402e-01	1
LILRA2	819283	601	-4	105125	30650	0	1	0	0	50	8	1603000	3.813939e-01	1
CNTN6	6599	831	-23	204225	54275	0	2	2	0	50	5	1546600	3.816658e-01	1
INHBA	42008	671	-27	78875	21075	0	1	0	0	50	4	1309150	3.817941e-01	1
ZKSCAN8	202009	514	34	111000	27425	0	1	1	0	50	3	1472725	3.818317e-01	1
CDCP1	513877	326	46	148925	43750	0	1	0	0	50	0	1519700	3.822942e-01	1
SMOX	784685	231	26	106375	30050	0	1	0	0	50	2	1582775	3.824526e-01	1
CNOT6	625675	485	17	108975	27275	0	1	0	0	50	3	1379575	3.826063e-01	1
OS9	1245394	344	46	128075	32900	0	1	0	0	50	3	2129000	3.826119e-01	1
ERICH6B	NaN	NaN	NaN	131450	31575	0	1	0	0	50	9	2752250	3.828394e-01	1
USO1	482408	363	51	182875	46975	0	1	0	0	50	0	1456575	3.830131e-01	1
ABCC10	1270265	230	49	268175	90025	0	3	0	0	50	3	1700350	3.839019e-01	1
ZNF234	554986	634	-28	132525	30925	0	1	0	0	50	1	1263075	3.841499e-01	1
ZNF652	748320	256	25	117775	28225	0	1	0	0	50	3	1742725	3.853343e-01	1
SMARCE1	1042327	196	19	86775	17675	0	1	0	0	50	2	1144550	3.853881e-01	1
PNCK	1716845	NaN	44	98400	22075	0	1	0	0	50	1	1365800	3.854190e-01	1
GALNT1	486812	562	61	105775	26800	0	1	0	0	50	1	1011875	3.857670e-01	1
MSL2	206721	398	16	111250	29325	0	1	0	0	50	1	1265875	3.866932e-01	1
C17orf53	930750	175	41	115675	35400	0	1	0	0	50	3	1601275	3.867635e-01	1
NKRF	663615	NaN	48	136475	34300	0	1	0	0	50	1	1371650	3.868651e-01	1
DEPDC1	196163	601	-18	150700	37525	0	1	0	0	50	3	1818025	3.868821e-01	1
CAND1	237289	810	-13	224625	61025	0	2	0	0	50	3	1322500	3.870911e-01	1
PSMD2	1447013	268	44	174025	47600	0	1	0	0	50	1	2011925	3.877076e-01	1
LHCGR	75021	934	-16	126500	34975	0	1	0	0	50	2	1564725	3.883472e-01	1
NUP205	521421	326	14	364825	102225	0	1	0	0	42	0	1259125	3.884920e-01	1
SLC5A10	661956	198	16	117925	37225	0	1	0	0	50	0	1241475	3.885109e-01	1
METTL25	54295	1263	-20	114775	30475	0	1	0	0	50	3	1562300	3.886057e-01	1
MON2	299830	359	-1	318175	89000	0	2	1	0	50	2	1653100	3.886110e-01	1
PANK2	712060	170	37	102775	31475	0	1	0	0	50	1	1379000	3.888061e-01	1
TGM6	611435	477	30	127200	36425	0	1	0	0	50	2	1731300	3.888418e-01	1
TYW1	423966	491	32	138825	32975	0	1	0	0	50	0	1225325	3.891763e-01	1
TAS2R10	408176	517	12	55600	14775	0	1	0	0	50	9	1358800	3.894617e-01	1
CFAP70	838780	249	45	208200	53875	0	1	0	0	50	0	1636475	3.899953e-01	1
NDUFV1	1374022	393	53	87375	22725	0	1	0	0	50	5	1565075	3.904724e-01	1
LRRC66	91954	815	7	155675	43725	0	1	0	0	50	4	1446900	3.905042e-01	1
DCLRE1C	255711	396	38	141150	32950	0	1	0	0	50	1	1470400	3.905922e-01	1
CAMKK2	981640	258	42	129000	33075	0	1	0	0	50	1	1698350	3.910516e-01	1
ZFP37	492947	575	-4	118675	28600	0	1	0	0	50	3	1537200	3.913961e-01	1
CNKSR3	109534	588	14	104300	29575	0	1	0	0	50	4	1725525	3.913989e-01	1
RASGEF1C	1740168	432	23	89875	23300	0	1	0	0	50	1	1154300	3.916640e-01	1
LRRC8B	360067	647	5	149875	39750	0	1	0	0	50	1	1573400	3.922332e-01	1
NAA35	320125	381	21	138850	33175	0	1	0	0	50	3	1674875	3.933075e-01	1
TMEM57	613155	230	24	124050	31450	0	1	0	0	50	3	1651950	3.935123e-01	1
SNAP25	168916	372	-41	50325	10875	0	1	0	0	50	12	1463150	3.938492e-01	1
ATP12A	467468	619	40	191200	53775	0	2	0	0	50	3	1701625	3.940192e-01	1
P4HA2	371617	246	35	114725	28775	0	1	0	0	50	1	1367975	3.940959e-01	1
RASGRP1	97743	604	-5	159825	41425	0	1	0	0	50	1	1609275	3.941366e-01	1
SERINC2	748895	262	28	97900	26025	0	1	0	0	50	3	1603175	3.941659e-01	1
DDHD2	734603	277	44	142150	33225	0	1	0	0	50	1	1493825	3.944400e-01	1
CRISPLD1	137515	703	-22	103500	22625	0	1	1	0	50	7	1898550	3.946923e-01	1
TYW1B	NaN	NaN	NaN	125550	30350	0	1	0	0	50	9	2751025	3.947761e-01	1
DDX18	194969	760	-7	123375	33050	0	1	0	0	50	4	1687175	3.948067e-01	1
REST	590352	569	37	200700	51875	0	1	0	0	50	1	1968025	3.948387e-01	1
OR8H3	9992	1007	-32	54175	16250	0	1	0	0	50	16	1614450	3.951443e-01	1
ATP6V0A2	953707	315	40	167625	43800	0	1	0	0	50	1	1844875	3.951786e-01	1
SLC13A3	293732	642	28	114650	29625	0	1	0	0	50	3	1606450	3.966596e-01	1
TESK1	1202125	248	37	109650	37425	0	1	0	0	50	1	1381800	3.971097e-01	1
ARHGAP10	75227	678	22	146725	38225	0	1	0	0	50	1	1442225	3.975316e-01	1
ARHGEF10	100967	551	-24	250775	69275	0	2	0	0	50	4	1807425	3.979288e-01	1
KRT32	1445853	325	-22	80775	23275	0	1	0	0	50	4	1344650	3.979613e-01	1
CRISPLD2	444452	243	21	99000	24975	0	1	0	0	50	3	1401775	3.982893e-01	1
NTRK1	1505782	208	45	160750	37075	0	1	0	0	50	0	1751600	3.983383e-01	1
JUN	300720	419	5	68200	17875	0	1	0	0	50	5	1443650	3.985989e-01	1
MPP5	483147	260	32	132400	31650	0	1	0	0	50	2	1406300	3.990181e-01	1
KCNV2	158557	682	-5	97225	28675	0	1	0	0	50	2	1550150	3.991083e-01	1
ADGRL4	74049	903	-17	127250	33650	0	1	0	0	50	5	1682350	3.992401e-01	1
BTNL2	1582117	580	27	86575	24500	0	1	0	0	50	6	1460800	3.993054e-01	1
SLC2A11	643596	182	57	118625	29425	0	1	0	0	50	1	1482325	3.994216e-01	1
RRP1B	892193	157	72	138250	38525	0	1	0	0	50	1	1478200	3.996092e-01	1
FAM196B	NaN	NaN	NaN	110350	27475	0	1	0	0	50	9	2748150	4.003483e-01	1
COPA	939853	358	27	226425	63350	0	2	0	0	50	3	1386850	4.004031e-01	1
TMPRSS3	339928	400	80	101100	25000	0	1	0	0	50	3	1374725	4.005870e-01	1
SENP1	457498	255	30	137350	32475	0	1	0	0	50	1	1318725	4.014487e-01	1
ZSWIM5	1015582	422	26	208600	64400	0	1	0	0	50	0	2050450	4.023512e-01	1
CEP162	51818	807	-15	265925	62225	0	1	0	0	50	3	1974375	4.025876e-01	1
TBC1D32	60566	895	-10	246375	58925	0	1	0	0	50	5	2231775	4.027317e-01	1
LRRC43	808864	187	12	116225	35775	0	1	0	0	50	1	1463800	4.028846e-01	1
BRINP3	6711	1261	-26	141850	37400	0	1	0	0	50	1	1506925	4.030334e-01	1
GPATCH2	42648	1015	-18	100100	26050	0	1	0	0	50	4	1534650	4.030495e-01	1
NAPRT	2183482	235	37	103675	33400	0	1	0	0	50	1	1441850	4.034820e-01	1
MEIS1	21299	641	-10	112550	26325	0	1	0	0	50	5	1808275	4.038603e-01	1
NFKBIB	1989663	219	30	66725	20250	0	1	0	0	50	6	1571725	4.047369e-01	1
SLC35G2	194047	195	27	79725	20525	0	1	0	0	50	5	1372000	4.052003e-01	1
ATG3	302697	636	41	69325	15700	0	1	0	0	50	4	1082900	4.055969e-01	1
PROM1	174831	435	37	166450	43600	0	1	0	0	50	1	1522875	4.059582e-01	1
SLC33A1	284462	473	4	106025	24625	0	1	0	0	50	4	1474125	4.063055e-01	1
IFFO1	2764720	179	42	105150	30950	0	1	0	0	50	3	1752825	4.063069e-01	1
MCM7	1503181	254	41	146275	34825	0	1	0	0	50	2	1944000	4.063299e-01	1
CWF19L2	147499	853	-10	170225	37200	0	1	0	0	50	3	1906950	4.065245e-01	1
MAP3K5	329812	448	31	252950	68375	0	2	0	0	18	0	562750	4.070814e-01	1
LRP1B	8988	1120	-11	861325	212250	0	5	2	0	50	8	1968800	4.076269e-01	1
ARHGAP9	1347802	194	32	149725	43875	0	1	0	0	50	0	1531650	4.077139e-01	1
EIF2B5	1453689	334	42	132875	35900	0	1	0	0	50	4	1963450	4.078616e-01	1
FMO3	395042	1004	-11	98375	25375	0	1	0	0	50	6	1531250	4.079311e-01	1
NFIB	135826	563	-17	122325	30600	0	1	0	0	50	3	1702950	4.080637e-01	1
ZNF71	174439	849	-68	90325	24050	0	1	0	0	50	4	1655500	4.080769e-01	1
HTR2A	129425	885	34	100900	25850	0	1	0	0	50	5	1732325	4.083963e-01	1
SEMA4F	964055	364	41	135800	43625	0	1	0	0	50	1	1553175	4.086848e-01	1
CELF6	1128261	260	47	92475	24925	0	1	0	0	50	5	1728300	4.088207e-01	1
LRRC37A3	802924	241	8	304100	88050	0	3	0	0	33	1	1042500	4.093095e-01	1
HSD17B4	302141	472	27	148450	38900	0	1	0	0	50	1	1406150	4.093956e-01	1
SUGP1	930697	232	10	129000	27400	0	1	0	0	50	1	1514950	4.094000e-01	1
LPIN3	383021	309	5	153100	46100	0	1	0	0	50	1	1714750	4.095137e-01	1
TMEM237	435399	534	25	85800	15725	0	1	0	0	50	4	1363400	4.095624e-01	1
TBC1D8B	149206	NaN	19	216225	54825	0	2	0	0	50	2	1000625	4.097001e-01	1
TGM7	825765	415	44	126950	36850	0	1	1	0	43	1	1338700	4.099119e-01	1
MID2	167346	NaN	49	139200	35850	0	1	0	0	50	2	1507000	4.099961e-01	1
MIPOL1	67481	526	-48	98625	17850	0	1	0	0	50	12	1508600	4.100371e-01	1
FAR1	171781	639	-7	100375	25975	0	1	0	0	50	6	1810650	4.100882e-01	1
ITPKC	1127178	201	27	121200	35175	0	1	0	0	50	1	1414650	4.103774e-01	1
TRPM7	325708	250	23	345700	89275	0	1	1	0	50	6	1812125	4.104105e-01	1
GLUD1	397715	144	35	101425	28750	0	1	0	0	50	2	1283750	4.110739e-01	1
ELAVL2	7648	719	-40	76375	18375	0	1	0	0	50	11	1962800	4.115487e-01	1
SMPD1	424837	471	17	115375	33025	0	1	0	0	50	2	1436800	4.116988e-01	1
IFI16	97615	866	7	149075	36850	0	2	0	0	50	5	1348825	4.118449e-01	1
EGR2	176901	852	32	87725	27125	0	1	0	0	50	6	1574050	4.121505e-01	1
HSP90B1	1190703	281	40	154575	37400	0	1	1	0	50	7	1810200	4.122782e-01	1
PLCG1	383568	362	13	241875	63100	0	2	0	0	50	3	1628050	4.123493e-01	1
ZNF678	606105	575	-6	115250	26525	0	1	0	0	50	4	1585750	4.126912e-01	1
B4GALNT2	868792	346	21	103250	30650	0	1	0	0	50	3	1385075	4.127685e-01	1
THUMPD3	703818	404	32	100250	24675	0	1	1	0	34	3	1019025	4.127801e-01	1
ARSG	745529	225	-8	103850	28150	0	1	1	0	50	2	1317275	4.129970e-01	1
FARS2	127934	845	28	87025	22250	0	1	0	0	50	6	1765400	4.131451e-01	1
MAP3K7	74576	643	17	116425	29475	0	1	0	0	50	3	1376750	4.139527e-01	1
FAM83B	25624	495	-15	181575	49150	0	1	0	0	50	7	1948975	4.140336e-01	1
FAR2	104924	674	-4	102550	25000	0	1	0	0	50	4	1573875	4.141898e-01	1
CTTNBP2	96915	674	-11	297425	84925	0	2	0	0	47	4	1904325	4.144960e-01	1
TIAM1	210411	924	-24	300100	83275	0	2	0	0	50	2	1666225	4.157758e-01	1
SCN3A	103604	683	-8	374275	97700	0	3	1	0	50	4	1749950	4.159811e-01	1
AGAP4	136259	NaN	34	127000	33550	0	1	0	0	50	2	1438675	4.161374e-01	1
PTPRM	66398	696	-17	271550	73975	0	2	0	0	50	4	1814725	4.161918e-01	1
SORT1	1030626	302	28	155725	42975	0	1	0	0	50	1	1586525	4.162860e-01	1
SPINK5	68058	390	-10	210500	48725	0	1	0	0	50	3	1747850	4.170587e-01	1
ZNF534	548808	989	-53	140175	37250	0	1	0	0	50	2	1430950	4.173489e-01	1
GPR149	95537	925	-8	128975	38025	0	1	0	0	50	4	1766700	4.175391e-01	1
KRT33B	1321356	424	-6	72700	20900	0	1	0	0	50	4	1187075	4.183832e-01	1
SIN3A	775031	296	47	243525	64575	0	1	0	0	29	0	795450	4.188230e-01	1
ALPP	307666	204	37	96050	30200	0	1	0	0	50	1	1200650	4.198438e-01	1
RNF214	436617	360	36	129600	35600	0	1	0	0	50	2	1373800	4.198696e-01	1
MGAT2	563227	409	-4	83075	22600	0	1	0	0	50	4	1419800	4.206358e-01	1
APLP2	624855	203	15	152700	36425	0	1	0	0	50	0	1355750	4.208276e-01	1
ATRNL1	45264	1002	-20	269500	66150	0	2	0	0	50	4	1629025	4.209228e-01	1
ADNP2	477656	572	4	199950	60075	0	1	0	0	50	3	1666700	4.219057e-01	1
ABHD4	975314	380	49	66875	15125	0	1	0	0	50	14	1965175	4.223427e-01	1
PLA2G4F	655295	394	36	163325	37150	0	1	0	0	50	0	1498500	4.226795e-01	1
OR5T1	10317	969	-43	56850	16725	0	1	0	0	50	10	1291150	4.232776e-01	1
ZNF189	112947	898	-22	127825	28750	0	1	0	0	50	4	1604200	4.236230e-01	1
TRMT1L	344321	458	-3	136750	36325	0	1	0	0	50	3	1659100	4.237833e-01	1
LMO1	245012	535	10	38850	7550	0	1	0	0	15	3	621900	4.238993e-01	1
LIMA1	1008076	144	57	152600	36200	0	1	0	0	50	1	1401200	4.239476e-01	1
NSUN7	238024	202	47	134125	35725	0	1	0	0	50	1	1251575	4.242716e-01	1
KCNJ3	15788	1135	7	91575	25175	0	1	0	0	38	3	1188675	4.247616e-01	1
ACOT12	114956	831	16	102525	27950	0	1	0	0	50	3	1329750	4.251416e-01	1
PPP1R9A	419387	534	-15	256000	66000	0	2	0	0	50	7	1710125	4.251608e-01	1
RAD54L	690472	205	31	145800	37275	0	1	0	0	50	0	1294800	4.252165e-01	1
MBTD1	787991	267	-10	122475	30000	0	1	0	0	50	2	1305875	4.255269e-01	1
PDE6C	461114	305	19	160725	40300	0	1	0	0	50	1	1399825	4.258617e-01	1
CHST2	319752	591	25	98950	30975	0	1	0	0	50	5	2035850	4.258998e-01	1
POTEF	347607	560	4	204000	50525	0	1	0	0	50	0	1605075	4.263872e-01	1
RGL3	1255985	265	32	133900	33875	0	1	0	0	50	0	1369525	4.269217e-01	1
NCOA4	406207	579	41	130500	29600	0	1	0	0	50	4	1659800	4.270732e-01	1
RAB11FIP4	501371	307	30	126975	34775	0	1	0	0	50	0	1398625	4.270897e-01	1
NCOA6	1006385	170	47	364575	108600	0	1	0	0	50	3	1431125	4.274139e-01	1
MLIP	104005	635	-1	194925	59825	0	1	0	0	50	3	1502100	4.275983e-01	1
FEM1B	376557	437	37	116675	31175	0	1	0	0	50	2	1356450	4.284068e-01	1
PTCD3	971062	420	46	133000	29625	0	1	0	0	50	14	2091450	4.286423e-01	1
PGS1	980896	209	26	113625	16825	0	1	0	0	50	2	1451025	4.286595e-01	1
CAPN5	403200	395	38	118125	32450	0	1	0	0	50	3	1731175	4.299420e-01	1
ACVR2A	90992	951	-2	101975	24600	0	1	0	0	50	4	1433650	4.306063e-01	1
DCC	2849	995	-34	266775	76050	0	2	1	0	50	14	1709450	4.307577e-01	1
FLT1	198131	693	41	262975	70625	0	2	0	0	50	3	1452950	4.321638e-01	1
ZNF648	126238	679	-1	101250	29650	0	1	0	0	50	4	1552825	4.328751e-01	1
SCYL1	3988328	197	46	155150	35550	0	1	0	0	50	0	1469075	4.334636e-01	1
KRT73	1441383	464	29	96500	28375	0	1	0	0	50	4	1416775	4.338748e-01	1
CHRM2	72122	1001	-25	92450	23475	0	1	0	0	50	10	1829875	4.340858e-01	1
TGOLN2	975949	211	18	91875	24050	0	1	1	0	50	3	1209100	4.346155e-01	1
GABRR2	415409	541	41	85825	22900	0	1	0	0	50	5	1429025	4.347941e-01	1
MMP16	27285	939	-34	112825	29425	0	1	0	0	50	10	1479450	4.349935e-01	1
AKAP4	56301	NaN	5	157075	39850	0	1	0	0	50	3	1827500	4.350367e-01	1
RMI1	458954	343	14	117100	29850	0	1	0	0	50	5	1684900	4.354781e-01	1
SLCO2B1	752269	449	48	133750	39675	0	1	0	0	50	3	1606475	4.359769e-01	1
CDH15	1307930	254	38	141575	46550	0	1	0	0	50	0	1444425	4.364404e-01	1
FZD6	428438	615	23	133725	34150	0	1	0	0	50	1	1143800	4.364888e-01	1
HHIPL2	227631	467	-6	128600	37425	0	1	0	0	50	1	1261800	4.368236e-01	1
L1TD1	274287	422	-1	160700	38900	0	1	0	0	42	1	1303550	4.376176e-01	1
PPIG	345417	404	38	156650	32700	0	1	0	0	50	2	1541675	4.377326e-01	1
ZNF791	1975767	409	1	108475	24000	0	1	0	0	50	6	1824300	4.381461e-01	1
DEPDC7	415951	215	25	101050	25150	0	1	0	0	50	3	1226500	4.387020e-01	1
ANKIB1	708388	452	30	204650	50475	0	1	0	0	50	1	1759275	4.389530e-01	1
KLHL1	4513	1341	-27	142050	37600	0	1	0	0	50	3	1532250	4.396860e-01	1
SOWAHB	411278	462	26	135200	44575	0	1	0	0	43	1	1517050	4.397017e-01	1
RBM6	1079795	152	39	221825	51625	0	1	0	0	50	3	2098625	4.401602e-01	1
TCHHL1	527465	349	35	161300	44250	0	1	0	0	50	3	1570475	4.402155e-01	1
ASIC4	554323	403	33	111950	36300	0	1	0	0	50	2	1373800	4.403223e-01	1
CALCRL	61297	453	1	95075	21625	0	1	0	0	22	0	600400	4.408829e-01	1
AGO1	973030	273	12	156250	44525	0	1	0	0	50	0	1312050	4.412096e-01	1
COL4A3BP	253484	500	37	140725	38350	0	1	0	0	50	3	1516550	4.418732e-01	1
CLINT1	227687	916	44	122000	31225	0	1	0	0	50	3	1432225	4.418870e-01	1
ENPP5	62118	819	16	89400	22675	0	1	0	0	50	6	1414750	4.424691e-01	1
DHX58	2171374	206	37	126325	35000	0	1	0	0	50	1	1255400	4.427980e-01	1
SLITRK4	4706	NaN	-30	155775	41575	0	1	0	0	50	2	1611250	4.433457e-01	1
ZNF518B	218121	1074	15	195450	52675	0	1	0	0	50	0	1273875	4.433623e-01	1
OR5J2	10101	1007	-38	54175	16250	0	1	0	0	50	15	1578575	4.436505e-01	1
ZDHHC11	843639	408	28	126150	32550	0	1	0	0	50	4	1808900	4.448452e-01	1
HS6ST1	406221	635	24	71475	21875	0	1	0	0	50	4	1452250	4.454694e-01	1
CHST8	487426	623	-26	86575	23200	0	1	0	0	50	2	1257225	4.456501e-01	1
PPP1R3A	12173	914	-21	201975	52275	0	1	0	0	50	1	1484025	4.461218e-01	1
COBLL1	76781	413	-4	224125	62000	0	1	0	0	50	0	1469975	4.463046e-01	1
DOK1	1019591	315	50	91650	24250	0	1	0	0	50	4	1534775	4.466589e-01	1
RBL1	822888	309	42	195300	52775	0	1	0	0	50	2	1492950	4.467985e-01	1
FAM83C	1290513	170	45	127500	43050	0	1	0	0	50	3	1643325	4.468904e-01	1
MON1B	60048	1058	-19	106450	29100	0	1	0	0	50	3	1504225	4.470064e-01	1
CAP1	873408	387	23	92050	24175	0	1	1	0	28	3	1009000	4.470125e-01	1
PLOD3	1022626	258	39	146525	39375	0	1	0	0	50	0	1377150	4.484019e-01	1
PLXNC1	218710	580	31	291575	78650	0	2	0	0	50	2	1490325	4.487505e-01	1
EPB41	619053	227	30	165750	42400	0	1	0	0	50	1	1427250	4.487681e-01	1
FAM186B	2227486	224	53	166950	45125	0	1	1	0	50	1	1588450	4.488354e-01	1
AMOTL1	332670	472	-7	171875	49225	0	1	0	0	50	2	1846650	4.494212e-01	1
SRSF11	296676	445	-11	98000	26450	0	1	0	0	50	4	1410125	4.503236e-01	1
APBB2	227095	394	39	152250	37275	0	1	0	0	50	1	1394900	4.504745e-01	1
SOX3	24994	NaN	-22	74925	26250	0	1	0	0	50	10	1981275	4.510417e-01	1
ZNF761	361546	876	-58	150475	33600	0	1	0	0	50	2	1375850	4.513132e-01	1
ISM1	117713	704	-35	83175	23225	0	1	0	0	50	9	1745275	4.515181e-01	1
TBX18	28205	623	-12	107475	33200	0	1	0	0	50	5	1817025	4.522078e-01	1
RBAK	1723793	462	34	139175	30650	0	1	0	0	50	1	1151075	4.525732e-01	1
MCCC1	275779	546	22	146450	34100	0	1	0	0	50	4	1522950	4.527098e-01	1
RNF157	1737490	208	23	128400	36500	0	1	0	0	50	4	1855700	4.528845e-01	1
ST3GAL6	338260	516	10	88025	19650	0	1	0	0	50	7	1544900	4.533400e-01	1
OC90	100916	999	6	88025	24925	0	1	0	0	32	4	997750	4.535535e-01	1
FLI1	187976	647	20	96875	22450	0	1	0	0	50	3	1208450	4.536388e-01	1
ENC1	293932	567	26	119825	29750	0	1	0	0	50	5	1739050	4.542133e-01	1
AARS	1335968	139	42	176050	49975	0	1	1	0	50	1	1604550	4.542547e-01	1
COG5	492317	753	18	161975	44350	0	1	0	0	50	1	1278450	4.543091e-01	1
SMCR8	957114	254	9	170250	46700	0	1	0	0	50	0	1294500	4.546414e-01	1
SF3B1	736523	276	30	240725	66800	0	1	0	0	50	1	1620100	4.554290e-01	1
LEPROT	239577	511	-3	29625	7500	0	1	0	0	8	0	223550	4.555196e-01	1
EZH2	564321	434	13	147750	34575	0	1	0	0	50	2	1535350	4.557496e-01	1
ANO10	106227	518	29	131425	32000	0	1	0	0	50	7	1704075	4.565811e-01	1
EMILIN2	564910	468	37	185800	54625	0	1	0	0	50	1	1716100	4.567740e-01	1
G2E3	354135	695	-10	134725	31875	0	1	0	0	39	2	1242850	4.578514e-01	1
TTLL6	727820	415	24	170750	43075	0	1	0	0	50	3	2069700	4.579984e-01	1
SLFN13	763419	456	18	166975	42550	0	1	0	0	50	1	1352100	4.580647e-01	1
RORC	1014595	212	33	95975	27225	0	1	0	0	50	3	1279200	4.585562e-01	1
CYLD	279624	792	2	187175	47625	0	1	1	0	50	1	1476650	4.587326e-01	1
AGTR2	224760	NaN	7	67225	18200	0	1	0	0	12	0	422800	4.594192e-01	1
USPL1	373046	369	63	198775	53700	0	1	0	0	50	1	1473025	4.596564e-01	1
NDC1	535585	319	24	126575	34575	0	1	0	0	39	2	1199300	4.609482e-01	1
CYFIP1	352283	539	-19	260975	69075	0	1	0	0	50	11	1960550	4.614260e-01	1
OR1L3	409923	553	12	56250	16875	0	1	0	0	50	10	1194075	4.614550e-01	1
NFATC4	897133	265	40	185275	58325	0	1	0	0	50	1	1826875	4.617467e-01	1
LILRB3	717623	458	-6	115000	33550	0	1	0	0	50	3	1265175	4.617862e-01	1
ZNF224	544061	558	-31	137100	30500	0	1	0	0	50	2	1202100	4.618865e-01	1
GABRA6	12083	986	-6	91200	23875	0	1	0	0	50	7	1315700	4.626407e-01	1
PTPRR	157760	458	-26	142325	35525	0	1	1	0	50	5	1812225	4.627866e-01	1
ICA1L	600089	387	25	107175	20800	0	1	0	0	50	4	1471950	4.628287e-01	1
FZD4	195696	281	-12	97100	27375	0	1	0	0	50	6	1638225	4.630053e-01	1
CREB3L4	2028800	222	34	77875	21200	0	1	0	0	50	8	1305950	4.630227e-01	1
ZC3H12B	321325	NaN	10	149650	40875	0	1	0	0	50	5	1657625	4.631955e-01	1
BRD9	875343	491	30	130100	25350	0	1	0	0	50	2	1436550	4.633137e-01	1
MAU2	920442	232	2	113575	32150	0	1	0	0	50	1	1184775	4.635599e-01	1
YES1	398625	360	44	101600	27100	0	1	0	0	50	6	1534500	4.638653e-01	1
NRG1	28018	952	-32	222550	64100	0	3	0	0	50	8	1505225	4.639839e-01	1
EP300	1167197	154	42	437200	121150	0	3	1	0	50	2	1621925	4.643680e-01	1
HUNK	341416	624	12	131125	35825	0	1	0	0	50	1	1277375	4.650690e-01	1
RTTN	64673	504	37	407900	109725	0	2	0	0	50	1	1502825	4.662360e-01	1
SLC38A2	755445	311	14	104425	25275	0	1	1	0	28	1	827150	4.666213e-01	1
PCDHA10	NaN	NaN	NaN	172950	54400	0	1	0	0	50	9	2775075	4.670296e-01	1
SLC46A2	514712	498	10	84350	26075	0	1	0	0	50	6	1377500	4.671645e-01	1
ENPP2	255492	552	7	177625	44900	0	1	0	0	14	0	466775	4.672295e-01	1
NOX4	30048	1071	-25	125925	29400	0	1	0	0	50	9	2168925	4.673799e-01	1
CEP104	249714	412	32	174725	45000	0	1	0	0	50	1	1559700	4.678508e-01	1
PMS2	NaN	NaN	NaN	157875	41125	0	1	0	0	50	9	2761800	4.690527e-01	1
TMEM168	160383	814	-16	132000	34300	0	1	0	0	50	4	1614175	4.691167e-01	1
FOLH1	11046	1009	-19	145550	38600	0	1	0	0	50	4	1547525	4.693559e-01	1
SEMA3C	114018	419	-27	143950	36775	0	1	0	0	50	4	1642125	4.696360e-01	1
LEMD2	1565139	428	28	92375	28300	0	1	0	0	50	3	1328650	4.700473e-01	1
DPYSL5	1261383	378	36	105425	30200	0	1	0	0	50	4	1352725	4.700531e-01	1
FLG	433645	548	21	706425	209225	0	13	0	0	11	0	482650	4.700573e-01	1
KNTC1	917926	215	37	415775	107200	0	3	0	0	50	1	1402575	4.701254e-01	1
KLHL8	271051	327	43	119600	29925	0	1	0	0	50	4	1475675	4.704056e-01	1
INPP5J	731144	218	40	179125	57250	0	1	0	0	50	2	1818500	4.709914e-01	1
LRRK2	31336	994	12	466400	121600	0	2	0	0	10	0	551250	4.711249e-01	1
ZNF282	639444	254	30	119950	34375	0	1	0	0	50	2	1435150	4.713141e-01	1
KLHL36	567037	187	33	110400	32000	0	1	0	0	50	2	1492900	4.729218e-01	1
SLC46A3	167695	629	37	87775	23900	0	1	0	0	50	4	1112925	4.730234e-01	1
C12orf50	152672	507	-36	80800	18350	0	1	0	0	50	10	1374650	4.736885e-01	1
ARL13B	85478	1310	-13	84700	19425	0	1	0	0	50	9	1704900	4.744331e-01	1
FOXRED2	1191841	195	30	123550	36925	0	1	0	0	50	1	1300125	4.750073e-01	1
KIAA2012	NaN	NaN	NaN	216450	55925	0	1	0	0	50	9	2776600	4.758574e-01	1
RNF20	112827	872	-13	181750	46275	0	1	0	0	50	6	2345200	4.768333e-01	1
STAT5B	2101162	190	31	145150	39075	0	1	0	0	50	2	1540225	4.768883e-01	1
WDR75	413405	503	12	156925	40100	0	1	0	0	50	6	1268825	4.769142e-01	1
PANX2	944000	242	49	118650	38325	0	1	0	0	50	4	1683425	4.771367e-01	1
ZNF107	200262	1062	-11	165775	37425	0	1	0	0	50	4	1620250	4.774269e-01	1
QSOX1	440831	254	9	132900	40650	0	1	0	0	50	5	1862700	4.777995e-01	1
BMX	188273	NaN	36	129675	30900	0	1	0	0	50	2	1182575	4.778577e-01	1
ARFGEF3	341233	545	21	388375	113375	0	1	1	0	42	2	1425700	4.789903e-01	1
BMPR2	369483	417	30	190300	52850	0	1	0	0	49	2	1610150	4.798172e-01	1
NBR1	1341175	172	25	185975	49800	0	1	0	0	50	2	1551425	4.800455e-01	1
GPR37	34802	462	-24	112025	33675	0	1	0	0	50	2	1263550	4.808674e-01	1
GALNTL6	5263	1023	-13	121550	29525	0	1	0	0	50	8	1686075	4.809753e-01	1
CHADL	NaN	NaN	NaN	130475	48275	0	1	0	0	50	9	2768950	4.812714e-01	1
MMP17	364888	206	17	109200	33550	0	1	0	0	50	3	1493575	4.819422e-01	1
CASC3	1537878	156	32	132775	37000	0	1	0	0	50	4	1518700	4.821525e-01	1
ZNF599	932476	607	-52	110225	27500	0	1	0	0	50	12	2166400	4.823537e-01	1
TSHZ3	8215	1022	-74	191200	54100	0	2	0	0	50	4	1140600	4.825008e-01	1
ZNF438	89942	603	20	162650	41150	0	1	0	0	50	2	1439850	4.831984e-01	1
PIK3AP1	794261	622	28	146275	41425	0	1	0	0	50	4	1935650	4.833381e-01	1
FKBP6	902769	422	52	66700	18500	0	1	0	0	50	14	1952100	4.833429e-01	1
DLL1	374629	631	-23	132450	37100	0	1	0	0	50	2	1435200	4.835776e-01	1
STK11IP	548994	487	35	202800	65175	0	1	0	0	50	1	1797775	4.840959e-01	1
TMTC2	61571	1375	-11	157650	42475	0	1	1	0	50	8	1730350	4.842998e-01	1
MYO1H	438867	470	39	191575	49950	0	1	0	0	50	1	1574250	4.843430e-01	1
MAGEA6	203033	NaN	-1	59625	16200	0	1	0	0	21	2	597675	4.845769e-01	1
ZNF347	392290	946	-49	159825	38625	0	1	0	0	50	2	1255650	4.855706e-01	1
NXPE2	NaN	NaN	NaN	103600	26175	0	1	1	0	34	7	1317950	4.855950e-01	1
HKDC1	726042	168	42	165450	47625	0	1	0	0	50	1	1472250	4.862460e-01	1
HHIP	143634	1116	-6	138625	35775	0	1	0	0	42	2	1150025	4.867692e-01	1
NPR3	477035	487	-15	108550	30575	0	1	0	0	50	6	1704325	4.870566e-01	1
DGKH	191275	407	57	235725	61575	0	1	0	0	50	0	1480350	4.871913e-01	1
TRPC4AP	1128095	236	45	145275	40525	0	1	0	0	50	4	1896475	4.871941e-01	1
PLA2G4A	265620	592	-18	140975	35150	0	1	0	0	50	5	1510000	4.878068e-01	1
FHOD3	336896	728	61	297975	76625	0	2	0	0	50	2	1366250	4.880039e-01	1
PRMT5	1177534	225	34	134050	30900	0	1	0	0	50	1	1118175	4.880893e-01	1
NAT10	769733	358	33	189575	53075	0	1	0	0	50	1	1518000	4.881887e-01	1
SMC1B	461206	199	17	229775	56550	0	1	0	0	50	0	1405725	4.891388e-01	1
XKR4	93897	925	-13	114350	34025	0	1	0	0	50	4	1629750	4.899620e-01	1
SHCBP1	422519	419	-38	124550	31975	0	1	0	0	50	5	1411350	4.906589e-01	1
CYP27A1	1077853	296	40	99275	26950	0	1	0	0	50	7	1698150	4.910879e-01	1
CNTN2	655446	431	37	185950	57475	0	1	0	0	50	0	1417600	4.911387e-01	1
APBA2	161108	927	-21	140025	37075	0	1	0	0	50	4	1666325	4.913427e-01	1
PREPL	433205	522	29	160900	35500	0	1	0	0	50	2	1409825	4.919041e-01	1
PCDH8	248822	638	27	180325	63250	0	1	0	0	50	0	1238975	4.929037e-01	1
CNTNAP3B	NaN	NaN	NaN	237275	67975	0	4	3	0	34	9	1359750	4.931454e-01	1
HSPH1	194024	518	35	174375	42175	0	1	0	0	50	2	1392975	4.935506e-01	1
DACT2	NaN	NaN	NaN	144325	47275	0	1	0	0	50	9	2767950	4.938094e-01	1
CCDC175	NaN	NaN	NaN	153850	35975	0	1	0	0	50	9	2756650	4.945267e-01	1
TRAFD1	730140	239	40	116275	27350	0	1	0	0	50	7	1901450	4.965319e-01	1
PHF20	1341124	136	44	186900	48325	0	1	0	0	50	2	1537850	4.966278e-01	1
FBXL7	13845	956	-27	93425	26925	0	1	0	0	50	8	1787375	4.968300e-01	1
FSTL4	599945	623	42	152500	43225	0	1	0	0	50	3	1592775	4.972532e-01	1
ITGA8	110825	853	-3	197350	53925	0	1	0	0	50	1	1421175	4.973364e-01	1
PCDHGA9	NaN	NaN	NaN	164125	51750	0	1	0	0	50	9	2772425	4.973723e-01	1
SCN7A	68529	918	-11	315975	80200	0	2	0	0	50	5	2086500	4.974836e-01	1
HDX	20850	NaN	-20	128850	33400	0	1	0	0	50	6	1489550	4.981400e-01	1
RBBP8	254087	158	40	182850	36650	0	1	0	0	50	1	1252375	4.986416e-01	1
ZNF721	553434	644	19	176825	42725	0	1	0	0	50	2	1289950	4.987168e-01	1
ZFP64	145657	427	-8	195475	52225	0	1	0	0	50	0	1512850	4.989643e-01	1
TEX14	735964	268	13	274725	73650	0	1	0	0	50	5	2226725	4.990707e-01	1
ZNF573	623089	829	-44	144725	33350	0	1	0	0	50	3	1183700	4.991893e-01	1
POLR2B	570731	443	33	223150	56775	0	1	0	0	50	1	1529475	4.994444e-01	1
TMEM67	234269	416	15	196200	49525	0	1	1	0	50	2	1437000	4.996737e-01	1
ASXL3	7579	1014	-10	393950	115500	0	4	2	0	50	8	1746875	4.996758e-01	1
GRHL3	893155	198	22	130350	32000	0	1	0	0	50	2	1152150	5.003064e-01	1
FRY	221552	488	40	552950	148075	0	3	1	0	50	1	1400250	5.003647e-01	1
PLS3	231348	NaN	3	128550	31125	0	1	0	0	50	6	1508525	5.007847e-01	1
ZNF227	618477	671	-31	157300	33225	0	1	0	0	50	3	1273725	5.012895e-01	1
UHRF1BP1	1047481	242	24	259950	74375	0	1	0	0	50	0	1614100	5.012981e-01	1
NEK5	407938	432	42	137250	30950	0	1	1	0	50	6	1632225	5.019140e-01	1
PDS5B	243309	471	50	269450	69025	0	1	0	0	50	1	1821375	5.020859e-01	1
PPM1A	281503	630	36	95500	18050	0	1	0	0	50	4	1124325	5.023895e-01	1
EML4	251363	292	17	181725	48950	0	1	0	0	50	1	1284350	5.026078e-01	1
HRNR	486922	468	25	482525	160925	0	17	2	0	8	4	364400	5.029032e-01	1
CCSER1	104011	1180	-4	170825	45500	0	1	0	0	37	0	1001175	5.032981e-01	1
HSP90AB1	1037256	312	54	136575	34300	0	1	0	0	50	3	1308275	5.044443e-01	1
SMARCD2	1446139	380	27	104150	27750	0	1	0	0	50	4	1336075	5.050066e-01	1
CCP110	349996	491	21	193400	47475	0	1	0	0	50	3	1826975	5.052129e-01	1
ROCK1	185443	407	-6	263475	60250	0	1	0	0	50	0	1541525	5.052325e-01	1
ZNF33A	139504	916	-19	158100	36100	0	1	0	0	50	4	1626350	5.055056e-01	1
CPS1	158852	465	-1	280225	76850	0	4	0	0	11	0	409125	5.060559e-01	1
PGBD1	273319	502	35	150950	38100	0	1	0	0	50	3	1295600	5.060980e-01	1
DPP8	620582	187	39	176475	43625	0	1	0	0	41	1	1256150	5.063635e-01	1
AVIL	1106109	238	40	152000	39925	0	1	0	0	50	2	1257200	5.076323e-01	1
MMRN1	39671	703	-11	221125	59675	0	1	0	0	50	5	2229825	5.077029e-01	1
ME3	346701	316	1	118050	33500	0	1	0	0	50	5	1550875	5.078484e-01	1
PDE3A	92407	514	-28	201475	60450	0	1	1	0	50	2	1701875	5.081365e-01	1
BICD2	573438	393	45	150775	44950	0	1	0	0	50	2	1690450	5.083207e-01	1
NAV2	164305	496	9	460100	132875	0	2	0	0	22	0	796625	5.083884e-01	1
HEPHL1	363497	702	-19	210075	56875	0	1	0	0	50	0	1163125	5.091205e-01	1
SLC25A13	149460	802	2	123400	35925	0	1	0	0	6	0	250775	5.092213e-01	1
NFKB1	376672	311	41	182575	50600	0	1	0	0	50	5	1507850	5.092549e-01	1
RALGPS2	364466	434	-2	116100	28600	0	1	1	0	50	5	1412775	5.096614e-01	1
SLC12A5	630342	381	51	230650	64150	0	1	0	0	50	0	1644125	5.107196e-01	1
SKIV2L2	344578	395	38	201200	46325	0	1	0	0	50	2	1617450	5.115391e-01	1
RNF19B	858954	233	33	131225	38575	0	1	0	0	50	2	1321875	5.117568e-01	1
ATP13A3	324325	269	27	240100	62650	0	1	0	0	50	2	1849125	5.119925e-01	1
PCDH11Y	0	0	0	257450	70875	0	1	0	0	43	0	1357225	5.126825e-01	1
UTP14C	385945	461	41	145025	37025	0	1	0	0	50	5	1644800	5.129622e-01	1
ZNF615	444655	838	-57	146625	34575	0	1	0	0	50	2	1177450	5.135942e-01	1
PCDHA2	861651	606	2	170825	54800	0	1	0	0	50	2	1651550	5.140456e-01	1
SLC6A9	875223	214	39	162125	44150	0	1	0	0	50	1	1435950	5.141476e-01	1
ARHGAP22	NaN	NaN	NaN	155300	41775	0	1	0	0	50	9	2762450	5.146319e-01	1
USP29	311003	924	-64	172900	43025	0	1	0	0	50	3	1365575	5.167619e-01	1
NETO2	542002	532	7	99675	24950	0	1	0	0	50	7	1580200	5.169804e-01	1
SOCS7	1035666	181	22	101450	33275	0	1	0	0	50	5	1330550	5.172439e-01	1
MLXIP	776345	NaN	34	183125	54600	0	1	0	0	50	1	1567250	5.174879e-01	1
COL21A1	263671	483	-11	179025	51375	0	1	0	0	50	2	1356675	5.175381e-01	1
ZNF667	135115	713	-50	123800	27575	0	1	0	0	50	7	1843900	5.175978e-01	1
CASC1	255116	633	18	146675	36150	0	1	1	0	50	4	1482800	5.179663e-01	1
ZNF644	223798	843	-7	245000	61725	0	1	0	0	50	1	1567000	5.181951e-01	1
DCBLD2	337232	411	6	149175	41975	0	1	0	0	50	2	1218000	5.191514e-01	1
ELP2	390096	591	41	170175	39000	0	1	0	0	50	3	1554825	5.191633e-01	1
FLRT2	18925	671	-45	123875	34550	0	1	1	0	50	11	1940300	5.191652e-01	1
ATP13A5	141358	851	1	223300	60675	0	1	0	0	18	2	628575	5.194307e-01	1
CBWD1	230380	398	-4	90650	22525	0	1	0	0	18	0	505750	5.198835e-01	1
ACSS2	1004645	205	44	140650	32200	0	1	0	0	50	5	1830050	5.200884e-01	1
TIMMDC1	290702	599	38	56800	12725	0	1	1	0	21	1	446650	5.204242e-01	1
FAM193A	637151	209	46	244025	64550	0	1	0	0	50	0	1493450	5.212569e-01	1
C19orf68	NaN	NaN	NaN	158850	52425	0	1	0	0	50	9	2773100	5.223168e-01	1
RSBN1	318105	406	18	144275	40225	0	1	0	0	50	4	1690975	5.225319e-01	1
SLC45A4	277190	239	57	159175	45625	0	1	0	0	50	1	1448500	5.225546e-01	1
WDR87	NaN	NaN	NaN	521225	138400	0	1	1	0	50	10	2859075	5.226779e-01	1
ALG13	124127	NaN	20	243700	57575	0	1	0	0	44	0	1328775	5.227729e-01	1
TUT1	2695768	217	42	157450	52150	0	1	0	0	49	3	1592575	5.229153e-01	1
CLCA1	279518	762	-8	165350	47125	0	1	1	0	50	4	1689225	5.232535e-01	1
SYT16	215309	626	-6	119125	30275	0	1	0	0	50	7	1790775	5.233870e-01	1
DENND2C	626568	394	8	179150	44800	0	2	1	0	50	5	1375125	5.235112e-01	1
IL10RA	581910	576	49	116475	32250	0	1	0	0	50	5	1319625	5.241066e-01	1
NAALAD2	131926	1141	-22	146700	35150	0	1	0	0	50	5	1634200	5.241690e-01	1
MYO3B	324392	844	28	251700	66325	0	1	0	0	50	2	1862125	5.245865e-01	1
LRIG3	21039	678	-29	213125	58900	0	3	0	0	21	1	539250	5.246244e-01	1
ZNF792	903994	549	-57	118650	29725	0	1	0	0	50	9	2158000	5.246316e-01	1
ZC3H6	593451	449	24	218075	57350	0	1	0	0	50	2	1484200	5.246464e-01	1
AMBRA1	880494	212	45	236075	71050	0	1	0	0	50	1	1772875	5.247568e-01	1
RGPD3	NaN	NaN	NaN	319600	85475	0	2	0	0	50	9	2806150	5.251338e-01	1
HNRNPUL2	2425755	248	51	136475	37775	0	1	0	0	50	2	1381950	5.253329e-01	1
TBC1D22A	310166	538	-25	121100	26550	0	1	0	0	50	7	1888700	5.257100e-01	1
F13B	220645	802	-30	122400	30625	0	1	0	0	50	8	1740975	5.261536e-01	1
ANKRD44	744603	444	27	192175	52500	0	1	0	0	50	2	1528200	5.264706e-01	1
XDH	99156	725	18	241425	69875	0	1	0	0	50	0	1434675	5.273890e-01	1
CSF1R	1127889	228	50	183350	50200	0	1	0	0	50	2	1533800	5.282116e-01	1
ZFP28	135553	817	-69	162675	43425	0	1	0	0	50	5	1680175	5.284316e-01	1
NSMAF	200152	574	17	184500	46900	0	2	1	0	50	3	1136775	5.285089e-01	1
TRPC4	72221	573	-19	181775	46600	0	1	1	0	50	3	1534675	5.285102e-01	1
SPATA5	100687	528	11	160200	46525	0	1	0	0	50	6	1752775	5.288096e-01	1
LARP1	549658	179	27	183700	51175	0	1	0	0	48	2	1515825	5.300079e-01	1
PIK3CD	533533	204	35	197325	55525	0	1	0	0	50	0	1462200	5.303404e-01	1
SEMA4D	163051	596	34	205300	51075	0	1	0	0	50	0	1350400	5.314729e-01	1
KCNK2	363438	818	-28	86675	20150	0	1	0	0	50	7	1319250	5.317724e-01	1
ZNF836	460879	901	-41	182575	44075	0	1	1	0	50	2	1369625	5.328427e-01	1
BCLAF1	286851	153	21	174100	43000	0	1	0	0	50	4	1869075	5.329421e-01	1
ZEB2	56402	621	16	238100	59625	0	2	1	0	50	6	1475500	5.335631e-01	1
SLC24A1	501873	240	44	214100	58650	0	1	0	0	50	1	1443475	5.337574e-01	1
SCAF8	146505	412	17	245675	71675	0	1	0	0	50	0	1350750	5.339832e-01	1
ADD2	659649	592	24	153525	38525	0	1	0	0	50	4	1846500	5.342550e-01	1
OXR1	124540	888	-2	191975	47325	0	1	0	0	50	2	1497425	5.347165e-01	1
AXIN2	212714	773	-26	158975	44350	0	1	0	0	7	0	353300	5.349912e-01	1
SNTG1	2777	1189	-32	108450	26250	0	1	0	0	50	9	1589425	5.351307e-01	1
CCDC73	408431	441	4	206525	47050	0	1	0	0	50	2	1403850	5.357920e-01	1
ZNF750	711691	350	16	128500	39625	0	1	0	0	50	2	1172975	5.360109e-01	1
NFE2L3	910990	445	39	127625	36175	0	1	1	0	50	3	1282125	5.363394e-01	1
SH3TC2	350600	254	15	241000	70050	0	1	0	0	50	0	1470525	5.364019e-01	1
CGNL1	189519	561	10	236525	63375	0	2	0	0	28	1	865250	5.364770e-01	1
MAP4	1023686	249	35	218400	65500	0	1	0	0	50	0	1165425	5.373761e-01	1
CPT2	527317	391	27	121250	34100	0	1	0	0	37	3	1057925	5.376946e-01	1
UBAP2	777874	170	29	217400	55475	0	1	0	0	50	2	1616400	5.379321e-01	1
FANCI	642890	400	25	251775	63525	0	1	0	0	50	2	1758575	5.382602e-01	1
CYFIP2	266925	1129	33	241350	61850	0	1	0	0	50	0	1565425	5.385125e-01	1
ADAMTS14	546305	566	37	217150	65425	0	1	0	0	50	1	1738675	5.387975e-01	1
GRIK4	298412	678	31	177950	49975	0	1	0	0	50	0	1259575	5.389344e-01	1
MYOM1	593610	424	50	311200	84075	0	1	0	0	50	0	1801925	5.397590e-01	1
TBX3	32369	548	-30	139175	40400	0	1	0	0	50	2	1399650	5.402530e-01	1
SLC26A8	876298	407	33	195900	53125	0	1	0	0	50	2	1579900	5.405745e-01	1
ARMCX5	95798	NaN	27	118725	27650	0	1	0	0	50	8	1731100	5.405896e-01	1
CDH9	39282	1140	-26	145050	38225	0	1	0	0	50	5	1596700	5.405989e-01	1
FAM160A2	466636	728	4	177675	59500	0	1	0	0	50	2	1635775	5.416878e-01	1
TSHZ2	102643	626	-18	214725	54150	0	1	0	0	50	3	1871750	5.421618e-01	1
PCDHGA12	NaN	NaN	NaN	163725	51725	0	1	0	0	50	9	2772400	5.421920e-01	1
IFITM3	1454043	344	48	25800	7050	0	1	0	0	6	3	247000	5.426750e-01	1
SF1	2261775	230	61	166225	29275	0	1	0	0	50	2	1641250	5.428970e-01	1
ERVW-1	NaN	NaN	NaN	107425	28825	0	1	1	0	34	7	1320600	5.433031e-01	1
KCNH6	934619	247	-1	177325	53200	0	1	0	0	50	0	1243750	5.436004e-01	1
ELP3	417570	338	41	109150	26100	0	1	0	0	50	7	1570025	5.441533e-01	1
SEMA3D	17511	646	-28	143825	37000	0	1	0	0	50	5	1372800	5.441938e-01	1
MPO	838530	401	15	132950	40350	0	1	0	0	50	3	1361700	5.442720e-01	1
USP19	1898051	203	36	261475	78975	0	1	0	0	50	0	1673725	5.444783e-01	1
TMPRSS7	265735	336	21	137575	37000	0	1	0	0	50	5	1549300	5.446171e-01	1
SAMD9L	362550	625	8	301625	72450	0	1	0	0	50	0	1419500	5.448031e-01	1
TAF2	272257	591	13	225450	55400	0	1	0	0	50	1	1330175	5.448647e-01	1
ANKRD13B	719319	383	30	115775	33800	0	1	0	0	50	4	1435275	5.451774e-01	1
CDHR1	216191	860	-17	171875	51050	0	2	0	0	18	1	590925	5.452052e-01	1
CCPG1	267069	396	11	158650	35125	0	1	0	0	50	5	1745675	5.458669e-01	1
ZNF564	2026532	472	-13	103575	24225	0	1	0	0	50	8	1475575	5.461019e-01	1
RPRD2	1460825	163	36	254900	79600	0	1	0	0	50	2	1937500	5.463769e-01	1
TICRR	804572	319	27	337200	101400	0	2	1	0	50	4	1684475	5.471298e-01	1
PARD3B	51582	973	-1	224875	64325	0	1	0	0	50	1	1458750	5.472742e-01	1
ESYT3	201756	408	19	162800	46675	0	1	0	0	50	1	1219875	5.485683e-01	1
NWD1	947233	293	35	284800	85575	0	1	0	0	50	0	1774025	5.486043e-01	1
ABCB11	223582	560	1	240925	66750	0	1	0	0	50	1	1475775	5.487190e-01	1
NDC80	374218	390	0	124625	27475	0	1	0	0	50	5	1353975	5.488110e-01	1
DMBT1	335358	404	2	429925	130025	0	7	2	0	50	5	1444400	5.488565e-01	1
DYNC1I1	184459	747	-7	127625	33925	0	1	0	0	35	3	1096550	5.498554e-01	1
BMP3	10953	1083	4	86025	24200	0	1	0	0	21	1	634850	5.499150e-01	1
ZNF746	588536	467	17	114625	35550	0	1	1	0	50	5	1422675	5.508622e-01	1
COL18A1	513400	481	41	308775	107975	0	1	0	0	24	1	831250	5.514314e-01	1
ZNF18	42879	557	-52	108825	26375	0	1	0	0	50	6	1368175	5.521264e-01	1
GRIP1	228672	944	-6	196325	56050	0	1	0	0	44	1	1185800	5.522354e-01	1
CCDC171	150665	600	-9	251275	61950	0	1	0	0	50	2	1637500	5.523408e-01	1
STK10	329023	272	49	185150	45975	0	1	0	0	50	0	1305475	5.529335e-01	1
MUT	64105	1139	-14	136350	38350	0	1	0	0	50	8	1907150	5.534169e-01	1
BAZ1A	615028	184	24	294700	75100	0	2	0	0	50	2	1439700	5.541751e-01	1
SLC12A1	263035	455	-25	214325	58200	0	1	0	0	50	4	1787975	5.543151e-01	1
CPSF2	337384	415	29	148575	36900	0	1	0	0	25	1	892100	5.549783e-01	1
EPS15L1	793775	258	19	179200	43400	0	1	0	0	50	1	1295200	5.550083e-01	1
TESPA1	246749	748	11	118625	27625	0	1	0	0	23	1	772775	5.552349e-01	1
DCLK1	82515	1033	-14	149475	40725	0	1	0	0	50	4	1653975	5.554131e-01	1
PIK3C3	38836	1300	13	172975	43375	0	1	0	0	50	5	1584675	5.556725e-01	1
STXBP5	94997	696	-5	209750	59050	0	1	0	0	50	2	1379325	5.565696e-01	1
PDGFRB	1065098	228	49	205650	58275	0	1	0	0	50	1	1535900	5.566830e-01	1
SARDH	720319	481	29	172575	50975	0	1	0	0	50	3	1710425	5.573762e-01	1
OR11H1	69794	916	-70	56825	16750	0	1	1	0	7	4	314250	5.584229e-01	1
LIPE	704668	235	34	192350	61850	0	1	0	0	50	0	1288375	5.585305e-01	1
ZNF17	451095	869	-24	128825	30950	0	1	1	0	50	6	1290525	5.588413e-01	1
ATP2C1	313762	475	19	195500	48875	0	1	0	0	50	3	1655825	5.589868e-01	1
SH3PXD2A	539433	300	35	196375	58175	0	1	0	0	50	2	1661725	5.596212e-01	1
KAZN	NaN	NaN	NaN	164150	45975	0	1	0	0	50	9	2766650	5.597183e-01	1
ACAD10	599161	203	33	200100	55550	0	1	0	0	50	1	1367950	5.608642e-01	1
KIF12	244063	558	0	97075	29175	0	1	0	0	23	1	742000	5.609882e-01	1
C2orf16	1192670	306	41	346750	100675	0	2	2	0	50	7	1984925	5.612461e-01	1
CD163	665695	608	13	217000	58800	0	1	0	0	50	2	1521200	5.613534e-01	1
JAK2	255685	634	28	216300	52500	0	1	0	0	50	1	1286550	5.616462e-01	1
ARNTL	296688	414	13	138450	31500	0	1	0	0	50	5	1506900	5.622001e-01	1
RNF123	1551582	271	48	245675	72225	0	1	0	0	50	0	1574275	5.627129e-01	1
ATP11B	228613	559	16	226200	55525	0	1	0	0	50	2	1561050	5.632527e-01	1
ZFYVE16	318922	590	33	285550	72475	0	1	0	0	50	1	1516125	5.633538e-01	1
SNX14	393321	384	19	183475	45000	0	1	0	0	50	5	1678975	5.646809e-01	1
GTPBP1	1291659	272	73	144350	41500	0	1	0	0	44	1	1076725	5.650358e-01	1
MTMR10	279767	591	22	147650	34500	0	1	1	0	50	9	1709650	5.653797e-01	1
USP49	429516	341	40	128950	35625	0	1	0	0	50	6	1630975	5.661958e-01	1
ANKRD18A	NaN	NaN	NaN	185425	44750	0	1	0	0	50	9	2765425	5.664329e-01	1
WDR60	338838	241	3	203425	46300	0	1	0	0	50	2	1602175	5.665015e-01	1
GSPT2	126151	NaN	16	112400	31425	0	1	0	0	16	1	716725	5.673550e-01	1
PCDHGC3	665835	568	9	170675	54275	0	1	0	0	50	4	1741250	5.677322e-01	1
PUM1	498145	189	36	226925	63700	0	1	0	0	50	1	1349425	5.680725e-01	1
CD163L1	931883	567	13	267775	73225	0	2	1	0	50	4	1469475	5.689943e-01	1
PRSS23	230637	198	-7	95000	24875	0	1	0	0	21	1	623550	5.693366e-01	1
ANTXR2	62176	905	6	98900	26575	0	1	0	0	44	5	1107525	5.697644e-01	1
DDX10	250455	616	2	166475	41550	0	1	0	0	50	4	1465350	5.701940e-01	1
ARHGAP35	1201856	207	29	269075	74000	0	1	0	0	50	0	1413250	5.721803e-01	1
NISCH	1096247	192	55	280550	84450	0	1	0	0	50	0	1775275	5.732058e-01	1
SCN8A	575393	464	27	360950	95675	0	2	0	0	48	3	1543525	5.736533e-01	1
AP3B1	262852	592	40	203750	54400	0	1	1	0	50	2	1380025	5.745100e-01	1
FAM135A	114193	606	11	294650	72800	0	1	0	0	50	3	1417900	5.745604e-01	1
ATP8B3	2180359	206	29	249575	66625	0	1	0	0	50	0	1581175	5.747002e-01	1
PDE3B	364855	539	-14	201125	57250	0	2	0	0	50	8	1590625	5.757609e-01	1
MTRR	66042	1013	-9	135775	35975	0	1	0	0	50	7	1509750	5.757704e-01	1
ATP9B	91487	731	13	227225	53825	0	1	0	0	50	1	1535750	5.761597e-01	1
CLCN6	524980	196	41	164100	47075	0	1	0	0	50	1	1154350	5.762378e-01	1
FHDC1	227983	342	25	200850	61850	0	1	0	0	50	2	1466775	5.772125e-01	1
VCAN	253331	529	0	601675	174075	0	3	0	0	35	0	985925	5.785028e-01	1
PTPN13	239175	533	31	456125	123950	0	2	1	0	50	3	1640450	5.788889e-01	1
DENND5A	672390	330	31	241150	58900	0	1	0	0	50	3	1683650	5.796086e-01	1
KIAA0586	290827	454	33	309050	78325	0	1	0	0	50	1	1635200	5.806316e-01	1
YTHDC2	171693	686	10	263375	71250	0	2	0	0	46	5	1691925	5.807916e-01	1
SREBF1	1129921	260	21	220875	67800	0	1	0	0	50	1	1648025	5.810661e-01	1
PLCH2	339388	228	38	284875	87525	0	2	0	0	50	2	1226350	5.815061e-01	1
MTOR	577167	416	32	463250	131175	0	1	0	0	35	0	876725	5.820586e-01	1
DENND3	360825	204	51	241075	66025	0	1	0	0	50	0	1434075	5.822658e-01	1
PROX1	347543	799	-22	140875	36200	0	1	0	0	50	3	1132250	5.828673e-01	1
RASAL1	518680	387	34	149475	44125	0	1	0	0	50	3	1403250	5.829121e-01	1
OR5B2	475497	835	-29	54875	15775	0	1	2	0	13	2	317500	5.836458e-01	1
BRIP1	326357	412	-9	235325	61075	0	1	0	0	50	3	1731425	5.840266e-01	1
ZNF75D	255033	NaN	36	126225	23050	0	1	0	0	50	7	1329550	5.844183e-01	1
B4GALNT3	496097	246	32	179075	51675	0	1	0	0	50	2	1369975	5.858495e-01	1
PTPRZ1	64760	971	-15	417300	115775	0	3	0	0	11	1	375300	5.865031e-01	1
SPATA20	1532661	200	20	163050	42625	0	1	1	0	50	3	1575500	5.870058e-01	1
WDR7	101104	885	38	270625	76150	0	1	0	0	50	2	1549325	5.874691e-01	1
COPB1	365537	228	11	180025	47125	0	1	0	0	50	5	1534975	5.876886e-01	1
MAP3K9	247989	426	43	211075	62900	0	1	0	0	50	3	1795150	5.881538e-01	1
SORBS2	157889	374	-1	302025	76150	0	2	0	0	13	1	573025	5.890715e-01	1
GRIA1	67092	914	-3	183500	47350	0	1	0	0	50	3	1393825	5.893704e-01	1
SMG7	716427	385	25	233625	64175	0	1	0	0	50	4	2078375	5.899282e-01	1
LOXL2	484892	288	41	157125	39250	0	1	0	0	50	2	1212750	5.902365e-01	1
MYH1	76487	723	-50	358450	91575	0	3	1	0	50	8	1926175	5.903913e-01	1
KIAA0753	462930	285	10	183075	47000	0	1	0	0	50	5	1850350	5.911093e-01	1
HYOU1	1390854	195	58	189800	51850	0	1	0	0	50	1	1243875	5.911635e-01	1
CMYA5	263588	684	38	716525	202125	0	2	3	0	50	3	1571775	5.912480e-01	1
ATRX	548517	NaN	8	471925	112650	0	1	0	0	45	4	1375550	5.913747e-01	1
TTC7B	367726	570	20	163525	40625	0	1	0	0	50	6	1676350	5.921968e-01	1
MCTP1	148501	629	22	188675	52775	0	1	0	0	12	0	353425	5.922500e-01	1
ROBO2	22183	1224	-17	268650	75975	0	2	0	0	50	7	1892125	5.923322e-01	1
HELZ	345587	399	-25	361125	98525	0	1	0	0	50	4	1936850	5.925371e-01	1
INO80D	290764	492	23	187250	53425	0	1	1	0	50	5	1702500	5.928123e-01	1
PATL1	431271	409	27	139300	40100	0	1	0	0	30	3	903450	5.929280e-01	1
PPARGC1B	908037	285	49	194625	56450	0	1	0	0	50	4	1727400	5.934848e-01	1
SCN2A	119701	879	-9	376025	98450	0	1	0	0	50	2	2207275	5.938479e-01	1
CRIM1	267484	414	-1	188375	51375	0	1	0	0	39	1	1191725	5.943561e-01	1
FKBP15	448462	456	9	226800	64700	0	3	0	0	10	0	262625	5.948303e-01	1
KLC4	1239021	301	42	149375	34250	0	1	0	0	50	7	2033200	5.956550e-01	1
CDK12	1409087	239	28	267150	78300	0	1	1	0	50	1	1517275	5.957883e-01	1
ACTN3	1343990	194	62	181050	51300	0	1	0	0	50	2	1436525	5.962921e-01	1
GCNT2	254228	404	13	193775	49575	0	1	0	0	50	4	1688450	5.970275e-01	1
ROBO1	72749	790	-19	313575	86850	0	2	1	0	50	4	1575475	5.972950e-01	1
CHL1	25264	796	9	247950	65400	0	1	0	0	11	0	421425	5.975164e-01	1
KLHL14	213836	913	-12	119100	33150	0	1	0	0	50	5	1316050	5.975831e-01	1
AFF1	270752	518	48	228550	60600	0	1	0	0	50	1	1396225	5.980381e-01	1
APP	529745	793	-13	150875	38075	0	1	0	0	50	4	1246200	5.982670e-01	1
FAM120B	366503	600	-4	175275	46125	0	1	0	0	50	5	1157575	5.986422e-01	1
CSMD3	9197	1295	-29	677275	187700	0	2	0	0	40	4	1445900	5.988223e-01	1
ABCA8	295848	637	-41	307650	80775	0	2	0	0	44	5	1366175	6.000311e-01	1
ZBTB21	241619	430	84	193200	52475	0	1	0	0	50	3	1374075	6.003733e-01	1
TDRD5	599875	613	-9	196350	51425	0	1	0	0	50	4	1516675	6.015215e-01	1
KIF21A	76823	675	-19	313000	82250	0	2	0	0	50	6	1950400	6.015994e-01	1
AP1G1	460697	NaN	24	164025	41025	0	1	1	0	50	5	1614725	6.020631e-01	1
NSD1	948717	227	42	480725	134750	0	2	1	0	50	3	1789250	6.028473e-01	1
MME	72464	650	-12	152625	35500	0	1	0	0	50	7	1766475	6.037668e-01	1
PLEKHG1	284652	263	27	253725	68975	0	1	1	0	50	2	1588825	6.042168e-01	1
ZRANB3	542328	676	16	218600	55375	0	2	0	0	22	0	490725	6.042976e-01	1
UNKL	1211641	215	40	152000	40325	0	1	0	0	50	3	1463300	6.047999e-01	1
XPC	308100	258	33	171375	47500	0	1	0	0	50	2	1251900	6.050590e-01	1
DPP10	7721	1178	-22	175900	38525	0	1	0	0	50	6	1603725	6.054011e-01	1
EIF2AK3	118199	366	9	204675	55425	0	1	1	0	50	4	1469625	6.058715e-01	1
ATN1	2704950	211	47	204725	70050	0	1	0	0	50	4	1788975	6.065296e-01	1
PPP1R12B	770535	377	32	198800	53475	0	1	1	0	50	3	1611250	6.067504e-01	1
TMC3	245396	787	28	200125	55275	0	1	0	0	50	3	1454000	6.069544e-01	1
BICD1	387398	460	23	184050	48825	0	1	0	0	50	9	2185800	6.085574e-01	1
SRRT	1339207	433	48	171900	43925	0	1	1	0	50	4	1623350	6.090619e-01	1
COL1A1	1277832	210	26	261200	91275	0	1	0	0	50	2	1690975	6.103454e-01	1
ADCY2	60911	1014	-22	200075	53700	0	1	0	0	50	5	1850100	6.111197e-01	1
NLRP1	1016229	605	10	270975	78600	0	1	0	0	50	4	1694725	6.116530e-01	1
COL17A1	455010	271	19	271850	87975	0	1	0	0	50	1	1450675	6.122712e-01	1
MROH2A	NaN	NaN	NaN	308725	85675	0	1	0	0	50	9	2806350	6.129415e-01	1
MED1	1434634	214	17	285650	80675	0	1	0	0	32	1	1008475	6.129724e-01	1
RPS6KA5	410309	521	27	162050	41675	0	1	1	0	29	2	959225	6.133779e-01	1
NPIPA1	506128	214	23	600	0	0	1	0	0	0	0	0	6.141442e-01	1
IWS1	471209	229	30	154575	36400	0	1	0	0	50	4	1323275	6.142755e-01	1
TRIM37	678139	530	13	187750	46375	0	1	0	0	50	3	1414475	6.142912e-01	1
ACSM5	181483	823	6	107575	30250	0	1	0	0	19	0	519025	6.144117e-01	1
DHX30	843941	197	34	217000	66450	0	1	0	0	50	0	1251375	6.148776e-01	1
ERBB4	20702	1173	-5	240025	64750	0	1	0	0	50	2	1384475	6.151323e-01	1
DGKD	397457	227	33	222300	62650	0	1	0	0	50	1	1383425	6.152586e-01	1
MALRD1	NaN	NaN	NaN	404550	101975	0	2	0	0	50	9	2822650	6.154273e-01	1
PTK2	466681	356	35	221175	49475	0	1	0	0	50	3	1321050	6.155350e-01	1
PTPN3	352374	431	12	203900	47100	0	1	0	0	50	4	1617500	6.159139e-01	1
ABCA5	52620	314	-50	321125	79675	0	1	1	0	50	12	1580200	6.168666e-01	1
ERCC6L	NaN	NaN	NaN	222875	60300	0	1	0	0	50	9	2780975	6.168899e-01	1
ANKS1B	149256	941	-9	260025	66900	0	1	0	0	50	2	1620025	6.181922e-01	1
DIS3	257535	685	2	183675	47650	0	1	0	0	50	3	1324300	6.183744e-01	1
ITIH6	257678	NaN	19	225500	74250	0	1	0	0	50	2	1447375	6.184809e-01	1
NOMO1	518442	343	19	230875	66700	0	1	0	0	50	2	1444675	6.194585e-01	1
HIPK1	350373	545	10	226775	66125	0	1	1	0	38	2	980150	6.208679e-01	1
CFAP43	379380	324	16	312450	77750	0	1	0	0	50	3	1422300	6.216873e-01	1
ADGRA3	101844	818	16	239425	68450	0	2	1	0	29	2	803900	6.224991e-01	1
FAM120A	421454	547	35	211175	62600	0	1	0	0	50	1	1284975	6.228608e-01	1
SLC4A5	1065336	272	45	221000	52525	0	1	0	0	50	4	1752150	6.244515e-01	1
DSCAM	25449	971	-72	362300	105825	0	3	1	0	50	4	1135250	6.251382e-01	1
TNPO2	1959466	226	29	184900	42350	0	1	0	0	50	5	1696925	6.251631e-01	1
PLCB2	851107	167	36	222175	59800	0	1	0	0	50	1	1398700	6.253409e-01	1
ZNF709	1754294	593	0	119625	27575	0	1	0	0	50	11	1720750	6.254477e-01	1
MED23	147816	864	7	257925	67100	0	3	0	0	30	3	852075	6.259321e-01	1
PDCL3	235908	579	9	48100	11875	0	1	0	0	7	0	216700	6.271018e-01	1
TMPRSS15	274061	981	-64	187300	49875	0	1	0	0	50	4	1205325	6.279251e-01	1
CTNNA3	14523	1168	-41	172600	46025	0	1	0	0	50	11	1425025	6.286726e-01	1
STXBP5L	319082	785	-8	223250	59475	0	1	0	0	50	4	1520975	6.290117e-01	1
MAGEL2	94496	904	-55	210150	72150	0	1	0	0	50	1	1171825	6.294626e-01	1
TENM1	NaN	NaN	NaN	488550	136850	0	2	0	0	50	9	2857525	6.296225e-01	1
COL4A2	521715	478	32	305200	101875	0	1	0	0	50	2	1811725	6.304343e-01	1
PCDHB13	915569	724	-11	137675	43925	0	1	0	0	50	9	1695000	6.306805e-01	1
AK9	345757	686	21	370475	89750	0	1	0	0	50	2	2039200	6.310763e-01	1
PRPF4B	182705	353	18	189925	47950	0	1	0	0	50	3	1374025	6.315884e-01	1
SRGAP3	373293	469	22	208225	55000	0	1	0	0	50	10	2325325	6.316487e-01	1
VWA5B2	NaN	NaN	NaN	213450	73950	0	1	0	0	50	9	2794625	6.334375e-01	1
ATP2C2	646239	396	5	177825	51650	0	1	1	0	50	5	1349900	6.336911e-01	1
OGDH	1420793	179	56	199900	52950	0	1	0	0	50	2	1265200	6.352011e-01	1
CCDC180	378658	528	34	314125	80775	0	1	0	0	50	0	1459600	6.355485e-01	1
LRRC37A	372453	231	22	298475	89050	0	1	1	0	50	4	1518550	6.359539e-01	1
IBTK	124946	466	-1	257500	65300	0	1	0	0	39	1	1138125	6.362105e-01	1
PCDH18	87218	686	-17	206575	56650	0	1	0	0	50	6	1956900	6.364037e-01	1
MROH9	385644	965	-9	168475	43500	0	1	0	0	50	6	1354600	6.365440e-01	1
STT3B	270559	511	-4	151750	40550	0	1	0	0	33	2	886175	6.366880e-01	1
PAXIP1	162706	628	-6	197250	50900	0	1	0	0	50	6	1961575	6.367440e-01	1
HR	584373	219	34	215550	65050	0	1	0	0	50	2	1476650	6.368517e-01	1
TTLL4	1055730	269	42	223000	58400	0	1	0	0	50	4	1670075	6.372768e-01	1
SYNRG	559565	201	27	249425	67875	0	1	0	0	50	3	1628575	6.378239e-01	1
KRTAP1-1	977588	404	10	32375	8350	0	1	1	0	17	3	235350	6.385065e-01	1
GBF1	987676	141	41	334600	98900	0	1	0	0	50	3	2097500	6.402397e-01	1
MRC1	NaN	NaN	NaN	270875	67275	0	1	0	0	50	9	2787950	6.408276e-01	1
LRRC4C	4203	1185	-34	138000	33275	0	1	0	0	50	8	1360275	6.418663e-01	1
MYO16	108921	641	-19	346500	96150	0	2	0	0	50	8	1965775	6.451139e-01	1
PCDHB15	800016	708	-15	135175	44125	0	1	0	0	50	8	1769900	6.459352e-01	1
CTNND1	921177	497	8	183875	50650	0	1	0	0	50	4	1313350	6.460486e-01	1
SPEF2	140884	598	-5	339975	84525	0	1	0	0	50	1	1557925	6.466419e-01	1
ATP1A1	616485	464	18	193450	53125	0	1	1	0	50	4	1386850	6.479484e-01	1
RNF17	486857	629	29	300475	77150	0	2	0	0	24	2	839775	6.484874e-01	1
IQUB	89539	779	-21	158100	36900	0	1	0	0	23	2	767125	6.489624e-01	1
ZCCHC6	292716	429	7	278300	70000	0	1	1	0	50	4	1253875	6.499812e-01	1
MPP4	466105	534	28	125175	31050	0	1	0	0	20	0	511050	6.501637e-01	1
AHCTF1	422581	405	4	410275	113075	0	1	0	0	26	1	730650	6.515128e-01	1
SETD1A	1508459	247	46	302000	95375	0	1	0	0	50	0	1594050	6.519726e-01	1
KCNQ3	163210	970	-6	159300	47250	0	1	0	0	50	4	1390850	6.522923e-01	1
PER3	370145	415	23	220650	61725	0	1	0	0	50	3	1550650	6.526052e-01	1
TCF4	92114	936	12	207125	42125	0	1	0	0	50	5	1577325	6.529398e-01	1
MUC6	1429028	466	43	434875	145875	0	3	1	0	50	6	1641450	6.533702e-01	1
PARG	340607	454	28	183075	46125	0	1	0	0	21	0	731175	6.538371e-01	1
NFASC	388939	440	33	252250	70000	0	1	0	0	50	1	1426200	6.551600e-01	1
CTNNB1	305811	448	8	143825	41325	0	1	0	0	50	5	1205500	6.553953e-01	1
DOCK4	133354	718	-18	365650	96850	0	2	0	0	50	8	1908375	6.554790e-01	1
MYT1	812501	312	48	215850	58350	0	1	0	0	50	3	1482350	6.555969e-01	1
FBXW10	752804	391	-6	202700	53575	0	1	0	0	50	3	1217575	6.562828e-01	1
ARFGEF1	307618	642	26	349225	89775	0	1	0	0	50	2	1440450	6.567669e-01	1
PDILT	212375	823	0	110075	28350	0	2	0	0	10	2	326550	6.569283e-01	1
ADAM32	347510	612	-5	155375	38250	0	1	0	0	50	6	1205250	6.576557e-01	1
ADAMTS20	126632	906	-21	355300	89975	0	1	1	0	50	4	1588175	6.585212e-01	1
BOC	437186	634	21	219825	61650	0	1	0	0	50	2	1372425	6.602662e-01	1
NAV3	23591	1077	-25	428075	123525	0	3	2	0	50	9	1892875	6.603016e-01	1
PCDHA8	896676	606	-12	166650	53350	0	1	1	0	50	7	1779850	6.618026e-01	1
SORCS1	6116	881	-26	225775	65475	0	1	0	0	50	4	1590850	6.622921e-01	1
GGNBP2	468055	548	23	142975	35950	0	1	0	0	29	2	839725	6.637109e-01	1
CNOT10	464002	493	28	159175	39750	0	1	0	0	21	0	581425	6.650647e-01	1
ATP2A2	969445	178	26	198425	52725	0	1	0	0	50	4	1544500	6.652111e-01	1
BRD8	1085933	314	45	250725	67400	0	1	0	0	50	5	1748850	6.656448e-01	1
CEP350	446036	211	16	573575	148850	0	3	0	0	30	0	830725	6.658657e-01	1
SPEN	823686	169	28	634950	195650	0	2	0	0	50	0	1372125	6.664411e-01	1
CYP2A13	1004808	354	10	88625	25375	0	1	0	0	28	1	488000	6.677543e-01	1
WDR66	814234	162	38	217425	57350	0	1	0	0	50	2	1096550	6.678820e-01	1
CEP295	NaN	NaN	NaN	477400	124325	0	1	0	0	50	9	2845000	6.682922e-01	1
ZNF560	557413	642	-52	147600	36300	0	1	1	0	50	13	2126225	6.683050e-01	1
LRRIQ1	25069	946	-28	323025	76800	0	5	0	0	27	6	845675	6.695243e-01	1
NOS2	474206	541	-22	211675	58525	0	1	0	0	50	4	1516150	6.695719e-01	1
ATP7B	353147	461	28	259925	77975	0	1	0	0	38	1	1206825	6.705391e-01	1
HDAC9	65395	684	-6	222000	56475	0	1	0	0	50	4	1618025	6.706215e-01	1
GIGYF2	325071	328	35	262550	62250	0	1	0	0	50	1	1307775	6.708218e-01	1
GK5	459081	395	25	116000	28975	0	1	0	0	15	1	501775	6.708897e-01	1
DCTN1	1086740	343	42	251625	68200	0	1	0	0	50	1	1321900	6.714797e-01	1
AHI1	152087	422	29	240225	57025	0	1	0	0	50	5	1596175	6.723390e-01	1
CDK11B	1569768	214	33	156475	35250	0	1	0	0	50	3	1223750	6.725184e-01	1
SMG6	1171119	368	30	258600	72875	0	1	0	0	50	1	1377625	6.727037e-01	1
LCMT2	823006	415	50	119075	36850	0	1	0	0	50	15	1975325	6.727532e-01	1
MECOM	215619	985	-10	248300	58200	0	1	1	0	50	3	1545775	6.734842e-01	1
EHBP1	160013	618	8	236750	58100	0	1	0	0	37	2	1260675	6.740822e-01	1
ATP1A4	841605	386	29	191975	52975	0	1	1	0	50	5	1381950	6.743133e-01	1
COL5A3	1386309	413	1	310075	107350	0	1	0	0	50	3	1824150	6.757175e-01	1
TOPAZ1	NaN	NaN	NaN	308800	79925	0	1	0	0	50	9	2800600	6.759118e-01	1
FGD5	489640	490	39	259825	76225	0	1	0	0	50	3	1632100	6.762927e-01	1
TBCD	651944	456	14	221300	64900	0	1	0	0	50	2	1441400	6.765426e-01	1
XRN1	502945	403	29	320025	81050	0	1	0	0	41	1	1285825	6.765653e-01	1
ZNF429	164342	1162	-59	126200	29100	0	1	0	0	50	7	1122375	6.770173e-01	1
SUCO	116362	506	10	263250	72275	0	1	0	0	27	2	992500	6.770754e-01	1
GPLD1	399209	465	7	154700	43500	0	1	0	0	24	1	715900	6.771198e-01	1
RASGRF2	214755	766	29	225775	61600	0	1	0	0	50	5	1498875	6.771748e-01	1
HDAC4	66632	584	22	208900	60125	0	1	0	0	50	2	1478000	6.776727e-01	1
AKAP12	340429	383	11	319200	90475	0	1	1	0	50	4	1566850	6.789830e-01	1
EFR3A	99296	999	6	153775	41125	0	1	0	0	31	4	959900	6.797569e-01	1
C1orf167	NaN	NaN	NaN	250125	65225	0	1	0	0	50	9	2785900	6.798218e-01	1
ZFHX3	122465	495	-11	656975	188400	0	5	1	0	50	6	1671700	6.799846e-01	1
KIAA1549	482191	289	18	335350	110025	0	1	0	0	50	0	1441775	6.806882e-01	1
JAG2	872033	260	25	232700	66225	0	1	0	0	50	1	1481300	6.815252e-01	1
CUX2	493539	608	39	260575	81950	0	1	0	0	50	1	1508525	6.817967e-01	1
LARP6	250598	339	10	93500	26725	0	1	0	0	15	1	503925	6.823220e-01	1
ACTN2	427180	682	-10	179025	45975	0	1	0	0	50	2	1037725	6.823439e-01	1
MAP3K2	435982	175	26	115475	30475	0	1	0	0	13	0	392525	6.825083e-01	1
POLR1A	983860	391	46	315050	86450	0	1	0	0	36	12	1503525	6.826450e-01	1
ZNF43	123927	1235	-66	163850	35500	0	1	0	0	50	7	1201800	6.829564e-01	1
RGPD4	NaN	NaN	NaN	318350	85175	0	1	0	0	50	9	2805850	6.835494e-01	1
MAPK8IP3	1598087	288	36	246175	66250	0	1	0	0	50	1	1473225	6.843417e-01	1
TBC1D9	146110	621	8	228825	63325	0	1	0	0	44	2	1291425	6.855509e-01	1
ZNF827	110708	1103	30	222750	62225	0	1	0	0	50	5	1640975	6.857640e-01	1
WWP1	193108	1112	-6	174650	44550	0	1	0	0	20	1	634375	6.860270e-01	1
OR52I1	212267	935	-3	59325	18225	0	1	0	0	10	0	199350	6.860678e-01	1
ANLN	332583	329	21	208775	55600	0	1	0	0	50	5	1582675	6.861705e-01	1
IRS4	110759	NaN	29	214950	68850	0	1	2	0	50	6	1837575	6.865933e-01	1
IQGAP1	1142649	150	37	307725	81075	0	1	0	0	50	3	1876350	6.869142e-01	1
ASTN1	6547	940	-9	236600	66725	0	1	0	0	50	6	1958650	6.871729e-01	1
DDHD1	306643	448	20	164325	45950	0	1	0	0	50	9	1748325	6.896260e-01	1
SRSF4	494473	235	21	90725	24550	0	1	0	0	21	0	480500	6.899514e-01	1
TCHH	527465	349	35	352975	86825	0	2	0	0	50	3	1570475	6.906645e-01	1
RAPH1	383558	333	19	231375	70775	0	1	0	0	50	6	1678325	6.907980e-01	1
DCDC1	84163	938	-25	240900	60750	0	1	1	0	50	5	1732575	6.912235e-01	1
KCNH5	68312	704	-32	178275	48675	0	1	1	0	50	8	1564925	6.912757e-01	1
PEG3	NaN	NaN	NaN	296400	73600	0	1	0	0	50	9	2794275	6.932440e-01	1
PCDHB5	915569	724	-11	137800	44075	0	1	1	0	50	9	1695000	6.943116e-01	1
F8	1741051	NaN	4	432600	114325	0	1	0	0	50	4	1919650	6.943777e-01	1
IGFN1	572258	333	23	645000	197575	0	3	0	0	13	0	614150	6.948851e-01	1
MYBPC3	1189866	245	45	230250	67900	0	1	0	0	50	6	2014750	6.950086e-01	1
EHMT2	2485614	188	36	229050	70525	0	1	0	0	37	0	1008800	6.960155e-01	1
ATAD5	605762	209	25	339650	86250	0	1	1	0	50	2	1569375	6.968453e-01	1
ANKRD30B	NaN	NaN	NaN	259275	63900	0	1	1	0	50	10	2784575	6.972364e-01	1
LTN1	316591	303	34	328825	88150	0	1	0	0	50	1	1303800	6.978041e-01	1
CDC42BPA	290976	481	-2	332100	83550	0	1	0	0	33	0	1127150	6.986749e-01	1
NHSL1	NaN	NaN	NaN	299050	90500	0	1	0	0	50	9	2811175	6.998001e-01	1
GRIA2	44831	925	-34	173650	45250	0	1	0	0	50	8	1411925	7.010675e-01	1
LMTK2	457962	375	19	268700	76900	0	1	0	0	45	1	1297475	7.017378e-01	1
ADAMTS15	686411	396	0	163800	52500	0	1	0	0	50	6	1304625	7.019932e-01	1
FRMD4B	222480	432	12	189475	51100	0	1	0	0	50	7	1741700	7.038410e-01	1
ABCF1	2080582	271	32	157575	41800	0	1	0	0	50	9	1514575	7.039108e-01	1
BLMH	516668	184	26	93125	21700	0	1	1	0	5	1	159475	7.039669e-01	1
CUL5	421044	572	14	152950	35475	0	1	0	0	14	0	515825	7.044993e-01	1
TANGO6	925521	253	30	198425	58225	0	1	0	0	39	2	996775	7.045415e-01	1
ADGRF1	203250	291	-5	168750	47350	0	1	0	0	15	0	542275	7.053165e-01	1
WDFY4	NaN	NaN	NaN	425150	122875	0	1	0	0	50	9	2843550	7.084204e-01	1
DHX8	1124329	147	20	233000	65250	0	1	0	0	50	4	1266175	7.094059e-01	1
HCFC1	2355024	NaN	25	358025	122050	0	1	0	0	50	4	2348375	7.095359e-01	1
NOTCH2	429750	510	14	450700	124825	0	1	0	0	46	0	1500125	7.114891e-01	1
OGT	749568	NaN	26	192300	52000	0	1	1	0	31	3	1079000	7.120322e-01	1
NPHS1	1060028	321	47	217450	70850	0	1	0	0	50	3	1342050	7.124378e-01	1
DNAH14	NaN	NaN	NaN	863225	221600	0	1	1	0	50	10	2942275	7.142104e-01	1
FLNA	2356905	NaN	27	476700	137800	0	1	0	0	50	1	2231375	7.146689e-01	1
CHST10	226558	642	9	74725	18600	0	2	0	0	5	0	161000	7.153935e-01	1
KIF14	361992	370	7	307550	77700	0	1	0	0	50	2	1368025	7.163554e-01	1
EVI5	488549	506	4	150250	37575	0	1	0	0	33	3	802150	7.163874e-01	1
TRIM58	87551	993	-35	85575	26100	0	1	0	0	50	18	1668075	7.167209e-01	1
TRIM23	421173	406	28	110975	28550	0	1	1	0	9	2	201950	7.171608e-01	1
CNNM4	936233	332	49	135625	41675	0	1	0	0	50	14	1870900	7.173205e-01	1
CAMSAP1	721697	446	46	285625	81425	0	1	1	0	50	3	1667750	7.179436e-01	1
ADAM18	175645	764	4	141875	34375	0	1	0	0	18	2	532275	7.180700e-01	1
CAMSAP2	492001	374	12	273250	71450	0	3	0	0	8	0	353000	7.187973e-01	1
PRDM11	145644	592	14	220400	62250	0	1	0	0	50	4	1461525	7.191269e-01	1
KIAA0319	417813	373	19	205500	56650	0	1	0	0	23	1	852500	7.204539e-01	1
ACACB	528828	519	29	442600	127000	0	1	0	0	50	0	1704400	7.216679e-01	1
ATP10B	170108	904	11	273600	73900	0	2	0	0	22	1	640000	7.217674e-01	1
NPAT	411907	695	26	257250	72100	0	1	0	0	18	0	697325	7.220221e-01	1
SMC1A	920771	NaN	70	235675	55425	0	1	0	0	46	4	1404450	7.220536e-01	1
KL	209854	595	23	177850	51675	0	1	2	0	50	6	1530050	7.228797e-01	1
ATXN2	523776	302	42	246825	73650	0	1	0	0	50	2	1291650	7.231978e-01	1
TNKS1BP1	929334	250	-20	302925	94375	0	1	1	0	50	2	1485900	7.235451e-01	1
THADA	428893	408	38	368225	96300	0	1	0	0	50	2	1666675	7.237903e-01	1
SI	13371	1355	-23	339800	87675	0	1	1	0	50	3	1476050	7.238441e-01	1
DHX34	1132395	232	41	204225	63150	0	1	0	0	50	2	1182550	7.242973e-01	1
TRPM8	297512	527	14	218550	57700	0	2	0	0	14	0	433150	7.257640e-01	1
CDK5RAP2	386697	450	10	359450	92700	0	1	0	0	50	2	1591050	7.258731e-01	1
ABCA3	2220466	233	46	310750	91550	0	1	0	0	50	1	1550700	7.272012e-01	1
IQGAP2	229166	675	34	299325	74550	0	1	0	0	50	4	1584925	7.272901e-01	1
CHD9	228561	675	-9	525200	140550	0	3	1	0	22	2	960375	7.301669e-01	1
DEPTOR	244861	712	8	76100	19950	0	1	0	0	5	0	113900	7.309419e-01	1
CSNK2A3	NaN	NaN	NaN	71600	19250	0	1	2	0	3	3	157050	7.340376e-01	1
CSTF1	254679	672	-43	83850	21650	0	1	1	0	9	1	338925	7.341031e-01	1
ASH1L	1960625	247	33	537275	147400	0	1	5	0	50	6	1540400	7.343773e-01	1
KIAA2026	349735	317	26	366725	110350	0	1	2	0	50	2	1568150	7.352749e-01	1
CEP112	138097	778	-38	198600	45325	0	1	0	0	50	10	1729375	7.356232e-01	1
GREB1L	NaN	NaN	NaN	352000	95350	0	1	0	0	50	9	2816025	7.377139e-01	1
MTHFD1L	341712	438	21	184100	54100	0	1	1	0	50	10	2081075	7.377685e-01	1
GPR158	43942	814	-21	215750	62750	0	1	1	0	50	6	1510725	7.385967e-01	1
FGD6	370367	544	32	270600	63600	0	1	0	0	27	2	1053025	7.403912e-01	1
LAMB4	487451	326	4	321950	86050	0	1	0	0	50	3	1636325	7.407280e-01	1
FAT4	15815	726	-10	871250	259025	0	4	1	0	50	6	2161550	7.413487e-01	1
ADGRL2	55308	1274	-19	263025	70400	0	1	1	0	50	6	1589975	7.435899e-01	1
KIF7	804572	319	27	241200	75425	0	1	0	0	50	4	1684475	7.439022e-01	1
CDC42BPB	824377	286	43	314425	87375	0	1	0	0	50	1	1421150	7.444358e-01	1
MBD2	98718	437	6	88550	26375	0	1	0	0	30	5	706100	7.495496e-01	1
ARAP3	771583	353	25	273550	86025	0	1	0	0	50	4	1618100	7.499476e-01	1
NCAN	940952	232	17	231725	71700	0	1	0	0	26	1	939475	7.501078e-01	1
CACNA1D	514645	578	42	406100	110025	0	2	0	0	16	1	514450	7.502867e-01	1
NCAM2	14306	1515	-61	155550	40775	0	1	0	0	50	18	1797225	7.532106e-01	1
CHD6	378513	502	-1	494025	133700	0	2	0	0	26	0	874425	7.534726e-01	1
DLC1	73786	559	-28	293375	75375	0	1	0	0	50	3	1467725	7.535779e-01	1
ZNF536	106911	926	-73	229625	66600	0	1	1	0	50	4	1309425	7.541240e-01	1
KMT2C	261375	616	16	878250	248200	0	5	2	0	50	4	1565050	7.544582e-01	1
PKP4	212889	532	5	223475	58750	0	1	0	0	30	2	948975	7.566086e-01	1
MAML2	272830	409	6	217750	58000	0	1	0	0	35	2	914625	7.581168e-01	1
ALPK2	204534	290	67	386825	107725	0	1	2	0	50	3	1597825	7.646067e-01	1
APBA1	209495	673	-5	152600	42300	0	1	0	0	26	2	792200	7.655066e-01	1
PCM1	381765	253	2	379650	93575	0	1	0	0	50	3	1719925	7.658533e-01	1
ADAMTS18	61971	1102	-26	225425	59700	0	1	0	0	50	8	1950250	7.661772e-01	1
TECTA	243065	769	17	385175	106750	0	1	0	0	50	1	1479875	7.664910e-01	1
ADGRB3	11277	1175	-22	286650	73975	0	1	3	0	50	6	1630400	7.668890e-01	1
PPP2R3A	181711	590	2	227475	56500	0	1	0	0	22	1	695850	7.672938e-01	1
TNS1	500812	399	23	319625	98325	0	1	1	0	47	5	1524875	7.676837e-01	1
PRX	1008676	202	34	252000	87425	0	1	1	0	50	3	1305550	7.687919e-01	1
MYO9A	1084708	386	22	479100	123275	0	1	0	0	50	1	1460625	7.698734e-01	1
BAZ2B	351229	414	23	407550	106425	0	1	0	0	50	3	1620250	7.717846e-01	1
BRCA1	1466229	201	27	356750	88000	0	1	0	0	50	2	1331350	7.719260e-01	1
MBTPS1	522600	435	8	201650	55275	0	1	1	0	50	8	1676550	7.741917e-01	1
DOCK5	178665	512	14	354825	90350	0	1	0	0	50	3	1729675	7.760193e-01	1
EPHA7	18346	1054	-25	183050	48975	0	1	1	0	30	11	1456450	7.774180e-01	1
NRXN1	8891	1372	-25	326950	84200	0	1	1	0	50	2	1397350	7.780914e-01	1
BMP4	252916	645	-3	83125	21650	0	1	0	0	16	3	440650	7.784527e-01	1
NLRP14	418263	881	-4	201775	51650	0	1	0	0	26	2	706225	7.787826e-01	1
DDX60L	134820	238	-11	320275	79200	0	1	0	0	50	7	1863375	7.789242e-01	1
MYBBP1A	1252775	318	22	241375	69675	0	1	0	0	50	4	1414275	7.790095e-01	1
CHD4	2790851	179	51	356925	93600	0	1	0	0	50	4	1804925	7.791419e-01	1
PKDREJ	519654	205	31	391975	115700	0	1	2	0	50	3	1394750	7.795267e-01	1
EYS	28896	1167	-23	588225	153475	0	3	1	0	50	5	1485575	7.805881e-01	1
COL6A6	198659	527	16	406800	116100	0	1	0	0	50	2	1476925	7.817016e-01	1
TONSL	2043455	200	36	250850	70650	0	1	0	0	50	2	1201025	7.835930e-01	1
DOPEY2	267887	232	65	409400	120250	0	1	0	0	50	3	1689475	7.839448e-01	1
TENM2	71443	880	-10	491575	141925	0	2	0	0	23	1	1050775	7.842136e-01	1
LRP4	1227153	268	38	345425	96675	0	1	0	0	50	1	1330475	7.846599e-01	1
RTL1	356726	585	-24	252700	75750	0	1	0	0	50	7	1613200	7.865997e-01	1
TRIM42	108667	896	10	132525	33800	0	1	0	0	17	3	594350	7.868882e-01	1
SPATA31D1	37702	928	-45	275000	81450	0	1	0	0	50	4	1211625	7.879971e-01	1
FAT1	351973	513	-13	815100	228100	0	4	4	0	50	8	1715050	7.887750e-01	1
LTBP4	869282	226	37	307150	92225	0	1	0	0	50	1	1382575	7.888152e-01	1
MYO1B	480504	416	4	217650	54975	0	1	0	0	50	5	1274500	7.890791e-01	1
OTOF	787643	408	41	384725	109450	0	1	0	0	50	1	1511125	7.893793e-01	1
CFAP44	440896	672	24	347625	85525	0	1	0	0	15	1	477775	7.895268e-01	1
C5orf42	355603	213	29	588325	154250	0	1	1	0	50	1	1739425	7.895946e-01	1
KIAA0556	349212	620	12	293450	81600	0	1	0	0	34	0	908100	7.910023e-01	1
A2M	348389	364	17	269825	75100	0	1	1	0	50	7	1829675	7.923462e-01	1
SMCHD1	502296	394	33	371975	96725	0	1	1	0	50	3	1397025	7.950327e-01	1
CSMD1	10896	1290	-36	646250	181975	0	4	2	0	50	10	1774400	7.970778e-01	1
CR1	442029	361	18	451750	123100	0	1	1	0	50	2	1543975	7.982842e-01	1
MKI67	408820	641	-1	573925	166775	0	3	1	0	44	2	1176950	7.989277e-01	1
CASP8AP2	326497	580	22	358700	90625	0	1	0	0	50	5	1804875	7.996627e-01	1
MEGF8	792230	218	42	505000	158800	0	1	0	0	50	0	1717700	8.001444e-01	1
ABCC9	529911	984	-17	289075	81975	0	1	0	0	26	1	639325	8.006336e-01	1
USP9X	734477	NaN	38	476550	121950	0	1	0	0	50	1	1429325	8.011253e-01	1
SVEP1	211688	369	1	644525	175950	0	3	0	0	29	2	1303700	8.036635e-01	1
CAMTA1	289717	462	23	310425	85325	0	1	1	0	50	5	1718000	8.037359e-01	1
EML6	NaN	NaN	NaN	355725	97700	0	1	0	0	50	9	2818375	8.040330e-01	1
TNPO3	821362	361	52	180325	49075	0	1	0	0	50	14	1988400	8.047662e-01	1
PCDH15	2832	1222	-41	461325	121750	0	3	4	0	48	11	1533150	8.058066e-01	1
USP7	401069	159	12	220300	45075	0	1	0	0	50	5	1256950	8.062255e-01	1
FZD10	59974	465	-39	127825	7800	0	1	0	0	50	12	1388275	8.097115e-01	1
DYSF	324429	533	10	396250	111300	0	2	0	0	34	3	1072250	8.110772e-01	1
CHD8	710667	380	34	467300	131125	0	1	0	0	50	3	1722075	8.147243e-01	1
ADAMTS9	90552	783	-10	355375	94250	0	1	1	0	50	6	1899925	8.158144e-01	1
ZNF99	83716	1439	-72	215700	48875	0	1	0	0	50	13	1572975	8.196102e-01	1
FAM186A	NaN	NaN	NaN	415325	118875	0	1	2	0	50	11	2839550	8.209318e-01	1
GNA12	764046	392	30	100700	27775	0	1	2	0	19	3	518000	8.218235e-01	1
CACNA2D3	29637	816	12	208450	51525	0	1	1	0	35	7	1194225	8.220611e-01	1
RP1	148553	735	-8	386850	101600	0	1	1	0	34	2	1093900	8.256634e-01	1
COL3A1	205492	515	-5	259625	87725	0	1	1	0	18	1	507125	8.263859e-01	1
ZNF91	410897	1524	-57	218625	53475	0	1	0	0	50	18	1918450	8.264193e-01	1
USH2A	82180	967	-25	932575	265225	0	2	1	0	40	4	1426250	8.273477e-01	1
CLASP1	238179	612	21	289000	81575	0	2	0	0	50	6	1347000	8.303105e-01	1
RAI1	1199281	260	16	335400	106850	0	1	0	0	18	0	1005125	8.321313e-01	1
TLN2	315754	568	15	461525	137650	0	1	0	0	38	0	1186950	8.327080e-01	1
CTDP1	275544	498	-3	174425	48800	0	1	0	0	20	0	581925	8.340946e-01	1
DLEC1	310440	411	28	327650	91525	0	1	0	0	26	0	868700	8.342486e-01	1
TRHDE	66026	995	-40	184950	51675	0	1	1	0	50	15	1622825	8.363227e-01	1
ATP13A4	144678	776	-2	226700	59900	0	1	0	0	21	4	953400	8.381347e-01	1
AHNAK2	854493	205	30	998650	308025	0	3	2	0	50	3	1799500	8.386733e-01	1
DICER1	215900	674	16	363425	90725	0	1	0	0	50	2	1164525	8.399338e-01	1
TRIM22	139577	922	2	96650	22300	0	1	0	0	8	0	226650	8.405771e-01	1
PTPRB	159250	454	-26	403700	113425	0	1	0	0	50	5	1918650	8.410108e-01	1
ANKRD30A	53742	1067	-43	262275	63525	0	2	0	0	18	2	552450	8.417944e-01	1
NBPF10	NaN	NaN	NaN	706125	180225	0	1	1	0	50	10	2900900	8.418118e-01	1
KIF1B	712477	306	25	423650	113900	0	1	0	0	50	4	1896500	8.438533e-01	1
TFCP2L1	240173	568	9	88800	24425	0	1	0	0	6	0	250150	8.438972e-01	1
CEP170	180288	1024	0	306875	82225	0	2	0	0	11	0	394525	8.441558e-01	1
PTPRT	17956	1018	-72	265750	75400	0	1	0	0	50	4	1146100	8.499995e-01	1
PTPRF	996816	182	33	342700	102250	0	1	1	0	50	3	1317925	8.509449e-01	1
ZNF106	570116	284	37	354525	95350	0	1	1	0	34	2	1098425	8.527545e-01	1
NEB	248944	641	13	1597900	386200	0	7	0	0	20	0	909675	8.538411e-01	1
TTC28	NaN	NaN	NaN	434950	131300	0	1	1	0	50	10	2851975	8.551147e-01	1
RXFP3	268032	863	8	82975	26350	0	1	0	0	11	0	266275	8.566817e-01	1
WDR35	482678	390	24	222075	55775	0	1	0	0	19	2	656900	8.580124e-01	1
TENM4	78290	871	0	497900	143900	0	1	1	0	47	2	1608475	8.586198e-01	1
FBF1	1667990	194	22	216575	61000	0	1	0	0	16	1	683525	8.595567e-01	1
RSPO3	106114	826	-9	59150	13775	0	1	1	0	4	1	158250	8.601109e-01	1
CSPG4	578030	231	39	390700	135650	0	1	0	0	30	0	1042175	8.612109e-01	1
CNTLN	31539	761	-22	262600	64725	0	1	0	0	21	1	622200	8.614563e-01	1
RELN	291011	954	7	630450	168550	0	3	0	0	18	0	604075	8.631963e-01	1
ZFC3H1	259684	393	-11	367400	96425	0	1	0	0	15	2	482025	8.650635e-01	1
UTP20	261840	760	-5	510900	136075	0	1	0	0	39	2	1360000	8.683515e-01	1
[truncated: 17,172 more rows]
