# Supplementary material for: Aggressive natural killer-cell leukemia mutational landscape and drug profiling highlight JAK-STAT signaling as therapeutic target
Source: Nat Commun. 2018 Apr 19;9:1567. doi: 10.1038/s41467-018-03987-2 (PMC5908809; doi:10.1038/s41467-018-03987-2)
Supplement: Supplementary file 8 — Supplementary Data 5 [file 41467_2018_3987_MOESM8_ESM.xlsx]

## Sheet: tmm_normalised_log_new
Supplementary Data 5. Expression data, including read counts, log2 counts per million (CPM), and log2 reads per kilobase per million (RPKM), of NK cell lines and normal NK cells.
Ensembl_gene_id	Start_position	End_position	Chromosome_name	External_gene_name	Description	Gene_biotype	Length	healthy_NK (counts)	healthy_NK_IL2_2 (counts)	healthy_NK_IL2_3 (counts)	healthy_NK_IL2 (counts)	DERL-7 (counts)	IMC_1 (counts)	KAI3 (counts)	KHYG-1 (counts)	NK-92 (counts)	NK-YS (counts)	NKL (counts)	SNK-6 (counts)	YT (counts)	healthy_NK (log2(CPM)s)	healthy_NK_IL2_2 (log2(CPM)s)	healthy_NK_IL2_3 (log2(CPM)s)	healthy_NK_IL2 (log2(CPM)s)	DERL-7 (log2(CPM)s)	IMC_1 (log2(CPM)s)	KAI3 (log2(CPM)s)	KHYG-1 (log2(CPM)s)	NK-92 (log2(CPM)s)	NK-YS (log2(CPM)s)	NKL (log2(CPM)s)	SNK-6 (log2(CPM)s)	YT (log2(CPM)s)	healthy_NK (log2(RPKM)s)	healthy_NK_IL2_2 (log2(RPKM)s)	healthy_NK_IL2_3 (log2(RPKM)s)	healthy_NK_IL2 (log2(RPKM)s)	DERL-7 (log2(RPKM)s)	IMC_1 (log2(RPKM)s)	KAI3 (log2(RPKM)s)	KHYG-1 (log2(RPKM)s)	NK-92 (log2(RPKM)s)	NK-YS (log2(RPKM)s)	NKL (log2(RPKM)s)	SNK-6 (log2(RPKM)s)	YT (log2(RPKM)s)
ENSG00000223972	11869	14409	1	DDX11L1	DEAD/H (Asp-Glu-Ala-Asp/His) box helicase 11 like 1 [Source:HGNC Symbol;Acc:HGNC:37102]	transcribed_unprocessed_pseudogene	1735	3	15	13	0	3	5	1	0	0	1	3	0	4	-1.59545	-0.856302	-0.656225	-5.77781	-1.7608	-2.19537	-3.3773	-5.77781	-5.77781	-3.05837	-1.82079	-5.77781	-1.74168	-2.39038	-1.65124	-1.45116	-6.57275	-2.55573	-2.99031	-4.17224	-6.57275	-6.57275	-3.8533	-2.61573	-6.57275	-2.53661
ENSG00000227232	14404	29570	1	WASH7P	WAS protein family homolog 7 pseudogene [Source:HGNC Symbol;Acc:HGNC:38034]	unprocessed_pseudogene	1351	21	56	35	7	11	24	13	12	8	15	12	2	14	1.14214	1.00888	0.746332	-0.451007	0.0473619	-0.0309768	0.0459067	0.391837	-0.397107	0.628061	0.1078	-2.09711	0.00145545	0.708108	0.574853	0.312304	-0.885035	-0.386666	-0.465004	-0.388121	-0.0421909	-0.831135	0.194033	-0.326228	-2.53114	-0.432572
ENSG00000278267	17369	17436	1	MIR6859-1	microRNA 6859-1 [Source:HGNC Symbol;Acc:HGNC:50039]	miRNA	68	4	24	21	0	4	7	0	2	1	3	5	1	3	-1.20042	-0.196194	0.0197789	-5.77781	-1.36821	-1.74477	-5.77781	-2.09625	-3.17305	-1.62737	-1.12147	-2.98878	-2.1277	2.67791	3.68213	3.8981	-1.89949	2.51011	2.13355	-1.89949	1.78208	0.705271	2.25096	2.75685	0.889543	1.75062
ENSG00000243485	29554	31109	1	RP11-34P13.3		lincRNA	1021	0	0	0	0	0	0	0	1	0	0	0	0	0	-5.77781	-5.77781	-5.77781	-5.77781	-5.77781	-5.77781	-5.77781	-2.98798	-5.77781	-5.77781	-5.77781	-5.77781	-5.77781	-5.8078	-5.8078	-5.8078	-5.8078	-5.8078	-5.8078	-5.8078	-3.01796	-5.8078	-5.8078	-5.8078	-5.8078	-5.8078
ENSG00000274890	30366	30503	1	MIR1302-2	microRNA 1302-2 [Source:HGNC Symbol;Acc:HGNC:35294]	miRNA	138	0	0	0	0	0	0	0	0	0	0	0	0	0	-5.77781	-5.77781	-5.77781	-5.77781	-5.77781	-5.77781	-5.77781	-5.77781	-5.77781	-5.77781	-5.77781	-5.77781	-5.77781	-2.92055	-2.92055	-2.92055	-2.92055	-2.92055	-2.92055	-2.92055	-2.92055	-2.92055	-2.92055	-2.92055	-2.92055	-2.92055
ENSG00000237613	34554	36081	1	FAM138A	family with sequence similarity 138, member A [Source:HGNC Symbol;Acc:HGNC:32334]	lincRNA	1219	0	0	0	0	0	0	2	0	0	0	0	0	0	-5.77781	-5.77781	-5.77781	-5.77781	-5.77781	-5.77781	-2.52083	-5.77781	-5.77781	-5.77781	-5.77781	-5.77781	-5.77781	-6.06351	-6.06351	-6.06351	-6.06351	-6.06351	-6.06351	-2.80653	-6.06351	-6.06351	-6.06351	-6.06351	-6.06351	-6.06351
ENSG00000268020	52473	53312	1	OR4G4P	olfactory receptor, family 4, subfamily G, member 4 pseudogene [Source:HGNC Symbol;Acc:HGNC:14822]	unprocessed_pseudogene	840	0	0	0	0	0	0	0	0	0	0	0	0	0	-5.77781	-5.77781	-5.77781	-5.77781	-5.77781	-5.77781	-5.77781	-5.77781	-5.77781	-5.77781	-5.77781	-5.77781	-5.77781	-5.52628	-5.52628	-5.52628	-5.52628	-5.52628	-5.52628	-5.52628	-5.52628	-5.52628	-5.52628	-5.52628	-5.52628	-5.52628
ENSG00000240361	62948	63887	1	OR4G11P	olfactory receptor, family 4, subfamily G, member 11 pseudogene [Source:HGNC Symbol;Acc:HGNC:31276]	unprocessed_pseudogene	940	0	0	0	0	0	0	0	0	0	0	0	0	0	-5.77781	-5.77781	-5.77781	-5.77781	-5.77781	-5.77781	-5.77781	-5.77781	-5.77781	-5.77781	-5.77781	-5.77781	-5.77781	-5.68855	-5.68855	-5.68855	-5.68855	-5.68855	-5.68855	-5.68855	-5.68855	-5.68855	-5.68855	-5.68855	-5.68855	-5.68855
ENSG00000186092	69091	70008	1	OR4F5	olfactory receptor, family 4, subfamily F, member 5 [Source:HGNC Symbol;Acc:HGNC:14825]	protein_coding	918	0	0	0	0	0	0	0	0	0	0	0	0	0	-5.77781	-5.77781	-5.77781	-5.77781	-5.77781	-5.77781	-5.77781	-5.77781	-5.77781	-5.77781	-5.77781	-5.77781	-5.77781	-5.65438	-5.65438	-5.65438	-5.65438	-5.65438	-5.65438	-5.65438	-5.65438	-5.65438	-5.65438	-5.65438	-5.65438	-5.65438
ENSG00000238009	89295	133723	1	RP11-34P13.7		lincRNA	3726	1	0	0	0	0	0	3	0	1	0	0	1	0	-3.02965	-5.77781	-5.77781	-5.77781	-5.77781	-5.77781	-1.98707	-5.77781	-3.17305	-5.77781	-5.77781	-2.98878	-5.77781	-4.92728	-7.67544	-7.67544	-7.67544	-7.67544	-7.67544	-3.8847	-7.67544	-5.07068	-7.67544	-7.67544	-4.88641	-7.67544
ENSG00000239945	89551	91105	1	RP11-34P13.8		lincRNA	1319	0	0	0	0	0	0	0	0	1	0	0	1	0	-5.77781	-5.77781	-5.77781	-5.77781	-5.77781	-5.77781	-5.77781	-5.77781	-3.17305	-5.77781	-5.77781	-2.98878	-5.77781	-6.17726	-6.17726	-6.17726	-6.17726	-6.17726	-6.17726	-6.17726	-6.17726	-3.5725	-6.17726	-6.17726	-3.38822	-6.17726
ENSG00000233750	131025	134836	1	CICP27	capicua transcriptional repressor pseudogene 27 [Source:HGNC Symbol;Acc:HGNC:48835]	processed_pseudogene	3812	0	0	1	0	0	0	0	0	0	0	0	0	0	-5.77781	-5.77781	-3.92939	-5.77781	-5.77781	-5.77781	-5.77781	-5.77781	-5.77781	-5.77781	-5.77781	-5.77781	-5.77781	-7.70836	-7.70836	-5.85994	-7.70836	-7.70836	-7.70836	-7.70836	-7.70836	-7.70836	-7.70836	-7.70836	-7.70836	-7.70836
ENSG00000268903	135141	135895	1	RP11-34P13.15		processed_pseudogene	755	0	2	0	0	0	0	1	0	0	0	0	0	0	-5.77781	-3.48285	-5.77781	-5.77781	-5.77781	-5.77781	-3.3773	-5.77781	-5.77781	-5.77781	-5.77781	-5.77781	-5.77781	-5.37236	-3.0774	-5.37236	-5.37236	-5.37236	-5.37236	-2.97185	-5.37236	-5.37236	-5.37236	-5.37236	-5.37236	-5.37236
ENSG00000269981	137682	137965	1	RP11-34P13.16		processed_pseudogene	284	0	1	0	0	0	0	0	0	0	0	0	0	0	-5.77781	-4.21529	-5.77781	-5.77781	-5.77781	-5.77781	-5.77781	-5.77781	-5.77781	-5.77781	-5.77781	-5.77781	-5.77781	-3.96178	-2.39925	-3.96178	-3.96178	-3.96178	-3.96178	-3.96178	-3.96178	-3.96178	-3.96178	-3.96178	-3.96178	-3.96178
ENSG00000239906	139790	140339	1	RP11-34P13.14		antisense	323	0	0	0	0	0	0	0	0	0	0	0	0	0	-5.77781	-5.77781	-5.77781	-5.77781	-5.77781	-5.77781	-5.77781	-5.77781	-5.77781	-5.77781	-5.77781	-5.77781	-5.77781	-4.14742	-4.14742	-4.14742	-4.14742	-4.14742	-4.14742	-4.14742	-4.14742	-4.14742	-4.14742	-4.14742	-4.14742	-4.14742
ENSG00000241860	141474	173862	1	RP11-34P13.13		processed_transcript	6195	0	2	4	4	3	5	1	1	3	4	0	0	5	-5.77781	-3.48285	-2.26631	-1.23165	-1.7608	-2.19537	-3.3773	-2.98798	-1.75556	-1.23278	-5.77781	-5.77781	-1.43745	-8.40892	-6.11396	-4.89742	-3.86276	-4.3919	-4.82647	-6.0084	-5.61908	-4.38666	-3.86389	-8.40892	-8.40892	-4.06855
ENSG00000222623	157784	157887	1	RNU6-1100P	RNA, U6 small nuclear 1100, pseudogene [Source:HGNC Symbol;Acc:HGNC:48063]	snRNA	104	0	0	0	0	0	0	0	0	0	0	0	0	0	-5.77781	-5.77781	-5.77781	-5.77781	-5.77781	-5.77781	-5.77781	-5.77781	-5.77781	-5.77781	-5.77781	-5.77781	-5.77781	-2.51247	-2.51247	-2.51247	-2.51247	-2.51247	-2.51247	-2.51247	-2.51247	-2.51247	-2.51247	-2.51247	-2.51247	-2.51247
ENSG00000241599	160446	161525	1	RP11-34P13.9		lincRNA	457	0	0	0	0	0	0	0	0	0	0	0	0	0	-5.77781	-5.77781	-5.77781	-5.77781	-5.77781	-5.77781	-5.77781	-5.77781	-5.77781	-5.77781	-5.77781	-5.77781	-5.77781	-4.64808	-4.64808	-4.64808	-4.64808	-4.64808	-4.64808	-4.64808	-4.64808	-4.64808	-4.64808	-4.64808	-4.64808	-4.64808
ENSG00000279928	182393	184158	1	FO538757.3	Protein LOC102725121 [Source:UniProtKB/TrEMBL;Acc:A0A096LP88]	protein_coding	718	3	12	9	1	1	2	0	1	2	0	4	1	0	-1.59545	-1.16638	-1.16844	-3.05736	-3.17772	-3.34709	-5.77781	-2.98798	-2.29679	-5.77781	-1.42917	-2.98878	-5.77781	-1.1175	-0.688434	-0.690494	-2.57942	-2.69977	-2.86915	-5.29987	-2.51003	-1.81885	-5.29987	-0.951221	-2.51083	-5.29987
ENSG00000279457	184923	200322	1	FO538757.2	Protein LOC102723897 [Source:UniProtKB/TrEMBL;Acc:A0A096LP75]	protein_coding	1982	29	156	123	24	32	90	42	33	53	25	66	25	36	1.60451	2.47853	2.54831	1.30091	1.57113	1.85608	1.72009	1.83846	2.30111	1.3582	2.54713	1.43934	1.34788	0.617552	1.49157	1.56135	0.313955	0.584177	0.869119	0.733132	0.851501	1.31415	0.371248	1.56017	0.452382	0.360925
ENSG00000273874	187891	187958	1	MIR6859-2	microRNA 6859-2 [Source:HGNC Symbol;Acc:HGNC:49954]	miRNA	68	0	2	1	0	0	0	1	0	0	0	1	0	0	-5.77781	-3.48285	-3.92939	-5.77781	-5.77781	-5.77781	-3.3773	-5.77781	-5.77781	-5.77781	-3.23099	-5.77781	-5.77781	-1.89949	0.395469	-0.0510693	-1.89949	-1.89949	-1.89949	0.501022	-1.89949	-1.89949	-1.89949	0.647332	-1.89949	-1.89949
ENSG00000275135	200880	201017	1	FO538757.1		miRNA	138	0	0	0	0	0	0	0	0	0	0	0	0	0	-5.77781	-5.77781	-5.77781	-5.77781	-5.77781	-5.77781	-5.77781	-5.77781	-5.77781	-5.77781	-5.77781	-5.77781	-5.77781	-2.92055	-2.92055	-2.92055	-2.92055	-2.92055	-2.92055	-2.92055	-2.92055	-2.92055	-2.92055	-2.92055	-2.92055	-2.92055
ENSG00000228463	257864	297502	1	AP006222.2		lincRNA	3954	6	1	0	4	1	8	5	0	9	3	2	1	8	-0.635737	-4.21529	-5.77781	-1.23165	-3.17772	-1.56318	-1.29242	-5.77781	-0.231035	-1.62737	-2.36004	-2.98878	-0.786331	-2.61905	-6.1986	-7.76113	-3.21496	-5.16103	-3.5465	-3.27573	-7.76113	-2.21435	-3.61068	-4.34335	-4.97209	-2.76964
ENSG00000241670	258568	259024	1	RPL23AP21	ribosomal protein L23a pseudogene 21 [Source:HGNC Symbol;Acc:HGNC:35827]	processed_pseudogene	457	2	0	0	1	1	0	0	0	2	1	1	1	0	-2.14122	-5.77781	-5.77781	-3.05736	-3.17772	-5.77781	-5.77781	-5.77781	-2.29679	-3.05837	-3.23099	-2.98878	-5.77781	-1.01148	-4.64808	-4.64808	-1.92763	-2.04798	-4.64808	-4.64808	-4.64808	-1.16706	-1.92863	-2.10126	-1.85904	-4.64808
ENSG00000236679	347982	348366	1	RPL23AP24	ribosomal protein L23a pseudogene 24 [Source:HGNC Symbol;Acc:HGNC:36176]	processed_pseudogene	385	1	1	0	1	0	0	0	0	0	0	0	1	0	-3.02965	-4.21529	-5.77781	-3.05736	-5.77781	-5.77781	-5.77781	-5.77781	-5.77781	-5.77781	-5.77781	-2.98878	-5.77781	-1.65258	-2.83822	-4.40075	-1.68029	-4.40075	-4.40075	-4.40075	-4.40075	-4.40075	-4.40075	-4.40075	-1.61171	-4.40075
ENSG00000236743	357383	359681	1	RP5-857K21.15		lincRNA	676	0	0	0	0	0	0	0	0	0	0	0	0	0	-5.77781	-5.77781	-5.77781	-5.77781	-5.77781	-5.77781	-5.77781	-5.77781	-5.77781	-5.77781	-5.77781	-5.77781	-5.77781	-5.21291	-5.21291	-5.21291	-5.21291	-5.21291	-5.21291	-5.21291	-5.21291	-5.21291	-5.21291	-5.21291	-5.21291	-5.21291
ENSG00000236601	358857	365704	1	RP4-669L17.2		lincRNA	635	0	0	0	0	0	0	0	0	0	0	0	0	0	-5.77781	-5.77781	-5.77781	-5.77781	-5.77781	-5.77781	-5.77781	-5.77781	-5.77781	-5.77781	-5.77781	-5.77781	-5.77781	-5.12264	-5.12264	-5.12264	-5.12264	-5.12264	-5.12264	-5.12264	-5.12264	-5.12264	-5.12264	-5.12264	-5.12264	-5.12264
ENSG00000237094	365389	501617	1	RP4-669L17.10		lincRNA	4792	6	4	2	1	2	14	3	0	1	1	2	2	0	-0.635737	-2.63788	-3.14505	-3.05736	-2.30188	-0.789521	-1.98707	-5.77781	-3.17305	-3.05837	-2.36004	-2.09711	-5.77781	-2.89637	-4.89851	-5.40568	-5.31799	-4.56251	-3.05015	-4.2477	-8.03844	-5.43368	-5.31899	-4.62067	-4.35774	-8.03844
ENSG00000269732	439870	440232	1	WBP1LP7	WW domain binding protein 1-like pseudogene 7 [Source:HGNC Symbol;Acc:HGNC:43955]	processed_pseudogene	363	0	0	0	0	0	0	0	0	0	0	0	0	0	-5.77781	-5.77781	-5.77781	-5.77781	-5.77781	-5.77781	-5.77781	-5.77781	-5.77781	-5.77781	-5.77781	-5.77781	-5.77781	-4.31586	-4.31586	-4.31586	-4.31586	-4.31586	-4.31586	-4.31586	-4.31586	-4.31586	-4.31586	-4.31586	-4.31586	-4.31586
ENSG00000278566	450740	451678	1	OR4F29	olfactory receptor, family 4, subfamily F, member 29 [Source:HGNC Symbol;Acc:HGNC:31275]	protein_coding	939	0	0	0	0	0	0	0	0	0	0	0	0	0	-5.77781	-5.77781	-5.77781	-5.77781	-5.77781	-5.77781	-5.77781	-5.77781	-5.77781	-5.77781	-5.77781	-5.77781	-5.77781	-5.68701	-5.68701	-5.68701	-5.68701	-5.68701	-5.68701	-5.68701	-5.68701	-5.68701	-5.68701	-5.68701	-5.68701	-5.68701
ENSG00000224813	485032	485211	1	SEPT14P13	septin 14 pseudogene 13 [Source:HGNC Symbol;Acc:HGNC:51700]	transcribed_unprocessed_pseudogene	180	2	2	0	0	1	1	0	0	0	1	0	0	0	-2.14122	-3.48285	-5.77781	-5.77781	-3.17772	-4.10163	-5.77781	-5.77781	-5.77781	-3.05837	-5.77781	-5.77781	-5.77781	0.332713	-1.00892	-3.30388	-3.30388	-0.703785	-1.6277	-3.30388	-3.30388	-3.30388	-0.584435	-3.30388	-3.30388	-3.30388
ENSG00000233653	487101	489906	1	CICP7	capicua transcriptional repressor pseudogene 7 [Source:HGNC Symbol;Acc:HGNC:37756]	processed_pseudogene	2477	0	0	0	0	0	1	0	0	0	0	0	0	0	-5.77781	-5.77781	-5.77781	-5.77781	-5.77781	-4.10163	-5.77781	-5.77781	-5.77781	-5.77781	-5.77781	-5.77781	-5.77781	-7.08641	-7.08641	-7.08641	-7.08641	-7.08641	-5.41022	-7.08641	-7.08641	-7.08641	-7.08641	-7.08641	-7.08641	-7.08641
ENSG00000250575	491225	493241	1	RP4-669L17.8		unprocessed_pseudogene	1239	0	0	0	0	0	0	0	0	0	0	0	0	0	-5.77781	-5.77781	-5.77781	-5.77781	-5.77781	-5.77781	-5.77781	-5.77781	-5.77781	-5.77781	-5.77781	-5.77781	-5.77781	-6.08699	-6.08699	-6.08699	-6.08699	-6.08699	-6.08699	-6.08699	-6.08699	-6.08699	-6.08699	-6.08699	-6.08699	-6.08699
ENSG00000278757	516376	516479	1	U6	U6 spliceosomal RNA [Source:RFAM;Acc:RF00026]	snRNA	104	0	0	0	0	0	0	0	0	1	0	0	0	0	-5.77781	-5.77781	-5.77781	-5.77781	-5.77781	-5.77781	-5.77781	-5.77781	-3.17305	-5.77781	-5.77781	-5.77781	-5.77781	-2.51247	-2.51247	-2.51247	-2.51247	-2.51247	-2.51247	-2.51247	-2.51247	0.0922938	-2.51247	-2.51247	-2.51247	-2.51247
ENSG00000231709	585989	588453	1	RP5-857K21.1		lincRNA	842	0	0	0	0	0	0	0	0	0	0	0	0	0	-5.77781	-5.77781	-5.77781	-5.77781	-5.77781	-5.77781	-5.77781	-5.77781	-5.77781	-5.77781	-5.77781	-5.77781	-5.77781	-5.52971	-5.52971	-5.52971	-5.52971	-5.52971	-5.52971	-5.52971	-5.52971	-5.52971	-5.52971	-5.52971	-5.52971	-5.52971
ENSG00000235146	587629	594768	1	RP5-857K21.2		lincRNA	635	0	0	0	0	0	0	0	0	0	1	0	0	0	-5.77781	-5.77781	-5.77781	-5.77781	-5.77781	-5.77781	-5.77781	-5.77781	-5.77781	-3.05837	-5.77781	-5.77781	-5.77781	-5.12264	-5.12264	-5.12264	-5.12264	-5.12264	-5.12264	-5.12264	-5.12264	-5.12264	-2.40319	-5.12264	-5.12264	-5.12264
ENSG00000239664	594453	597498	1	RP5-857K21.3		lincRNA	639	0	0	0	0	0	0	0	0	0	0	0	0	0	-5.77781	-5.77781	-5.77781	-5.77781	-5.77781	-5.77781	-5.77781	-5.77781	-5.77781	-5.77781	-5.77781	-5.77781	-5.77781	-5.1317	-5.1317	-5.1317	-5.1317	-5.1317	-5.1317	-5.1317	-5.1317	-5.1317	-5.1317	-5.1317	-5.1317	-5.1317
ENSG00000230021	601436	724707	1	RP5-857K21.4		lincRNA	1854	0	2	5	0	0	1	0	0	0	0	0	0	0	-5.77781	-3.48285	-1.96991	-5.77781	-5.77781	-4.10163	-5.77781	-5.77781	-5.77781	-5.77781	-5.77781	-5.77781	-5.77781	-6.66846	-4.37349	-2.86055	-6.66846	-6.66846	-4.99227	-6.66846	-6.66846	-6.66846	-6.66846	-6.66846	-6.66846	-6.66846
ENSG00000223659	627377	629010	1	RP5-857K21.5		lincRNA	802	0	0	0	0	0	0	0	0	0	0	0	0	0	-5.77781	-5.77781	-5.77781	-5.77781	-5.77781	-5.77781	-5.77781	-5.77781	-5.77781	-5.77781	-5.77781	-5.77781	-5.77781	-5.45949	-5.45949	-5.45949	-5.45949	-5.45949	-5.45949	-5.45949	-5.45949	-5.45949	-5.45949	-5.45949	-5.45949	-5.45949
ENSG00000225972	629062	629433	1	MTND1P23	MT-ND1 pseudogene 23 [Source:HGNC Symbol;Acc:HGNC:42092]	unprocessed_pseudogene	372	0	13	5	1	2	39	4	1	3	7	2	6	2	-5.77781	-1.05545	-1.96991	-3.05736	-2.30188	0.659093	-1.59833	-2.98798	-1.75556	-0.45216	-2.36004	-0.589173	-2.65632	-4.35119	0.371178	-0.543285	-1.63074	-0.875254	2.08572	-0.171705	-1.56135	-0.328932	0.974466	-0.933412	0.837452	-1.22969
ENSG00000225630	629640	630683	1	MTND2P28	MT-ND2 pseudogene 28 [Source:HGNC Symbol;Acc:HGNC:42129]	unprocessed_pseudogene	1044	10	99	74	8	16	414	85	20	29	60	32	41	33	0.0847927	1.8252	1.81822	-0.262862	0.579956	4.05201	2.73312	1.12076	1.43558	2.61524	1.50751	2.14925	1.22329	0.022671	1.76307	1.7561	-0.324984	0.517835	3.98989	2.671	1.05864	1.37346	2.55312	1.44538	2.08712	1.16117
ENSG00000276171	630896	630958	1	AC114498.1		miRNA	63	5	23	20	4	16	12	58	8	13	12	19	23	8	-0.890624	-0.256285	-0.0493141	-1.23165	0.579956	-1.00436	2.18355	-0.18314	0.289952	0.31038	0.761747	1.31989	-0.786331	3.09788	3.73222	3.93919	2.75685	4.56846	2.98415	6.17205	3.80536	4.27846	4.29888	4.75025	5.30839	3.20217
ENSG00000237973	631074	632616	1	RP5-857K21.6		unprocessed_pseudogene	1543	46	1017	917	52	105	997	299	90	142	93	270	303	131	2.26689	5.17923	5.44267	2.41063	3.27921	5.31905	4.5449	3.28125	3.71959	3.24599	4.57615	5.02973	3.20387	1.64115	4.55349	4.81693	1.78489	2.65348	4.69331	3.91916	2.65551	3.09385	2.62025	3.95041	4.40399	2.57813
ENSG00000278791	632325	632413	1	MIR6723	microRNA 6723 [Source:HGNC Symbol;Acc:HGNC:50152]	miRNA	89	23	625	527	23	41	647	132	39	76	38	160	170	61	1.27234	4.47729	4.644	1.23998	1.92674	4.69558	3.36671	2.07833	2.8195	1.95876	3.82202	4.19658	2.10445	4.76239	7.96734	8.13405	4.73003	5.41679	8.18563	6.85676	5.56839	6.30955	5.44881	7.31207	7.68663	5.59451
ENSG00000229344	632757	633438	1	RP5-857K21.7		unprocessed_pseudogene	682	6	208	173	5	19	172	76	21	28	35	50	94	31	-0.635737	2.89238	3.03912	-0.922127	0.825104	2.78702	2.57212	1.19058	1.3853	1.8407	2.14803	3.34294	1.13382	-0.0835809	3.44454	3.59128	-0.36997	1.37726	3.33918	3.12428	1.74273	1.93746	2.39285	2.70018	3.89509	1.68598
ENSG00000240409	633535	633741	1	MTATP8P1	mitochondrially encoded ATP synthase 8 pseudogene 1 [Source:HGNC Symbol;Acc:HGNC:44571]	unprocessed_pseudogene	207	0	2	2	0	1	4	0	0	0	0	1	0	0	-5.77781	-3.48285	-3.14505	-5.77781	-3.17772	-2.4875	-5.77781	-5.77781	-5.77781	-5.77781	-3.23099	-5.77781	-5.77781	-3.50552	-1.21055	-0.872753	-3.50552	-0.905419	-0.215202	-3.50552	-3.50552	-3.50552	-3.50552	-0.958692	-3.50552	-3.50552
ENSG00000248527	633696	634376	1	MTATP6P1	mitochondrially encoded ATP synthase 6 pseudogene 1 [Source:HGNC Symbol;Acc:HGNC:44575]	unprocessed_pseudogene	681	74	1009	795	121	166	4883	466	135	159	242	276	354	193	2.95071	5.16784	5.2368	3.62623	3.93901	7.61063	5.18468	3.86531	3.88251	4.62399	4.60783	5.25405	3.76199	3.50499	5.72211	5.79107	4.1805	4.49329	8.1649	5.73895	4.41959	4.43678	5.17826	5.1621	5.80832	4.31626
ENSG00000198744	634376	634922	1	RP5-857K21.11		unprocessed_pseudogene	547	22	472	428	19	49	944	167	60	32	40	90	133	68	1.20871	4.07261	4.34405	0.966683	2.18277	5.24028	3.70549	2.69764	1.57669	2.03243	2.99339	3.84287	2.26055	2.0791	4.94299	5.21444	1.83707	3.05316	6.11067	4.57588	3.56803	2.44707	2.90281	3.86377	4.71326	3.13094
ENSG00000268663	674842	675265	1	WBP1LP6	WW domain binding protein 1-like pseudogene 6 [Source:HGNC Symbol;Acc:HGNC:43956]	processed_pseudogene	424	0	0	0	0	0	0	0	0	0	0	0	0	0	-5.77781	-5.77781	-5.77781	-5.77781	-5.77781	-5.77781	-5.77781	-5.77781	-5.77781	-5.77781	-5.77781	-5.77781	-5.77781	-4.53995	-4.53995	-4.53995	-4.53995	-4.53995	-4.53995	-4.53995	-4.53995	-4.53995	-4.53995	-4.53995	-4.53995	-4.53995
ENSG00000273547	685716	686654	1	OR4F16	olfactory receptor, family 4, subfamily F, member 16 [Source:HGNC Symbol;Acc:HGNC:15079]	protein_coding	939	0	0	0	0	0	0	0	0	0	0	0	0	0	-5.77781	-5.77781	-5.77781	-5.77781	-5.77781	-5.77781	-5.77781	-5.77781	-5.77781	-5.77781	-5.77781	-5.77781	-5.77781	-5.68701	-5.68701	-5.68701	-5.68701	-5.68701	-5.68701	-5.68701	-5.68701	-5.68701	-5.68701	-5.68701	-5.68701	-5.68701
ENSG00000229376	722092	724903	1	CICP3	capicua transcriptional repressor pseudogene 3 [Source:HGNC Symbol;Acc:HGNC:37742]	processed_pseudogene	2455	2	2	0	0	0	1	0	0	1	0	0	0	0	-2.14122	-3.48285	-5.77781	-5.77781	-5.77781	-4.10163	-5.77781	-5.77781	-3.17305	-5.77781	-5.77781	-5.77781	-5.77781	-3.43694	-4.77858	-7.07354	-7.07354	-7.07354	-5.39735	-7.07354	-7.07354	-4.46877	-7.07354	-7.07354	-7.07354	-7.07354
ENSG00000224956	726231	728147	1	RP11-206L10.1		unprocessed_pseudogene	1236	1	0	0	0	0	0	0	0	1	0	0	0	0	-3.02965	-5.77781	-5.77781	-5.77781	-5.77781	-5.77781	-5.77781	-5.77781	-3.17305	-5.77781	-5.77781	-5.77781	-5.77781	-3.33533	-6.08349	-6.08349	-6.08349	-6.08349	-6.08349	-6.08349	-6.08349	-3.47873	-6.08349	-6.08349	-6.08349	-6.08349
ENSG00000235373	741813	750016	1	RP11-206L10.3		lincRNA	4860	0	1	0	1	0	1	1	0	0	2	1	2	0	-5.77781	-4.21529	-5.77781	-3.05736	-5.77781	-4.10163	-3.3773	-5.77781	-5.77781	-2.17227	-3.23099	-2.09711	-5.77781	-8.05877	-6.49624	-8.05877	-5.33832	-8.05877	-6.38259	-5.65826	-8.05877	-8.05877	-4.45323	-5.51195	-4.37807	-8.05877
ENSG00000223181	758233	758336	1	RNU6-1199P	RNA, U6 small nuclear 1199, pseudogene [Source:HGNC Symbol;Acc:HGNC:48162]	snRNA	104	2	5	0	1	3	4	0	1	2	5	0	3	1	-2.14122	-2.34906	-5.77781	-3.05736	-1.7608	-2.4875	-5.77781	-2.98798	-2.29679	-0.923268	-5.77781	-1.55015	-3.4994	1.12413	0.91628	-2.51247	0.207981	1.50455	0.777845	-2.51247	0.27737	0.96855	2.34208	-2.51247	1.7152	-0.234052
ENSG00000240618	759032	764925	1	RP11-206L10.5		lincRNA	295	0	0	0	0	1	2	0	0	0	1	1	0	1	-5.77781	-5.77781	-5.77781	-5.77781	-3.17772	-3.34709	-5.77781	-5.77781	-5.77781	-3.05837	-3.23099	-5.77781	-3.4994	-4.0166	-4.0166	-4.0166	-4.0166	-1.4165	-1.58588	-4.0166	-4.0166	-4.0166	-1.29715	-1.46978	-4.0166	-1.73818
ENSG00000229905	760911	761989	1	RP11-206L10.4		antisense	456	0	0	0	0	0	0	0	0	0	0	0	0	0	-5.77781	-5.77781	-5.77781	-5.77781	-5.77781	-5.77781	-5.77781	-5.77781	-5.77781	-5.77781	-5.77781	-5.77781	-5.77781	-4.64492	-4.64492	-4.64492	-4.64492	-4.64492	-4.64492	-4.64492	-4.64492	-4.64492	-4.64492	-4.64492	-4.64492	-4.64492
ENSG00000228327	764857	778626	1	RP11-206L10.2		lincRNA	1317	26	37	52	15	21	38	16	19	20	23	32	32	22	1.44796	0.417673	1.31236	0.629229	0.968079	0.622056	0.340683	1.0474	0.903893	1.2388	1.50751	1.79336	0.643948	1.05071	0.0204181	0.9151	0.231974	0.570824	0.224801	-0.0565722	0.650144	0.506638	0.841547	1.11025	1.3961	0.246693
ENSG00000237491	778770	810060	1	RP11-206L10.9		lincRNA	5517	53	96	69	59	55	153	34	31	32	26	59	65	47	2.47053	1.78103	1.71783	2.59225	2.34879	2.61862	1.41711	1.74873	1.57669	1.41439	2.38591	2.81187	1.73013	0.0066433	-0.682851	-0.746055	0.128363	-0.115096	0.154733	-1.04677	-0.715149	-0.887199	-1.04949	-0.0779745	0.347987	-0.733758
ENSG00000230092	800879	817712	1	RP11-206L10.8		transcribed_unprocessed_pseudogene	872	57	64	26	37	16	52	4	10	12	13	14	21	15	2.57516	1.19989	0.322905	1.92165	0.579956	1.06996	-1.59833	0.132805	0.176266	0.424225	0.326702	1.18965	0.0992388	2.77276	1.39749	0.520505	2.11925	0.777556	1.26756	-1.40073	0.330405	0.373866	0.621825	0.524302	1.38725	0.296839
ENSG00000177757	817371	819837	1	FAM87B	family with sequence similarity 87, member B [Source:HGNC Symbol;Acc:HGNC:32236]	lincRNA	1947	9	13	34	3	7	18	2	8	10	10	9	8	7	-0.0644581	-1.05545	0.704973	-1.62625	-0.590247	-0.437087	-2.52083	-0.18314	-0.0821216	0.0515807	-0.299126	-0.184059	-0.972512	-1.02571	-2.0167	-0.25628	-2.5875	-1.5515	-1.39834	-3.48208	-1.14439	-1.04337	-0.909672	-1.26038	-1.14531	-1.93376
ENSG00000228794	825138	859446	1	LINC01128	long intergenic non-protein coding RNA 1128 [Source:HGNC Symbol;Acc:HGNC:49377]	processed_transcript	9470	66	287	302	118	94	296	56	51	98	76	77	105	112	2.78607	3.35588	3.84153	3.59007	3.11987	3.56861	2.13313	2.46389	3.18545	2.95538	2.76888	3.50232	2.97829	-0.457298	0.112512	0.598164	0.346701	-0.12349	0.325248	-1.11023	-0.779472	-0.0579185	-0.287988	-0.474488	0.258957	-0.265079
ENSG00000225880	826206	827522	1	LINC00115	long intergenic non-protein coding RNA 115 [Source:HGNC Symbol;Acc:HGNC:26211]	lincRNA	1317	14	46	33	12	15	77	16	19	19	14	19	36	14	0.563118	0.727925	0.662393	0.311545	0.488019	1.63224	0.340683	1.0474	0.830632	0.52974	0.761747	1.96244	0.00145545	0.165863	0.33067	0.265138	-0.0857104	0.0907639	1.23498	-0.0565722	0.650144	0.433377	0.132485	0.364491	1.56519	-0.3958
ENSG00000230368	868071	876903	1	FAM41C	family with sequence similarity 41, member C [Source:HGNC Symbol;Acc:HGNC:27635]	lincRNA	1971	0	0	0	0	0	9	0	0	0	1	0	1	0	-5.77781	-5.77781	-5.77781	-5.77781	-5.77781	-1.40192	-5.77781	-5.77781	-5.77781	-3.05837	-5.77781	-2.98878	-5.77781	-6.75674	-6.75674	-6.75674	-6.75674	-6.75674	-2.38085	-6.75674	-6.75674	-6.75674	-4.03729	-6.75674	-3.96771	-6.75674
ENSG00000234711	873292	874349	1	TUBB8P11	tubulin, beta 8 class VIII pseudogene 11 [Source:HGNC Symbol;Acc:HGNC:32337]	unprocessed_pseudogene	1058	0	0	0	0	0	8	0	0	0	0	0	1	0	-5.77781	-5.77781	-5.77781	-5.77781	-5.77781	-1.56318	-5.77781	-5.77781	-5.77781	-5.77781	-5.77781	-2.98878	-5.77781	-5.85915	-5.85915	-5.85915	-5.85915	-5.85915	-1.64452	-5.85915	-5.85915	-5.85915	-5.85915	-5.85915	-3.07012	-5.85915
ENSG00000272438	904834	915976	1	RP11-54O7.16		lincRNA	351	0	0	0	0	1	0	0	0	0	5	0	0	1	-5.77781	-5.77781	-5.77781	-5.77781	-3.17772	-5.77781	-5.77781	-5.77781	-5.77781	-0.923268	-5.77781	-5.77781	-3.4994	-4.26736	-4.26736	-4.26736	-4.26736	-1.66726	-4.26736	-4.26736	-4.26736	-4.26736	0.587189	-4.26736	-4.26736	-1.98894
ENSG00000230699	911435	914948	1	RP11-54O7.1		lincRNA	3043	0	0	0	0	7	0	0	0	0	25	0	8	1	-5.77781	-5.77781	-5.77781	-5.77781	-0.590247	-5.77781	-5.77781	-5.77781	-5.77781	1.3582	-5.77781	-0.184059	-3.4994	-7.38331	-7.38331	-7.38331	-7.38331	-2.19574	-7.38331	-7.38331	-7.38331	-7.38331	-0.247289	-7.38331	-1.78955	-5.10489
ENSG00000241180	914171	914971	1	RP11-54O7.2		lincRNA	443	0	0	0	0	2	0	0	0	0	2	0	0	0	-5.77781	-5.77781	-5.77781	-5.77781	-2.30188	-5.77781	-5.77781	-5.77781	-5.77781	-2.17227	-5.77781	-5.77781	-5.77781	-4.60319	-4.60319	-4.60319	-4.60319	-1.12726	-4.60319	-4.60319	-4.60319	-4.60319	-0.997649	-4.60319	-4.60319	-4.60319
ENSG00000223764	916865	921016	1	RP11-54O7.3		lincRNA	4152	0	0	0	0	22	1	0	0	0	7	0	0	2	-5.77781	-5.77781	-5.77781	-5.77781	1.03458	-4.10163	-5.77781	-5.77781	-5.77781	-0.45216	-5.77781	-5.77781	-2.65632	-7.83162	-7.83162	-7.83162	-7.83162	-1.01922	-6.15544	-7.83162	-7.83162	-7.83162	-2.50597	-7.83162	-7.83162	-4.71012
ENSG00000187634	924880	944581	1	SAMD11	sterile alpha motif domain containing 11 [Source:HGNC Symbol;Acc:HGNC:28706]	protein_coding	3214	26	138	149	25	87	207	36	33	53	50	32	34	78	1.44796	2.30226	2.82417	1.35938	3.00847	3.0536	1.49903	1.83846	2.30111	2.35307	1.50751	1.88038	2.45779	-0.236405	0.617895	1.1398	-0.324991	1.3241	1.36923	-0.185344	0.154088	0.616739	0.668697	-0.176865	0.196006	0.773416
ENSG00000188976	944204	959309	1	NOC2L	NOC2-like nucleolar associated transcriptional repressor [Source:HGNC Symbol;Acc:HGNC:24517]	protein_coding	5539	329	1618	1279	407	674	2658	525	404	646	527	400	336	1082	5.10057	5.84885	5.92252	5.37476	5.95928	6.73331	5.35658	5.44551	5.90367	5.7462	5.14283	5.1788	6.24742	2.63094	3.37923	3.4529	2.90513	3.48966	4.26369	2.88696	2.97588	3.43405	3.27658	2.6732	2.70917	3.77779
ENSG00000187961	960587	965715	1	KLHL17	kelch-like family member 17 [Source:HGNC Symbol;Acc:HGNC:24023]	protein_coding	3395	39	85	83	10	29	62	18	44	2	24	25	11	43	2.02971	1.60645	1.98299	0.052742	1.43003	1.3217	0.508299	2.25166	-2.29679	1.29974	1.15395	0.267202	1.60254	0.2663	-0.15696	0.219583	-1.71067	-0.333382	-0.441716	-1.25511	0.488245	-4.06021	-0.463673	-0.609463	-1.49621	-0.160872
ENSG00000277294	965110	965166	1	AL645608.1		miRNA	57	0	3	2	0	0	0	0	1	0	0	0	0	0	-5.77781	-2.99937	-3.14505	-5.77781	-5.77781	-5.77781	-5.77781	-2.98798	-5.77781	-5.77781	-5.77781	-5.77781	-5.77781	-1.64492	1.13352	0.987844	-1.64492	-1.64492	-1.64492	-1.64492	1.14492	-1.64492	-1.64492	-1.64492	-1.64492	-1.64492
ENSG00000187583	966497	975865	1	PLEKHN1	pleckstrin homology domain containing, family N member 1 [Source:HGNC Symbol;Acc:HGNC:25284]	protein_coding	2833	3	25	22	3	1	32	0	14	0	3	0	1	0	-1.59545	-0.138505	0.0857137	-1.62625	-3.17772	0.377329	-5.77781	0.611363	-5.77781	-1.62737	-5.77781	-2.98878	-5.77781	-3.09778	-1.64084	-1.41662	-3.12858	-4.68005	-1.125	-7.28015	-0.890967	-7.28015	-3.1297	-7.28015	-4.49111	-7.28015
ENSG00000187642	975204	982093	1	PERM1	PPARGC1 and ESRR induced regulator, muscle 1 [Source:HGNC Symbol;Acc:HGNC:28208]	protein_coding	3424	2	3	5	1	1	1	0	2	0	2	0	1	0	-2.14122	-2.99937	-1.96991	-3.05736	-3.17772	-4.10163	-5.77781	-2.09625	-5.77781	-2.17227	-5.77781	-2.98878	-5.77781	-3.9169	-4.77505	-3.74559	-4.83305	-4.9534	-5.87731	-7.5535	-3.87193	-7.5535	-3.94795	-7.5535	-4.76446	-7.5535
ENSG00000272512	995966	998051	1	RP11-54O7.17		lincRNA	2086	0	0	0	0	4	0	0	0	0	0	0	2	0	-5.77781	-5.77781	-5.77781	-5.77781	-1.36821	-5.77781	-5.77781	-5.77781	-5.77781	-5.77781	-5.77781	-2.09711	-5.77781	-6.83855	-6.83855	-6.83855	-6.83855	-2.42895	-6.83855	-6.83855	-6.83855	-6.83855	-6.83855	-6.83855	-3.15785	-6.83855
ENSG00000188290	998962	1000172	1	HES4	hes family bHLH transcription factor 4 [Source:HGNC Symbol;Acc:HGNC:24149]	protein_coding	1118	0	4	16	0	4	1	0	0	0	0	0	0	0	-5.77781	-2.63788	-0.364456	-5.77781	-1.36821	-4.10163	-5.77781	-5.77781	-5.77781	-5.77781	-5.77781	-5.77781	-5.77781	-5.93873	-2.7988	-0.525376	-5.93873	-1.52913	-4.26255	-5.93873	-5.93873	-5.93873	-5.93873	-5.93873	-5.93873	-5.93873
ENSG00000187608	1001138	1014541	1	ISG15	ISG15 ubiquitin-like modifier [Source:HGNC Symbol;Acc:HGNC:4053]	protein_coding	942	74	256	344	145	31	248	123	140	290	232	456	173	162	2.95071	3.19128	4.02916	3.88692	1.52562	3.31378	3.26502	3.91772	4.74873	4.56315	5.33177	4.22179	3.50975	3.03691	3.27748	4.11537	3.97313	1.61182	3.39999	3.35122	4.00392	4.83493	4.64935	5.41797	4.30799	3.59595
ENSG00000231702	1008076	1008229	1	RP11-54O7.10		processed_pseudogene	154	0	0	0	0	1	0	2	1	0	0	1	0	3	-5.77781	-5.77781	-5.77781	-5.77781	-3.17772	-5.77781	-2.52083	-2.98798	-5.77781	-5.77781	-3.23099	-5.77781	-2.1277	-3.07882	-3.07882	-3.07882	-3.07882	-0.478719	-3.07882	0.178168	-0.288977	-3.07882	-3.07882	-0.531991	-3.07882	0.571301
ENSG00000224969	1011997	1013193	1	RP11-54O7.11		antisense	471	2	0	0	1	0	4	0	1	4	0	5	2	1	-2.14122	-5.77781	-5.77781	-3.05736	-5.77781	-2.4875	-5.77781	-2.98798	-1.36289	-5.77781	-1.12147	-2.09711	-3.4994	-1.05502	-4.69161	-4.69161	-1.97116	-4.69161	-1.4013	-4.69161	-1.90177	-0.276688	-4.69161	-0.0352685	-1.01091	-2.4132
ENSG00000188157	1020123	1056118	1	AGRN	agrin [Source:HGNC Symbol;Acc:HGNC:329]	protein_coding	10758	2	53	104	11	56	102	53	71	63	134	55	76	13	-2.14122	0.930186	2.30705	0.187939	2.37469	2.03579	2.05403	2.93987	2.54962	3.77207	2.28499	3.03689	-0.10344	-5.56856	-2.49715	-1.12029	-3.2394	-1.05265	-1.39154	-1.3733	-0.487467	-0.877717	0.344732	-1.14235	-0.390449	-3.53078
ENSG00000242590	1055033	1056116	1	RP11-54O7.14		sense_intronic	402	0	1	8	1	2	0	2	1	3	6	0	3	0	-5.77781	-4.21529	-1.33099	-3.05736	-2.30188	-5.77781	-2.52083	-2.98798	-1.75556	-0.668569	-5.77781	-1.55015	-5.77781	-4.46308	-2.90056	-0.0162617	-1.74263	-0.987147	-4.46308	-1.2061	-1.67324	-0.440824	0.646164	-4.46308	-0.235415	-4.46308
ENSG00000217801	1059734	1069355	1	RP11-465B22.3		transcribed_unprocessed_pseudogene	2171	18	146	217	36	177	327	165	143	125	347	103	315	5	0.921728	2.38327	3.36539	1.88231	4.03147	3.7121	3.68813	3.94827	3.5359	5.14359	3.18762	5.08574	-1.43745	-0.196632	1.26491	2.24703	0.763953	2.91311	2.59374	2.56977	2.82991	2.41754	4.02523	2.06926	3.96738	-2.55581
ENSG00000273443	1062208	1063288	1	RP11-54O7.18		lincRNA	829	0	27	39	5	30	31	23	5	17	43	4	28	2	-5.77781	-0.0296198	0.900843	-0.922127	1.47861	0.332178	0.857912	-0.843409	0.671906	2.13631	-1.42917	1.6018	-2.65632	-5.50726	0.240936	1.1714	-0.651571	1.74917	0.602734	1.12847	-0.572853	0.942462	2.40687	-1.15861	1.87235	-2.38576
ENSG00000237330	1070966	1074307	1	RNF223	ring finger protein 223 [Source:HGNC Symbol;Acc:HGNC:40020]	protein_coding	1902	0	5	0	0	2	9	1	0	1	5	0	1	0	-5.77781	-2.34906	-5.77781	-5.77781	-2.30188	-1.40192	-3.3773	-5.77781	-3.17305	-0.923268	-5.77781	-2.98878	-5.77781	-6.70533	-3.27658	-6.70533	-6.70533	-3.2294	-2.32944	-4.30482	-6.70533	-4.10057	-1.85079	-6.70533	-3.9163	-6.70533
ENSG00000131591	1081818	1116361	1	C1orf159	chromosome 1 open reading frame 159 [Source:HGNC Symbol;Acc:HGNC:26062]	protein_coding	6322	16	109	194	30	34	79	21	18	28	11	11	9	29	0.753537	1.96334	3.20406	1.6207	1.65808	1.66901	0.728048	0.970103	1.3853	0.186776	-0.0155142	-0.0174573	1.03843	-1.90684	-0.697039	0.543676	-1.03968	-1.0023	-0.991366	-1.93233	-1.69028	-1.27508	-2.47361	-2.6759	-2.67784	-1.62195
ENSG00000223823	1137017	1144056	1	LINC01342	long intergenic non-protein coding RNA 1342 [Source:HGNC Symbol;Acc:HGNC:50551]	lincRNA	1620	0	0	0	0	0	0	0	0	0	0	0	0	0	-5.77781	-5.77781	-5.77781	-5.77781	-5.77781	-5.77781	-5.77781	-5.77781	-5.77781	-5.77781	-5.77781	-5.77781	-5.77781	-6.47381	-6.47381	-6.47381	-6.47381	-6.47381	-6.47381	-6.47381	-6.47381	-6.47381	-6.47381	-6.47381	-6.47381	-6.47381
ENSG00000207730	1167092	1167202	1	MIR200B	microRNA 200b [Source:HGNC Symbol;Acc:HGNC:31579]	miRNA	111	0	0	0	0	0	0	0	0	0	0	0	0	0	-5.77781	-5.77781	-5.77781	-5.77781	-5.77781	-5.77781	-5.77781	-5.77781	-5.77781	-5.77781	-5.77781	-5.77781	-5.77781	-2.60645	-2.60645	-2.60645	-2.60645	-2.60645	-2.60645	-2.60645	-2.60645	-2.60645	-2.60645	-2.60645	-2.60645	-2.60645
ENSG00000207607	1167846	1167956	1	MIR200A	microRNA 200a [Source:HGNC Symbol;Acc:HGNC:31578]	miRNA	111	0	0	0	0	0	0	0	0	0	0	0	0	0	-5.77781	-5.77781	-5.77781	-5.77781	-5.77781	-5.77781	-5.77781	-5.77781	-5.77781	-5.77781	-5.77781	-5.77781	-5.77781	-2.60645	-2.60645	-2.60645	-2.60645	-2.60645	-2.60645	-2.60645	-2.60645	-2.60645	-2.60645	-2.60645	-2.60645	-2.60645
ENSG00000198976	1169005	1169087	1	MIR429	microRNA 429 [Source:HGNC Symbol;Acc:HGNC:13784]	miRNA	83	0	0	0	0	0	0	0	0	0	0	0	0	0	-5.77781	-5.77781	-5.77781	-5.77781	-5.77781	-5.77781	-5.77781	-5.77781	-5.77781	-5.77781	-5.77781	-5.77781	-5.77781	-2.18707	-2.18707	-2.18707	-2.18707	-2.18707	-2.18707	-2.18707	-2.18707	-2.18707	-2.18707	-2.18707	-2.18707	-2.18707
ENSG00000272141	1169357	1170343	1	RP11-465B22.8		lincRNA	987	0	2	0	0	0	0	0	0	1	0	0	0	0	-5.77781	-3.48285	-5.77781	-5.77781	-5.77781	-5.77781	-5.77781	-5.77781	-3.17305	-5.77781	-5.77781	-5.77781	-5.77781	-5.75894	-3.46397	-5.75894	-5.75894	-5.75894	-5.75894	-5.75894	-5.75894	-3.15417	-5.75894	-5.75894	-5.75894	-5.75894
ENSG00000205231	1173056	1179555	1	TTLL10-AS1	TTLL10 antisense RNA 1 [Source:HGNC Symbol;Acc:HGNC:41159]	antisense	3532	0	4	0	0	0	0	0	0	0	0	0	0	1	-5.77781	-2.63788	-5.77781	-5.77781	-5.77781	-5.77781	-5.77781	-5.77781	-5.77781	-5.77781	-5.77781	-5.77781	-3.4994	-7.5983	-4.45837	-7.5983	-7.5983	-7.5983	-7.5983	-7.5983	-7.5983	-7.5983	-7.5983	-7.5983	-7.5983	-5.31988
ENSG00000162571	1173884	1197935	1	TTLL10	tubulin tyrosine ligase-like family member 10 [Source:HGNC Symbol;Acc:HGNC:26693]	protein_coding	3943	0	15	28	3	1	0	0	1	0	0	3	9	0	-5.77781	-0.856302	0.428317	-1.62625	-3.17772	-5.77781	-5.77781	-2.98798	-5.77781	-5.77781	-1.82079	-0.0174573	-5.77781	-7.75711	-2.8356	-1.55098	-3.60554	-5.15701	-7.75711	-7.75711	-4.96727	-7.75711	-7.75711	-3.80008	-1.99675	-7.75711
ENSG00000186891	1203508	1206691	1	TNFRSF18	tumor necrosis factor receptor superfamily, member 18 [Source:HGNC Symbol;Acc:HGNC:11914]	protein_coding	1370	8	928	1507	196	167	1	0	1	0	0	0	1	0	-0.23095	5.04718	6.15912	4.32126	3.94767	-4.10163	-5.77781	-2.98798	-5.77781	-5.77781	-5.77781	-2.98878	-5.77781	-0.685126	4.593	5.70494	3.86709	3.49349	-4.55581	-6.23199	-3.44215	-6.23199	-6.23199	-6.23199	-3.44295	-6.23199
ENSG00000186827	1211326	1214138	1	TNFRSF4	tumor necrosis factor receptor superfamily, member 4 [Source:HGNC Symbol;Acc:HGNC:11918]	protein_coding	1721	2	421	761	56	20	0	9	2	1	0	43	36	0	-2.14122	3.90783	5.17377	2.51719	0.898362	-5.77781	-0.473331	-2.09625	-3.17305	-5.77781	1.9314	1.96244	-5.77781	-2.92447	3.12458	4.39052	1.73395	0.115115	-6.56106	-1.25658	-2.87949	-3.9563	-6.56106	1.14815	1.17919	-6.56106
ENSG00000078808	1216908	1232031	1	SDF4	stromal cell derived factor 4 [Source:HGNC Symbol;Acc:HGNC:24188]	protein_coding	4709	1085	2960	2604	888	648	1485	567	503	678	551	733	294	1059	6.82157	6.72003	6.94801	6.49994	5.90255	5.89363	5.46757	5.76159	5.9734	5.81043	6.0163	4.98626	6.21643	4.58615	4.48461	4.71259	4.26452	3.66713	3.65821	3.23215	3.52617	3.73798	3.57501	3.78088	2.75084	3.98101
ENSG00000176022	1232265	1235041	1	B3GALT6	UDP-Gal:betaGal beta 1,3-galactosyltransferase polypeptide 6 [Source:HGNC Symbol;Acc:HGNC:17978]	protein_coding	2777	125	758	707	180	172	307	157	106	65	129	104	96	313	3.70566	4.75543	5.06764	4.19852	3.99018	3.62117	3.61653	3.51691	2.59457	3.71728	3.20153	3.37326	4.4588	2.23213	3.2819	3.59411	2.725	2.51665	2.14765	2.14301	2.04338	1.12104	2.24376	1.728	1.89973	2.98528
ENSG00000184163	1242446	1246722	1	FAM132A	family with sequence similarity 132, member A [Source:HGNC Symbol;Acc:HGNC:32308]	protein_coding	1794	0	1	2	0	2	7	0	0	2	1	0	1	2	-5.77781	-4.21529	-3.14505	-5.77781	-2.30188	-1.74477	-5.77781	-5.77781	-2.29679	-3.05837	-5.77781	-2.98878	-2.65632	-6.62099	-5.05847	-3.98823	-6.62099	-3.14506	-2.58795	-6.62099	-6.62099	-3.13997	-3.90155	-6.62099	-3.83196	-3.4995
ENSG00000260179	1249777	1251334	1	RP5-902P8.12		lincRNA	1558	0	4	0	2	3	4	4	0	0	1	1	1	8	-5.77781	-2.63788	-5.77781	-2.17119	-1.7608	-2.4875	-1.59833	-5.77781	-5.77781	-3.05837	-3.23099	-2.98878	-0.786331	-6.41751	-3.27758	-6.41751	-2.81088	-2.40049	-3.1272	-2.23803	-6.41751	-6.41751	-3.69806	-3.87068	-3.62847	-1.42603
ENSG00000160087	1253909	1273885	1	UBE2J2	ubiquitin-conjugating enzyme E2, J2 [Source:HGNC Symbol;Acc:HGNC:19268]	protein_coding	4712	171	657	464	185	231	1208	150	162	274	194	211	132	478	4.15718	4.54927	4.46046	4.23801	4.41524	5.59589	3.55083	4.12805	4.66691	4.3053	4.22074	3.832	5.06924	1.92084	2.31293	2.22412	2.00167	2.1789	3.35955	1.31449	1.89171	2.43057	2.06896	1.9844	1.59566	2.8329
ENSG00000230415	1275223	1280420	1	RP5-902P8.10		lincRNA	513	7	10	4	2	2	5	3	2	2	5	4	5	2	-0.419193	-1.41766	-2.26631	-2.17119	-2.30188	-2.19537	-1.98707	-2.09625	-2.29679	-0.923268	-1.42917	-0.844317	-2.65632	0.543776	-0.454687	-1.30334	-1.20822	-1.33891	-1.2324	-1.0241	-1.13328	-1.33383	0.0397013	-0.466196	0.118652	-1.69335
ENSG00000162572	1280436	1292029	1	SCNN1D	sodium channel, non voltage gated 1 delta subunit [Source:HGNC Symbol;Acc:HGNC:10601]	protein_coding	4025	10	23	38	7	14	35	17	26	14	27	23	30	12	0.0847927	-0.256285	0.863739	-0.451007	0.389822	0.504875	0.426924	1.49648	0.39533	1.46848	1.03468	1.70076	-0.216565	-1.9242	-2.26527	-1.14525	-2.46	-1.61917	-1.50411	-1.58206	-0.512507	-1.61366	-0.540513	-0.974307	-0.308233	-2.22555
ENSG00000131584	1292376	1309609	1	ACAP3	ArfGAP with coiled-coil, ankyrin repeat and PH domains 3 [Source:HGNC Symbol;Acc:HGNC:16754]	protein_coding	8809	74	281	421	72	158	311	95	134	110	89	89	71	143	2.95071	3.32545	4.32028	2.87874	3.86784	3.63982	2.89317	3.8546	3.35178	3.18269	2.9773	2.93893	3.33008	-0.188265	0.186473	1.1813	-0.260237	0.728862	0.500845	-0.245811	0.715622	0.212802	0.0437091	-0.161675	-0.200044	0.1911
ENSG00000278073	1296110	1296170	1	MIR6726	microRNA 6726 [Source:HGNC Symbol;Acc:HGNC:50009]	miRNA	61	0	0	0	0	1	0	0	0	0	0	0	0	0	-5.77781	-5.77781	-5.77781	-5.77781	-3.17772	-5.77781	-5.77781	-5.77781	-5.77781	-5.77781	-5.77781	-5.77781	-5.77781	-1.74277	-1.74277	-1.74277	-1.74277	0.85733	-1.74277	-1.74277	-1.74277	-1.74277	-1.74277	-1.74277	-1.74277	-1.74277
ENSG00000169972	1308567	1311677	1	PUSL1	pseudouridylate synthase-like 1 [Source:HGNC Symbol;Acc:HGNC:26914]	protein_coding	2489	27	128	204	30	36	114	24	33	46	31	36	29	90	1.50206	2.19416	3.27643	1.6207	1.74008	2.19558	0.918707	1.83846	2.09756	1.66656	1.6764	1.65213	2.6636	0.18649	0.87859	1.96086	0.305138	0.424509	0.880017	-0.396859	0.522892	0.781996	0.350992	0.360836	0.336559	1.34803
ENSG00000127054	1311585	1324691	1	CPSF3L	cleavage and polyadenylation specific factor 3-like [Source:HGNC Symbol;Acc:HGNC:26052]	protein_coding	8220	248	1253	1543	228	317	1438	324	378	384	257	226	215	577	4.69307	5.48016	6.19317	4.53926	4.87149	5.84725	4.66066	5.34958	5.15354	4.71068	4.31972	4.53508	5.34067	1.65393	2.44102	3.15403	1.50012	1.83236	2.80811	1.62152	2.31044	2.11441	1.67155	1.28058	1.49594	2.30153
ENSG00000274153	1312502	1312566	1	MIR6727	microRNA 6727 [Source:HGNC Symbol;Acc:HGNC:50171]	miRNA	65	0	1	0	0	2	1	1	0	1	2	0	0	2	-5.77781	-4.21529	-5.77781	-5.77781	-2.30188	-4.10163	-3.3773	-5.77781	-3.17305	-2.17227	-5.77781	-5.77781	-2.65632	-1.8344	-0.271872	-1.8344	-1.8344	1.64154	-0.158215	0.566117	-1.8344	0.770366	1.77115	-1.8344	-1.8344	1.2871
ENSG00000240731	1317581	1318689	1	RP5-890O3.9		sense_intronic	386	11	39	58	13	11	31	9	9	12	15	11	4	19	0.22004	0.492612	1.4688	0.425391	0.0473619	0.332178	-0.473331	-0.0165357	0.176266	0.628061	-0.0155142	-1.15449	0.435099	1.59337	1.86594	2.84213	1.79872	1.42069	1.7055	0.899996	1.35679	1.54959	2.00139	1.35781	0.218836	1.80843
ENSG00000224051	1324756	1328897	1	CPTP	ceramide-1-phosphate transfer protein [Source:HGNC Symbol;Acc:HGNC:28116]	protein_coding	2556	28	139	187	22	34	66	29	33	27	24	39	17	65	1.55419	2.31264	3.15115	1.17635	1.65808	1.41126	1.18933	1.83846	1.3332	1.29974	1.79125	0.887501	2.19571	0.200304	0.958755	1.79726	-0.177537	0.304188	0.0573683	-0.164562	0.48457	-0.0206834	-0.0541494	0.437358	-0.466387	0.841821
ENSG00000169962	1331314	1335306	1	TAS1R3	taste receptor, type 1, member 3 [Source:HGNC Symbol;Acc:HGNC:15661]	protein_coding	3433	9	18	15	7	10	32	9	14	3	6	10	5	18	-0.0644581	-0.601224	-0.45531	-0.451007	-0.0875992	0.377329	-0.473331	0.611363	-1.75556	-0.668569	-0.150362	-0.844317	0.358176	-1.84393	-2.38069	-2.23478	-2.23048	-1.86707	-1.40214	-2.2528	-1.16811	-3.53503	-2.44804	-1.92983	-2.62379	-1.42129
ENSG00000107404	1335276	1349350	1	DVL1	dishevelled segment polarity protein 1 [Source:HGNC Symbol;Acc:HGNC:3084]	protein_coding	3814	150	302	360	93	186	558	155	147	132	186	146	99	486	3.96835	3.42925	4.09468	3.24717	4.10295	4.48224	3.59807	3.98802	3.61439	4.2446	3.69009	3.41757	5.09317	2.03705	1.49794	2.16338	1.31586	2.17164	2.55093	1.66676	2.05672	1.68308	2.3133	1.75879	1.48627	3.16187
ENSG00000275884	1339650	1339708	1	MIR6808	microRNA 6808 [Source:HGNC Symbol;Acc:HGNC:50046]	miRNA	59	1	0	0	0	0	0	0	0	0	0	0	0	0	-3.02965	-5.77781	-5.77781	-5.77781	-5.77781	-5.77781	-5.77781	-5.77781	-5.77781	-5.77781	-5.77781	-5.77781	-5.77781	1.05349	-1.69467	-1.69467	-1.69467	-1.69467	-1.69467	-1.69467	-1.69467	-1.69467	-1.69467	-1.69467	-1.69467	-1.69467
ENSG00000162576	1352689	1361777	1	MXRA8	matrix-remodelling associated 8 [Source:HGNC Symbol;Acc:HGNC:7542]	protein_coding	3622	32	46	38	8	8	7	37	13	19	41	26	24	17	1.74572	0.727925	0.863739	-0.262862	-0.402559	-1.74477	1.5383	0.505772	0.830632	2.06789	1.21008	1.38085	0.27692	-0.11107	-1.12886	-0.993048	-2.11965	-2.25935	-3.60156	-0.318484	-1.35101	-1.02615	0.211106	-0.646709	-0.475938	-1.57987
ENSG00000175756	1373730	1375495	1	AURKAIP1	aurora kinase A interacting protein 1 [Source:HGNC Symbol;Acc:HGNC:24114]	protein_coding	1669	119	635	563	127	249	632	279	193	249	278	193	139	457	3.63479	4.50017	4.73926	3.69595	4.5234	4.66176	4.4451	4.38041	4.52898	4.82392	4.09223	3.90645	5.00446	2.89581	3.76119	4.00028	2.95697	3.78442	3.92278	3.70611	3.64143	3.79	4.08494	3.35324	3.16747	4.26548
ENSG00000223663	1378666	1379032	1	RP5-890O3.3		processed_pseudogene	367	1	2	0	0	1	3	0	2	0	0	0	3	1	-3.02965	-3.48285	-5.77781	-5.77781	-3.17772	-2.8542	-5.77781	-2.09625	-5.77781	-5.77781	-5.77781	-1.55015	-3.4994	-1.5835	-2.0367	-4.33167	-4.33167	-1.73157	-1.40805	-4.33167	-0.650098	-4.33167	-4.33167	-4.33167	-0.103999	-2.05325
ENSG00000221978	1385711	1399328	1	CCNL2	cyclin L2 [Source:HGNC Symbol;Acc:HGNC:20570]	protein_coding	6850	1997	2473	1607	833	1028	2886	1194	742	1035	1660	1905	867	1635	7.7016	6.46074	6.25179	6.40772	6.56816	6.85202	6.54164	6.3223	6.58353	7.40118	7.39396	6.54592	6.84289	4.9255	3.68464	3.47568	3.63162	3.79205	4.07592	3.76553	3.54619	3.80743	4.62507	4.61785	3.76982	4.06679
ENSG00000224870	1399522	1402046	1	RP4-758J18.2		processed_transcript	2525	304	584	492	246	357	523	376	204	293	325	362	239	376	4.98661	4.37949	4.54493	4.6488	5.04284	4.38886	4.87525	4.46031	4.76357	5.04915	4.9989	4.68764	4.72317	3.65033	3.0432	3.20865	3.31252	3.70655	3.05258	3.53897	3.12403	3.42728	3.71286	3.66261	3.35136	3.38689
ENSG00000242485	1401908	1407313	1	MRPL20	mitochondrial ribosomal protein L20 [Source:HGNC Symbol;Acc:HGNC:14478]	protein_coding	2788	494	1795	1323	544	692	1759	852	389	696	801	552	451	1494	5.68673	5.99858	5.9713	5.79317	5.9973	6.13785	6.05487	5.39095	6.01119	6.35004	5.60729	5.60328	6.7128	4.2075	4.51935	4.49207	4.31394	4.51807	4.65862	4.57564	3.91172	4.53196	4.87081	4.12806	4.12405	5.23357
ENSG00000264293	1405460	1405752	1	RN7SL657P	RNA, 7SL, cytoplasmic 657, pseudogene [Source:HGNC Symbol;Acc:HGNC:46673]	misc_RNA	293	16	71	36	7	5	3	14	3	10	8	6	4	7	0.753537	1.34851	0.786539	-0.451007	-1.05992	-2.8542	0.151001	-1.54926	-0.0821216	-0.264018	-0.868002	-1.15449	-0.972512	2.52456	3.11954	2.55757	1.32002	0.711103	-1.08317	1.92203	0.221769	1.68891	1.50701	0.903026	0.616537	0.798515
ENSG00000272455	1409096	1410618	1	RP4-758J18.13		lincRNA	1523	20	46	53	12	43	67	30	35	27	44	26	27	28	1.07234	0.727925	1.33964	0.311545	1.99513	1.4328	1.23785	1.92293	1.3332	2.16934	1.21008	1.54965	0.988261	0.465426	0.121009	0.73272	-0.295371	1.38822	0.825888	0.630935	1.31601	0.726288	1.56243	0.603162	0.942736	0.381345
ENSG00000235098	1418420	1421769	1	ANKRD65	ankyrin repeat domain 65 [Source:HGNC Symbol;Acc:HGNC:42950]	protein_coding	2644	1	0	1	0	0	0	0	0	3	230	0	0	0	-3.02965	-5.77781	-3.92939	-5.77781	-5.77781	-5.77781	-5.77781	-5.77781	-1.75556	4.55067	-5.77781	-5.77781	-5.77781	-4.43237	-7.18054	-5.33211	-7.18054	-7.18054	-7.18054	-7.18054	-7.18054	-3.15828	3.14795	-7.18054	-7.18054	-7.18054
ENSG00000225905	1420245	1422691	1	RP4-758J18.7		antisense	543	0	0	0	0	0	0	0	0	1	14	0	0	0	-5.77781	-5.77781	-5.77781	-5.77781	-5.77781	-5.77781	-5.77781	-5.77781	-3.17305	0.52974	-5.77781	-5.77781	-5.77781	-4.89684	-4.89684	-4.89684	-4.89684	-4.89684	-4.89684	-4.89684	-4.89684	-2.29207	1.41072	-4.89684	-4.89684	-4.89684
ENSG00000205116	1426128	1427787	1	TMEM88B	transmembrane protein 88B [Source:HGNC Symbol;Acc:HGNC:37099]	protein_coding	492	0	0	0	0	0	0	0	0	0	1	0	0	0	-5.77781	-5.77781	-5.77781	-5.77781	-5.77781	-5.77781	-5.77781	-5.77781	-5.77781	-3.05837	-5.77781	-5.77781	-5.77781	-4.75454	-4.75454	-4.75454	-4.75454	-4.75454	-4.75454	-4.75454	-4.75454	-4.75454	-2.0351	-4.75454	-4.75454	-4.75454
ENSG00000225285	1430539	1434573	1	RP4-758J18.10		lincRNA	851	0	0	0	0	0	0	0	0	0	1	0	0	0	-5.77781	-5.77781	-5.77781	-5.77781	-5.77781	-5.77781	-5.77781	-5.77781	-5.77781	-3.05837	-5.77781	-5.77781	-5.77781	-5.54505	-5.54505	-5.54505	-5.54505	-5.54505	-5.54505	-5.54505	-5.54505	-5.54505	-2.8256	-5.54505	-5.54505	-5.54505
ENSG00000179403	1434861	1442882	1	VWA1	von Willebrand factor A domain containing 1 [Source:HGNC Symbol;Acc:HGNC:30910]	protein_coding	5065	0	0	0	0	4	1	0	0	1	7	3	0	0	-5.77781	-5.77781	-5.77781	-5.77781	-1.36821	-4.10163	-5.77781	-5.77781	-3.17305	-0.45216	-1.82079	-5.77781	-5.77781	-8.11838	-8.11838	-8.11838	-8.11838	-3.70877	-6.44219	-8.11838	-8.11838	-5.51361	-2.79272	-4.16135	-8.11838	-8.11838
ENSG00000215915	1449689	1470158	1	ATAD3C	ATPase family, AAA domain containing 3C [Source:HGNC Symbol;Acc:HGNC:32151]	protein_coding	3976	3	7	13	4	2	8	1	1	0	0	3	1	3	-1.59545	-1.90243	-0.656225	-1.23165	-2.30188	-1.56318	-3.3773	-2.98798	-5.77781	-5.77781	-1.82079	-2.98878	-2.1277	-3.58677	-3.89375	-2.64754	-3.22297	-4.2932	-3.5545	-5.36862	-4.97929	-7.76913	-7.76913	-3.81211	-4.9801	-4.11901
ENSG00000160072	1471769	1497848	1	ATAD3B	ATPase family, AAA domain containing 3B [Source:HGNC Symbol;Acc:HGNC:24007]	protein_coding	7682	130	659	812	170	210	519	210	95	299	122	216	94	423	3.76216	4.55365	5.26731	4.11615	4.27786	4.3778	4.03562	3.35911	4.79279	3.63691	4.25449	3.34294	4.89299	0.82068	1.61217	2.32583	1.17466	1.33638	1.43632	1.09414	0.417631	1.85131	0.695426	1.31301	0.401454	1.95151
ENSG00000197785	1512151	1534687	1	ATAD3A	ATPase family, AAA domain containing 3A [Source:HGNC Symbol;Acc:HGNC:25567]	protein_coding	3069	56	621	795	159	230	807	95	85	202	107	60	101	295	2.54971	4.46804	5.2368	4.01974	4.40899	5.01418	2.89317	3.19895	4.22746	3.44793	2.41007	3.44638	4.37343	0.931939	2.85027	3.61903	2.40197	2.79122	3.39641	1.2754	1.58118	2.60969	1.83017	0.792305	1.82861	2.75566
ENSG00000205090	1535174	1540453	1	TMEM240	transmembrane protein 240 [Source:HGNC Symbol;Acc:HGNC:25186]	protein_coding	1380	0	2	0	1	0	1	1	0	2	1	0	0	0	-5.77781	-3.48285	-5.77781	-3.05736	-5.77781	-4.10163	-3.3773	-5.77781	-2.29679	-3.05837	-5.77781	-5.77781	-5.77781	-6.24248	-3.94752	-6.24248	-3.52203	-6.24248	-4.5663	-3.84197	-6.24248	-2.76146	-3.52303	-6.24248	-6.24248	-6.24248
ENSG00000160075	1541673	1574869	1	SSU72	SSU72 RNA polymerase II CTD phosphatase homolog (S. cerevisiae) [Source:HGNC Symbol;Acc:HGNC:25016]	protein_coding	6925	610	2192	1515	583	718	2435	841	856	964	654	1083	777	1626	5.99093	6.28677	6.16676	5.89303	6.05049	6.60692	6.03613	6.52844	6.48103	6.0576	6.57932	6.38784	6.83493	3.19912	3.49495	3.37494	3.10122	3.25868	3.8151	3.24432	3.73663	3.68921	3.26578	3.78751	3.59602	4.04312
ENSG00000215014	1574975	1577075	1	RP5-832C2.5		lincRNA	2101	11	11	6	8	6	14	5	6	7	2	10	3	7	0.22004	-1.28655	-1.72415	-0.262862	-0.806056	-0.789521	-1.29242	-0.58826	-0.584814	-2.17227	-0.150362	-1.55015	-0.972512	-0.851036	-2.35763	-2.79522	-1.33394	-1.87713	-1.8606	-2.36349	-1.65934	-1.65589	-3.24335	-1.22144	-2.62122	-2.04359
ENSG00000279244	1579756	1580046	1	AL645728.1	Uncharacterized protein [Source:UniProtKB/TrEMBL;Acc:A0A096LPI1]	protein_coding	276	0	0	0	0	0	0	0	0	0	0	0	0	0	-5.77781	-5.77781	-5.77781	-5.77781	-5.77781	-5.77781	-5.77781	-5.77781	-5.77781	-5.77781	-5.77781	-5.77781	-5.77781	-3.92055	-3.92055	-3.92055	-3.92055	-3.92055	-3.92055	-3.92055	-3.92055	-3.92055	-3.92055	-3.92055	-3.92055	-3.92055
ENSG00000274481	1583510	1583909	1	RP11-345P4.11		processed_pseudogene	400	0	0	0	0	0	0	0	0	0	0	0	0	0	-5.77781	-5.77781	-5.77781	-5.77781	-5.77781	-5.77781	-5.77781	-5.77781	-5.77781	-5.77781	-5.77781	-5.77781	-5.77781	-4.45589	-4.45589	-4.45589	-4.45589	-4.45589	-4.45589	-4.45589	-4.45589	-4.45589	-4.45589	-4.45589	-4.45589	-4.45589
ENSG00000280747	1589065	1589350	1	Metazoa_SRP	Metazoan signal recognition particle RNA [Source:RFAM;Acc:RF00017]	misc_RNA	286	0	0	0	0	0	0	0	0	0	0	0	0	0	-5.77781	-5.77781	-5.77781	-5.77781	-5.77781	-5.77781	-5.77781	-5.77781	-5.77781	-5.77781	-5.77781	-5.77781	-5.77781	-3.9719	-3.9719	-3.9719	-3.9719	-3.9719	-3.9719	-3.9719	-3.9719	-3.9719	-3.9719	-3.9719	-3.9719	-3.9719
ENSG00000228594	1598012	1600096	1	C1orf233	chromosome 1 open reading frame 233 [Source:HGNC Symbol;Acc:HGNC:42951]	protein_coding	2085	1	12	29	0	9	0	0	0	0	0	0	0	0	-3.02965	-1.16638	0.47827	-5.77781	-0.236501	-5.77781	-5.77781	-5.77781	-5.77781	-5.77781	-5.77781	-5.77781	-5.77781	-4.0897	-2.22643	-0.581778	-6.83786	-1.29655	-6.83786	-6.83786	-6.83786	-6.83786	-6.83786	-6.83786	-6.83786	-6.83786
ENSG00000272106	1613758	1615795	1	RP11-345P4.9		antisense	2038	45	98	66	23	36	70	6	15	12	15	20	19	21	2.2353	1.81062	1.65406	1.23998	1.74008	1.49558	-1.04016	0.709751	0.176266	0.628061	0.834972	1.04647	0.577635	1.20815	0.78347	0.626908	0.212821	0.712921	0.468426	-2.06731	-0.317403	-0.850888	-0.399093	-0.192182	0.0193146	-0.449519
ENSG00000197530	1615415	1630610	1	MIB2	mindbomb E3 ubiquitin protein ligase 2 [Source:HGNC Symbol;Acc:HGNC:30577]	protein_coding	8767	272	651	802	115	292	535	83	193	95	87	176	84	189	4.82624	4.53605	5.24944	3.55297	4.75306	4.42156	2.69886	4.38041	3.14068	3.14996	3.95935	3.18097	3.73181	1.69416	1.40396	2.11735	0.420886	1.62097	1.28948	-0.433221	1.24833	0.00859973	0.0178808	0.827266	0.0488902	0.599729
ENSG00000189409	1632095	1701810	1	MMP23B	matrix metallopeptidase 23B [Source:HGNC Symbol;Acc:HGNC:7171]	protein_coding	2714	12	18	19	1	3	0	0	1	0	0	0	2	0	0.343689	-0.601224	-0.121883	-3.05736	-1.7608	-5.77781	-5.77781	-2.98798	-5.77781	-5.77781	-5.77781	-2.09711	-5.77781	-1.09673	-2.04164	-1.5623	-4.49778	-3.20122	-7.21824	-7.21824	-4.4284	-7.21824	-7.21824	-7.21824	-3.53753	-7.21824
ENSG00000248333	1635227	1722818	1	CDK11B	cyclin-dependent kinase 11B [Source:HGNC Symbol;Acc:HGNC:1729]	protein_coding	3811	348	1193	894	260	293	1888	271	344	518	335	398	251	514	5.18152	5.4094	5.40604	4.7286	4.75799	6.23993	4.40316	5.21367	5.5852	5.09284	5.1356	4.75827	5.17394	3.25135	3.47923	3.47587	2.79843	2.82782	4.30976	2.47299	3.2835	3.65503	3.16267	3.20543	2.8281	3.24377
ENSG00000272004	1659325	1662602	1	RP11-345P4.10		antisense	400	18	105	51	10	42	27	20	14	21	15	33	6	18	0.921728	1.90966	1.28455	0.052742	1.96134	0.13596	0.658452	0.611363	0.973613	0.628061	1.55162	-0.589173	0.358176	2.24366	3.23159	2.60648	1.37467	3.28327	1.45789	1.98038	1.93329	2.29554	1.94999	2.87355	0.732755	1.6801
ENSG00000189339	1659529	1692728	1	SLC35E2B	solute carrier family 35, member E2B [Source:HGNC Symbol;Acc:HGNC:33941]	protein_coding	8395	244	875	698	168	391	467	222	223	206	206	375	184	342	4.66963	4.96238	5.04917	4.09909	5.17401	4.22563	4.1157	4.58869	4.25572	4.39181	5.04977	4.31064	4.58654	1.6001	1.89285	1.97964	1.02956	2.10448	1.1561	1.04617	1.51916	1.18619	1.32228	1.98024	1.24111	1.51701
ENSG00000269737	1671990	1673411	1	RP11-345P4.7		antisense	1422	32	96	61	19	46	166	24	23	17	18	20	22	52	1.74572	1.78103	1.54109	0.966683	2.092	2.73593	0.918707	1.32082	0.671906	0.888257	0.834972	1.25624	1.87521	1.2378	1.27311	1.03317	0.458761	1.58408	2.22801	0.410786	0.812898	0.163984	0.380335	0.32705	0.748314	1.36729
ENSG00000269227	1673275	1674397	1	RP11-345P4.6		transcribed_processed_pseudogene	502	20	70	60	4	27	122	20	25	9	11	14	10	37	1.07234	1.32819	1.51739	-1.23165	1.32766	2.29305	0.658452	1.44027	-0.231035	0.186776	0.326702	0.131882	1.38713	2.06658	2.32243	2.51163	-0.237411	2.3219	3.28729	1.65269	2.43451	0.763206	1.18102	1.32094	1.12612	2.38137
ENSG00000215914	1699942	1701782	1	MMP23A	matrix metallopeptidase 23A (pseudogene) [Source:HGNC Symbol;Acc:HGNC:7170]	unprocessed_pseudogene	1017	0	4	2	0	0	0	0	0	0	0	0	2	0	-5.77781	-2.63788	-3.14505	-5.77781	-5.77781	-5.77781	-5.77781	-5.77781	-5.77781	-5.77781	-5.77781	-2.09711	-5.77781	-5.80213	-2.6622	-3.16937	-5.80213	-5.80213	-5.80213	-5.80213	-5.80213	-5.80213	-5.80213	-5.80213	-2.12143	-5.80213
ENSG00000008128	1702730	1724324	1	CDK11A	cyclin-dependent kinase 11A [Source:HGNC Symbol;Acc:HGNC:1730]	protein_coding	4701	237	669	455	134	147	987	136	209	253	202	303	152	379	4.62766	4.57536	4.43223	3.77325	3.76387	5.30451	3.40971	4.49522	4.55196	4.36354	4.74238	4.03529	4.73463	2.39469	2.3424	2.19926	1.54028	1.5309	3.07155	1.17674	2.26225	2.31899	2.13058	2.50942	1.80232	2.50166
ENSG00000268575	1702736	1737688	1	RP1-283E3.8		processed_transcript	5079	303	905	579	167	206	1125	172	276	326	230	400	175	397	4.98186	5.01099	4.77967	4.09049	4.25014	5.49323	3.74799	4.8961	4.91744	4.55067	5.14283	4.23836	4.80153	2.63732	2.66644	2.43512	1.74594	1.9056	3.14869	1.40345	2.55156	2.5729	2.20612	2.79828	1.89381	2.45698
ENSG00000227775	1724512	1737251	1	RP1-283E3.4		transcribed_processed_pseudogene	2759	86	219	130	41	67	137	40	84	45	47	96	25	54	3.16705	2.96655	2.62792	2.06907	2.63259	2.45976	1.6501	3.18191	2.06599	2.26413	3.08629	1.43934	1.9294	1.7029	1.50241	1.16377	0.604924	1.16845	0.995616	0.185953	1.71776	0.601844	0.799983	1.62214	-0.0248068	0.465252
ENSG00000215790	1724838	1745992	1	SLC35E2	solute carrier family 35, member E2 [Source:HGNC Symbol;Acc:HGNC:20863]	protein_coding	3264	74	203	186	47	79	239	45	62	77	52	107	42	64	2.95071	2.85737	3.14343	2.26531	2.86964	3.26055	1.81909	2.74482	2.83831	2.40945	3.24247	2.18387	2.17343	1.24407	1.15073	1.43678	0.558665	1.163	1.55391	0.112451	1.03818	1.13167	0.702812	1.53583	0.477229	0.46679
ENSG00000008130	1751232	1780457	1	NADK	NAD kinase [Source:HGNC Symbol;Acc:HGNC:29831]	protein_coding	5570	314	1071	1085	251	321	844	276	289	423	381	288	243	764	5.03328	5.25383	5.68528	4.67781	4.88957	5.07882	4.42951	4.96246	5.29303	5.27838	4.66919	4.71157	5.74551	2.5556	2.77615	3.2076	2.20013	2.4119	2.60114	1.95184	2.48478	2.81535	2.8007	2.19151	2.23389	3.26783
ENSG00000078369	1785285	1891117	1	GNB1	guanine nucleotide binding protein (G protein), beta polypeptide 1 [Source:HGNC Symbol;Acc:HGNC:4396]	protein_coding	6417	903	4846	3744	1401	1504	5295	1164	998	1981	964	1337	669	2327	6.55672	7.43113	7.4718	7.15766	7.11704	7.72748	6.50493	6.74983	7.52	6.61721	6.88323	6.17198	7.35201	3.87482	4.74923	4.7899	4.47576	4.43514	5.04558	3.82303	4.06793	4.8381	3.93531	4.20133	3.49008	4.67011
ENSG00000231050	1891471	1892658	1	RP1-140A9.1		antisense	906	7	4	9	3	3	9	7	9	3	5	5	9	6	-0.419193	-2.63788	-1.16844	-1.62625	-1.7608	-1.40192	-0.825509	-0.0165357	-1.75556	-0.923268	-1.12147	-0.0174573	-1.18633	-0.276776	-2.49547	-1.02602	-1.48383	-1.61838	-1.2595	-0.683092	0.125881	-1.61314	-0.780851	-0.979053	0.12496	-1.04391
ENSG00000169885	1914827	1917296	1	CALML6	calmodulin-like 6 [Source:HGNC Symbol;Acc:HGNC:24193]	protein_coding	2321	5	9	12	3	0	7	3	3	0	8	8	3	2	-0.890624	-1.56188	-0.768253	-1.62625	-5.77781	-1.74477	-1.98707	-1.54926	-5.77781	-0.264018	-0.465013	-1.55015	-2.65632	-2.10537	-2.77662	-1.983	-2.841	-6.99256	-2.95952	-3.20182	-2.76401	-6.99256	-1.47876	-1.67976	-2.76489	-3.87106
ENSG00000178821	1917590	1919273	1	TMEM52	transmembrane protein 52 [Source:HGNC Symbol;Acc:HGNC:27916]	protein_coding	1594	0	0	0	0	5	1	0	4	0	1	0	0	0	-5.77781	-5.77781	-5.77781	-5.77781	-1.05992	-4.10163	-5.77781	-1.15359	-5.77781	-3.05837	-5.77781	-5.77781	-5.77781	-6.45047	-6.45047	-6.45047	-6.45047	-1.73258	-4.77428	-6.45047	-1.82624	-6.45047	-3.73102	-6.45047	-6.45047	-6.45047
ENSG00000142609	1921951	2003837	1	CFAP74	cilia and flagella associated protein 74 [Source:HGNC Symbol;Acc:HGNC:29368]	protein_coding	10422	0	2	0	0	0	0	0	0	0	15	1	1	0	-5.77781	-3.48285	-5.77781	-5.77781	-5.77781	-5.77781	-5.77781	-5.77781	-5.77781	0.628061	-3.23099	-2.98878	-5.77781	-9.15937	-6.86441	-9.15937	-9.15937	-9.15937	-9.15937	-9.15937	-9.15937	-9.15937	-2.7535	-6.61255	-6.37034	-9.15937
ENSG00000233542	2013213	2015530	1	RP11-547D24.1		antisense	1954	0	0	0	0	0	0	0	0	0	0	0	0	0	-5.77781	-5.77781	-5.77781	-5.77781	-5.77781	-5.77781	-5.77781	-5.77781	-5.77781	-5.77781	-5.77781	-5.77781	-5.77781	-6.74425	-6.74425	-6.74425	-6.74425	-6.74425	-6.74425	-6.74425	-6.74425	-6.74425	-6.74425	-6.74425	-6.74425	-6.74425
ENSG00000187730	2019324	2030751	1	GABRD	gamma-aminobutyric acid (GABA) A receptor, delta [Source:HGNC Symbol;Acc:HGNC:4084]	protein_coding	1928	0	0	0	0	0	0	0	0	0	0	0	0	0	-5.77781	-5.77781	-5.77781	-5.77781	-5.77781	-5.77781	-5.77781	-5.77781	-5.77781	-5.77781	-5.77781	-5.77781	-5.77781	-6.72492	-6.72492	-6.72492	-6.72492	-6.72492	-6.72492	-6.72492	-6.72492	-6.72492	-6.72492	-6.72492	-6.72492	-6.72492
ENSG00000226969	2049203	2050070	1	RP11-547D24.3		antisense	538	0	1	0	0	0	0	0	0	0	0	0	0	0	-5.77781	-4.21529	-5.77781	-5.77781	-5.77781	-5.77781	-5.77781	-5.77781	-5.77781	-5.77781	-5.77781	-5.77781	-5.77781	-4.88349	-3.32097	-4.88349	-4.88349	-4.88349	-4.88349	-4.88349	-4.88349	-4.88349	-4.88349	-4.88349	-4.88349	-4.88349
ENSG00000067606	2050470	2185395	1	PRKCZ	protein kinase C, zeta [Source:HGNC Symbol;Acc:HGNC:9412]	protein_coding	7636	128	343	306	122	101	15	196	13	6	90	11	11	11	3.73982	3.61262	3.86049	3.63809	3.22329	-0.693018	3.9362	0.505772	-0.800648	3.19877	-0.0155142	0.267202	-0.339321	0.807007	0.679798	0.92767	0.705271	0.29047	-3.62584	1.00338	-2.42705	-3.73347	0.265958	-2.94833	-2.66562	-3.27214
ENSG00000271806	2141084	2145279	1	RP5-892K4.1		antisense	4196	16	53	35	9	10	1	16	0	0	20	0	0	0	0.753537	0.930186	0.746332	-0.096447	-0.0875992	-4.10163	0.340683	-5.77781	-5.77781	1.03884	-5.77781	-5.77781	-5.77781	-1.31548	-1.13883	-1.32268	-2.16546	-2.15661	-6.17065	-1.72833	-7.84683	-7.84683	-1.03018	-7.84683	-7.84683	-7.84683
ENSG00000182873	2181794	2184389	1	RP11-181G12.2		antisense	1734	6	15	12	5	2	1	5	1	0	3	1	2	1	-0.635737	-0.856302	-0.768253	-0.922127	-2.30188	-4.10163	-1.29242	-2.98798	-5.77781	-1.62737	-3.23099	-2.09711	-3.4994	-1.42984	-1.65041	-1.56236	-1.71623	-3.09598	-4.89574	-2.08652	-3.78208	-6.57192	-2.42147	-4.02509	-2.89122	-4.2935
ENSG00000162585	2184461	2212720	1	FAAP20	Fanconi anemia core complex associated protein 20 [Source:HGNC Symbol;Acc:HGNC:26428]	protein_coding	10916	73	260	290	72	70	47	70	68	28	46	33	31	60	2.93113	3.2136	3.78311	2.87874	2.6956	0.925442	2.45386	2.87774	1.3853	2.23322	1.55162	1.7478	2.08071	-0.517241	-0.234768	0.334736	-0.569631	-0.752768	-2.52293	-0.994514	-0.570635	-2.06307	-1.21515	-1.89675	-1.70057	-1.36766
ENSG00000234396	2212523	2220738	1	RP11-181G12.4		lincRNA	326	0	0	0	0	0	0	0	0	0	0	0	0	0	-5.77781	-5.77781	-5.77781	-5.77781	-5.77781	-5.77781	-5.77781	-5.77781	-5.77781	-5.77781	-5.77781	-5.77781	-5.77781	-4.16076	-4.16076	-4.16076	-4.16076	-4.16076	-4.16076	-4.16076	-4.16076	-4.16076	-4.16076	-4.16076	-4.16076	-4.16076
ENSG00000277082	2222427	2222500	1	AL590822.1		miRNA	74	0	0	0	0	0	0	0	0	0	0	0	0	0	-5.77781	-5.77781	-5.77781	-5.77781	-5.77781	-5.77781	-5.77781	-5.77781	-5.77781	-5.77781	-5.77781	-5.77781	-5.77781	-2.02148	-2.02148	-2.02148	-2.02148	-2.02148	-2.02148	-2.02148	-2.02148	-2.02148	-2.02148	-2.02148	-2.02148	-2.02148
ENSG00000157933	2228695	2310119	1	SKI	SKI proto-oncogene [Source:HGNC Symbol;Acc:HGNC:10896]	protein_coding	6080	211	377	383	159	50	415	38	40	41	29	15	52	104	4.46015	3.74878	4.18394	4.01974	2.2118	4.05549	1.57654	2.1147	1.9323	1.57091	0.424839	2.49088	2.87163	1.85608	1.14471	1.57986	1.41567	-0.392271	1.45142	-1.02753	-0.489366	-0.67177	-1.03316	-2.17923	-0.113192	0.267555
ENSG00000116151	2321253	2391707	1	MORN1	MORN repeat containing 1 [Source:HGNC Symbol;Acc:HGNC:25852]	protein_coding	11337	65	114	135	60	39	92	25	27	50	30	27	31	50	2.7641	2.02775	2.68221	2.61642	1.85495	1.88763	0.977045	1.55058	2.21736	1.61953	1.2641	1.7478	1.81892	-0.738869	-1.47521	-0.82076	-0.886545	-1.64802	-1.61534	-2.52592	-1.95238	-1.2856	-1.88344	-2.23886	-1.75517	-1.68405
ENSG00000272161	2326201	2326693	1	RP4-713A8.1		sense_intronic	493	0	0	0	0	0	0	0	0	0	0	0	0	0	-5.77781	-5.77781	-5.77781	-5.77781	-5.77781	-5.77781	-5.77781	-5.77781	-5.77781	-5.77781	-5.77781	-5.77781	-5.77781	-4.75747	-4.75747	-4.75747	-4.75747	-4.75747	-4.75747	-4.75747	-4.75747	-4.75747	-4.75747	-4.75747	-4.75747	-4.75747
ENSG00000269896	2350414	2352820	1	RP4-740C4.5		transcribed_processed_pseudogene	2407	11	21	32	8	9	19	3	1	5	5	3	7	0	0.22004	-0.384541	0.618518	-0.262862	-0.236501	-0.360959	-1.98707	-2.98798	-1.05455	-0.923268	-1.82079	-0.372443	-5.77781	-1.0472	-1.65178	-0.648718	-1.5301	-1.50374	-1.6282	-3.25431	-4.25521	-2.32179	-2.1905	-3.08803	-1.63968	-7.04505
ENSG00000272420	2363061	2363628	1	RP4-740C4.7		sense_intronic	568	6	2	4	2	2	2	3	6	7	2	5	3	1	-0.635737	-3.48285	-2.26631	-2.17119	-2.30188	-3.34709	-1.98707	-0.58826	-0.584814	-2.17227	-1.12147	-1.55015	-3.4994	0.1803	-2.66681	-1.45028	-1.35515	-1.48584	-2.53106	-1.17103	0.227777	0.231223	-1.35623	-0.305432	-0.73411	-2.68336
ENSG00000157916	2391775	2405444	1	RER1	retention in endoplasmic reticulum sorting receptor 1 [Source:HGNC Symbol;Acc:HGNC:30309]	protein_coding	5691	687	2190	1610	617	487	1391	737	575	728	563	806	331	1151	6.16239	6.28545	6.25448	5.97478	5.49062	5.79932	5.84575	5.95453	6.07603	5.8415	6.15323	5.15718	6.33659	3.65371	3.77677	3.7458	3.4661	2.98194	3.29064	3.33706	3.44585	3.56735	3.33282	3.64455	2.6485	3.8279
ENSG00000157911	2403964	2413797	1	PEX10	peroxisomal biogenesis factor 10 [Source:HGNC Symbol;Acc:HGNC:8851]	protein_coding	3789	131	416	381	116	163	184	200	129	127	139	178	104	207	3.7732	3.89061	4.17639	3.56544	3.91273	2.88407	3.96531	3.79981	3.55876	3.82485	3.97563	3.48854	3.86289	1.85139	1.9688	2.25457	1.64362	1.99092	0.962253	2.04349	1.87799	1.63694	1.90304	2.05382	1.56672	1.94107
ENSG00000149527	2425980	2505530	1	PLCH2	phospholipase C, eta 2 [Source:HGNC Symbol;Acc:HGNC:29037]	protein_coding	10781	124	467	484	89	82	57	22	26	23	2	61	6	9	3.69408	4.05726	4.5213	3.18387	2.92328	1.20131	0.794441	1.49648	1.10369	-2.17227	2.43384	-0.589173	-0.621454	0.263665	0.626839	1.09088	-0.246552	-0.507139	-2.22911	-2.63598	-1.93394	-2.32673	-5.60269	-0.99658	-4.01959	-4.05187
ENSG00000224387	2492300	2493258	1	RP3-395M20.2		antisense	455	1	15	17	1	2	0	0	1	0	0	1	0	1	-3.02965	-0.856302	-0.278986	-3.05736	-2.30188	-5.77781	-5.77781	-2.98798	-5.77781	-5.77781	-3.23099	-5.77781	-3.4994	-1.89359	0.279759	0.857076	-1.9213	-1.16582	-4.64175	-4.64175	-1.85191	-4.64175	-4.64175	-2.09493	-4.64175	-2.36334
ENSG00000229393	2493437	2494479	1	RP3-395M20.3		antisense	514	4	5	16	1	0	1	1	1	0	0	1	0	1	-1.20042	-2.34906	-0.364456	-3.05736	-5.77781	-4.10163	-3.3773	-2.98798	-5.77781	-5.77781	-3.23099	-5.77781	-3.4994	-0.240255	-1.38891	0.595704	-2.0972	-4.81765	-3.14147	-2.41714	-2.02782	-4.81765	-4.81765	-2.27083	-4.81765	-2.53924
ENSG00000157881	2508533	2526628	1	PANK4	pantothenate kinase 4 [Source:HGNC Symbol;Acc:HGNC:19366]	protein_coding	5107	218	599	497	173	178	369	111	133	197	99	170	77	244	4.5072	4.41604	4.55951	4.14136	4.03959	3.8862	3.11722	3.84381	4.19133	3.33602	3.90937	3.05571	4.09986	2.15472	2.06357	2.20703	1.78888	1.68711	1.53372	0.764741	1.49133	1.83886	0.983542	1.55689	0.70323	1.74739
ENSG00000197921	2528745	2530245	1	HES5	hes family bHLH transcription factor 5 [Source:HGNC Symbol;Acc:HGNC:19764]	protein_coding	1306	1	5	7	1	16	1	0	0	0	0	0	0	0	-3.02965	-2.34906	-1.51422	-3.05736	0.579956	-4.10163	-5.77781	-5.77781	-5.77781	-5.77781	-5.77781	-5.77781	-5.77781	-3.4148	-2.73422	-1.89937	-3.44252	0.194801	-4.48679	-6.16297	-6.16297	-6.16297	-6.16297	-6.16297	-6.16297	-6.16297
ENSG00000272449	2546465	2547460	1	RP3-395M20.12		lincRNA	996	17	42	47	14	8	25	5	4	6	0	8	5	9	0.840082	0.598192	1.16763	0.530907	-0.402559	0.0268419	-1.29242	-1.15359	-0.800648	-5.77781	-0.465013	-0.844317	-0.621454	0.845864	0.603974	1.17341	0.53669	-0.396776	0.0326242	-1.28663	-1.14781	-0.794866	-5.77203	-0.45923	-0.838535	-0.615672
ENSG00000238164	2549920	2557031	1	RP3-395M20.8		antisense	6137	147	466	546	174	95	372	203	76	180	76	386	93	124	3.93924	4.05417	4.69506	4.14966	3.13511	3.89787	3.98676	3.03783	4.06127	2.95538	5.09146	3.32753	3.1248	1.32171	1.43664	2.07753	1.53213	0.517575	1.28033	1.36923	0.420292	1.44374	0.337843	2.47392	0.710001	0.50727
ENSG00000157873	2555639	2565382	1	TNFRSF14	tumor necrosis factor receptor superfamily, member 14 [Source:HGNC Symbol;Acc:HGNC:11912]	protein_coding	6219	270	988	995	222	143	519	180	166	152	109	403	147	186	4.8156	5.13751	5.5604	4.50081	3.72412	4.3778	3.81349	4.1632	3.81764	3.47461	5.1536	3.98709	3.70876	2.17892	2.50083	2.92372	1.86413	1.08744	1.74111	1.17681	1.52652	1.18095	0.837924	2.51692	1.3504	1.07208
ENSG00000225931	2566410	2569888	1	RP3-395M20.7		TEC	1297	6	5	7	0	1	17	2	2	1	1	1	0	1	-0.635737	-2.34906	-1.51422	-5.77781	-3.17772	-0.517456	-2.52083	-2.09625	-3.17305	-3.05837	-3.23099	-5.77781	-3.4994	-1.01092	-2.72424	-1.8894	-6.15299	-3.5529	-0.892635	-2.89601	-2.47142	-3.54823	-3.43354	-3.60617	-6.15299	-3.87458
ENSG00000228037	2581560	2584533	1	RP3-395M20.9		lincRNA	626	10	29	7	9	5	35	2	3	5	7	5	1	3	0.0847927	0.0716214	-1.51422	-0.096447	-1.05992	0.504875	-2.52083	-1.54926	-1.05455	-0.45216	-1.12147	-2.98878	-2.1277	0.760558	0.747387	-0.838454	0.579318	-0.384159	1.18064	-1.84506	-0.873493	-0.378786	0.223606	-0.445704	-2.31301	-1.45193
ENSG00000157870	2586491	2591469	1	FAM213B	family with sequence similarity 213, member B [Source:HGNC Symbol;Acc:HGNC:28390]	protein_coding	3371	32	312	299	59	198	285	16	29	12	14	75	6	29	1.74572	3.47617	3.82714	2.59225	4.19305	3.51406	0.340683	1.65306	0.176266	0.52974	2.73101	-0.589173	1.03843	-0.00745968	1.72299	2.07397	0.839071	2.43988	1.76089	-1.41249	-0.100118	-1.57691	-1.22344	0.977835	-2.34235	-0.714747
ENSG00000142606	2590639	2632990	1	MMEL1	membrane metallo-endopeptidase-like 1 [Source:HGNC Symbol;Acc:HGNC:14668]	protein_coding	3844	1	34	48	7	20	22	0	4	3	4	10	1	1	-3.02965	0.297419	1.19776	-0.451007	0.898362	-0.154067	-5.77781	-1.15359	-1.75556	-1.23278	-0.150362	-2.98878	-3.4994	-4.97226	-1.64519	-0.744848	-2.39362	-1.04425	-2.09668	-7.72042	-3.0962	-3.69817	-3.17539	-2.09297	-4.93139	-5.442
ENSG00000237058	2632568	2636620	1	RP13-436F16.1		antisense	373	0	1	1	0	0	0	0	1	0	0	0	0	0	-5.77781	-4.21529	-3.92939	-5.77781	-5.77781	-5.77781	-5.77781	-2.98798	-5.77781	-5.77781	-5.77781	-5.77781	-5.77781	-4.35506	-2.79254	-2.50664	-4.35506	-4.35506	-4.35506	-4.35506	-1.56522	-4.35506	-4.35506	-4.35506	-4.35506	-4.35506
ENSG00000215912	2635976	2801721	1	TTC34	tetratricopeptide repeat domain 34 [Source:HGNC Symbol;Acc:HGNC:34297]	protein_coding	5900	2	19	23	5	3	17	3	2	2	4	3	4	6	-2.14122	-0.525322	0.148766	-0.922127	-1.7608	-0.517456	-1.98707	-2.09625	-2.29679	-1.23278	-1.82079	-1.15449	-1.18633	-4.70193	-3.08604	-2.41195	-3.48284	-4.32151	-3.07817	-4.54778	-4.65696	-4.85751	-3.7935	-4.38151	-3.71521	-3.74705
ENSG00000233234	2811850	2812692	1	RP11-740P5.2		lincRNA	607	0	0	0	0	0	0	0	0	0	0	0	0	0	-5.77781	-5.77781	-5.77781	-5.77781	-5.77781	-5.77781	-5.77781	-5.77781	-5.77781	-5.77781	-5.77781	-5.77781	-5.77781	-5.05758	-5.05758	-5.05758	-5.05758	-5.05758	-5.05758	-5.05758	-5.05758	-5.05758	-5.05758	-5.05758	-5.05758	-5.05758
ENSG00000231630	2814432	2814998	1	RP11-740P5.3		lincRNA	429	0	0	0	0	0	3	0	0	0	0	0	0	0	-5.77781	-5.77781	-5.77781	-5.77781	-5.77781	-2.8542	-5.77781	-5.77781	-5.77781	-5.77781	-5.77781	-5.77781	-5.77781	-4.55686	-4.55686	-4.55686	-4.55686	-4.55686	-1.63325	-4.55686	-4.55686	-4.55686	-4.55686	-4.55686	-4.55686	-4.55686
ENSG00000169717	3021483	3022903	1	ACTRT2	actin-related protein T2 [Source:HGNC Symbol;Acc:HGNC:24026]	protein_coding	1421	0	0	0	0	0	0	0	0	0	0	0	0	0	-5.77781	-5.77781	-5.77781	-5.77781	-5.77781	-5.77781	-5.77781	-5.77781	-5.77781	-5.77781	-5.77781	-5.77781	-5.77781	-6.28472	-6.28472	-6.28472	-6.28472	-6.28472	-6.28472	-6.28472	-6.28472	-6.28472	-6.28472	-6.28472	-6.28472	-6.28472
ENSG00000177133	3059615	3068437	1	LINC00982	long intergenic non-protein coding RNA 982 [Source:HGNC Symbol;Acc:HGNC:48664]	antisense	5600	0	0	0	0	0	0	0	0	0	2	0	0	0	-5.77781	-5.77781	-5.77781	-5.77781	-5.77781	-5.77781	-5.77781	-5.77781	-5.77781	-2.17227	-5.77781	-5.77781	-5.77781	-8.26324	-8.26324	-8.26324	-8.26324	-8.26324	-8.26324	-8.26324	-8.26324	-8.26324	-4.6577	-8.26324	-8.26324	-8.26324
ENSG00000142611	3069168	3438621	1	PRDM16	PR domain containing 16 [Source:HGNC Symbol;Acc:HGNC:14000]	protein_coding	9767	0	0	0	0	0	302	45	7	22	12	1	11	7	-5.77781	-5.77781	-5.77781	-5.77781	-5.77781	3.59752	1.81909	-0.371526	1.04012	0.31038	-3.23099	0.267202	-0.972512	-9.06573	-9.06573	-9.06573	-9.06573	-9.06573	0.309605	-1.46882	-3.65944	-2.2478	-2.97754	-6.5189	-3.02071	-4.26043
ENSG00000226286	3132927	3133709	1	RP1-163G9.2		antisense	469	0	0	0	0	0	0	0	0	0	0	0	0	0	-5.77781	-5.77781	-5.77781	-5.77781	-5.77781	-5.77781	-5.77781	-5.77781	-5.77781	-5.77781	-5.77781	-5.77781	-5.77781	-4.68547	-4.68547	-4.68547	-4.68547	-4.68547	-4.68547	-4.68547	-4.68547	-4.68547	-4.68547	-4.68547	-4.68547	-4.68547
ENSG00000279839	3205988	3208664	1	RP11-193J6.1		TEC	2677	0	0	0	0	0	0	0	0	0	0	0	0	0	-5.77781	-5.77781	-5.77781	-5.77781	-5.77781	-5.77781	-5.77781	-5.77781	-5.77781	-5.77781	-5.77781	-5.77781	-5.77781	-7.19843	-7.19843	-7.19843	-7.19843	-7.19843	-7.19843	-7.19843	-7.19843	-7.19843	-7.19843	-7.19843	-7.19843	-7.19843
ENSG00000272235	3306636	3310096	1	RP11-22L13.1		lincRNA	3461	0	0	0	0	0	0	0	0	0	0	0	0	0	-5.77781	-5.77781	-5.77781	-5.77781	-5.77781	-5.77781	-5.77781	-5.77781	-5.77781	-5.77781	-5.77781	-5.77781	-5.77781	-7.569	-7.569	-7.569	-7.569	-7.569	-7.569	-7.569	-7.569	-7.569	-7.569	-7.569	-7.569	-7.569
ENSG00000130762	3454426	3481113	1	ARHGEF16	Rho guanine nucleotide exchange factor (GEF) 16 [Source:HGNC Symbol;Acc:HGNC:15515]	protein_coding	5563	0	1	0	0	0	0	1	0	3	0	0	0	0	-5.77781	-4.21529	-5.77781	-5.77781	-5.77781	-5.77781	-3.3773	-5.77781	-1.75556	-5.77781	-5.77781	-5.77781	-5.77781	-8.25368	-6.69115	-8.25368	-8.25368	-8.25368	-8.25368	-5.85316	-8.25368	-4.23142	-8.25368	-8.25368	-8.25368	-8.25368
ENSG00000272088	3487246	3487627	1	RP11-168F9.2		lincRNA	382	0	0	0	0	1	0	0	0	0	0	4	0	0	-5.77781	-5.77781	-5.77781	-5.77781	-3.17772	-5.77781	-5.77781	-5.77781	-5.77781	-5.77781	-1.42917	-5.77781	-5.77781	-4.38946	-4.38946	-4.38946	-4.38946	-1.78936	-4.38946	-4.38946	-4.38946	-4.38946	-4.38946	-0.04081	-4.38946	-4.38946
ENSG00000162591	3489920	3611495	1	MEGF6	multiple EGF-like-domains 6 [Source:HGNC Symbol;Acc:HGNC:3232]	protein_coding	7039	7	9	1	2	23	2	0	1	3	5	135	0	0	-0.419193	-1.56188	-3.92939	-2.17119	1.09815	-3.34709	-5.77781	-2.98798	-1.75556	-0.923268	3.57725	-5.77781	-5.77781	-3.23456	-4.37725	-6.74476	-4.98656	-1.71722	-6.16246	-8.59319	-5.80335	-4.57093	-3.73864	0.761877	-8.59319	-8.59319
ENSG00000207776	3560695	3560790	1	MIR551A	microRNA 551a [Source:HGNC Symbol;Acc:HGNC:32806]	miRNA	96	0	0	0	0	0	0	0	0	0	0	0	0	0	-5.77781	-5.77781	-5.77781	-5.77781	-5.77781	-5.77781	-5.77781	-5.77781	-5.77781	-5.77781	-5.77781	-5.77781	-5.77781	-2.39699	-2.39699	-2.39699	-2.39699	-2.39699	-2.39699	-2.39699	-2.39699	-2.39699	-2.39699	-2.39699	-2.39699	-2.39699
ENSG00000238260	3623190	3624743	1	RP11-46F15.2		antisense	622	5	7	4	0	0	6	1	1	2	3	6	1	1	-0.890624	-1.90243	-2.26631	-5.77781	-5.77781	-1.95255	-3.3773	-2.98798	-2.29679	-1.62737	-0.868002	-2.98878	-3.4994	-0.20561	-1.21742	-1.5813	-5.0928	-5.0928	-1.26754	-2.69229	-2.30296	-1.61178	-0.942353	-0.182988	-2.30376	-2.81438
ENSG00000158109	3625002	3630127	1	TPRG1L	tumor protein p63 regulated 1-like [Source:HGNC Symbol;Acc:HGNC:27007]	protein_coding	2414	216	265	193	126	72	295	135	103	196	124	195	91	128	4.49391	3.24103	3.19662	3.68456	2.73613	3.56374	3.39908	3.47556	4.184	3.66033	4.10708	3.29623	3.17051	3.22248	1.96961	1.92519	2.41314	1.46471	2.29231	2.12765	2.20413	2.91257	2.38891	2.83566	2.0248	1.89909
ENSG00000116213	3630767	3652761	1	WRAP73	WD repeat containing, antisense to TP73 [Source:HGNC Symbol;Acc:HGNC:12759]	protein_coding	7604	141	339	460	134	229	440	209	166	238	412	525	269	374	3.87919	3.59572	4.44798	3.77325	4.4027	4.13979	4.02874	4.1632	4.46385	5.39118	5.53497	4.85812	4.71549	0.952436	0.668959	1.52123	0.846492	1.47595	1.21304	1.10198	1.23644	1.53709	2.46442	2.60821	1.93136	1.78873
ENSG00000078900	3652520	3736201	1	TP73	tumor protein p73 [Source:HGNC Symbol;Acc:HGNC:12003]	protein_coding	6763	5	50	130	20	200	0	217	0	0	7	0	4	0	-0.890624	0.846949	2.62792	1.04001	4.20754	-5.77781	4.08287	-5.77781	-5.77781	-0.45216	-5.77781	-1.15449	-5.77781	-3.64829	-1.91071	-0.129747	-1.71765	1.44987	-8.53548	1.32521	-8.53548	-8.53548	-3.20982	-8.53548	-3.91215	-8.53548
ENSG00000227589	3658938	3668772	1	RP5-1092A11.5		antisense	754	0	0	3	0	11	0	17	0	0	3	0	0	0	-5.77781	-5.77781	-2.63979	-5.77781	0.0473619	-5.77781	0.426924	-5.77781	-5.77781	-1.62737	-5.77781	-5.77781	-5.77781	-5.37045	-5.37045	-2.23242	-5.37045	0.454725	-5.37045	0.834288	-5.37045	-5.37045	-1.22	-5.37045	-5.37045	-5.37045
ENSG00000235131	3712200	3714298	1	RP5-1092A11.2		antisense	351	0	3	0	2	6	0	11	0	1	19	0	0	0	-5.77781	-2.99937	-5.77781	-2.17119	-0.806056	-5.77781	-0.190478	-5.77781	-3.17305	0.965512	-5.77781	-5.77781	-5.77781	-4.26736	-1.48891	-4.26736	-0.660729	0.704401	-4.26736	1.31998	-4.26736	-1.66259	2.47597	-4.26736	-4.26736	-4.26736
ENSG00000227372	3735601	3747336	1	TP73-AS1	TP73 antisense RNA 1 [Source:HGNC Symbol;Acc:HGNC:29052]	antisense	7205	228	581	449	131	46	0	48	0	0	2	0	0	1	4.57185	4.37206	4.41309	3.74063	2.092	-5.77781	1.91174	-5.77781	-5.77781	-2.17227	-5.77781	-5.77781	-3.4994	1.72285	1.52307	1.5641	0.89163	-0.756998	-8.62681	-0.937263	-8.62681	-8.62681	-5.02127	-8.62681	-8.62681	-6.3484
ENSG00000276189	3736943	3737103	1	TP73-AS1	TP73 antisense RNA 1 conserved region [Source:RFAM;Acc:RF02197]	misc_RNA	161	0	3	3	0	0	0	0	0	0	0	0	0	0	-5.77781	-2.99937	-2.63979	-5.77781	-5.77781	-5.77781	-5.77781	-5.77781	-5.77781	-5.77781	-5.77781	-5.77781	-5.77781	-3.14295	-0.364503	-0.00491966	-3.14295	-3.14295	-3.14295	-3.14295	-3.14295	-3.14295	-3.14295	-3.14295	-3.14295	-3.14295
ENSG00000162592	3752398	3771645	1	CCDC27	coiled-coil domain containing 27 [Source:HGNC Symbol;Acc:HGNC:26546]	protein_coding	2318	1	1	0	0	0	2	0	0	0	1	0	2	0	-3.02965	-4.21529	-5.77781	-5.77781	-5.77781	-3.34709	-5.77781	-5.77781	-5.77781	-3.05837	-5.77781	-2.09711	-5.77781	-4.24253	-5.42817	-6.9907	-6.9907	-6.9907	-4.55997	-6.9907	-6.9907	-6.9907	-4.27125	-6.9907	-3.30999	-6.9907
ENSG00000235169	3772788	3775982	1	SMIM1	small integral membrane protein 1 (Vel blood group) [Source:HGNC Symbol;Acc:HGNC:44204]	protein_coding	954	2	8	10	3	1	3	1	0	0	0	0	0	0	-2.14122	-1.72213	-1.02236	-1.62625	-3.17772	-2.8542	-3.3773	-5.77781	-5.77781	-5.77781	-5.77781	-5.77781	-5.77781	-2.07328	-1.65419	-0.954419	-1.55831	-3.10978	-2.78626	-3.30936	-5.70988	-5.70988	-5.70988	-5.70988	-5.70988	-5.70988
ENSG00000130764	3778558	3796504	1	LRRC47	leucine rich repeat containing 47 [Source:HGNC Symbol;Acc:HGNC:29207]	protein_coding	4516	348	954	880	302	286	642	208	242	193	285	151	117	288	5.18152	5.08702	5.38328	4.9445	4.72312	4.68439	4.02183	4.70656	4.16177	4.85978	3.7386	3.6582	4.33881	3.00648	2.91197	3.20823	2.76945	2.54808	2.50935	1.84678	2.53152	1.98672	2.68473	1.56356	1.48316	2.16377
ENSG00000266075	3782815	3783111	1	RN7SL574P	RNA, 7SL, cytoplasmic 574, pseudogene [Source:HGNC Symbol;Acc:HGNC:46590]	misc_RNA	297	2	6	7	2	3	5	0	1	0	0	0	1	0	-2.14122	-2.10853	-1.51422	-2.17119	-1.7608	-2.19537	-5.77781	-2.98798	-5.77781	-5.77781	-5.77781	-2.98878	-5.77781	-0.389753	-0.357069	0.237245	-0.41972	-0.00933315	-0.443905	-4.02635	-1.23651	-4.02635	-4.02635	-4.02635	-1.23731	-4.02635
ENSG00000272153	3785008	3785538	1	RP1-286D6.5		antisense	531	73	144	136	39	32	117	27	43	16	32	41	11	30	2.93113	2.36344	2.69282	1.99724	1.57113	2.23291	1.08709	2.21862	0.585474	1.7121	1.86303	0.267202	1.08691	3.84435	3.27666	3.60604	2.91046	2.48435	3.14613	2.0003	3.13183	1.49869	2.62532	2.77624	1.18042	2.00013
ENSG00000116198	3812081	3857214	1	CEP104	centrosomal protein 104kDa [Source:HGNC Symbol;Acc:HGNC:24866]	protein_coding	7876	494	1406	899	490	514	1534	404	385	339	319	433	185	562	5.68673	5.64631	5.41408	5.6424	5.56844	5.94045	4.97881	5.37604	4.97382	5.02228	5.25714	4.31845	5.30268	2.70927	2.66884	2.43662	2.66494	2.59097	2.96299	2.00135	2.39858	1.99636	2.04481	2.27967	1.34099	2.32522
ENSG00000169598	3857267	3885429	1	DFFB	DNA fragmentation factor, 40kDa, beta polypeptide (caspase-activated DNase) [Source:HGNC Symbol;Acc:HGNC:2773]	protein_coding	3870	207	470	222	153	266	314	73	72	49	131	129	72	189	4.43256	4.06649	3.3982	3.96431	4.61861	3.65365	2.5142	2.96	2.18833	3.73945	3.51176	2.95906	3.73181	2.48023	2.11415	1.44587	2.01198	2.66628	1.70132	0.561869	1.00767	0.236	1.78711	1.55943	1.00673	1.77948
ENSG00000198912	3889125	3900293	1	C1orf174	chromosome 1 open reading frame 174 [Source:HGNC Symbol;Acc:HGNC:27915]	protein_coding	4388	326	833	616	322	229	220	137	118	201	107	131	118	272	5.08736	4.89146	4.86897	5.03696	4.4027	3.14128	3.42026	3.6714	4.22031	3.44793	3.53392	3.67046	4.25643	2.95379	2.75789	2.73541	2.90339	2.26914	1.00772	1.28669	1.53784	2.08674	1.31437	1.40036	1.5369	2.12287
ENSG00000236423	3900372	3917225	1	LINC01134	long intergenic non-protein coding RNA 1134 [Source:HGNC Symbol;Acc:HGNC:49449]	lincRNA	4064	10	14	23	5	3	3	1	2	6	16	14	2	7	0.0847927	-0.952442	0.148766	-0.922127	-1.7608	-2.8542	-3.3773	-2.09625	-0.800648	0.720107	0.326702	-2.09711	-0.972512	-1.93811	-2.97534	-1.87413	-2.94503	-3.7837	-4.8771	-5.4002	-4.11915	-2.82355	-1.30279	-1.6962	-4.12001	-2.99541
ENSG00000233304	3940613	3955262	1	LINC01346	long intergenic non-protein coding RNA 1346 [Source:HGNC Symbol;Acc:HGNC:50563]	lincRNA	3571	0	0	0	0	0	0	0	0	0	0	0	0	0	-5.77781	-5.77781	-5.77781	-5.77781	-5.77781	-5.77781	-5.77781	-5.77781	-5.77781	-5.77781	-5.77781	-5.77781	-5.77781	-7.61414	-7.61414	-7.61414	-7.61414	-7.61414	-7.61414	-7.61414	-7.61414	-7.61414	-7.61414	-7.61414	-7.61414	-7.61414
ENSG00000226374	3947149	3948980	1	RP13-614K11.2		lincRNA	937	0	0	0	0	0	0	0	0	0	0	0	0	0	-5.77781	-5.77781	-5.77781	-5.77781	-5.77781	-5.77781	-5.77781	-5.77781	-5.77781	-5.77781	-5.77781	-5.77781	-5.77781	-5.68394	-5.68394	-5.68394	-5.68394	-5.68394	-5.68394	-5.68394	-5.68394	-5.68394	-5.68394	-5.68394	-5.68394	-5.68394
ENSG00000229280	4175528	4175899	1	EEF1DP6	eukaryotic translation elongation factor 1 delta pseudogene 6 [Source:HGNC Symbol;Acc:HGNC:51456]	processed_pseudogene	372	0	0	0	0	1	0	0	0	0	0	0	0	0	-5.77781	-5.77781	-5.77781	-5.77781	-3.17772	-5.77781	-5.77781	-5.77781	-5.77781	-5.77781	-5.77781	-5.77781	-5.77781	-4.35119	-4.35119	-4.35119	-4.35119	-1.75109	-4.35119	-4.35119	-4.35119	-4.35119	-4.35119	-4.35119	-4.35119	-4.35119
ENSG00000235054	4412051	4424687	1	RP5-1166F10.1		lincRNA	2077	0	0	0	0	0	0	0	0	0	0	0	0	0	-5.77781	-5.77781	-5.77781	-5.77781	-5.77781	-5.77781	-5.77781	-5.77781	-5.77781	-5.77781	-5.77781	-5.77781	-5.77781	-6.83232	-6.83232	-6.83232	-6.83232	-6.83232	-6.83232	-6.83232	-6.83232	-6.83232	-6.83232	-6.83232	-6.83232	-6.83232
ENSG00000227169	4551735	4552145	1	RP1-37J18.1		lincRNA	356	0	0	0	0	0	0	0	0	0	0	0	0	0	-5.77781	-5.77781	-5.77781	-5.77781	-5.77781	-5.77781	-5.77781	-5.77781	-5.77781	-5.77781	-5.77781	-5.77781	-5.77781	-4.28776	-4.28776	-4.28776	-4.28776	-4.28776	-4.28776	-4.28776	-4.28776	-4.28776	-4.28776	-4.28776	-4.28776	-4.28776
ENSG00000232596	4571548	4583421	1	RP1-37J18.2		lincRNA	682	0	0	0	0	0	0	0	0	0	0	0	0	0	-5.77781	-5.77781	-5.77781	-5.77781	-5.77781	-5.77781	-5.77781	-5.77781	-5.77781	-5.77781	-5.77781	-5.77781	-5.77781	-5.22566	-5.22566	-5.22566	-5.22566	-5.22566	-5.22566	-5.22566	-5.22566	-5.22566	-5.22566	-5.22566	-5.22566	-5.22566
ENSG00000196581	4654732	4792534	1	AJAP1	adherens junctions associated protein 1 [Source:HGNC Symbol;Acc:HGNC:30801]	protein_coding	12405	0	0	0	0	0	0	0	0	0	2	0	0	1	-5.77781	-5.77781	-5.77781	-5.77781	-5.77781	-5.77781	-5.77781	-5.77781	-5.77781	-2.17227	-5.77781	-5.77781	-3.4994	-9.41066	-9.41066	-9.41066	-9.41066	-9.41066	-9.41066	-9.41066	-9.41066	-9.41066	-5.80512	-9.41066	-9.41066	-7.13225
ENSG00000277731	4892068	4892162	1	AL137795.1		miRNA	95	0	0	0	0	0	0	0	0	0	0	0	0	0	-5.77781	-5.77781	-5.77781	-5.77781	-5.77781	-5.77781	-5.77781	-5.77781	-5.77781	-5.77781	-5.77781	-5.77781	-5.77781	-2.38189	-2.38189	-2.38189	-2.38189	-2.38189	-2.38189	-2.38189	-2.38189	-2.38189	-2.38189	-2.38189	-2.38189	-2.38189
ENSG00000231510	5086459	5090899	1	RP11-542C10.1		lincRNA	449	0	0	0	0	0	0	0	0	0	0	0	0	0	-5.77781	-5.77781	-5.77781	-5.77781	-5.77781	-5.77781	-5.77781	-5.77781	-5.77781	-5.77781	-5.77781	-5.77781	-5.77781	-4.6226	-4.6226	-4.6226	-4.6226	-4.6226	-4.6226	-4.6226	-4.6226	-4.6226	-4.6226	-4.6226	-4.6226	-4.6226
ENSG00000260972	5492978	5494674	1	RP1-58B11.1		lincRNA	1697	0	0	0	0	0	0	0	0	0	0	0	0	0	-5.77781	-5.77781	-5.77781	-5.77781	-5.77781	-5.77781	-5.77781	-5.77781	-5.77781	-5.77781	-5.77781	-5.77781	-5.77781	-6.5408	-6.5408	-6.5408	-6.5408	-6.5408	-6.5408	-6.5408	-6.5408	-6.5408	-6.5408	-6.5408	-6.5408	-6.5408
ENSG00000264341	5564071	5564143	1	MIR4417	microRNA 4417 [Source:HGNC Symbol;Acc:HGNC:41535]	miRNA	73	0	0	0	0	0	0	0	0	0	0	0	0	0	-5.77781	-5.77781	-5.77781	-5.77781	-5.77781	-5.77781	-5.77781	-5.77781	-5.77781	-5.77781	-5.77781	-5.77781	-5.77781	-2.00185	-2.00185	-2.00185	-2.00185	-2.00185	-2.00185	-2.00185	-2.00185	-2.00185	-2.00185	-2.00185	-2.00185	-2.00185
ENSG00000236948	5587368	5668295	1	RP11-154H17.1		lincRNA	363	0	0	0	0	0	0	0	0	0	0	0	0	0	-5.77781	-5.77781	-5.77781	-5.77781	-5.77781	-5.77781	-5.77781	-5.77781	-5.77781	-5.77781	-5.77781	-5.77781	-5.77781	-4.31586	-4.31586	-4.31586	-4.31586	-4.31586	-4.31586	-4.31586	-4.31586	-4.31586	-4.31586	-4.31586	-4.31586	-4.31586
ENSG00000216045	5815871	5815959	1	AL356693.1		miRNA	89	0	0	0	0	0	0	0	0	0	0	0	0	0	-5.77781	-5.77781	-5.77781	-5.77781	-5.77781	-5.77781	-5.77781	-5.77781	-5.77781	-5.77781	-5.77781	-5.77781	-5.77781	-2.28776	-2.28776	-2.28776	-2.28776	-2.28776	-2.28776	-2.28776	-2.28776	-2.28776	-2.28776	-2.28776	-2.28776	-2.28776
ENSG00000264101	5862672	5862741	1	MIR4689	microRNA 4689 [Source:HGNC Symbol;Acc:HGNC:41895]	miRNA	70	0	0	0	0	0	0	0	1	0	2	0	0	1	-5.77781	-5.77781	-5.77781	-5.77781	-5.77781	-5.77781	-5.77781	-2.98798	-5.77781	-2.17227	-5.77781	-5.77781	-3.4994	-1.94131	-1.94131	-1.94131	-1.94131	-1.94131	-1.94131	-1.94131	0.848526	-1.94131	1.66423	-1.94131	-1.94131	0.337105
ENSG00000131697	5862811	5992473	1	NPHP4	nephronophthisis 4 [Source:HGNC Symbol;Acc:HGNC:19104]	protein_coding	13167	20	190	164	60	119	395	74	75	62	92	342	52	308	1.07234	2.76214	2.96222	2.61642	3.45947	3.98431	2.53377	3.01876	2.52661	3.23042	4.91695	2.49088	4.43559	-2.64651	-0.956719	-0.756636	-1.10243	-0.259387	0.265458	-1.18509	-0.700095	-1.19225	-0.488433	1.1981	-1.22798	0.716737
ENSG00000266687	5893839	5893924	1	AL356261.1		miRNA	86	0	0	0	0	0	0	0	0	0	0	0	0	0	-5.77781	-5.77781	-5.77781	-5.77781	-5.77781	-5.77781	-5.77781	-5.77781	-5.77781	-5.77781	-5.77781	-5.77781	-5.77781	-2.2383	-2.2383	-2.2383	-2.2383	-2.2383	-2.2383	-2.2383	-2.2383	-2.2383	-2.2383	-2.2383	-2.2383	-2.2383
ENSG00000069424	5991466	6101193	1	KCNAB2	potassium channel, voltage gated subfamily A regulatory beta subunit 2 [Source:HGNC Symbol;Acc:HGNC:6229]	protein_coding	9534	513	2397	2313	440	695	3838	732	886	1229	187	1304	550	951	5.74116	6.41572	6.77708	5.48718	6.00354	7.26325	5.83593	6.57813	6.83134	4.25233	6.84718	5.88949	6.06128	2.48808	3.16264	3.524	2.2341	2.75045	4.01017	2.58285	3.32505	3.57826	0.999248	3.5941	2.6364	2.8082
ENSG00000116254	6101793	6180123	1	CHD5	chromodomain helicase DNA binding protein 5 [Source:HGNC Symbol;Acc:HGNC:16816]	protein_coding	9890	2	58	104	5	44	98	4	8	14	22	4	2	5	-2.14122	1.05906	2.30705	-0.922127	2.02815	1.97834	-1.59833	-0.18314	0.39533	1.17518	-1.42917	-2.09711	-1.43745	-5.44719	-2.24691	-0.998919	-4.2281	-1.27782	-1.32763	-4.9043	-3.48911	-2.91064	-2.13079	-4.73514	-5.40308	-4.74342
ENSG00000116251	6181269	6209389	1	RPL22	ribosomal protein L22 [Source:HGNC Symbol;Acc:HGNC:10315]	protein_coding	4900	2566	6342	3121	2045	7614	33379	11211	6367	5751	5640	12077	6600	16189	8.06326	7.81924	7.20926	7.70325	9.45673	10.3836	9.77243	9.42313	9.05749	9.16558	10.0582	9.47404	10.1503	5.77048	5.52646	4.91648	5.41047	7.16395	8.09083	7.47964	7.13035	6.76471	6.8728	7.76544	7.18126	7.85756
ENSG00000226944	6204840	6205780	1	RP1-120G22.11		antisense	378	0	0	0	0	1	0	5	0	1	0	0	0	0	-5.77781	-5.77781	-5.77781	-5.77781	-3.17772	-5.77781	-1.29242	-5.77781	-3.17305	-5.77781	-5.77781	-5.77781	-5.77781	-4.37427	-4.37427	-4.37427	-4.37427	-1.77417	-4.37427	0.111127	-4.37427	-1.76951	-4.37427	-4.37427	-4.37427	-4.37427
ENSG00000158286	6205475	6221299	1	RNF207	ring finger protein 207 [Source:HGNC Symbol;Acc:HGNC:32947]	protein_coding	6585	3	149	133	24	205	4	65	14	12	9	2	34	10	-1.59545	2.41252	2.66073	1.30091	4.24313	-2.4875	2.34731	0.611363	0.176266	-0.097606	-2.36004	1.88038	-0.473502	-4.31463	-0.306668	-0.0584485	-1.41827	1.52394	-5.20668	-0.371871	-2.10782	-2.54292	-2.81679	-5.07922	-0.838807	-3.19269
ENSG00000116237	6221193	6235972	1	ICMT	isoprenylcysteine carboxyl methyltransferase [Source:HGNC Symbol;Acc:HGNC:5350]	protein_coding	4910	409	2876	2508	836	776	1997	784	582	1385	1064	612	662	2326	5.41443	6.6785	6.89383	6.4129	6.16254	6.32089	5.93491	5.97199	7.00372	6.75958	5.7561	6.15681	7.35139	3.11871	4.38278	4.59811	4.11718	3.86681	4.02517	3.63918	3.67626	4.70799	4.46386	3.46038	3.86109	5.05566
ENSG00000225077	6236240	6239444	1	LINC00337	long intergenic non-protein coding RNA 337 [Source:HGNC Symbol;Acc:HGNC:28620]	lincRNA	1685	0	22	10	2	7	17	17	10	31	77	15	22	88	-5.77781	-0.318988	-1.02236	-2.17119	-0.590247	-0.517456	0.426924	0.132805	1.53117	2.97419	0.424839	1.25624	2.63127	-6.53056	-1.07174	-1.77511	-2.92393	-1.343	-1.2702	-0.325825	-0.619943	0.778417	2.22144	-0.327909	0.503487	1.87852
ENSG00000173673	6244192	6245578	1	HES3	hes family bHLH transcription factor 3 [Source:HGNC Symbol;Acc:HGNC:26226]	protein_coding	697	0	0	0	0	0	0	0	0	0	1	0	0	0	-5.77781	-5.77781	-5.77781	-5.77781	-5.77781	-5.77781	-5.77781	-5.77781	-5.77781	-3.05837	-5.77781	-5.77781	-5.77781	-5.25705	-5.25705	-5.25705	-5.25705	-5.25705	-5.25705	-5.25705	-5.25705	-5.25705	-2.5376	-5.25705	-5.25705	-5.25705
ENSG00000158292	6247346	6260975	1	GPR153	G protein-coupled receptor 153 [Source:HGNC Symbol;Acc:HGNC:23618]	protein_coding	4082	55	149	61	18	13	10	0	49	0	0	22	4	0	2.52379	2.41252	1.54109	0.889427	0.28445	-1.25688	-5.77781	2.40637	-5.77781	-5.77781	0.971134	-1.15449	-5.77781	0.494518	0.383239	-0.488186	-1.13985	-1.74483	-3.28616	-7.80709	0.377095	-7.80709	-7.80709	-1.05814	-3.18377	-7.80709
ENSG00000097021	6264269	6394391	1	ACOT7	acyl-CoA thioesterase 7 [Source:HGNC Symbol;Acc:HGNC:24157]	protein_coding	4124	48	368	348	69	99	299	77	35	199	89	38	80	194	2.32806	3.71397	4.04582	2.8175	3.19449	3.58314	2.59093	1.92293	4.20589	3.18269	1.75397	3.11073	3.76943	0.284019	1.66992	2.00178	0.773452	1.15044	1.53909	0.546881	-0.121117	2.16185	1.13864	-0.290073	1.06668	1.72539
ENSG00000271746	6393555	6394391	1	RP1-202O8.3		antisense	837	22	21	10	5	4	11	6	4	12	5	7	5	7	1.20871	-0.384541	-1.02236	-0.922127	-1.36821	-1.1251	-1.04016	-1.15359	0.176266	-0.923268	-0.652482	-0.844317	-0.972512	1.46541	-0.127841	-0.765657	-0.665426	-1.11151	-0.868401	-0.783455	-0.896889	0.432967	-0.666568	-0.395781	-0.587617	-0.715812
ENSG00000069812	6412418	6424670	1	HES2	hes family bHLH transcription factor 2 [Source:HGNC Symbol;Acc:HGNC:16005]	protein_coding	5407	0	1	0	0	0	0	0	0	0	2	0	0	0	-5.77781	-4.21529	-5.77781	-5.77781	-5.77781	-5.77781	-5.77781	-5.77781	-5.77781	-2.17227	-5.77781	-5.77781	-5.77781	-8.21264	-6.65012	-8.21264	-8.21264	-8.21264	-8.21264	-8.21264	-8.21264	-8.21264	-4.6071	-8.21264	-8.21264	-8.21264
ENSG00000187017	6424788	6461370	1	ESPN	espin [Source:HGNC Symbol;Acc:HGNC:13281]	protein_coding	4651	27	89	87	29	0	0	0	0	0	0	0	0	0	1.50206	1.67241	2.05059	1.57209	-5.77781	-5.77781	-5.77781	-5.77781	-5.77781	-5.77781	-5.77781	-5.77781	-5.77781	-0.715485	-0.545135	-0.166948	-0.645452	-7.99536	-7.99536	-7.99536	-7.99536	-7.99536	-7.99536	-7.99536	-7.99536	-7.99536
ENSG00000265392	6429834	6429896	1	MIR4252	microRNA 4252 [Source:HGNC Symbol;Acc:HGNC:38384]	miRNA	63	0	0	0	0	0	0	0	0	0	0	0	0	0	-5.77781	-5.77781	-5.77781	-5.77781	-5.77781	-5.77781	-5.77781	-5.77781	-5.77781	-5.77781	-5.77781	-5.77781	-5.77781	-1.78931	-1.78931	-1.78931	-1.78931	-1.78931	-1.78931	-1.78931	-1.78931	-1.78931	-1.78931	-1.78931	-1.78931	-1.78931
ENSG00000231868	6443034	6447006	1	RP1-202O8.2		antisense	351	0	0	1	1	0	0	0	0	0	0	0	0	0	-5.77781	-5.77781	-3.92939	-3.05736	-5.77781	-5.77781	-5.77781	-5.77781	-5.77781	-5.77781	-5.77781	-5.77781	-5.77781	-4.26736	-4.26736	-2.41893	-1.54691	-4.26736	-4.26736	-4.26736	-4.26736	-4.26736	-4.26736	-4.26736	-4.26736	-4.26736
ENSG00000215788	6461151	6466195	1	TNFRSF25	tumor necrosis factor receptor superfamily, member 25 [Source:HGNC Symbol;Acc:HGNC:11910]	protein_coding	3918	161	727	558	218	7	0	0	1	0	0	0	0	2	4.07034	4.69523	4.7264	4.4746	-0.590247	-5.77781	-5.77781	-2.98798	-5.77781	-5.77781	-5.77781	-5.77781	-2.65632	2.10022	2.72511	2.75629	2.50449	-2.56036	-7.74793	-7.74793	-4.95809	-7.74793	-7.74793	-7.74793	-7.74793	-4.62643
ENSG00000171680	6466092	6520061	1	PLEKHG5	pleckstrin homology domain containing, family G (with RhoGef domain) member 5 [Source:HGNC Symbol;Acc:HGNC:29105]	protein_coding	6920	7	5	12	3	22	1	1	0	0	1	0	1	0	-0.419193	-2.34906	-0.768253	-1.62625	1.03458	-4.10163	-3.3773	-5.77781	-5.77781	-3.05837	-5.77781	-2.98878	-5.77781	-3.20997	-5.13984	-3.55903	-4.41702	-1.75619	-6.8924	-6.16807	-8.56859	-8.56859	-5.84914	-8.56859	-5.77955	-8.56859
ENSG00000162408	6521347	6554535	1	NOL9	nucleolar protein 9 [Source:HGNC Symbol;Acc:HGNC:26265]	protein_coding	7293	370	1526	1379	476	559	1247	347	287	474	364	330	223	861	5.26992	5.76442	6.0311	5.6006	5.68947	5.64171	4.75953	4.95245	5.45718	5.21256	4.86545	4.58775	5.91789	2.40341	2.89791	3.16458	2.73408	2.82296	2.7752	1.89302	2.08594	2.59067	2.34605	1.99894	1.72124	3.05138
ENSG00000253022	6540854	6540964	1	RNU6-731P	RNA, U6 small nuclear 731, pseudogene [Source:HGNC Symbol;Acc:HGNC:47694]	snRNA	111	0	0	0	0	0	0	0	0	0	0	0	0	0	-5.77781	-5.77781	-5.77781	-5.77781	-5.77781	-5.77781	-5.77781	-5.77781	-5.77781	-5.77781	-5.77781	-5.77781	-5.77781	-2.60645	-2.60645	-2.60645	-2.60645	-2.60645	-2.60645	-2.60645	-2.60645	-2.60645	-2.60645	-2.60645	-2.60645	-2.60645
ENSG00000229519	6547905	6548619	1	RP11-58A11.2		processed_pseudogene	401	30	44	23	21	15	126	10	5	10	2	14	4	21	1.65313	0.664517	0.148766	1.10979	0.488019	2.33943	-0.324984	-0.843409	-0.0821216	-2.17227	0.326702	-1.15449	0.577635	2.97146	1.98284	1.46709	2.42812	1.80635	3.65775	0.993342	0.474917	1.2362	-0.853945	1.64503	0.163835	1.89596
ENSG00000173662	6555181	6579757	1	TAS1R1	taste receptor, type 1, member 1 [Source:HGNC Symbol;Acc:HGNC:14448]	protein_coding	2892	1	3	0	1	12	0	0	0	3	3	2	2	12	-3.02965	-2.99937	-5.77781	-3.05736	0.170771	-5.77781	-5.77781	-5.77781	-1.75556	-1.62737	-2.36004	-2.09711	-0.216565	-4.56172	-4.53144	-7.30988	-4.58943	-1.3613	-7.30988	-7.30988	-7.30988	-3.28762	-3.15943	-3.8921	-3.62918	-1.74863
ENSG00000204859	6580001	6589280	1	ZBTB48	zinc finger and BTB domain containing 48 [Source:HGNC Symbol;Acc:HGNC:4930]	protein_coding	4503	171	341	327	95	139	221	76	92	100	86	132	55	142	4.15718	3.60419	3.95613	3.27781	3.68325	3.14781	2.57212	3.3129	3.21453	3.13332	3.54488	2.57154	3.31997	1.9863	1.4333	1.78524	1.10692	1.51236	0.976927	0.401237	1.14202	1.04365	0.962433	1.37399	0.400657	1.14909
ENSG00000162413	6590724	6614607	1	KLHL21	kelch-like family member 21 [Source:HGNC Symbol;Acc:HGNC:29041]	protein_coding	6901	291	437	330	120	162	385	79	115	147	103	136	58	151	4.9236	3.96158	3.96929	3.61428	3.90386	3.94736	2.62781	3.6343	3.76944	3.39306	3.58788	2.64794	3.40847	2.13679	1.17477	1.18248	0.827471	1.11706	1.16056	-0.158996	0.847496	0.982639	0.606255	0.801073	-0.138869	0.621667
ENSG00000116273	6613685	6624033	1	PHF13	PHD finger protein 13 [Source:HGNC Symbol;Acc:HGNC:22983]	protein_coding	3681	50	153	163	46	99	207	95	68	121	145	135	139	164	2.38675	2.45061	2.95342	2.2344	3.19449	3.0536	2.89317	2.87774	3.48905	3.88574	3.57725	3.90645	3.52742	0.50665	0.570508	1.07332	0.3543	1.31439	1.1735	1.01307	0.99764	1.60895	2.00565	1.69715	2.02635	1.64733
ENSG00000041988	6624866	6635586	1	THAP3	THAP domain containing, apoptosis associated protein 3 [Source:HGNC Symbol;Acc:HGNC:20855]	protein_coding	4072	191	378	409	135	161	442	130	148	155	215	207	120	310	4.3166	3.75259	4.2786	3.78396	3.89494	4.14633	3.34473	3.99779	3.8458	4.45345	4.19315	3.69468	4.44492	2.29087	1.72686	2.25286	1.75823	1.86921	2.12059	1.31899	1.97206	1.82006	2.42771	2.16741	1.66894	2.41918
ENSG00000007923	6634168	6701924	1	DNAJC11	DnaJ (Hsp40) homolog, subfamily C, member 11 [Source:HGNC Symbol;Acc:HGNC:25570]	protein_coding	5083	271	1107	795	298	508	1581	445	259	327	384	495	291	753	4.82093	5.30151	5.2368	4.92527	5.5515	5.98398	5.11819	4.80444	4.92186	5.28969	5.45011	4.97147	5.72459	2.47525	2.95583	2.89112	2.57959	3.20582	3.6383	2.77251	2.45876	2.57618	2.94401	3.10443	2.62579	3.37891
ENSG00000228750	6724637	6730012	1	RP11-242F24.1		lincRNA	2065	0	0	0	0	0	0	0	0	0	0	0	0	0	-5.77781	-5.77781	-5.77781	-5.77781	-5.77781	-5.77781	-5.77781	-5.77781	-5.77781	-5.77781	-5.77781	-5.77781	-5.77781	-6.82396	-6.82396	-6.82396	-6.82396	-6.82396	-6.82396	-6.82396	-6.82396	-6.82396	-6.82396	-6.82396	-6.82396	-6.82396
ENSG00000237436	6783892	6784843	1	RP11-312B8.1		antisense	415	4	5	2	3	8	15	15	4	11	2	21	6	6	-1.20042	-2.34906	-3.14505	-1.62625	-0.402559	-0.693018	0.248957	-1.15359	0.0528492	-2.17227	0.904659	-0.589173	-1.18633	0.0684017	-1.08025	-1.87623	-0.357434	0.866258	0.575798	1.51777	0.115227	1.32167	-0.903454	2.17348	0.679644	0.0824865
ENSG00000171735	6785324	7769706	1	CAMTA1	calmodulin binding transcription activator 1 [Source:HGNC Symbol;Acc:HGNC:18806]	protein_coding	10033	55	215	161	75	97	310	94	46	111	77	53	56	149	2.52379	2.94002	2.93565	2.93749	3.1651	3.63518	2.87794	2.31555	3.36481	2.97419	2.23176	2.59746	3.38927	-0.802887	-0.386659	-0.391035	-0.389189	-0.161577	0.308502	-0.448743	-1.01113	0.0381322	-0.352489	-1.09492	-0.729221	0.0625888
ENSG00000227950	6834333	6834618	1	RP11-312B8.2		processed_pseudogene	286	0	1	2	4	0	2	1	0	0	1	0	2	0	-5.77781	-4.21529	-3.14505	-1.23165	-5.77781	-3.34709	-3.3773	-5.77781	-5.77781	-3.05837	-5.77781	-2.09711	-5.77781	-3.9719	-2.40938	-1.33914	0.574261	-3.9719	-1.54118	-1.57139	-3.9719	-3.9719	-1.25245	-3.9719	-0.291199	-3.9719
ENSG00000237365	7008376	7014279	1	RP11-334N17.1		antisense	349	0	0	0	0	0	0	0	0	0	0	0	0	0	-5.77781	-5.77781	-5.77781	-5.77781	-5.77781	-5.77781	-5.77781	-5.77781	-5.77781	-5.77781	-5.77781	-5.77781	-5.77781	-4.25911	-4.25911	-4.25911	-4.25911	-4.25911	-4.25911	-4.25911	-4.25911	-4.25911	-4.25911	-4.25911	-4.25911	-4.25911
ENSG00000207056	7219360	7219524	1	RNU1-8P	RNA, U1 small nuclear 8, pseudogene [Source:HGNC Symbol;Acc:HGNC:48307]	snRNA	165	0	0	0	0	0	0	0	0	0	0	0	0	0	-5.77781	-5.77781	-5.77781	-5.77781	-5.77781	-5.77781	-5.77781	-5.77781	-5.77781	-5.77781	-5.77781	-5.77781	-5.77781	-3.17835	-3.17835	-3.17835	-3.17835	-3.17835	-3.17835	-3.17835	-3.17835	-3.17835	-3.17835	-3.17835	-3.17835	-3.17835
ENSG00000280801	7264193	7264277	1	Z98052.1		miRNA	85	0	0	0	0	0	0	0	0	0	0	0	0	0	-5.77781	-5.77781	-5.77781	-5.77781	-5.77781	-5.77781	-5.77781	-5.77781	-5.77781	-5.77781	-5.77781	-5.77781	-5.77781	-2.22142	-2.22142	-2.22142	-2.22142	-2.22142	-2.22142	-2.22142	-2.22142	-2.22142	-2.22142	-2.22142	-2.22142	-2.22142
ENSG00000237402	7368942	7370270	1	CAMTA1-IT1	CAMTA1 intronic transcript 1 [Source:HGNC Symbol;Acc:HGNC:41446]	sense_intronic	365	0	0	0	0	0	3	0	0	0	0	0	0	1	-5.77781	-5.77781	-5.77781	-5.77781	-5.77781	-2.8542	-5.77781	-5.77781	-5.77781	-5.77781	-5.77781	-5.77781	-3.4994	-4.32378	-4.32378	-4.32378	-4.32378	-4.32378	-1.40017	-4.32378	-4.32378	-4.32378	-4.32378	-4.32378	-4.32378	-2.04537
ENSG00000237728	7382487	7389754	1	RP3-453P22.2		antisense	744	0	0	0	0	0	0	0	0	0	0	0	0	0	-5.77781	-5.77781	-5.77781	-5.77781	-5.77781	-5.77781	-5.77781	-5.77781	-5.77781	-5.77781	-5.77781	-5.77781	-5.77781	-5.35119	-5.35119	-5.35119	-5.35119	-5.35119	-5.35119	-5.35119	-5.35119	-5.35119	-5.35119	-5.35119	-5.35119	-5.35119
ENSG00000225126	7441096	7441554	1	RP4-549F15.1		antisense	361	0	0	0	0	0	3	0	0	0	0	0	0	0	-5.77781	-5.77781	-5.77781	-5.77781	-5.77781	-2.8542	-5.77781	-5.77781	-5.77781	-5.77781	-5.77781	-5.77781	-5.77781	-4.30789	-4.30789	-4.30789	-4.30789	-4.30789	-1.38427	-4.30789	-4.30789	-4.30789	-4.30789	-4.30789	-4.30789	-4.30789
ENSG00000270171	7693124	7694844	1	RP11-338N10.1		lincRNA	1721	0	0	0	0	0	2	0	0	1	0	0	0	1	-5.77781	-5.77781	-5.77781	-5.77781	-5.77781	-3.34709	-5.77781	-5.77781	-3.17305	-5.77781	-5.77781	-5.77781	-3.4994	-6.56106	-6.56106	-6.56106	-6.56106	-6.56106	-4.13034	-6.56106	-6.56106	-3.9563	-6.56106	-6.56106	-6.56106	-4.28264
ENSG00000270035	7698303	7698872	1	RP11-338N10.2		lincRNA	570	0	0	0	0	0	0	0	0	0	0	0	0	0	-5.77781	-5.77781	-5.77781	-5.77781	-5.77781	-5.77781	-5.77781	-5.77781	-5.77781	-5.77781	-5.77781	-5.77781	-5.77781	-4.96685	-4.96685	-4.96685	-4.96685	-4.96685	-4.96685	-4.96685	-4.96685	-4.96685	-4.96685	-4.96685	-4.96685	-4.96685
ENSG00000269978	7700704	7700970	1	RP11-338N10.3		lincRNA	267	0	0	0	0	0	0	0	0	0	0	0	0	0	-5.77781	-5.77781	-5.77781	-5.77781	-5.77781	-5.77781	-5.77781	-5.77781	-5.77781	-5.77781	-5.77781	-5.77781	-5.77781	-3.87273	-3.87273	-3.87273	-3.87273	-3.87273	-3.87273	-3.87273	-3.87273	-3.87273	-3.87273	-3.87273	-3.87273	-3.87273
ENSG00000049245	7771269	7781432	1	VAMP3	vesicle-associated membrane protein 3 [Source:HGNC Symbol;Acc:HGNC:12644]	protein_coding	2760	394	1050	664	357	114	656	260	258	404	225	371	173	335	5.36055	5.22528	4.97716	5.18574	3.39764	4.71549	4.34343	4.79886	5.22676	4.51898	5.0343	4.22179	4.55672	3.89588	3.76061	3.51249	3.72107	1.93298	3.25083	2.87876	3.3342	3.76209	3.05432	3.56964	2.75712	3.09206
ENSG00000269925	7776383	7776775	1	RP3-467L1.6		sense_intronic	393	8	23	4	8	8	12	10	12	5	4	8	4	9	-0.23095	-0.256285	-2.26631	-0.262862	-0.402559	-1.00436	-0.324984	0.391837	-1.05455	-1.23278	-0.465013	-1.15449	-0.621454	1.11645	1.09111	-0.918915	1.08454	0.94484	0.343041	1.02242	1.73924	0.292848	0.114616	0.882386	0.192908	0.725945
ENSG00000049246	7784320	7845177	1	PER3	period circadian clock 3 [Source:HGNC Symbol;Acc:HGNC:8847]	protein_coding	8099	228	422	193	160	214	524	295	119	6	479	20	162	345	4.57185	3.91125	3.19662	4.02878	4.30505	4.39162	4.52548	3.68356	-0.800648	5.60848	0.834972	4.12711	4.59913	1.55411	0.893503	0.178872	1.01103	1.28731	1.37387	1.50774	0.665815	-3.81839	2.59073	-2.18277	1.10937	1.58138
ENSG00000236266	7810242	7827342	1	RP3-467L1.4		antisense	830	8	19	16	12	11	33	15	2	1	30	0	12	20	-0.23095	-0.525322	-0.364456	0.311545	0.0473619	0.421109	0.248957	-2.09625	-3.17305	1.61953	-5.77781	0.390911	0.508126	0.0378667	-0.256506	-0.095639	0.580362	0.316179	0.689926	0.517774	-1.82743	-2.90423	1.88835	-5.509	0.659728	0.776943
ENSG00000049247	7843083	7853512	1	UTS2	urotensin 2 [Source:HGNC Symbol;Acc:HGNC:12636]	protein_coding	1791	56	329	66	38	48	1742	262	586	1	130	0	172	250	2.54971	3.55259	1.65406	1.95994	2.15314	6.12385	4.35448	5.98187	-3.17305	3.72841	-5.77781	4.21344	4.13487	1.70894	2.71182	0.813296	1.11917	1.31238	5.28308	3.51371	5.1411	-4.01382	2.88764	-6.61858	3.37267	3.29411
ENSG00000049249	7915894	7943165	1	TNFRSF9	tumor necrosis factor receptor superfamily, member 9 [Source:HGNC Symbol;Acc:HGNC:11924]	protein_coding	6331	18	3585	2796	1899	61	42	5	11	6	491	1	329	53	0.921728	6.99636	7.05064	7.5964	2.49766	0.764818	-1.29242	0.268127	-0.800648	5.64416	-3.23099	5.14844	1.90256	-1.74071	4.33393	4.3882	4.93396	-0.164775	-1.89762	-3.95485	-2.39431	-3.46308	2.98173	-5.89342	2.48601	-0.759873
ENSG00000270330	7942372	7942726	1	RP5-892F13.2		processed_pseudogene	355	0	0	0	1	0	0	0	0	0	0	0	0	0	-5.77781	-5.77781	-5.77781	-3.05736	-5.77781	-5.77781	-5.77781	-5.77781	-5.77781	-5.77781	-5.77781	-5.77781	-5.77781	-4.28371	-4.28371	-4.28371	-1.56325	-4.28371	-4.28371	-4.28371	-4.28371	-4.28371	-4.28371	-4.28371	-4.28371	-4.28371
ENSG00000116288	7954291	7985505	1	PARK7	parkinson protein 7 [Source:HGNC Symbol;Acc:HGNC:16369]	protein_coding	2397	879	4641	2634	1398	2453	5000	3324	1806	2575	2349	2405	2118	4123	6.51786	7.36878	6.96454	7.15457	7.8227	7.64479	8.01857	7.60541	7.89831	7.902	7.73017	7.83436	8.17716	5.25663	6.10755	5.70331	5.89334	6.56147	6.38356	6.75734	6.34418	6.63708	6.64077	6.46894	6.57313	6.91593
ENSG00000200344	7982881	7982983	1	Y_RNA	Y RNA [Source:RFAM;Acc:RF00019]	misc_RNA	103	3	8	3	2	3	0	3	2	2	7	1	2	0	-1.59545	-1.72213	-2.63979	-2.17119	-1.7608	-5.77781	-1.98707	-2.09625	-2.29679	-0.45216	-3.23099	-2.09711	-5.77781	1.68383	1.55716	0.639497	1.1081	1.51849	-2.49853	1.29221	1.18304	0.982489	2.82712	0.0482947	1.18217	-2.49853
ENSG00000116285	8004404	8026308	1	ERRFI1	ERBB receptor feedback inhibitor 1 [Source:HGNC Symbol;Acc:HGNC:18185]	protein_coding	4186	53	139	88	57	60	5	1	0	1	0	1	1	2	2.47053	2.31264	2.06701	2.54265	2.47389	-2.19537	-3.3773	-5.77781	-3.17305	-5.77781	-3.23099	-2.98878	-2.65632	0.404955	0.247071	0.0014367	0.477075	0.408316	-4.26094	-5.44287	-7.84339	-5.23862	-7.84339	-5.29656	-5.05435	-4.72189
ENSG00000238290	8026738	8122702	1	RP11-431K24.1		lincRNA	2044	3	0	0	0	0	0	0	0	0	0	0	0	1	-1.59545	-5.77781	-5.77781	-5.77781	-5.77781	-5.77781	-5.77781	-5.77781	-5.77781	-5.77781	-5.77781	-5.77781	-3.4994	-2.62684	-6.80921	-6.80921	-6.80921	-6.80921	-6.80921	-6.80921	-6.80921	-6.80921	-6.80921	-6.80921	-6.80921	-4.53079
ENSG00000232848	8057245	8058463	1	CTA-215D11.4		processed_pseudogene	800	0	0	1	0	0	0	1	0	0	0	2	0	1	-5.77781	-5.77781	-3.92939	-5.77781	-5.77781	-5.77781	-3.3773	-5.77781	-5.77781	-5.77781	-2.36004	-5.77781	-3.4994	-5.45589	-5.45589	-3.60746	-5.45589	-5.45589	-5.45589	-3.05537	-5.45589	-5.45589	-5.45589	-2.03811	-5.45589	-3.17747
ENSG00000229305	8189824	8192770	1	RP11-431K24.2		processed_pseudogene	1075	0	0	0	0	0	0	0	0	0	0	0	0	0	-5.77781	-5.77781	-5.77781	-5.77781	-5.77781	-5.77781	-5.77781	-5.77781	-5.77781	-5.77781	-5.77781	-5.77781	-5.77781	-5.88215	-5.88215	-5.88215	-5.88215	-5.88215	-5.88215	-5.88215	-5.88215	-5.88215	-5.88215	-5.88215	-5.88215	-5.88215
ENSG00000200975	8206434	8206597	1	RNU1-7P	RNA, U1 small nuclear 7, pseudogene [Source:HGNC Symbol;Acc:HGNC:48306]	snRNA	164	0	0	0	0	0	0	0	0	0	0	0	0	0	-5.77781	-5.77781	-5.77781	-5.77781	-5.77781	-5.77781	-5.77781	-5.77781	-5.77781	-5.77781	-5.77781	-5.77781	-5.77781	-3.16958	-3.16958	-3.16958	-3.16958	-3.16958	-3.16958	-3.16958	-3.16958	-3.16958	-3.16958	-3.16958	-3.16958	-3.16958
ENSG00000227634	8208672	8215210	1	RP11-431K24.3		lincRNA	497	0	0	0	0	0	0	0	0	0	0	0	0	0	-5.77781	-5.77781	-5.77781	-5.77781	-5.77781	-5.77781	-5.77781	-5.77781	-5.77781	-5.77781	-5.77781	-5.77781	-5.77781	-4.76913	-4.76913	-4.76913	-4.76913	-4.76913	-4.76913	-4.76913	-4.76913	-4.76913	-4.76913	-4.76913	-4.76913	-4.76913
ENSG00000233645	8218190	8220529	1	RP11-431K24.4		lincRNA	477	0	2	0	0	0	0	0	0	0	0	0	0	0	-5.77781	-3.48285	-5.77781	-5.77781	-5.77781	-5.77781	-5.77781	-5.77781	-5.77781	-5.77781	-5.77781	-5.77781	-5.77781	-4.70988	-2.41491	-4.70988	-4.70988	-4.70988	-4.70988	-4.70988	-4.70988	-4.70988	-4.70988	-4.70988	-4.70988	-4.70988
ENSG00000251977	8292157	8292263	1	RNU6-991P	RNA, U6 small nuclear 991, pseudogene [Source:HGNC Symbol;Acc:HGNC:47954]	snRNA	107	0	0	0	0	0	0	0	0	0	0	0	0	0	-5.77781	-5.77781	-5.77781	-5.77781	-5.77781	-5.77781	-5.77781	-5.77781	-5.77781	-5.77781	-5.77781	-5.77781	-5.77781	-2.5535	-2.5535	-2.5535	-2.5535	-2.5535	-2.5535	-2.5535	-2.5535	-2.5535	-2.5535	-2.5535	-2.5535	-2.5535
ENSG00000162426	8317826	8344167	1	SLC45A1	solute carrier family 45, member 1 [Source:HGNC Symbol;Acc:HGNC:17939]	protein_coding	2888	2	6	1	3	0	0	2	0	0	0	0	0	0	-2.14122	-2.10853	-3.92939	-1.62625	-5.77781	-5.77781	-2.52083	-5.77781	-5.77781	-5.77781	-5.77781	-5.77781	-5.77781	-3.67129	-3.6386	-5.45946	-3.15632	-7.30789	-7.30789	-4.0509	-7.30789	-7.30789	-7.30789	-7.30789	-7.30789	-7.30789
ENSG00000252254	8328067	8328179	1	Y_RNA	Y RNA [Source:RFAM;Acc:RF00019]	misc_RNA	113	0	2	0	0	0	0	0	0	0	0	0	0	0	-5.77781	-3.48285	-5.77781	-5.77781	-5.77781	-5.77781	-5.77781	-5.77781	-5.77781	-5.77781	-5.77781	-5.77781	-5.77781	-2.63221	-0.337247	-2.63221	-2.63221	-2.63221	-2.63221	-2.63221	-2.63221	-2.63221	-2.63221	-2.63221	-2.63221	-2.63221
ENSG00000142599	8352397	8817643	1	RERE	arginine-glutamic acid dipeptide (RE) repeats [Source:HGNC Symbol;Acc:HGNC:9965]	protein_coding	11503	196	624	647	230	250	1692	160	268	134	97	81	63	265	4.35385	4.47498	4.93977	4.55185	4.52918	6.08184	3.6438	4.85369	3.63605	3.30663	2.84175	2.7669	4.21885	0.829913	0.951046	1.41583	1.02791	1.00524	2.55791	0.119863	1.32975	0.11211	-0.21731	-0.682189	-0.757036	0.694913
ENSG00000232912	8424645	8434838	1	RP5-1115A15.1		antisense	702	3	8	6	10	7	16	3	8	2	3	0	0	4	-1.59545	-1.72213	-1.72415	0.052742	-0.590247	-0.602568	-1.98707	-0.18314	-2.29679	-1.62737	-5.77781	-5.77781	-1.74168	-1.08499	-1.21167	-1.21369	0.563199	-0.0797899	-0.0921113	-1.47661	0.327317	-1.78634	-1.11691	-5.26736	-5.26736	-1.23122
ENSG00000221083	8511795	8511919	1	SNORA77	Small nucleolar RNA SNORA77 [Source:RFAM;Acc:RF00599]	snoRNA	125	0	0	0	0	0	0	0	0	0	0	0	0	0	-5.77781	-5.77781	-5.77781	-5.77781	-5.77781	-5.77781	-5.77781	-5.77781	-5.77781	-5.77781	-5.77781	-5.77781	-5.77781	-2.77781	-2.77781	-2.77781	-2.77781	-2.77781	-2.77781	-2.77781	-2.77781	-2.77781	-2.77781	-2.77781	-2.77781	-2.77781
ENSG00000270282	8512653	8513021	1	RP5-1115A15.2		processed_pseudogene	369	0	3	4	0	0	1	0	0	0	0	0	0	3	-5.77781	-2.99937	-2.26631	-5.77781	-5.77781	-4.10163	-5.77781	-5.77781	-5.77781	-5.77781	-5.77781	-5.77781	-2.1277	-4.33951	-1.56106	-0.828006	-4.33951	-4.33951	-2.66332	-4.33951	-4.33951	-4.33951	-4.33951	-4.33951	-4.33951	-0.68939
ENSG00000280851	8512985	8513065	1	AL096855.1		miRNA	81	0	4	0	0	0	0	0	1	0	0	0	0	2	-5.77781	-2.63788	-5.77781	-5.77781	-5.77781	-5.77781	-5.77781	-2.98798	-5.77781	-5.77781	-5.77781	-5.77781	-2.65632	-2.15188	0.988052	-2.15188	-2.15188	-2.15188	-2.15188	-2.15188	0.637959	-2.15188	-2.15188	-2.15188	-2.15188	0.969618
ENSG00000234619	8750430	8751087	1	RPL7P11	ribosomal protein L7 pseudogene 11 [Source:HGNC Symbol;Acc:HGNC:35667]	processed_pseudogene	658	1	4	1	3	2	13	0	2	2	3	0	2	1	-3.02965	-2.63788	-3.92939	-1.62625	-2.30188	-0.892944	-5.77781	-2.09625	-2.29679	-1.62737	-5.77781	-2.09711	-3.4994	-2.42581	-2.03404	-3.32555	-1.02241	-1.69804	-0.289103	-5.17397	-1.49241	-1.69295	-1.02353	-5.17397	-1.49327	-2.89556
ENSG00000224315	8786211	8786913	1	RPL7P7	ribosomal protein L7 pseudogene 7 [Source:HGNC Symbol;Acc:HGNC:36895]	processed_pseudogene	703	4	4	0	5	5	19	0	5	6	1	2	0	2	-1.20042	-2.63788	-5.77781	-0.922127	-1.05992	-0.360959	-5.77781	-0.843409	-0.800648	-3.05837	-2.36004	-5.77781	-2.65632	-0.692012	-2.12948	-5.26941	-0.413723	-0.551522	0.147444	-5.26941	-0.335006	-0.292245	-2.54996	-1.85163	-5.26941	-2.14791
ENSG00000222511	8796571	8796673	1	Y_RNA	Y RNA [Source:RFAM;Acc:RF00019]	misc_RNA	103	1	2	1	3	1	19	0	0	1	0	1	1	1	-3.02965	-3.48285	-3.92939	-1.62625	-3.17772	-0.360959	-5.77781	-5.77781	-3.17305	-5.77781	-3.23099	-2.98878	-3.4994	0.249636	-0.203568	-0.650107	1.65303	0.101567	2.91832	-2.49853	-2.49853	0.106233	-2.49853	0.0482947	0.290506	-0.220113
ENSG00000226545	8798475	8799506	1	RP4-633I8.3		unprocessed_pseudogene	415	7	4	15	4	4	14	1	4	3	1	1	3	3	-0.419193	-2.63788	-0.45531	-1.23165	-1.36821	-0.789521	-3.3773	-1.15359	-1.75556	-3.05837	-3.23099	-1.55015	-2.1277	0.849624	-1.36907	0.813507	0.0371653	-0.0993956	0.479296	-2.10848	0.115227	-0.48674	-1.78955	-1.96217	-0.281331	-0.85888
ENSG00000228423	8805860	8807051	1	RP4-633I8.4		lincRNA	353	3	8	5	6	4	29	5	0	1	1	3	1	4	-1.59545	-1.72213	-1.96991	-0.667421	-1.36821	0.237402	-1.29242	-5.77781	-3.17305	-3.05837	-1.82079	-2.98878	-1.74168	-0.0931892	-0.219869	-0.467651	0.834839	0.134048	1.73966	0.209845	-4.27555	-1.67079	-1.55611	-0.31853	-1.48652	-0.239418
ENSG00000229716	8831007	8831375	1	RPL23AP19	ribosomal protein L23a pseudogene 19 [Source:HGNC Symbol;Acc:HGNC:36708]	processed_pseudogene	369	0	0	0	0	0	0	0	1	0	0	0	0	0	-5.77781	-5.77781	-5.77781	-5.77781	-5.77781	-5.77781	-5.77781	-2.98798	-5.77781	-5.77781	-5.77781	-5.77781	-5.77781	-4.33951	-4.33951	-4.33951	-4.33951	-4.33951	-4.33951	-4.33951	-1.54967	-4.33951	-4.33951	-4.33951	-4.33951	-4.33951
ENSG00000074800	8861002	8879249	1	ENO1	enolase 1, (alpha) [Source:HGNC Symbol;Acc:HGNC:3350]	protein_coding	3958	1522	48346	25668	6622	25355	42992	13506	11327	17903	15707	6163	10295	27864	7.30977	10.7495	10.249	9.39833	11.1923	10.7487	10.0411	10.2542	10.6958	10.6432	9.08769	10.1154	10.9337	5.325	8.76475	8.26422	7.41356	9.20748	8.76397	8.05633	8.26942	8.711	8.65842	7.10292	8.13066	8.94895
ENSG00000280816	8862002	8862260	1	Metazoa_SRP	Metazoan signal recognition particle RNA [Source:RFAM;Acc:RF00017]	misc_RNA	259	1	19	20	3	6	9	0	8	1	3	1	2	8	-3.02965	-0.525322	-0.0493141	-1.62625	-0.806056	-1.40192	-5.77781	-0.18314	-3.17305	-1.62737	-3.23099	-2.09711	-0.786331	-1.08067	1.42365	1.89966	0.322725	1.14292	0.547058	-3.82884	1.76584	-1.22407	0.32161	-1.28201	-0.148136	1.16264
ENSG00000274258	8866502	8866590	1	MIR6728	microRNA 6728 [Source:HGNC Symbol;Acc:HGNC:49961]	miRNA	89	1	14	11	1	2	2	3	2	0	4	1	2	2	-3.02965	-0.952442	-0.889718	-3.05736	-2.30188	-3.34709	-1.98707	-2.09625	-5.77781	-1.23278	-3.23099	-2.09711	-2.65632	0.460403	2.53761	2.60033	0.432687	1.18817	0.142957	1.50298	1.3938	-2.28776	2.25727	0.259062	1.39294	0.833735
ENSG00000236269	8875788	8878007	1	ENO1-IT1	ENO1 intronic transcript 1 [Source:HGNC Symbol;Acc:HGNC:41331]	sense_intronic	744	6	136	121	25	70	122	22	24	21	36	13	23	41	-0.635737	2.28128	2.52473	1.35938	2.6956	2.29305	0.794441	1.38178	0.973613	1.88114	0.221399	1.31989	1.53425	-0.209112	2.70791	2.95135	1.786	3.12223	2.71968	1.22107	1.80841	1.40024	2.30776	0.648024	1.74651	1.96087
ENSG00000230679	8878835	8879894	1	ENO1-AS1	ENO1 antisense RNA 1 [Source:HGNC Symbol;Acc:HGNC:40214]	antisense	456	0	5	1	4	14	14	4	6	11	11	6	6	17	-5.77781	-2.34906	-3.92939	-1.23165	0.389822	-0.789521	-1.59833	-0.58826	0.0528492	0.186776	-0.868002	-0.589173	0.27692	-4.64492	-1.21617	-2.7965	-0.0987572	1.52272	0.343373	-0.465436	0.544634	1.18574	1.31967	0.264892	0.543721	1.40981
ENSG00000201725	8883427	8883533	1	RNU6-304P	RNA, U6 small nuclear 304, pseudogene [Source:HGNC Symbol;Acc:HGNC:47267]	snRNA	107	0	0	3	0	4	2	3	0	0	6	1	1	1	-5.77781	-5.77781	-2.63979	-5.77781	-1.36821	-3.34709	-1.98707	-5.77781	-5.77781	-0.668569	-3.23099	-2.98878	-3.4994	-2.5535	-2.5535	0.58453	-2.5535	1.8561	-0.122776	1.23725	-2.5535	-2.5535	2.55575	-0.00667176	0.235539	-0.275079
ENSG00000238249	8893409	8894151	1	HMGN2P17	high mobility group nucleosomal binding domain 2 pseudogene 17 [Source:HGNC Symbol;Acc:HGNC:39381]	processed_pseudogene	743	0	4	0	1	24	4	0	0	0	0	0	0	2	-5.77781	-2.63788	-5.77781	-3.05736	1.15904	-2.4875	-5.77781	-5.77781	-5.77781	-5.77781	-5.77781	-5.77781	-2.65632	-5.34925	-2.20932	-5.34925	-2.6288	1.58761	-2.05893	-5.34925	-5.34925	-5.34925	-5.34925	-5.34925	-5.34925	-2.22775
ENSG00000232208	8907393	8907744	1	RP3-477M7.5		processed_pseudogene	352	3	2	2	0	249	0	0	2	2	0	1	0	4	-1.59545	-3.48285	-3.14505	-5.77781	4.5234	-5.77781	-5.77781	-2.09625	-2.29679	-5.77781	-3.23099	-5.77781	-1.74168	-0.0890965	-1.9765	-1.6387	-4.27146	6.02976	-4.27146	-4.27146	-0.589894	-0.790442	-4.27146	-1.72464	-4.27146	-0.235326
ENSG00000232663	8909742	8909904	1	RP3-477M7.6		processed_pseudogene	163	0	0	0	0	2	0	0	0	0	0	0	0	0	-5.77781	-5.77781	-5.77781	-5.77781	-2.30188	-5.77781	-5.77781	-5.77781	-5.77781	-5.77781	-5.77781	-5.77781	-5.77781	-3.16076	-3.16076	-3.16076	-3.16076	0.315177	-3.16076	-3.16076	-3.16076	-3.16076	-3.16076	-3.16076	-3.16076	-3.16076
ENSG00000131686	8945867	8975092	1	CA6	carbonic anhydrase VI [Source:HGNC Symbol;Acc:HGNC:1380]	protein_coding	2662	0	4	7	3	614	13	0	21	23	1	1	0	0	-5.77781	-2.63788	-1.51422	-1.62625	5.82482	-0.892944	-5.77781	1.19058	1.10369	-3.05837	-3.23099	-5.77781	-5.77781	-7.19033	-4.05039	-2.92673	-3.03876	4.41231	-2.30545	-7.19033	-0.221934	-0.308818	-4.47088	-4.6435	-7.19033	-7.19033
ENSG00000265141	8979576	8979874	1	RN7SL451P	RNA, 7SL, cytoplasmic 451, pseudogene [Source:HGNC Symbol;Acc:HGNC:46467]	misc_RNA	299	0	0	1	0	1	1	0	0	0	0	0	0	1	-5.77781	-5.77781	-3.92939	-5.77781	-3.17772	-4.10163	-5.77781	-5.77781	-5.77781	-5.77781	-5.77781	-5.77781	-3.4994	-4.03603	-4.03603	-2.18761	-4.03603	-1.43593	-2.35985	-4.03603	-4.03603	-4.03603	-4.03603	-4.03603	-4.03603	-1.75761
ENSG00000197241	9003300	9026345	1	SLC2A7	solute carrier family 2 (facilitated glucose transporter), member 7 [Source:HGNC Symbol;Acc:HGNC:13445]	protein_coding	1539	0	0	0	0	1	2	1	0	0	0	0	0	0	-5.77781	-5.77781	-5.77781	-5.77781	-3.17772	-3.34709	-3.3773	-5.77781	-5.77781	-5.77781	-5.77781	-5.77781	-5.77781	-6.39981	-6.39981	-6.39981	-6.39981	-3.79971	-3.96909	-3.99929	-6.39981	-6.39981	-6.39981	-6.39981	-6.39981	-6.39981
ENSG00000142583	9035107	9088478	1	SLC2A5	solute carrier family 2 (facilitated glucose/fructose transporter), member 5 [Source:HGNC Symbol;Acc:HGNC:11010]	protein_coding	6693	0	0	0	0	2	0	2	0	1	4	20	0	0	-5.77781	-5.77781	-5.77781	-5.77781	-2.30188	-5.77781	-2.52083	-5.77781	-3.17305	-1.23278	0.834972	-5.77781	-5.77781	-8.52047	-8.52047	-8.52047	-8.52047	-5.04453	-8.52047	-5.26348	-8.52047	-5.9157	-3.97544	-1.90768	-8.52047	-8.52047
ENSG00000252404	9082696	9082879	1	SCARNA16	Small Cajal body specific RNA 16 [Source:RFAM;Acc:RF00424]	scaRNA	184	0	0	0	0	0	0	0	0	0	0	0	0	0	-5.77781	-5.77781	-5.77781	-5.77781	-5.77781	-5.77781	-5.77781	-5.77781	-5.77781	-5.77781	-5.77781	-5.77781	-5.77781	-3.33559	-3.33559	-3.33559	-3.33559	-3.33559	-3.33559	-3.33559	-3.33559	-3.33559	-3.33559	-3.33559	-3.33559	-3.33559
ENSG00000281506	9082803	9082880	1	AL158048.1		miRNA	78	0	0	0	0	0	0	0	0	0	0	0	0	0	-5.77781	-5.77781	-5.77781	-5.77781	-5.77781	-5.77781	-5.77781	-5.77781	-5.77781	-5.77781	-5.77781	-5.77781	-5.77781	-2.09743	-2.09743	-2.09743	-2.09743	-2.09743	-2.09743	-2.09743	-2.09743	-2.09743	-2.09743	-2.09743	-2.09743	-2.09743
ENSG00000180758	9100305	9129170	1	GPR157	G protein-coupled receptor 157 [Source:HGNC Symbol;Acc:HGNC:23687]	protein_coding	5372	21	74	64	26	126	77	4	8	0	1	0	6	1	1.14214	1.4078	1.60993	1.41557	3.5418	1.63224	-1.59833	-0.18314	-5.77781	-3.05837	-5.77781	-0.589173	-3.4994	-1.28332	-1.01766	-0.815531	-1.00989	1.11634	-0.793224	-4.02379	-2.6086	-8.20327	-5.48383	-8.20327	-3.01463	-5.92486
ENSG00000207865	9151668	9151777	1	MIR34A	microRNA 34a [Source:HGNC Symbol;Acc:HGNC:31635]	miRNA	110	0	1	0	1	1	7	5	0	0	1	0	0	0	-5.77781	-4.21529	-5.77781	-3.05736	-3.17772	-1.74477	-1.29242	-5.77781	-5.77781	-3.05837	-5.77781	-5.77781	-5.77781	-2.59339	-1.03086	-2.59339	0.127061	0.00670792	1.43965	1.89201	-2.59339	-2.59339	0.126058	-2.59339	-2.59339	-2.59339
ENSG00000228526	9182007	9183750	1	RP3-510D11.1		lincRNA	409	0	1	1	2	7	2	11	0	0	0	0	0	0	-5.77781	-4.21529	-3.92939	-2.17119	-0.590247	-3.34709	-0.190478	-5.77781	-5.77781	-5.77781	-5.77781	-5.77781	-5.77781	-4.48799	-2.92546	-2.63956	-0.881358	0.69958	-2.05727	1.09935	-4.48799	-4.48799	-4.48799	-4.48799	-4.48799	-4.48799
ENSG00000234546	9182204	9192089	1	RP3-510D11.2		lincRNA	985	0	1	1	0	9	2	31	0	1	2	0	1	0	-5.77781	-4.21529	-3.92939	-5.77781	-0.236501	-3.34709	1.2848	-5.77781	-3.17305	-2.17227	-5.77781	-2.98878	-5.77781	-5.75601	-4.19348	-3.90759	-5.75601	-0.214697	-3.32529	1.3066	-5.75601	-3.15125	-2.15047	-5.75601	-2.96697	-5.75601
ENSG00000281937	9197143	9198906	1	RP3-510D11.4		lincRNA	1764	0	0	0	0	2	0	0	0	1	2	0	0	0	-5.77781	-5.77781	-5.77781	-5.77781	-2.30188	-5.77781	-5.77781	-5.77781	-3.17305	-2.17227	-5.77781	-5.77781	-5.77781	-6.59667	-6.59667	-6.59667	-6.59667	-3.12073	-6.59667	-6.59667	-6.59667	-3.9919	-2.99112	-6.59667	-6.59667	-6.59667
ENSG00000282129	9202579	9202619	1	RP3-510D11.1		lincRNA	41	0	0	0	0	0	0	0	0	0	0	0	0	0	-5.77781	-5.77781	-5.77781	-5.77781	-5.77781	-5.77781	-5.77781	-5.77781	-5.77781	-5.77781	-5.77781	-5.77781	-5.77781	-1.16958	-1.16958	-1.16958	-1.16958	-1.16958	-1.16958	-1.16958	-1.16958	-1.16958	-1.16958	-1.16958	-1.16958	-1.16958
ENSG00000049239	9234775	9271337	1	H6PD	hexose-6-phosphate dehydrogenase (glucose 1-dehydrogenase) [Source:HGNC Symbol;Acc:HGNC:4795]	protein_coding	9321	376	1044	1003	306	206	896	396	249	239	593	358	349	653	5.29311	5.21701	5.57195	4.96347	4.25014	5.16503	4.94998	4.74767	4.4699	5.91638	4.98287	5.23354	5.5191	2.07263	1.99653	2.35146	1.74298	1.02966	1.94454	1.72949	1.52719	1.24941	2.69589	1.76239	2.01305	2.29862
ENSG00000171621	9292880	9369532	1	SPSB1	splA/ryanodine receptor domain and SOCS box containing 1 [Source:HGNC Symbol;Acc:HGNC:30628]	protein_coding	3403	10	30	7	8	1	53	28	0	2	293	67	15	825	0.0847927	0.119697	-1.51422	-0.262862	-3.17772	1.09721	1.13911	-5.77781	-2.29679	4.89969	2.56875	0.708823	5.85629	-1.68201	-1.64711	-3.28103	-2.02967	-4.94452	-0.669602	-0.627696	-7.54462	-4.0636	3.13289	0.801948	-1.05798	4.08949
ENSG00000252956	9437669	9437778	1	RNA5SP40	RNA, 5S ribosomal pseudogene 40 [Source:HGNC Symbol;Acc:HGNC:42816]	rRNA	110	0	0	0	0	0	0	0	0	0	0	0	0	0	-5.77781	-5.77781	-5.77781	-5.77781	-5.77781	-5.77781	-5.77781	-5.77781	-5.77781	-5.77781	-5.77781	-5.77781	-5.77781	-2.59339	-2.59339	-2.59339	-2.59339	-2.59339	-2.59339	-2.59339	-2.59339	-2.59339	-2.59339	-2.59339	-2.59339	-2.59339
ENSG00000235263	9501092	9503471	1	RP13-392I16.1		lincRNA	708	0	0	0	0	0	0	0	0	0	0	0	0	0	-5.77781	-5.77781	-5.77781	-5.77781	-5.77781	-5.77781	-5.77781	-5.77781	-5.77781	-5.77781	-5.77781	-5.77781	-5.77781	-5.27964	-5.27964	-5.27964	-5.27964	-5.27964	-5.27964	-5.27964	-5.27964	-5.27964	-5.27964	-5.27964	-5.27964	-5.27964
ENSG00000171612	9539482	9585179	1	SLC25A33	solute carrier family 25 (pyrimidine nucleotide carrier), member 33 [Source:HGNC Symbol;Acc:HGNC:29681]	protein_coding	3854	86	405	264	167	208	665	184	120	258	210	135	118	458	3.16705	3.852	3.64778	4.09049	4.26407	4.73514	3.84516	3.69561	4.58017	4.41953	3.57725	3.67046	5.00761	1.22069	1.90564	1.70143	2.14413	2.31771	2.78878	1.8988	1.74926	2.63381	2.47317	1.63089	1.72411	3.06125
ENSG00000231181	9576427	9576985	1	RP13-15M17.1		processed_pseudogene	559	2	18	1	8	2	25	8	0	4	2	3	4	1	-2.14122	-0.601224	-3.92939	-0.262862	-2.30188	0.0268419	-0.6387	-5.77781	-1.36289	-2.17227	-1.82079	-1.15449	-3.4994	-1.30214	0.237856	-3.09031	0.576218	-1.4628	0.865922	0.20038	-4.93873	-0.523809	-1.33319	-0.981711	-0.315411	-2.66032
ENSG00000188807	9588922	9614873	1	TMEM201	transmembrane protein 201 [Source:HGNC Symbol;Acc:HGNC:33719]	protein_coding	6966	10	94	161	29	46	114	25	12	35	21	15	17	46	0.0847927	1.75082	2.93565	1.57209	2.092	2.19558	0.977045	0.391837	1.70521	1.10862	0.424839	0.887501	1.69927	-2.71554	-1.04951	0.135316	-1.22824	-0.70833	-0.604747	-1.82329	-2.40849	-1.09512	-1.69171	-2.37549	-1.91283	-1.10106
ENSG00000171608	9651732	9729114	1	PIK3CD	phosphatidylinositol-4,5-bisphosphate 3-kinase, catalytic subunit delta [Source:HGNC Symbol;Acc:HGNC:8977]	protein_coding	6332	1731	6902	7490	2227	2719	2163	517	1805	2980	153	231	757	1952	7.49539	7.9413	8.47211	7.82624	7.97122	6.43606	5.33444	7.60461	8.10903	3.96313	4.35126	6.35023	7.09852	4.83273	5.27864	5.80945	5.16358	5.30856	3.7734	2.67178	4.94195	5.44637	1.30047	1.6886	3.68756	4.43586
ENSG00000179840	9652610	9654586	1	PIK3CD-AS1	PIK3CD antisense RNA 1 [Source:HGNC Symbol;Acc:HGNC:32346]	antisense	1823	14	113	113	34	52	27	4	19	19	0	1	8	11	0.563118	2.0151	2.42637	1.80027	2.26817	0.13596	-1.59833	1.0474	0.830632	-5.77781	-3.23099	-0.184059	-0.339321	-0.303197	1.14878	1.56005	0.933955	1.40185	-0.730355	-2.46465	0.181085	-0.0356826	-6.64413	-4.0973	-1.05037	-1.20564
ENSG00000233268	9660828	9662626	1	RP11-558F24.2		processed_pseudogene	421	0	18	14	4	0	4	3	0	2	0	0	1	1	-5.77781	-0.601224	-0.552273	-1.23165	-5.77781	-2.4875	-1.98707	-5.77781	-2.29679	-5.77781	-5.77781	-2.98878	-3.4994	-4.52971	0.646884	0.695835	0.0164564	-4.52971	-1.23939	-0.738961	-4.52971	-1.04869	-4.52971	-4.52971	-1.74067	-2.25129
ENSG00000231789	9672426	9687555	1	PIK3CD-AS2	PIK3CD antisense RNA 2 [Source:HGNC Symbol;Acc:HGNC:51334]	antisense	939	7	32	34	12	8	3	17	7	6	0	1	0	4	-0.419193	0.211293	0.704973	0.311545	-0.402559	-2.8542	0.426924	-0.371526	-0.800648	-5.77781	-3.23099	-5.77781	-1.74168	-0.32839	0.302096	0.795776	0.402348	-0.311756	-2.7634	0.517727	-0.280723	-0.709845	-5.68701	-3.14019	-5.68701	-1.65088
ENSG00000171603	9729026	9824526	1	CLSTN1	calsyntenin 1 [Source:HGNC Symbol;Acc:HGNC:17447]	protein_coding	5559	324	1093	1171	409	553	1321	370	476	724	620	877	240	927	5.07848	5.28315	5.79529	5.38182	5.67391	5.72485	4.85206	5.68202	6.06808	5.9806	6.275	4.69366	6.02442	2.60366	2.80833	3.32046	2.907	3.19908	3.25003	2.37723	3.2072	3.59326	3.50577	3.80017	2.21884	3.54959
ENSG00000271264	9780822	9781240	1	MZT1P1	mitotic spindle organizing protein 1 pseudogene 1 [Source:HGNC Symbol;Acc:HGNC:50605]	processed_pseudogene	246	0	5	10	0	1	4	0	0	1	0	1	1	0	-5.77781	-2.34906	-1.02236	-5.77781	-3.17772	-2.4875	-5.77781	-5.77781	-3.17305	-5.77781	-3.23099	-2.98878	-5.77781	-3.75454	-0.325795	1.00091	-3.75454	-1.15445	-0.46423	-3.75454	-3.75454	-1.14978	-3.75454	-1.20772	-0.965508	-3.75454
ENSG00000280113	9827610	9828258	1	AL357140.1	Uncharacterized protein [Source:UniProtKB/TrEMBL;Acc:A0A096LNS0]	protein_coding	649	0	0	0	0	0	0	0	0	0	0	0	0	0	-5.77781	-5.77781	-5.77781	-5.77781	-5.77781	-5.77781	-5.77781	-5.77781	-5.77781	-5.77781	-5.77781	-5.77781	-5.77781	-5.15411	-5.15411	-5.15411	-5.15411	-5.15411	-5.15411	-5.15411	-5.15411	-5.15411	-5.15411	-5.15411	-5.15411	-5.15411
ENSG00000178585	9848276	9910336	1	CTNNBIP1	catenin, beta interacting protein 1 [Source:HGNC Symbol;Acc:HGNC:16913]	protein_coding	3339	81	330	292	50	218	124	152	127	140	50	81	40	93	3.08082	3.55696	3.79301	2.35425	4.33175	2.31643	3.56991	3.7773	3.69915	2.35307	2.84175	2.11377	2.71077	1.3414	1.81754	2.05359	0.614829	2.59233	0.57701	1.8305	2.03788	1.95974	0.613651	1.10233	0.374354	0.971354
ENSG00000223989	9848318	9850154	1	RP11-84A14.5		antisense	424	10	16	25	2	25	4	21	8	5	3	12	1	4	0.0847927	-0.766171	0.267162	-2.17119	1.21747	-2.4875	0.728048	-0.18314	-1.05455	-1.62737	0.1078	-2.98878	-1.74168	1.32266	0.471693	1.50503	-0.933322	2.45533	-1.24964	1.96591	1.05472	0.183313	-0.389503	1.34566	-1.75091	-0.503814
ENSG00000162441	9922113	9943407	1	LZIC	leucine zipper and CTNNBIP1 domain containing [Source:HGNC Symbol;Acc:HGNC:17497]	protein_coding	2794	420	1373	668	441	430	1433	227	282	643	217	411	272	486	5.4527	5.61205	4.98582	5.49046	5.31111	5.84222	4.1478	4.92711	5.89696	4.4668	5.18195	4.87411	5.09317	3.97037	4.12972	3.50349	4.00812	3.82878	4.35989	2.66547	3.44478	4.41463	2.98446	3.69961	3.39178	3.61084
ENSG00000228150	9942923	9949974	1	RP11-84A14.4		sense_intronic	440	5	14	9	5	5	12	4	1	7	6	5	3	2	-0.890624	-0.952442	-1.16844	-0.922127	-1.05992	-1.00436	-1.59833	-2.98798	-0.584814	-0.668569	-1.12147	-1.55015	-2.65632	0.293801	0.231983	0.0159862	0.262298	0.1245	0.180067	-0.413906	-1.80355	0.59961	0.515856	0.062955	-0.365723	-1.47189
ENSG00000173614	9943428	9985501	1	NMNAT1	nicotinamide nucleotide adenylyltransferase 1 [Source:HGNC Symbol;Acc:HGNC:17877]	protein_coding	4610	171	344	252	155	204	677	216	202	156	152	419	117	237	4.15718	3.61681	3.58077	3.98303	4.23608	4.76092	4.07621	4.44611	3.85506	3.95368	5.20974	3.6582	4.05791	1.95241	1.41204	1.376	1.77826	2.03131	2.55616	1.87145	2.24134	1.6503	1.74891	3.00498	1.45344	1.85315
ENSG00000202415	9947318	9947636	1	RN7SKP269	RNA, 7SK small nuclear pseudogene 269 [Source:HGNC Symbol;Acc:HGNC:45993]	misc_RNA	319	3	23	5	1	5	41	3	4	4	10	11	3	11	-1.59545	-0.256285	-1.96991	-3.05736	-1.05992	0.73043	-1.98707	-1.15359	-1.36289	0.0515807	-0.0155142	-1.55015	-0.339321	0.0529225	1.39209	-0.321539	-1.40899	0.588447	2.3788	-0.338697	0.494782	0.285483	1.69995	1.63286	0.0982243	1.30905
ENSG00000265521	9967381	9967458	1	MIR5697	microRNA 5697 [Source:HGNC Symbol;Acc:HGNC:43509]	miRNA	78	1	2	8	2	3	6	0	6	0	2	2	0	2	-3.02965	-3.48285	-1.33099	-2.17119	-1.7608	-1.95255	-5.77781	-0.58826	-5.77781	-2.17227	-2.36004	-5.77781	-2.65632	0.650734	0.19753	2.34939	1.5092	1.91958	1.72783	-2.09743	3.09212	-2.09743	1.50811	1.32034	-2.09743	1.02407
ENSG00000241326	9983141	9984568	1	RP11-807G9.2		sense_intronic	436	11	26	30	6	13	10	7	17	9	10	29	4	14	0.22004	-0.0830356	0.52655	-0.667421	0.28445	-1.25688	-0.825509	0.888431	-0.231035	0.0515807	1.36644	-1.15449	0.00145545	1.41764	1.11456	1.72415	0.530179	1.48205	-0.0592807	0.372091	2.08603	0.966565	1.24918	2.56404	0.0431092	1.19906
ENSG00000162444	9997206	10016020	1	RBP7	retinol binding protein 7, cellular [Source:HGNC Symbol;Acc:HGNC:30316]	protein_coding	861	0	3	0	1	0	0	0	2	0	1	0	0	0	-5.77781	-2.99937	-5.77781	-3.05736	-5.77781	-5.77781	-5.77781	-2.09625	-5.77781	-3.05837	-5.77781	-5.77781	-5.77781	-5.5619	-2.78346	-5.5619	-2.84145	-5.5619	-5.5619	-5.5619	-1.88033	-5.5619	-2.84245	-5.5619	-5.5619	-5.5619
ENSG00000130939	10032832	10181239	1	UBE4B	ubiquitination factor E4B [Source:HGNC Symbol;Acc:HGNC:12500]	protein_coding	9128	421	1237	897	402	463	2016	302	518	489	274	1495	373	717	5.45613	5.46163	5.41087	5.35693	5.41774	6.33455	4.55929	5.80397	5.50211	4.80303	7.04436	5.32944	5.65394	2.26583	2.27133	2.22057	2.16663	2.22744	3.14425	1.36899	2.61367	2.31181	1.61273	3.85406	2.13914	2.46364
ENSG00000224340	10054445	10054781	1	RP11-496H15.2		processed_pseudogene	337	1	0	0	1	0	1	0	0	0	0	0	1	0	-3.02965	-5.77781	-5.77781	-3.05736	-5.77781	-4.10163	-5.77781	-5.77781	-5.77781	-5.77781	-5.77781	-2.98878	-5.77781	-1.46047	-4.20864	-4.20864	-1.48818	-4.20864	-2.53245	-4.20864	-4.20864	-4.20864	-4.20864	-4.20864	-1.4196	-4.20864
ENSG00000233623	10058671	10059648	1	PGAM1P11	phosphoglycerate mutase 1 pseudogene 11 [Source:HGNC Symbol;Acc:HGNC:42464]	processed_pseudogene	680	1	5	1	2	1	3	1	0	3	1	2	0	1	-3.02965	-2.34906	-3.92939	-2.17119	-3.17772	-2.8542	-3.3773	-5.77781	-1.75556	-3.05837	-2.36004	-5.77781	-3.4994	-2.47325	-1.79267	-3.373	-1.61479	-2.62132	-2.29781	-2.82091	-5.22142	-1.19916	-2.50197	-1.80364	-5.22142	-2.943
ENSG00000201746	10163268	10163374	1	RNU6-828P	RNA, U6 small nuclear 828, pseudogene [Source:HGNC Symbol;Acc:HGNC:47791]	snRNA	107	1	2	2	4	3	8	2	2	0	0	1	3	1	-3.02965	-3.48285	-3.14505	-1.23165	-1.7608	-1.56318	-2.52083	-2.09625	-5.77781	-5.77781	-3.23099	-1.55015	-3.4994	0.19467	-0.258535	0.0792667	1.99267	1.46352	1.66113	0.703488	1.12807	-2.5535	-2.5535	-0.00667176	1.67417	-0.275079
ENSG00000054523	10210805	10381603	1	KIF1B	kinesin family member 1B [Source:HGNC Symbol;Acc:HGNC:16636]	protein_coding	17693	295	878	556	280	701	3136	604	388	1750	1537	1189	737	1575	4.94328	4.96732	4.72123	4.83544	6.01593	6.97186	5.55873	5.38723	7.34114	7.29012	6.71401	6.31161	6.78896	0.798174	0.82221	0.57612	0.690335	1.87083	2.82675	1.41362	1.24213	3.19604	3.14502	2.5689	2.1665	2.64386
ENSG00000264881	10227718	10227803	1	MIR1273D	microRNA 1273d [Source:HGNC Symbol;Acc:HGNC:38375]	miRNA	86	0	1	0	0	0	3	0	0	0	0	0	0	0	-5.77781	-4.21529	-5.77781	-5.77781	-5.77781	-2.8542	-5.77781	-5.77781	-5.77781	-5.77781	-5.77781	-5.77781	-5.77781	-2.2383	-0.675769	-2.2383	-2.2383	-2.2383	0.685319	-2.2383	-2.2383	-2.2383	-2.2383	-2.2383	-2.2383	-2.2383
ENSG00000199562	10298966	10299072	1	RNU6-37P	RNA, U6 small nuclear 37, pseudogene [Source:HGNC Symbol;Acc:HGNC:34281]	snRNA	107	0	1	2	1	0	1	0	1	2	0	0	1	1	-5.77781	-4.21529	-3.14505	-3.05736	-5.77781	-4.10163	-5.77781	-2.98798	-2.29679	-5.77781	-5.77781	-2.98878	-3.4994	-2.5535	-0.990971	0.0792667	0.166954	-2.5535	-0.877314	-2.5535	0.236342	0.927522	-2.5535	-2.5535	0.235539	-0.275079
ENSG00000264501	10306465	10306757	1	RN7SL731P	RNA, 7SL, cytoplasmic 731, pseudogene [Source:HGNC Symbol;Acc:HGNC:46747]	misc_RNA	293	2	2	0	3	3	9	1	0	9	1	3	0	2	-2.14122	-3.48285	-5.77781	-1.62625	-1.7608	-1.40192	-3.3773	-5.77781	-0.231035	-3.05837	-1.82079	-5.77781	-2.65632	-0.370191	-1.71182	-4.00679	0.144777	0.0102291	0.369109	-1.60627	-4.00679	1.53999	-1.28734	-0.0497629	-4.00679	-0.885289
ENSG00000142657	10398592	10420144	1	PGD	phosphogluconate dehydrogenase [Source:HGNC Symbol;Acc:HGNC:8891]	protein_coding	2966	242	2352	1498	562	1035	4960	1178	1536	886	1980	685	1778	3590	4.65776	6.38839	6.15048	5.84012	6.57795	7.6332	6.52218	7.37181	6.35933	7.65547	5.91862	7.58193	7.97746	3.08924	4.81987	4.58196	4.2716	5.00943	6.06468	4.95366	5.8033	4.79081	6.08695	4.3501	6.01341	6.40894
ENSG00000271989	10429881	10430677	1	RP4-736L20.3		antisense	797	0	21	40	6	5	47	0	5	7	3	1	2	4	-5.77781	-0.384541	0.937016	-0.667421	-1.05992	0.925442	-5.77781	-0.843409	-0.584814	-1.62737	-3.23099	-2.09711	-1.74168	-5.45047	-0.057193	1.26436	-0.340073	-0.732577	1.25279	-5.45047	-0.516061	-0.257466	-1.30002	-2.90364	-1.76976	-1.41433
ENSG00000251503	10430102	10452153	1	APITD1-CORT	APITD1-CORT readthrough [Source:HGNC Symbol;Acc:HGNC:38843]	protein_coding	2301	19	399	295	98	151	625	59	63	97	80	46	94	176	0.998999	3.83049	3.80774	3.32258	3.80255	4.6457	2.20811	2.76784	3.17068	3.02921	2.02825	3.34294	3.62915	-0.203262	2.62823	2.60548	2.12032	2.60029	3.44344	1.00585	1.56558	1.96842	1.82695	0.825988	2.14068	2.42689
ENSG00000175279	10430443	10442809	1	APITD1	apoptosis-inducing, TAF9-like domain 1 [Source:HGNC Symbol;Acc:HGNC:23163]	protein_coding	1739	21	389	287	110	146	601	54	56	103	79	51	93	185	1.14214	3.79392	3.76813	3.48894	3.75403	4.58926	2.08088	2.5984	3.2571	3.0111	2.17648	3.32753	3.70099	0.343878	2.99566	2.96987	2.69068	2.95577	3.791	1.28263	1.80014	2.45884	2.21284	1.37822	2.52928	2.90274
ENSG00000241563	10449719	10451902	1	CORT	cortistatin [Source:HGNC Symbol;Acc:HGNC:2257]	protein_coding	1130	0	28	27	1	16	69	11	10	4	10	5	10	10	-5.77781	0.0218887	0.376574	-3.05736	0.579956	1.47496	-0.190478	0.132805	-1.36289	0.0515807	-1.12147	0.131882	-0.473502	-5.95414	-0.154434	0.200251	-3.23369	0.403634	1.29863	-0.3668	-0.0435177	-1.53921	-0.124742	-1.29779	-0.044441	-0.649825
ENSG00000160049	10456522	10472526	1	DFFA	DNA fragmentation factor, 45kDa, alpha polypeptide [Source:HGNC Symbol;Acc:HGNC:2772]	protein_coding	6622	525	1874	1330	509	803	1249	1477	516	911	1084	674	857	2267	5.77451	6.0607	5.97892	5.69727	6.21187	5.64403	6.84845	5.79839	6.39946	6.78644	5.89527	6.52919	7.31432	3.04724	3.33343	3.25165	2.97	3.4846	2.91676	4.12118	3.07113	3.67219	4.05918	3.16801	3.80192	4.58706
ENSG00000203469	10458555	10459338	1	RP5-1113E3.3		antisense	467	29	86	69	33	48	53	121	38	75	85	38	45	123	1.60451	1.62322	1.71783	1.75743	2.15314	1.09721	3.24141	2.04102	2.80044	3.11648	1.75397	2.28302	3.11315	2.70301	2.72173	2.81633	2.85594	3.25165	2.19571	4.33992	3.13953	3.89895	4.21499	2.85248	3.38153	4.21165
ENSG00000142655	10472288	10630758	1	PEX14	peroxisomal biogenesis factor 14 [Source:HGNC Symbol;Acc:HGNC:8856]	protein_coding	2995	95	296	316	110	96	721	116	101	137	92	214	145	282	3.31036	3.40035	3.90682	3.48894	3.15018	4.85171	3.18065	3.44732	3.66795	3.23042	4.24108	3.96734	4.30847	1.72781	1.81779	2.32427	1.90638	1.56763	3.26915	1.5981	1.86476	2.08539	1.64787	2.65853	2.38479	2.72591
ENSG00000243267	10616836	10617115	1	RN7SL614P	RNA, 7SL, cytoplasmic 614, pseudogene [Source:HGNC Symbol;Acc:HGNC:46630]	misc_RNA	280	0	0	2	0	0	0	0	0	0	1	0	0	0	-5.77781	-5.77781	-3.14505	-5.77781	-5.77781	-5.77781	-5.77781	-5.77781	-5.77781	-3.05837	-5.77781	-5.77781	-5.77781	-3.94131	-3.94131	-1.30855	-3.94131	-3.94131	-3.94131	-3.94131	-3.94131	-3.94131	-1.22186	-3.94131	-3.94131	-3.94131
ENSG00000130940	10636604	10796650	1	CASZ1	castor zinc finger 1 [Source:HGNC Symbol;Acc:HGNC:26002]	protein_coding	11336	76	366	430	117	14	135	28	28	50	153	33	66	162	2.9891	3.70612	4.35077	3.57781	0.389822	2.43862	1.13911	1.60273	2.21736	3.96313	1.55162	2.83384	3.50975	-0.513742	0.203275	0.847931	0.0749659	-3.11302	-1.06422	-2.36373	-1.90011	-1.28548	0.46029	-1.95122	-0.668999	0.00691024
ENSG00000272078	10639241	10654333	1	RP4-734G22.3		antisense	7923	28	146	160	33	5	25	5	7	16	47	9	22	55	1.55419	2.38327	2.92668	1.75743	-1.05992	0.0268419	-1.29242	-0.371526	0.585474	2.26413	-0.299126	1.25624	1.95574	-1.43186	-0.602774	-0.0593681	-1.22862	-4.04597	-2.9592	-4.27846	-3.35757	-2.40057	-0.721918	-3.28517	-1.72981	-1.0303
ENSG00000225158	10895761	10895998	1	HSPE1P24	heat shock 10kDa protein 1 pseudogene 24 [Source:HGNC Symbol;Acc:HGNC:49343]	processed_pseudogene	238	0	0	0	0	0	0	0	0	0	0	0	0	0	-5.77781	-5.77781	-5.77781	-5.77781	-5.77781	-5.77781	-5.77781	-5.77781	-5.77781	-5.77781	-5.77781	-5.77781	-5.77781	-3.70685	-3.70685	-3.70685	-3.70685	-3.70685	-3.70685	-3.70685	-3.70685	-3.70685	-3.70685	-3.70685	-3.70685	-3.70685
ENSG00000175262	10946471	10982037	1	C1orf127	chromosome 1 open reading frame 127 [Source:HGNC Symbol;Acc:HGNC:26730]	protein_coding	3573	0	1	1	0	0	0	0	0	0	1	0	0	0	-5.77781	-4.21529	-3.92939	-5.77781	-5.77781	-5.77781	-5.77781	-5.77781	-5.77781	-3.05837	-5.77781	-5.77781	-5.77781	-7.61495	-6.05242	-5.76653	-7.61495	-7.61495	-7.61495	-7.61495	-7.61495	-7.61495	-4.8955	-7.61495	-7.61495	-7.61495
ENSG00000215785	10990978	10991797	1	CFL1P6	cofilin 1 (non-muscle) pseudogene 6 [Source:HGNC Symbol;Acc:HGNC:34545]	processed_pseudogene	494	0	0	0	0	0	0	0	0	0	0	0	0	0	-5.77781	-5.77781	-5.77781	-5.77781	-5.77781	-5.77781	-5.77781	-5.77781	-5.77781	-5.77781	-5.77781	-5.77781	-5.77781	-4.7604	-4.7604	-4.7604	-4.7604	-4.7604	-4.7604	-4.7604	-4.7604	-4.7604	-4.7604	-4.7604	-4.7604	-4.7604
ENSG00000264181	10998176	10998263	1	AL713997.1		miRNA	88	0	0	0	2	0	0	0	0	0	0	0	0	0	-5.77781	-5.77781	-5.77781	-2.17119	-5.77781	-5.77781	-5.77781	-5.77781	-5.77781	-5.77781	-5.77781	-5.77781	-5.77781	-2.27146	-2.27146	-2.27146	1.33517	-2.27146	-2.27146	-2.27146	-2.27146	-2.27146	-2.27146	-2.27146	-2.27146	-2.27146
ENSG00000281322	10999862	10999945	1	Y_RNA	Y RNA [Source:RFAM;Acc:RF00019]	misc_RNA	84	0	0	0	0	0	0	0	0	0	0	0	0	0	-5.77781	-5.77781	-5.77781	-5.77781	-5.77781	-5.77781	-5.77781	-5.77781	-5.77781	-5.77781	-5.77781	-5.77781	-5.77781	-2.20435	-2.20435	-2.20435	-2.20435	-2.20435	-2.20435	-2.20435	-2.20435	-2.20435	-2.20435	-2.20435	-2.20435	-2.20435
ENSG00000120948	11012344	11026420	1	TARDBP	TAR DNA binding protein [Source:HGNC Symbol;Acc:HGNC:11571]	protein_coding	6071	595	1450	771	574	671	2054	549	509	946	842	579	467	1155	5.95502	5.69075	5.19259	5.87059	5.95285	6.36148	5.42104	5.77869	6.45384	6.42204	5.67616	5.65355	6.34159	3.35309	3.08881	2.59066	3.26866	3.35092	3.75955	2.81911	3.17676	3.8519	3.8201	3.07423	3.05162	3.73966
ENSG00000277726	11012662	11030528	1	TARDBP	TAR DNA binding protein, isoform CRA_d; TAR DNA-binding protein 43; Uncharacterized protein [Source:UniProtKB/TrEMBL;Acc:G3V162]	protein_coding	2205	389	753	505	314	305	1114	257	212	423	391	294	222	464	5.34213	4.74589	4.58253	5.00068	4.81586	5.47906	4.3267	4.51576	5.29303	5.31574	4.69891	4.58127	5.02638	4.20135	3.60511	3.44175	3.8599	3.67508	4.33829	3.18592	3.37498	4.15225	4.17496	3.55813	3.44049	3.8856
ENSG00000009724	11026523	11047233	1	MASP2	mannan-binding lectin serine peptidase 2 [Source:HGNC Symbol;Acc:HGNC:6902]	protein_coding	4251	87	118	95	80	41	55	33	40	43	39	57	22	35	3.1837	2.07729	2.17697	3.03039	1.92674	1.1502	1.37434	2.1147	2.00069	1.99606	2.33633	1.25624	1.30754	1.09589	-0.0105157	0.0891683	0.942585	-0.16106	-0.937605	-0.713462	0.0269026	-0.0871091	-0.0917381	0.248531	-0.831567	-0.780267
ENSG00000271895	11029659	11030528	1	RP4-635E18.8		antisense	870	104	72	79	52	41	65	43	50	33	31	50	22	29	3.44072	1.36854	1.91207	2.41063	1.92674	1.38938	1.75385	2.43542	1.62081	1.66656	2.14803	1.25624	1.03843	3.64163	1.56946	2.11299	2.61154	2.12765	1.59029	1.95476	2.63633	1.82172	1.86747	2.34894	1.45715	1.23934
ENSG00000116649	11054584	11060024	1	SRM	spermidine synthase [Source:HGNC Symbol;Acc:HGNC:11296]	protein_coding	1898	12	186	176	23	43	510	33	15	82	31	27	20	85	0.343689	2.73152	3.06387	1.23998	1.99513	4.35258	1.37434	0.709751	2.92885	1.66656	1.2641	1.11983	2.58138	-0.580791	1.80704	2.13939	0.315495	1.07065	3.4281	0.44986	-0.214729	2.00437	0.742078	0.339624	0.195353	1.6569
ENSG00000171824	11066618	11099881	1	EXOSC10	exosome component 10 [Source:HGNC Symbol;Acc:HGNC:9138]	protein_coding	6003	914	3915	2793	1084	1113	5814	838	963	1673	1021	1493	805	1801	6.57418	7.12338	7.04909	6.78762	6.68275	7.86237	6.03098	6.69834	7.27623	6.70008	7.04242	6.4389	6.98238	3.9885	4.5377	4.4634	4.20194	4.09707	5.27669	3.44529	4.11265	4.69055	4.11439	4.45674	3.85322	4.3967
ENSG00000226849	11068471	11073097	1	RP4-635E18.7		antisense	2682	144	692	543	169	155	703	165	160	258	131	263	125	277	3.90953	4.62409	4.68712	4.10764	3.84022	4.81526	3.68813	4.11014	4.58017	3.73945	4.53828	3.75349	4.28268	2.48622	3.20078	3.26381	2.68433	2.41691	3.39195	2.26482	2.68683	3.15686	2.31614	3.11497	2.33018	2.85937
ENSG00000281350	11070091	11070353	1	Metazoa_SRP	Metazoan signal recognition particle RNA [Source:RFAM;Acc:RF00017]	misc_RNA	263	0	4	0	4	2	6	2	1	4	0	2	3	2	-5.77781	-2.63788	-5.77781	-1.23165	-2.30188	-1.95255	-2.52083	-2.98798	-1.36289	-5.77781	-2.36004	-1.55015	-2.65632	-3.85095	-0.711017	-3.85095	0.695214	-0.375014	-0.0256842	-0.593964	-1.06111	0.563976	-3.85095	-0.433172	0.376718	-0.729451
ENSG00000230337	11099675	11102100	1	RP4-635E18.6		antisense	536	3	40	16	1	6	15	7	4	5	6	11	3	9	-1.59545	0.528671	-0.364456	-3.05736	-0.806056	-0.693018	-0.825509	-1.15359	-1.05455	-0.668569	-0.0155142	-1.55015	-0.621454	-0.695754	1.42837	0.535239	-2.15767	0.0936387	0.206677	0.0741864	-0.253895	-0.154856	0.231126	0.884181	-0.650452	0.278241
ENSG00000198793	11106535	11262507	1	MTOR	mechanistic target of rapamycin (serine/threonine kinase) [Source:HGNC Symbol;Acc:HGNC:3942]	protein_coding	12119	958	3508	2780	1147	811	4177	1211	1329	1540	1401	1237	1093	2243	6.642	6.96504	7.04236	6.86911	6.22617	7.38535	6.56203	7.163	7.15674	7.15648	6.7711	6.88005	7.29897	3.0428	3.36584	3.44316	3.26991	2.62697	3.78615	2.96283	3.5638	3.55754	3.55728	3.1719	3.28086	3.69977
ENSG00000225602	11143898	11149537	1	MTOR-AS1	MTOR antisense RNA 1 [Source:HGNC Symbol;Acc:HGNC:40242]	antisense	763	11	66	33	15	4	35	17	17	17	13	14	8	23	0.22004	1.24394	0.662393	0.629229	-1.36821	0.504875	0.426924	0.888431	0.671906	0.424225	0.326702	-0.184059	0.707347	0.610285	1.63418	1.05264	1.01947	-0.977967	0.89512	0.817169	1.27868	1.06215	0.81447	0.716947	0.206186	1.09759
ENSG00000253086	11152350	11152452	1	RNU6-537P	RNA, U6 small nuclear 537, pseudogene [Source:HGNC Symbol;Acc:HGNC:47500]	snRNA	103	0	0	0	0	0	0	0	1	2	1	0	0	1	-5.77781	-5.77781	-5.77781	-5.77781	-5.77781	-5.77781	-5.77781	-2.98798	-2.29679	-3.05837	-5.77781	-5.77781	-3.4994	-2.49853	-2.49853	-2.49853	-2.49853	-2.49853	-2.49853	-2.49853	0.291309	0.982489	0.220918	-2.49853	-2.49853	-0.220113
ENSG00000171819	11189341	11195981	1	ANGPTL7	angiopoietin-like 7 [Source:HGNC Symbol;Acc:HGNC:24078]	protein_coding	2238	5	12	11	2	2	4	1	2	1	5	2	9	7	-0.890624	-1.16638	-0.889718	-2.17119	-2.30188	-2.4875	-3.3773	-2.09625	-3.17305	-0.923268	-2.36004	-0.0174573	-0.972512	-2.05283	-2.32859	-2.05193	-3.3334	-3.46409	-3.64971	-4.53951	-3.25846	-4.33526	-2.08548	-3.52225	-1.17967	-2.13472
ENSG00000207451	11226254	11226360	1	RNU6-291P	RNA, U6 small nuclear 291, pseudogene [Source:HGNC Symbol;Acc:HGNC:47254]	snRNA	107	3	1	0	2	0	3	0	0	1	1	0	2	3	-1.59545	-4.21529	-5.77781	-2.17119	-5.77781	-2.8542	-5.77781	-5.77781	-3.17305	-3.05837	-5.77781	-2.09711	-2.1277	1.62887	-0.990971	-2.5535	1.05313	-2.5535	0.370116	-2.5535	-2.5535	0.0512666	0.165951	-2.5535	1.12721	1.09662
ENSG00000238173	11232963	11233112	1	RPL39P6	ribosomal protein L39 pseudogene 6 [Source:HGNC Symbol;Acc:HGNC:35803]	processed_pseudogene	150	10	12	6	7	5	29	8	3	16	2	6	5	13	0.0847927	-1.16638	-1.72415	-0.451007	-1.05992	0.237402	-0.6387	-1.54926	0.585474	-2.17227	-0.868002	-0.844317	-0.10344	2.82176	1.57059	1.01282	2.28596	1.67704	2.97437	2.09827	1.18771	3.32244	0.564695	1.86896	1.89265	2.63353
ENSG00000120942	11273206	11296049	1	UBIAD1	UbiA prenyltransferase domain containing 1 [Source:HGNC Symbol;Acc:HGNC:30791]	protein_coding	5082	78	395	385	105	99	224	39	51	111	36	40	41	110	3.02649	3.81598	4.19144	3.42194	3.19449	3.16723	1.61379	2.46389	3.36481	1.88114	1.82758	2.14925	2.95235	0.681091	1.47058	1.84605	1.07654	0.849093	0.82183	-0.731609	0.118496	1.01942	-0.46426	-0.517814	-0.196151	0.606954
ENSG00000238199	11278616	11279351	1	UBE2V2P3	ubiquitin-conjugating enzyme E2 variant 2 pseudogene 3 [Source:HGNC Symbol;Acc:HGNC:44891]	processed_pseudogene	437	6	21	16	9	6	14	1	5	1	3	2	3	8	-0.635737	-0.384541	-0.364456	-0.096447	-0.806056	-0.789521	-3.3773	-0.843409	-3.17305	-1.62737	-2.36004	-1.55015	-0.786331	0.558558	0.809753	0.829839	1.09785	0.388238	0.404774	-2.18301	0.350886	-1.97876	-0.433072	-1.16574	-0.355853	0.407964
ENSG00000224338	11425257	11425821	1	RP11-149P14.1		processed_pseudogene	565	0	0	0	0	0	0	0	0	0	0	0	0	0	-5.77781	-5.77781	-5.77781	-5.77781	-5.77781	-5.77781	-5.77781	-5.77781	-5.77781	-5.77781	-5.77781	-5.77781	-5.77781	-4.95414	-4.95414	-4.95414	-4.95414	-4.95414	-4.95414	-4.95414	-4.95414	-4.95414	-4.95414	-4.95414	-4.95414	-4.95414
ENSG00000204624	11479166	11537584	1	PTCHD2	patched domain containing 2 [Source:HGNC Symbol;Acc:HGNC:29251]	protein_coding	6142	3	5	3	0	11	0	4	6	1	0	0	5	0	-1.59545	-2.34906	-2.63979	-5.77781	0.0473619	-5.77781	-1.59833	-0.58826	-3.17305	-5.77781	-5.77781	-0.844317	-5.77781	-4.21416	-4.96777	-5.2585	-8.39652	-2.57135	-8.39652	-4.21704	-3.20697	-5.79176	-8.39652	-8.39652	-3.46303	-8.39652
ENSG00000235643	11609531	11613355	1	RP1-69M21.2		lincRNA	1285	0	0	0	0	4	2	2	0	1	1	1	0	1	-5.77781	-5.77781	-5.77781	-5.77781	-1.36821	-3.34709	-2.52083	-5.77781	-3.17305	-3.05837	-3.23099	-5.77781	-3.4994	-6.13958	-6.13958	-6.13958	-6.13958	-1.72998	-3.70886	-2.8826	-6.13958	-3.53482	-3.42013	-3.59276	-6.13958	-3.86116
ENSG00000116661	11648367	11655785	1	FBXO2	F-box protein 2 [Source:HGNC Symbol;Acc:HGNC:13581]	protein_coding	2333	13	42	49	16	5	3	0	2	12	3	0	0	0	0.457571	0.598192	1.22727	0.721276	-1.05992	-2.8542	-5.77781	-2.09625	0.176266	-1.62737	-5.77781	-5.77781	-5.77781	-0.764615	-0.623994	0.00508707	-0.500911	-2.28211	-4.07639	-7	-3.31843	-1.04592	-2.84955	-7	-7	-7
ENSG00000132879	11654375	11663327	1	FBXO44	F-box protein 44 [Source:HGNC Symbol;Acc:HGNC:24847]	protein_coding	3527	129	298	335	104	142	59	0	34	26	17	2	2	2	3.75104	3.41004	3.99096	3.40816	3.71401	1.25068	-5.77781	1.88131	1.27916	0.80663	-2.36004	-2.09711	-2.65632	1.93259	1.5916	2.17252	1.58971	1.89557	-0.567764	-7.59626	0.0628691	-0.539284	-1.01181	-4.17848	-3.91555	-4.47476
ENSG00000116663	11664124	11674354	1	FBXO6	F-box protein 6 [Source:HGNC Symbol;Acc:HGNC:13585]	protein_coding	1811	25	565	641	95	52	102	7	59	133	47	24	12	55	1.39177	4.33181	4.92633	3.27781	2.26817	2.03579	-0.825509	2.67346	3.62526	2.26413	1.09555	0.390911	1.95574	0.53498	3.47503	4.06955	2.42102	1.41138	1.17901	-1.6823	1.81668	2.76847	1.40734	0.238761	-0.465876	1.09896
ENSG00000116670	11674480	11691650	1	MAD2L2	MAD2 mitotic arrest deficient-like 2 (yeast) [Source:HGNC Symbol;Acc:HGNC:6764]	protein_coding	3324	118	896	798	230	778	1803	133	481	1064	264	216	164	743	3.62263	4.99658	5.24223	4.55185	6.16625	6.17349	3.37758	5.69709	6.62339	4.74943	4.25449	4.14479	5.70531	1.88971	3.26366	3.50931	2.81893	4.43333	4.44057	1.64466	3.96417	4.89047	3.01651	2.52157	2.41187	3.97239
ENSG00000162490	11691729	11725857	1	DRAXIN	dorsal inhibitory axon guidance protein [Source:HGNC Symbol;Acc:HGNC:25054]	protein_coding	7346	100	396	912	267	1531	17	0	10	6	0	0	0	2	3.38423	3.81962	5.43479	4.7669	7.1427	-0.517456	-5.77781	0.132805	-0.800648	-5.77781	-5.77781	-5.77781	-2.65632	0.507273	0.94266	2.55783	1.88994	4.26574	-3.39442	-8.65477	-2.74415	-3.67761	-8.65477	-8.65477	-8.65477	-5.53328
ENSG00000177674	11736084	11754802	1	AGTRAP	angiotensin II receptor-associated protein [Source:HGNC Symbol;Acc:HGNC:13539]	protein_coding	2435	134	497	737	185	127	83	1	177	36	21	13	4	0	3.80583	4.14699	5.12756	4.23801	3.55318	1.73988	-3.3773	4.25568	1.74563	1.10862	0.221399	-1.15449	-5.77781	2.5219	2.86306	3.84364	2.95409	2.26926	0.455953	-4.66122	2.97175	0.461709	-0.175303	-1.06252	-2.43841	-7.06174
ENSG00000215910	11761787	11789585	1	C1orf167	chromosome 1 open reading frame 167 [Source:HGNC Symbol;Acc:HGNC:25262]	protein_coding	6499	24	105	109	18	27	26	10	29	25	11	11	6	10	1.33329	1.90966	2.37455	0.889427	1.32766	0.0824324	-0.324984	1.65306	1.22301	0.186776	-0.0155142	-0.589173	-0.473502	-1.36693	-0.790557	-0.325666	-1.81079	-1.37256	-2.61779	-3.0252	-1.04716	-1.47721	-2.51344	-2.71573	-3.28939	-3.17372
ENSG00000177553	11777077	11779619	1	RP11-56N19.5		antisense	1868	0	0	0	0	0	0	0	0	1	0	0	0	0	-5.77781	-5.77781	-5.77781	-5.77781	-5.77781	-5.77781	-5.77781	-5.77781	-3.17305	-5.77781	-5.77781	-5.77781	-5.77781	-6.67931	-6.67931	-6.67931	-6.67931	-6.67931	-6.67931	-6.67931	-6.67931	-4.07455	-6.67931	-6.67931	-6.67931	-6.67931
ENSG00000177000	11785723	11806920	1	MTHFR	methylenetetrahydrofolate reductase (NAD(P)H) [Source:HGNC Symbol;Acc:HGNC:7436]	protein_coding	10214	311	840	754	250	237	301	164	394	361	188	189	133	252	5.01944	4.90352	5.16044	4.67205	4.4522	3.59274	3.67937	5.40936	5.06448	4.26002	4.06204	3.84287	4.14636	1.66696	1.55105	1.80797	1.31958	1.09973	0.240266	0.326898	2.05689	1.71201	0.907541	0.709568	0.490394	0.793879
ENSG00000011021	11806096	11843144	1	CLCN6	chloride channel, voltage-sensitive 6 [Source:HGNC Symbol;Acc:HGNC:2024]	protein_coding	6938	136	394	295	138	90	458	84	135	144	108	150	77	271	3.82717	3.81232	3.80774	3.81563	3.05727	4.19758	2.71609	3.86531	3.73974	3.46133	3.72903	3.05571	4.25112	1.03265	1.0178	1.01322	1.02111	0.262753	1.40306	-0.0784274	1.07079	0.945218	0.666812	0.93451	0.261186	1.4566
ENSG00000242349	11841017	11848079	1	NPPA-AS1	NPPA antisense RNA 1 [Source:HGNC Symbol;Acc:HGNC:37635]	antisense	1427	7	32	41	19	6	29	4	8	11	4	5	3	13	-0.419193	0.211293	0.972305	0.966683	-0.806056	0.237402	-1.59833	-0.18314	0.0528492	-1.23278	-1.12147	-1.55015	-0.10344	-0.932179	-0.301693	0.45932	0.453697	-1.31904	-0.275583	-2.11132	-0.696125	-0.460136	-1.74577	-1.63445	-2.06313	-0.616426
ENSG00000276470	11843812	11843984	1	NPPA-AS1_1	NPPA antisense RNA 1 conserved region 1 [Source:RFAM;Acc:RF02156]	misc_RNA	173	0	0	0	0	0	0	0	0	1	0	0	0	0	-5.77781	-5.77781	-5.77781	-5.77781	-5.77781	-5.77781	-5.77781	-5.77781	-3.17305	-5.77781	-5.77781	-5.77781	-5.77781	-3.24666	-3.24666	-3.24666	-3.24666	-3.24666	-3.24666	-3.24666	-3.24666	-0.641895	-3.24666	-3.24666	-3.24666	-3.24666
ENSG00000278852	11845549	11845697	1	NPPA-AS1_2	NPPA antisense RNA 1 conserved region 2 [Source:RFAM;Acc:RF02157]	misc_RNA	149	1	4	1	1	0	6	1	1	0	0	2	0	2	-3.02965	-2.63788	-3.92939	-3.05736	-5.77781	-1.95255	-3.3773	-2.98798	-5.77781	-5.77781	-2.36004	-5.77781	-2.65632	-0.283032	0.108733	-1.18277	-0.310748	-3.0312	0.794066	-0.630684	-0.241359	-3.0312	-3.0312	0.386578	-3.0312	0.0902996
ENSG00000175206	11845709	11848345	1	NPPA	natriuretic peptide A [Source:HGNC Symbol;Acc:HGNC:7939]	protein_coding	1120	6	17	23	7	0	1	0	2	3	0	1	1	6	-0.635737	-0.681342	0.148766	-0.451007	-5.77781	-4.10163	-5.77781	-2.09625	-1.75556	-5.77781	-3.23099	-2.98878	-1.18633	-0.799236	-0.84484	-0.0147324	-0.614506	-5.94131	-4.26513	-5.94131	-2.25975	-1.91906	-5.94131	-3.39449	-3.15228	-1.34983
ENSG00000275915	11847442	11847549	1	NPPA-AS1_3	NPPA antisense RNA 1 conserved region 3 [Source:RFAM;Acc:RF02158]	misc_RNA	108	3	2	0	2	0	0	0	0	0	0	1	0	1	-1.59545	-3.48285	-5.77781	-2.17119	-5.77781	-5.77781	-5.77781	-5.77781	-5.77781	-5.77781	-3.23099	-5.77781	-3.4994	1.61545	-0.271955	-2.56692	1.03971	-2.56692	-2.56692	-2.56692	-2.56692	-2.56692	-2.56692	-0.0200923	-2.56692	-0.2885
ENSG00000120937	11857464	11858931	1	NPPB	natriuretic peptide B [Source:HGNC Symbol;Acc:HGNC:7940]	protein_coding	694	0	0	0	0	0	1	0	0	0	0	0	0	0	-5.77781	-5.77781	-5.77781	-5.77781	-5.77781	-4.10163	-5.77781	-5.77781	-5.77781	-5.77781	-5.77781	-5.77781	-5.77781	-5.25082	-5.25082	-5.25082	-5.25082	-5.25082	-3.57464	-5.25082	-5.25082	-5.25082	-5.25082	-5.25082	-5.25082	-5.25082
ENSG00000224904	11877770	11880406	1	RP5-934G17.6		processed_pseudogene	2637	0	0	0	0	0	0	0	0	0	0	0	0	0	-5.77781	-5.77781	-5.77781	-5.77781	-5.77781	-5.77781	-5.77781	-5.77781	-5.77781	-5.77781	-5.77781	-5.77781	-5.77781	-7.17671	-7.17671	-7.17671	-7.17671	-7.17671	-7.17671	-7.17671	-7.17671	-7.17671	-7.17671	-7.17671	-7.17671	-7.17671
ENSG00000199347	11908152	11908271	1	RNU5E-1	RNA, U5E small nuclear 1 [Source:HGNC Symbol;Acc:HGNC:10215]	snRNA	120	45	26	16	43	52	53	52	23	71	32	16	28	75	2.2353	-0.0830356	-0.364456	2.13749	2.26817	1.09721	2.02668	1.32082	2.72158	1.7121	0.516724	1.6018	2.40139	5.2942	2.97586	2.69444	5.19638	5.32706	4.1561	5.08557	4.37971	5.78048	4.771	3.57562	4.66069	5.46029
ENSG00000201801	11909808	11909927	1	RNU5E-4P	RNA, U5E small nuclear 4, pseudogene [Source:HGNC Symbol;Acc:HGNC:42513]	snRNA	120	6	3	0	8	12	17	11	3	33	7	6	16	25	-0.635737	-2.99937	-5.77781	-0.262862	0.170771	-0.517456	-0.190478	-1.54926	1.62081	-0.45216	-0.868002	0.800926	0.826352	2.42316	0.059523	-2.71892	2.79603	3.22966	2.54144	2.86842	1.50964	4.67971	2.60673	2.19089	3.85982	3.88525
ENSG00000116685	11919591	11926428	1	KIAA2013	KIAA2013 [Source:HGNC Symbol;Acc:HGNC:28513]	protein_coding	3281	282	1040	1187	278	246	657	307	317	383	308	195	184	666	4.8783	5.21148	5.81486	4.82511	4.50593	4.71769	4.58296	5.0958	5.14978	4.97168	4.10708	4.31064	5.54753	3.16416	3.49734	4.10072	3.11097	2.79179	3.00356	2.86882	3.38167	3.43565	3.25754	2.39295	2.59651	3.83339
ENSG00000083444	11934205	11975538	1	PLOD1	procollagen-lysine, 2-oxoglutarate 5-dioxygenase 1 [Source:HGNC Symbol;Acc:HGNC:9081]	protein_coding	5320	126	496	607	151	236	352	139	193	199	372	130	1	216	3.71714	4.14408	4.84775	3.94535	4.44611	3.81824	3.44113	4.38041	4.20589	5.24391	3.52288	-2.98878	3.92421	1.30571	1.73266	2.43633	1.53392	2.03468	1.40681	1.02971	1.96899	1.79447	2.83248	1.11146	-5.4002	1.51278
ENSG00000116688	11980181	12013514	1	MFN2	mitofusin 2 [Source:HGNC Symbol;Acc:HGNC:16877]	protein_coding	4973	646	2364	1813	739	622	2574	692	594	1079	820	751	516	1616	6.07364	6.39573	6.42576	6.23502	5.84349	6.68699	5.75488	6.00142	6.64358	6.38385	6.05129	5.79745	6.82603	3.75952	4.08161	4.11164	3.9209	3.52937	4.37288	3.44077	3.68731	4.32947	4.06973	3.73718	3.48334	4.51192
ENSG00000270914	12017216	12017308	1	RP5-1077B9.5		processed_pseudogene	93	1	0	2	0	0	0	1	0	0	0	0	0	3	-3.02965	-5.77781	-3.14505	-5.77781	-5.77781	-5.77781	-3.3773	-5.77781	-5.77781	-5.77781	-5.77781	-5.77781	-2.1277	0.396978	-2.35119	0.281575	-2.35119	-2.35119	-2.35119	0.0493257	-2.35119	-2.35119	-2.35119	-2.35119	-2.35119	1.29893
ENSG00000116691	12019466	12032045	1	MIIP	migration and invasion inhibitory protein [Source:HGNC Symbol;Acc:HGNC:25715]	protein_coding	2821	41	242	261	68	49	227	288	67	124	190	264	171	273	2.10155	3.11031	3.63132	2.79649	2.18277	3.18638	4.49086	2.85642	3.52433	4.27527	4.54375	4.20503	4.26172	0.60534	1.6141	2.13511	1.30028	0.686564	1.69017	2.99466	1.36021	2.02812	2.77906	3.04754	2.70883	2.76551
ENSG00000202461	12024012	12024124	1	Y_RNA	Y RNA [Source:RFAM;Acc:RF00019]	misc_RNA	113	1	7	0	0	0	2	3	1	1	0	3	1	1	-3.02965	-1.90243	-5.77781	-5.77781	-5.77781	-3.34709	-1.98707	-2.98798	-3.17305	-5.77781	-1.82079	-2.98878	-3.4994	0.115958	1.24317	-2.63221	-2.63221	-2.63221	-0.201488	1.15854	0.15763	-0.0274454	-2.63221	1.32481	0.156827	-0.353791
ENSG00000276869	12029158	12029222	1	MIR6729	microRNA 6729 [Source:HGNC Symbol;Acc:HGNC:50103]	miRNA	65	0	1	1	0	0	0	0	0	0	0	4	3	1	-5.77781	-4.21529	-3.92939	-5.77781	-5.77781	-5.77781	-5.77781	-5.77781	-5.77781	-5.77781	-1.42917	-1.55015	-3.4994	-1.8344	-0.271872	0.0140257	-1.8344	-1.8344	-1.8344	-1.8344	-1.8344	-1.8344	-1.8344	2.51425	2.39327	0.44402
ENSG00000243539	12036740	12037014	1	RN7SL649P	RNA, 7SL, cytoplasmic 649, pseudogene [Source:HGNC Symbol;Acc:HGNC:46665]	misc_RNA	275	0	0	0	0	0	0	0	0	0	2	0	1	0	-5.77781	-5.77781	-5.77781	-5.77781	-5.77781	-5.77781	-5.77781	-5.77781	-5.77781	-2.17227	-5.77781	-2.98878	-5.77781	-3.91532	-3.91532	-3.91532	-3.91532	-3.91532	-3.91532	-3.91532	-3.91532	-3.91532	-0.309774	-3.91532	-1.12628	-3.91532
ENSG00000120949	12063377	12144207	1	TNFRSF8	tumor necrosis factor receptor superfamily, member 8 [Source:HGNC Symbol;Acc:HGNC:11923]	protein_coding	3738	3	37	21	6	1	0	1074	2	53	1383	646	673	2050	-1.59545	0.417673	0.0197789	-0.667421	-3.17772	-5.77781	6.38886	-2.09625	2.30111	7.13783	5.83408	6.18058	7.16918	-3.49772	-1.48459	-1.88249	-2.56969	-5.07998	-7.68008	4.48659	-3.99851	0.398842	5.23556	3.93181	4.27831	5.26691
ENSG00000281342	12065002	12065246	1	Metazoa_SRP	Metazoan signal recognition particle RNA [Source:RFAM;Acc:RF00017]	misc_RNA	245	0	0	2	1	0	0	8	0	0	7	7	4	12	-5.77781	-5.77781	-3.14505	-3.05736	-5.77781	-5.77781	-0.6387	-5.77781	-5.77781	-0.45216	-0.652482	-1.15449	-0.216565	-3.74867	-3.74867	-1.1159	-1.02822	-3.74867	-3.74867	1.39045	-3.74867	-3.74867	1.57699	1.37666	0.874656	1.81258
ENSG00000201135	12077881	12077984	1	RNU6-777P	RNA, U6 small nuclear 777, pseudogene [Source:HGNC Symbol;Acc:HGNC:47740]	snRNA	104	0	0	0	0	0	0	1	0	0	2	3	3	1	-5.77781	-5.77781	-5.77781	-5.77781	-5.77781	-5.77781	-3.3773	-5.77781	-5.77781	-2.17227	-1.82079	-1.55015	-3.4994	-2.51247	-2.51247	-2.51247	-2.51247	-2.51247	-2.51247	-0.111955	-2.51247	-2.51247	1.09307	1.44455	1.7152	-0.234052
ENSG00000227875	12080293	12080547	1	RPL23AP89	ribosomal protein L23a pseudogene 89 [Source:HGNC Symbol;Acc:HGNC:51623]	processed_pseudogene	255	0	0	0	0	0	0	1	0	0	1	0	0	0	-5.77781	-5.77781	-5.77781	-5.77781	-5.77781	-5.77781	-3.3773	-5.77781	-5.77781	-3.05837	-5.77781	-5.77781	-5.77781	-3.80638	-3.80638	-3.80638	-3.80638	-3.80638	-3.80638	-1.40587	-3.80638	-3.80638	-1.08694	-3.80638	-3.80638	-3.80638
ENSG00000275459	12166943	12167038	1	MIR7846	microRNA 7846 [Source:HGNC Symbol;Acc:HGNC:50029]	miRNA	96	0	0	13	0	0	0	0	0	0	0	0	0	1	-5.77781	-5.77781	-0.656225	-5.77781	-5.77781	-5.77781	-5.77781	-5.77781	-5.77781	-5.77781	-5.77781	-5.77781	-3.4994	-2.39699	-2.39699	2.7246	-2.39699	-2.39699	-2.39699	-2.39699	-2.39699	-2.39699	-2.39699	-2.39699	-2.39699	-0.118575
ENSG00000028137	12167003	12209228	1	TNFRSF1B	tumor necrosis factor receptor superfamily, member 1B [Source:HGNC Symbol;Acc:HGNC:11917]	protein_coding	3766	584	4716	4832	849	290	957	259	612	904	363	601	255	1343	5.92811	7.3919	7.83981	6.43516	4.74315	5.26	4.33788	6.04448	6.38834	5.20859	5.72994	4.78106	6.55911	4.01508	5.47887	5.92677	4.52213	2.83012	3.34697	2.42484	4.13145	4.4753	3.29556	3.81691	2.86803	4.64608
ENSG00000263676	12191713	12191773	1	MIR4632	microRNA 4632 [Source:HGNC Symbol;Acc:HGNC:41593]	miRNA	61	0	3	2	0	0	2	0	0	0	0	0	1	0	-5.77781	-2.99937	-3.14505	-5.77781	-5.77781	-3.34709	-5.77781	-5.77781	-5.77781	-5.77781	-5.77781	-2.98878	-5.77781	-1.74277	1.03568	0.889996	-1.74277	-1.74277	0.687953	-1.74277	-1.74277	-1.74277	-1.74277	-1.74277	1.04627	-1.74277
ENSG00000225196	12220794	12221109	1	RP5-1118D24.2		processed_pseudogene	316	0	0	0	0	0	1	0	0	0	0	0	0	0	-5.77781	-5.77781	-5.77781	-5.77781	-5.77781	-4.10163	-5.77781	-5.77781	-5.77781	-5.77781	-5.77781	-5.77781	-5.77781	-4.11581	-4.11581	-4.11581	-4.11581	-4.11581	-2.43963	-4.11581	-4.11581	-4.11581	-4.11581	-4.11581	-4.11581	-4.11581
ENSG00000252969	12221148	12221271	1	SNORA70	Small nucleolar RNA SNORA70 [Source:RFAM;Acc:RF00156]	snoRNA	124	0	0	0	1	0	0	0	0	0	0	0	0	0	-5.77781	-5.77781	-5.77781	-3.05736	-5.77781	-5.77781	-5.77781	-5.77781	-5.77781	-5.77781	-5.77781	-5.77781	-5.77781	-2.76623	-2.76623	-2.76623	-0.0457756	-2.76623	-2.76623	-2.76623	-2.76623	-2.76623	-2.76623	-2.76623	-2.76623	-2.76623
ENSG00000048707	12230067	12512047	1	VPS13D	vacuolar protein sorting 13 homolog D (S. cerevisiae) [Source:HGNC Symbol;Acc:HGNC:23595]	protein_coding	20023	2338	4964	3361	2299	874	5997	811	1158	1626	794	1864	716	1857	7.92902	7.46584	7.31613	7.87214	6.33407	7.90708	5.98374	6.96432	7.23513	6.33738	7.36257	6.26991	7.02655	3.60544	3.14225	2.99254	3.54855	2.01049	3.58349	1.66016	2.64074	2.91154	2.01379	3.03899	1.94632	2.70296
ENSG00000280999	12481829	12481928	1	AC243836.1		miRNA	100	1	1	0	0	0	0	0	1	0	0	1	0	0	-3.02965	-4.21529	-5.77781	-5.77781	-5.77781	-5.77781	-5.77781	-2.98798	-5.77781	-5.77781	-3.23099	-5.77781	-5.77781	0.29228	-0.89336	-2.45589	-2.45589	-2.45589	-2.45589	-2.45589	0.333953	-2.45589	-2.45589	0.090939	-2.45589	-2.45589
ENSG00000239149	12507246	12507397	1	SNORA59A	small nucleolar RNA, H/ACA box 59A [Source:HGNC Symbol;Acc:HGNC:32653]	snoRNA	152	3	5	4	8	1	18	3	1	2	1	1	0	4	-1.59545	-2.34906	-2.26631	-0.262862	-3.17772	-0.437087	-1.98707	-2.98798	-2.29679	-3.05837	-3.23099	-5.77781	-1.74168	1.12241	0.368792	0.451543	2.45499	-0.45986	2.28077	0.730788	-0.270118	0.421062	-0.340509	-0.513132	-3.05996	0.976179
ENSG00000229484	12527724	12528420	1	RP5-888M10.2		lincRNA	438	0	1	0	0	0	0	0	0	0	0	0	0	0	-5.77781	-4.21529	-5.77781	-5.77781	-5.77781	-5.77781	-5.77781	-5.77781	-5.77781	-5.77781	-5.77781	-5.77781	-5.77781	-4.58682	-3.02429	-4.58682	-4.58682	-4.58682	-4.58682	-4.58682	-4.58682	-4.58682	-4.58682	-4.58682	-4.58682	-4.58682
ENSG00000162496	12567910	12617731	1	DHRS3	dehydrogenase/reductase (SDR family) member 3 [Source:HGNC Symbol;Acc:HGNC:17693]	protein_coding	3036	498	2887	2959	805	656	351	3	70	3	0	3	0	4	5.69836	6.68401	7.13237	6.3584	5.92024	3.81414	-1.98707	2.91946	-1.75556	-5.77781	-1.82079	-5.77781	-1.74168	4.09619	5.08184	5.5302	4.75623	4.31807	2.21197	-3.58924	1.31728	-3.35773	-7.37999	-3.42296	-7.37999	-3.34385
ENSG00000221340	12569972	12570072	1	RNU6ATAC18P	RNA, U6atac small nuclear 18, pseudogene [Source:HGNC Symbol;Acc:HGNC:46917]	snRNA	101	3	6	9	7	2	0	0	0	0	0	0	0	0	-1.59545	-2.10853	-1.16844	-0.451007	-2.30188	-5.77781	-5.77781	-5.77781	-5.77781	-5.77781	-5.77781	-5.77781	-5.77781	1.71212	1.19904	2.13913	2.85657	1.00569	-2.47024	-2.47024	-2.47024	-2.47024	-2.47024	-2.47024	-2.47024	-2.47024
ENSG00000276830	12578957	12579023	1	MIR6730	microRNA 6730 [Source:HGNC Symbol;Acc:HGNC:50222]	miRNA	67	2	3	0	1	0	0	0	0	0	0	0	0	0	-2.14122	-2.99937	-5.77781	-3.05736	-5.77781	-5.77781	-5.77781	-5.77781	-5.77781	-5.77781	-5.77781	-5.77781	-5.77781	1.75848	0.900324	-1.87812	0.842332	-1.87812	-1.87812	-1.87812	-1.87812	-1.87812	-1.87812	-1.87812	-1.87812	-1.87812
ENSG00000272482	12618900	12619244	1	RP11-474O21.5		lincRNA	345	6	46	65	6	7	0	0	4	1	0	1	0	0	-0.635737	0.727925	1.63216	-0.667421	-0.590247	-5.77781	-5.77781	-1.15359	-3.17305	-5.77781	-3.23099	-5.77781	-5.77781	0.899594	2.26326	3.1675	0.867911	0.945085	-4.24248	-4.24248	0.381742	-1.63772	-4.24248	-1.69566	-4.24248	-4.24248
ENSG00000204518	12644547	12667086	1	AADACL4	arylacetamide deacetylase-like 4 [Source:HGNC Symbol;Acc:HGNC:32038]	protein_coding	1575	0	3	3	0	0	0	0	0	1	0	0	0	0	-5.77781	-2.99937	-2.63979	-5.77781	-5.77781	-5.77781	-5.77781	-5.77781	-3.17305	-5.77781	-5.77781	-5.77781	-5.77781	-6.43317	-3.65472	-3.29514	-6.43317	-6.43317	-6.43317	-6.43317	-6.43317	-3.8284	-6.43317	-6.43317	-6.43317	-6.43317
ENSG00000226166	12692909	12693020	1	RP11-474O21.2		processed_pseudogene	112	0	0	0	0	0	0	0	0	0	0	0	0	0	-5.77781	-5.77781	-5.77781	-5.77781	-5.77781	-5.77781	-5.77781	-5.77781	-5.77781	-5.77781	-5.77781	-5.77781	-5.77781	-2.61939	-2.61939	-2.61939	-2.61939	-2.61939	-2.61939	-2.61939	-2.61939	-2.61939	-2.61939	-2.61939	-2.61939	-2.61939
ENSG00000188984	12716115	12728759	1	AADACL3	arylacetamide deacetylase-like 3 [Source:HGNC Symbol;Acc:HGNC:32037]	protein_coding	4049	0	0	0	0	0	0	0	0	0	0	0	0	0	-5.77781	-5.77781	-5.77781	-5.77781	-5.77781	-5.77781	-5.77781	-5.77781	-5.77781	-5.77781	-5.77781	-5.77781	-5.77781	-7.79538	-7.79538	-7.79538	-7.79538	-7.79538	-7.79538	-7.79538	-7.79538	-7.79538	-7.79538	-7.79538	-7.79538	-7.79538
ENSG00000157330	12746215	12763699	1	C1orf158	chromosome 1 open reading frame 158 [Source:HGNC Symbol;Acc:HGNC:28567]	protein_coding	4118	0	0	0	0	0	0	0	0	0	0	0	0	0	-5.77781	-5.77781	-5.77781	-5.77781	-5.77781	-5.77781	-5.77781	-5.77781	-5.77781	-5.77781	-5.77781	-5.77781	-5.77781	-7.81976	-7.81976	-7.81976	-7.81976	-7.81976	-7.81976	-7.81976	-7.81976	-7.81976	-7.81976	-7.81976	-7.81976	-7.81976
ENSG00000116726	12774841	12777906	1	PRAMEF12	PRAME family member 12 [Source:HGNC Symbol;Acc:HGNC:22125]	protein_coding	1786	0	0	2	0	0	0	0	0	0	0	0	0	0	-5.77781	-5.77781	-3.14505	-5.77781	-5.77781	-5.77781	-5.77781	-5.77781	-5.77781	-5.77781	-5.77781	-5.77781	-5.77781	-6.61455	-6.61455	-3.98178	-6.61455	-6.61455	-6.61455	-6.61455	-6.61455	-6.61455	-6.61455	-6.61455	-6.61455	-6.61455
ENSG00000116721	12791397	12796628	1	PRAMEF1	PRAME family member 1 [Source:HGNC Symbol;Acc:HGNC:28840]	protein_coding	2439	0	0	0	0	0	0	0	0	0	0	0	0	0	-5.77781	-5.77781	-5.77781	-5.77781	-5.77781	-5.77781	-5.77781	-5.77781	-5.77781	-5.77781	-5.77781	-5.77781	-5.77781	-7.0641	-7.0641	-7.0641	-7.0641	-7.0641	-7.0641	-7.0641	-7.0641	-7.0641	-7.0641	-7.0641	-7.0641	-7.0641
ENSG00000228338	12822686	12823159	1	RP5-845O24.8		lincRNA	378	0	0	0	0	0	0	0	0	0	0	0	0	0	-5.77781	-5.77781	-5.77781	-5.77781	-5.77781	-5.77781	-5.77781	-5.77781	-5.77781	-5.77781	-5.77781	-5.77781	-5.77781	-4.37427	-4.37427	-4.37427	-4.37427	-4.37427	-4.37427	-4.37427	-4.37427	-4.37427	-4.37427	-4.37427	-4.37427	-4.37427
ENSG00000239810	12824605	12831410	1	PRAMEF11	PRAME family member 11 [Source:HGNC Symbol;Acc:HGNC:14086]	protein_coding	1845	0	0	0	0	0	0	0	0	0	0	0	0	0	-5.77781	-5.77781	-5.77781	-5.77781	-5.77781	-5.77781	-5.77781	-5.77781	-5.77781	-5.77781	-5.77781	-5.77781	-5.77781	-6.66144	-6.66144	-6.66144	-6.66144	-6.66144	-6.66144	-6.66144	-6.66144	-6.66144	-6.66144	-6.66144	-6.66144	-6.66144
ENSG00000231103	12838125	12841357	1	RP5-845O24.3		unprocessed_pseudogene	1417	0	0	0	0	0	0	0	0	0	0	0	0	0	-5.77781	-5.77781	-5.77781	-5.77781	-5.77781	-5.77781	-5.77781	-5.77781	-5.77781	-5.77781	-5.77781	-5.77781	-5.77781	-6.28065	-6.28065	-6.28065	-6.28065	-6.28065	-6.28065	-6.28065	-6.28065	-6.28065	-6.28065	-6.28065	-6.28065	-6.28065
ENSG00000179172	12847377	12947578	1	HNRNPCL1	heterogeneous nuclear ribonucleoprotein C-like 1 [Source:HGNC Symbol;Acc:HGNC:29295]	protein_coding	1201	1	6	0	2	2	1	5	2	1	0	3	1	1	-3.02965	-2.10853	-5.77781	-2.17119	-2.30188	-4.10163	-1.29242	-2.09625	-3.17305	-5.77781	-1.82079	-2.98878	-3.4994	-3.29388	-2.37277	-6.04205	-2.43542	-2.56612	-4.36587	-1.55665	-2.36048	-3.43729	-6.04205	-2.08503	-3.25301	-3.76363
ENSG00000120952	12857086	12861909	1	PRAMEF2	PRAME family member 2 [Source:HGNC Symbol;Acc:HGNC:28841]	protein_coding	1642	0	0	1	0	2	0	0	0	0	0	0	0	0	-5.77781	-5.77781	-3.92939	-5.77781	-2.30188	-5.77781	-5.77781	-5.77781	-5.77781	-5.77781	-5.77781	-5.77781	-5.77781	-6.49327	-6.49327	-4.64484	-6.49327	-3.01733	-6.49327	-6.49327	-6.49327	-6.49327	-6.49327	-6.49327	-6.49327	-6.49327
ENSG00000243073	12879224	12886201	1	PRAMEF4	PRAME family member 4 [Source:HGNC Symbol;Acc:HGNC:31971]	protein_coding	1828	0	0	0	0	0	0	0	0	0	0	0	0	0	-5.77781	-5.77781	-5.77781	-5.77781	-5.77781	-5.77781	-5.77781	-5.77781	-5.77781	-5.77781	-5.77781	-5.77781	-5.77781	-6.64808	-6.64808	-6.64808	-6.64808	-6.64808	-6.64808	-6.64808	-6.64808	-6.64808	-6.64808	-6.64808	-6.64808	-6.64808
ENSG00000187545	12892896	12898270	1	PRAMEF10	PRAME family member 10 [Source:HGNC Symbol;Acc:HGNC:27997]	protein_coding	1525	0	0	0	0	0	0	0	0	0	0	0	0	0	-5.77781	-5.77781	-5.77781	-5.77781	-5.77781	-5.77781	-5.77781	-5.77781	-5.77781	-5.77781	-5.77781	-5.77781	-5.77781	-6.38662	-6.38662	-6.38662	-6.38662	-6.38662	-6.38662	-6.38662	-6.38662	-6.38662	-6.38662	-6.38662	-6.38662	-6.38662
ENSG00000204510	12916610	12920482	1	PRAMEF7	PRAME family member 7 [Source:HGNC Symbol;Acc:HGNC:28415]	protein_coding	1660	0	0	0	0	0	0	0	0	0	0	0	0	0	-5.77781	-5.77781	-5.77781	-5.77781	-5.77781	-5.77781	-5.77781	-5.77781	-5.77781	-5.77781	-5.77781	-5.77781	-5.77781	-6.509	-6.509	-6.509	-6.509	-6.509	-6.509	-6.509	-6.509	-6.509	-6.509	-6.509	-6.509	-6.509
ENSG00000207434	12922554	12922660	1	RNU6-1072P	RNA, U6 small nuclear 1072, pseudogene [Source:HGNC Symbol;Acc:HGNC:48035]	snRNA	107	0	0	0	0	0	0	0	0	0	0	0	0	0	-5.77781	-5.77781	-5.77781	-5.77781	-5.77781	-5.77781	-5.77781	-5.77781	-5.77781	-5.77781	-5.77781	-5.77781	-5.77781	-2.5535	-2.5535	-2.5535	-2.5535	-2.5535	-2.5535	-2.5535	-2.5535	-2.5535	-2.5535	-2.5535	-2.5535	-2.5535
ENSG00000234064	12926162	12928253	1	RP11-450I1.2		unprocessed_pseudogene	1139	0	0	0	0	0	0	0	0	0	0	0	0	0	-5.77781	-5.77781	-5.77781	-5.77781	-5.77781	-5.77781	-5.77781	-5.77781	-5.77781	-5.77781	-5.77781	-5.77781	-5.77781	-5.96558	-5.96558	-5.96558	-5.96558	-5.96558	-5.96558	-5.96558	-5.96558	-5.96558	-5.96558	-5.96558	-5.96558	-5.96558
ENSG00000232423	12938472	13056491	1	PRAMEF6	PRAME family member 6 [Source:HGNC Symbol;Acc:HGNC:30583]	protein_coding	2170	0	0	0	0	0	0	0	0	0	0	0	0	0	-5.77781	-5.77781	-5.77781	-5.77781	-5.77781	-5.77781	-5.77781	-5.77781	-5.77781	-5.77781	-5.77781	-5.77781	-5.77781	-6.89551	-6.89551	-6.89551	-6.89551	-6.89551	-6.89551	-6.89551	-6.89551	-6.89551	-6.89551	-6.89551	-6.89551	-6.89551
ENSG00000274178	13029339	13032130	1	CH17-409J4.2		unprocessed_pseudogene	1450	0	0	0	0	0	0	0	0	0	0	0	0	0	-5.77781	-5.77781	-5.77781	-5.77781	-5.77781	-5.77781	-5.77781	-5.77781	-5.77781	-5.77781	-5.77781	-5.77781	-5.77781	-6.31387	-6.31387	-6.31387	-6.31387	-6.31387	-6.31387	-6.31387	-6.31387	-6.31387	-6.31387	-6.31387	-6.31387	-6.31387
ENSG00000280267	13049476	13158092	1	PRAMEF26	PRAME family member 26 [Source:HGNC Symbol;Acc:HGNC:49178]	protein_coding	2392	0	0	0	0	0	0	0	0	0	0	0	0	0	-5.77781	-5.77781	-5.77781	-5.77781	-5.77781	-5.77781	-5.77781	-5.77781	-5.77781	-5.77781	-5.77781	-5.77781	-5.77781	-7.03603	-7.03603	-7.03603	-7.03603	-7.03603	-7.03603	-7.03603	-7.03603	-7.03603	-7.03603	-7.03603	-7.03603	-7.03603
ENSG00000274764	13049476	13155947	1	WI2-3308P17.2	Protein LOC101929983 [Source:UniProtKB/TrEMBL;Acc:A3QJZ7]	protein_coding	1927	0	0	0	0	0	0	0	0	0	0	0	0	0	-5.77781	-5.77781	-5.77781	-5.77781	-5.77781	-5.77781	-5.77781	-5.77781	-5.77781	-5.77781	-5.77781	-5.77781	-5.77781	-6.72417	-6.72417	-6.72417	-6.72417	-6.72417	-6.72417	-6.72417	-6.72417	-6.72417	-6.72417	-6.72417	-6.72417	-6.72417
ENSG00000229571	13060853	13077884	1	PRAMEF26	PRAME family member 26 [Source:HGNC Symbol;Acc:HGNC:49178]	protein_coding	2013	0	0	0	0	0	0	0	0	0	0	0	0	1	-5.77781	-5.77781	-5.77781	-5.77781	-5.77781	-5.77781	-5.77781	-5.77781	-5.77781	-5.77781	-5.77781	-5.77781	-3.4994	-6.78716	-6.78716	-6.78716	-6.78716	-6.78716	-6.78716	-6.78716	-6.78716	-6.78716	-6.78716	-6.78716	-6.78716	-4.50874
ENSG00000277058	13060869	13062229	1	HNRNPCL3	heterogeneous nuclear ribonucleoprotein C-like 3 [Source:HGNC Symbol;Acc:HGNC:51235]	protein_coding	1148	0	0	0	0	0	0	0	0	1	0	0	0	0	-5.77781	-5.77781	-5.77781	-5.77781	-5.77781	-5.77781	-5.77781	-5.77781	-3.17305	-5.77781	-5.77781	-5.77781	-5.77781	-5.97694	-5.97694	-5.97694	-5.97694	-5.97694	-5.97694	-5.97694	-5.97694	-3.37217	-5.97694	-5.97694	-5.97694	-5.97694
ENSG00000277862	13095179	13097971	1	WI2-2994D6.1		unprocessed_pseudogene	1447	0	0	0	0	0	0	0	0	0	0	0	0	0	-5.77781	-5.77781	-5.77781	-5.77781	-5.77781	-5.77781	-5.77781	-5.77781	-5.77781	-5.77781	-5.77781	-5.77781	-5.77781	-6.31088	-6.31088	-6.31088	-6.31088	-6.31088	-6.31088	-6.31088	-6.31088	-6.31088	-6.31088	-6.31088	-6.31088	-6.31088
ENSG00000236179	13104403	13105689	1	RP13-221M14.4		unprocessed_pseudogene	891	0	0	0	0	0	0	0	0	1	0	0	0	0	-5.77781	-5.77781	-5.77781	-5.77781	-5.77781	-5.77781	-5.77781	-5.77781	-3.17305	-5.77781	-5.77781	-5.77781	-5.77781	-5.61131	-5.61131	-5.61131	-5.61131	-5.61131	-5.61131	-5.61131	-5.61131	-3.00655	-5.61131	-5.61131	-5.61131	-5.61131
ENSG00000275774	13115496	13116854	1	HNRNPCL2	heterogeneous nuclear ribonucleoprotein C-like 2 [Source:HGNC Symbol;Acc:HGNC:48813]	protein_coding	1148	1	1	1	1	0	1	1	0	1	1	1	0	0	-3.02965	-4.21529	-3.92939	-3.05736	-5.77781	-4.10163	-3.3773	-5.77781	-3.17305	-3.05837	-3.23099	-5.77781	-5.77781	-3.22877	-4.41441	-4.12851	-3.25649	-5.97694	-4.30075	-3.57642	-5.97694	-3.37217	-3.25749	-3.43011	-5.97694	-5.97694
ENSG00000229978	13128818	13131615	1	RP13-221M14.3		transcribed_unprocessed_pseudogene	1452	0	0	0	0	0	0	0	0	0	0	0	0	0	-5.77781	-5.77781	-5.77781	-5.77781	-5.77781	-5.77781	-5.77781	-5.77781	-5.77781	-5.77781	-5.77781	-5.77781	-5.77781	-6.31586	-6.31586	-6.31586	-6.31586	-6.31586	-6.31586	-6.31586	-6.31586	-6.31586	-6.31586	-6.31586	-6.31586	-6.31586
ENSG00000233336	13146981	13147460	1	RP13-221M14.2		lincRNA	384	0	0	0	0	0	0	0	0	0	0	0	0	0	-5.77781	-5.77781	-5.77781	-5.77781	-5.77781	-5.77781	-5.77781	-5.77781	-5.77781	-5.77781	-5.77781	-5.77781	-5.77781	-4.39699	-4.39699	-4.39699	-4.39699	-4.39699	-4.39699	-4.39699	-4.39699	-4.39699	-4.39699	-4.39699	-4.39699	-4.39699
ENSG00000179412	13164586	13165467	1	HNRNPCL4	heterogeneous nuclear ribonucleoprotein C-like 4 [Source:HGNC Symbol;Acc:HGNC:51333]	protein_coding	882	0	0	0	0	0	0	0	1	0	0	0	0	1	-5.77781	-5.77781	-5.77781	-5.77781	-5.77781	-5.77781	-5.77781	-2.98798	-5.77781	-5.77781	-5.77781	-5.77781	-3.4994	-5.59667	-5.59667	-5.59667	-5.59667	-5.59667	-5.59667	-5.59667	-2.80683	-5.59667	-5.59667	-5.59667	-5.59667	-3.31825
ENSG00000204505	13172455	13179464	1	PRAMEF25	PRAME family member 25 [Source:HGNC Symbol;Acc:HGNC:49179]	protein_coding	1863	0	0	0	0	0	0	0	0	0	0	0	0	0	-5.77781	-5.77781	-5.77781	-5.77781	-5.77781	-5.77781	-5.77781	-5.77781	-5.77781	-5.77781	-5.77781	-5.77781	-5.77781	-6.67544	-6.67544	-6.67544	-6.67544	-6.67544	-6.67544	-6.67544	-6.67544	-6.67544	-6.67544	-6.67544	-6.67544	-6.67544
ENSG00000279169	13196823	13199589	1	PRAMEF13	PRAME family member 13 [Source:HGNC Symbol;Acc:HGNC:13262]	unprocessed_pseudogene	1035	0	0	0	0	0	0	0	0	0	0	0	0	0	-5.77781	-5.77781	-5.77781	-5.77781	-5.77781	-5.77781	-5.77781	-5.77781	-5.77781	-5.77781	-5.77781	-5.77781	-5.77781	-5.82745	-5.82745	-5.82745	-5.82745	-5.82745	-5.82745	-5.82745	-5.82745	-5.82745	-5.82745	-5.82745	-5.82745	-5.82745
ENSG00000279804	13222695	13226133	1	PRAMEF18	PRAME family member 18 [Source:HGNC Symbol;Acc:HGNC:30693]	protein_coding	2104	0	0	0	0	0	0	0	0	0	0	0	0	0	-5.77781	-5.77781	-5.77781	-5.77781	-5.77781	-5.77781	-5.77781	-5.77781	-5.77781	-5.77781	-5.77781	-5.77781	-5.77781	-6.85095	-6.85095	-6.85095	-6.85095	-6.85095	-6.85095	-6.85095	-6.85095	-6.85095	-6.85095	-6.85095	-6.85095	-6.85095
ENSG00000250894	13245863	13248652	1	RP11-450I1.4		unprocessed_pseudogene	1371	0	0	0	0	0	0	0	0	0	0	0	0	0	-5.77781	-5.77781	-5.77781	-5.77781	-5.77781	-5.77781	-5.77781	-5.77781	-5.77781	-5.77781	-5.77781	-5.77781	-5.77781	-6.23304	-6.23304	-6.23304	-6.23304	-6.23304	-6.23304	-6.23304	-6.23304	-6.23304	-6.23304	-6.23304	-6.23304	-6.23304
ENSG00000270601	13254212	13263314	1	PRAMEF5	PRAME family member 5 [Source:HGNC Symbol;Acc:HGNC:27995]	protein_coding	1720	0	0	0	0	0	0	0	0	0	0	0	0	0	-5.77781	-5.77781	-5.77781	-5.77781	-5.77781	-5.77781	-5.77781	-5.77781	-5.77781	-5.77781	-5.77781	-5.77781	-5.77781	-6.56022	-6.56022	-6.56022	-6.56022	-6.56022	-6.56022	-6.56022	-6.56022	-6.56022	-6.56022	-6.56022	-6.56022	-6.56022
ENSG00000231219	13273539	13275627	1	RP11-219C24.8		unprocessed_pseudogene	1068	0	0	0	0	0	0	0	0	0	0	0	0	0	-5.77781	-5.77781	-5.77781	-5.77781	-5.77781	-5.77781	-5.77781	-5.77781	-5.77781	-5.77781	-5.77781	-5.77781	-5.77781	-5.87273	-5.87273	-5.87273	-5.87273	-5.87273	-5.87273	-5.87273	-5.87273	-5.87273	-5.87273	-5.87273	-5.87273	-5.87273
ENSG00000207511	13279125	13279231	1	RNU6-771P	RNA, U6 small nuclear 771, pseudogene [Source:HGNC Symbol;Acc:HGNC:47734]	snRNA	107	0	0	0	0	0	0	0	0	0	0	0	0	0	-5.77781	-5.77781	-5.77781	-5.77781	-5.77781	-5.77781	-5.77781	-5.77781	-5.77781	-5.77781	-5.77781	-5.77781	-5.77781	-2.5535	-2.5535	-2.5535	-2.5535	-2.5535	-2.5535	-2.5535	-2.5535	-2.5535	-2.5535	-2.5535	-2.5535	-2.5535
ENSG00000182330	13281035	13285174	1	PRAMEF8	PRAME family member 8 [Source:HGNC Symbol;Acc:HGNC:24074]	protein_coding	1937	0	0	0	0	0	0	0	0	0	0	0	0	0	-5.77781	-5.77781	-5.77781	-5.77781	-5.77781	-5.77781	-5.77781	-5.77781	-5.77781	-5.77781	-5.77781	-5.77781	-5.77781	-6.73164	-6.73164	-6.73164	-6.73164	-6.73164	-6.73164	-6.73164	-6.73164	-6.73164	-6.73164	-6.73164	-6.73164	-6.73164
ENSG00000204501	13303509	13322598	1	PRAMEF15	PRAME family member 15 [Source:HGNC Symbol;Acc:HGNC:26764]	protein_coding	1960	0	0	0	0	0	0	0	0	0	0	0	0	0	-5.77781	-5.77781	-5.77781	-5.77781	-5.77781	-5.77781	-5.77781	-5.77781	-5.77781	-5.77781	-5.77781	-5.77781	-5.77781	-6.74867	-6.74867	-6.74867	-6.74867	-6.74867	-6.74867	-6.74867	-6.74867	-6.74867	-6.74867	-6.74867	-6.74867	-6.74867
ENSG00000237700	13305955	13308887	1	RP11-219C24.6		unitary_pseudogene	1425	0	0	0	0	0	0	0	0	0	0	0	0	0	-5.77781	-5.77781	-5.77781	-5.77781	-5.77781	-5.77781	-5.77781	-5.77781	-5.77781	-5.77781	-5.77781	-5.77781	-5.77781	-6.28878	-6.28878	-6.28878	-6.28878	-6.28878	-6.28878	-6.28878	-6.28878	-6.28878	-6.28878	-6.28878	-6.28878	-6.28878
ENSG00000228229	13324039	13324518	1	RP11-219C24.10		lincRNA	384	0	0	0	0	0	0	0	0	0	0	0	0	0	-5.77781	-5.77781	-5.77781	-5.77781	-5.77781	-5.77781	-5.77781	-5.77781	-5.77781	-5.77781	-5.77781	-5.77781	-5.77781	-4.39699	-4.39699	-4.39699	-4.39699	-4.39699	-4.39699	-4.39699	-4.39699	-4.39699	-4.39699	-4.39699	-4.39699	-4.39699
ENSG00000204481	13342034	13347134	1	PRAMEF14	PRAME family member 14 [Source:HGNC Symbol;Acc:HGNC:13576]	protein_coding	2301	0	0	0	0	0	0	0	0	0	0	0	0	0	-5.77781	-5.77781	-5.77781	-5.77781	-5.77781	-5.77781	-5.77781	-5.77781	-5.77781	-5.77781	-5.77781	-5.77781	-5.77781	-6.98008	-6.98008	-6.98008	-6.98008	-6.98008	-6.98008	-6.98008	-6.98008	-6.98008	-6.98008	-6.98008	-6.98008	-6.98008
ENSG00000204480	13369067	13371693	1	PRAMEF19	PRAME family member 19 [Source:HGNC Symbol;Acc:HGNC:24908]	protein_coding	1233	0	0	0	0	0	0	0	0	0	0	0	0	0	-5.77781	-5.77781	-5.77781	-5.77781	-5.77781	-5.77781	-5.77781	-5.77781	-5.77781	-5.77781	-5.77781	-5.77781	-5.77781	-6.07999	-6.07999	-6.07999	-6.07999	-6.07999	-6.07999	-6.07999	-6.07999	-6.07999	-6.07999	-6.07999	-6.07999	-6.07999
ENSG00000204479	13389632	13392629	1	PRAMEF17	PRAME family member 17 [Source:HGNC Symbol;Acc:HGNC:29485]	protein_coding	1578	0	0	0	0	0	0	2	0	0	0	0	0	0	-5.77781	-5.77781	-5.77781	-5.77781	-5.77781	-5.77781	-2.52083	-5.77781	-5.77781	-5.77781	-5.77781	-5.77781	-5.77781	-6.43591	-6.43591	-6.43591	-6.43591	-6.43591	-6.43591	-3.17893	-6.43591	-6.43591	-6.43591	-6.43591	-6.43591	-6.43591
ENSG00000204478	13410450	13421328	1	PRAMEF20	PRAME family member 20 [Source:HGNC Symbol;Acc:HGNC:25224]	protein_coding	1597	0	0	0	0	0	0	0	0	0	0	0	0	0	-5.77781	-5.77781	-5.77781	-5.77781	-5.77781	-5.77781	-5.77781	-5.77781	-5.77781	-5.77781	-5.77781	-5.77781	-5.77781	-6.45318	-6.45318	-6.45318	-6.45318	-6.45318	-6.45318	-6.45318	-6.45318	-6.45318	-6.45318	-6.45318	-6.45318	-6.45318
ENSG00000162494	13474977	13514048	1	LRRC38	leucine rich repeat containing 38 [Source:HGNC Symbol;Acc:HGNC:27005]	protein_coding	2209	0	0	0	0	0	0	0	0	0	0	0	0	0	-5.77781	-5.77781	-5.77781	-5.77781	-5.77781	-5.77781	-5.77781	-5.77781	-5.77781	-5.77781	-5.77781	-5.77781	-5.77781	-6.92121	-6.92121	-6.92121	-6.92121	-6.92121	-6.92121	-6.92121	-6.92121	-6.92121	-6.92121	-6.92121	-6.92121	-6.92121
ENSG00000259961	13513220	13516270	1	RP4-597A16.2		antisense	477	0	0	0	0	0	0	0	0	0	0	0	0	0	-5.77781	-5.77781	-5.77781	-5.77781	-5.77781	-5.77781	-5.77781	-5.77781	-5.77781	-5.77781	-5.77781	-5.77781	-5.77781	-4.70988	-4.70988	-4.70988	-4.70988	-4.70988	-4.70988	-4.70988	-4.70988	-4.70988	-4.70988	-4.70988	-4.70988	-4.70988
ENSG00000215909	13555001	13555694	1	BRWD1P1	bromodomain and WD repeat domain containing 1 pseudogene 1 [Source:HGNC Symbol;Acc:HGNC:51528]	processed_pseudogene	371	0	0	0	0	0	0	0	0	0	0	0	0	0	-5.77781	-5.77781	-5.77781	-5.77781	-5.77781	-5.77781	-5.77781	-5.77781	-5.77781	-5.77781	-5.77781	-5.77781	-5.77781	-4.34731	-4.34731	-4.34731	-4.34731	-4.34731	-4.34731	-4.34731	-4.34731	-4.34731	-4.34731	-4.34731	-4.34731	-4.34731
ENSG00000162493	13583465	13617957	1	PDPN	podoplanin [Source:HGNC Symbol;Acc:HGNC:29602]	protein_coding	3707	0	0	0	0	0	0	0	0	0	0	0	0	0	-5.77781	-5.77781	-5.77781	-5.77781	-5.77781	-5.77781	-5.77781	-5.77781	-5.77781	-5.77781	-5.77781	-5.77781	-5.77781	-7.66807	-7.66807	-7.66807	-7.66807	-7.66807	-7.66807	-7.66807	-7.66807	-7.66807	-7.66807	-7.66807	-7.66807	-7.66807
ENSG00000222952	13623184	13623284	1	RNA5SP41	RNA, 5S ribosomal pseudogene 41 [Source:HGNC Symbol;Acc:HGNC:42817]	rRNA	101	0	0	0	0	0	0	0	0	0	0	0	0	0	-5.77781	-5.77781	-5.77781	-5.77781	-5.77781	-5.77781	-5.77781	-5.77781	-5.77781	-5.77781	-5.77781	-5.77781	-5.77781	-2.47024	-2.47024	-2.47024	-2.47024	-2.47024	-2.47024	-2.47024	-2.47024	-2.47024	-2.47024	-2.47024	-2.47024	-2.47024
ENSG00000266358	13623902	13624002	1	AL359771.1		miRNA	101	0	0	0	0	0	0	0	0	0	0	0	0	0	-5.77781	-5.77781	-5.77781	-5.77781	-5.77781	-5.77781	-5.77781	-5.77781	-5.77781	-5.77781	-5.77781	-5.77781	-5.77781	-2.47024	-2.47024	-2.47024	-2.47024	-2.47024	-2.47024	-2.47024	-2.47024	-2.47024	-2.47024	-2.47024	-2.47024	-2.47024
ENSG00000237445	13657311	13659910	1	CTA-520D8.2		lincRNA	379	0	0	0	0	0	0	0	0	0	0	0	0	0	-5.77781	-5.77781	-5.77781	-5.77781	-5.77781	-5.77781	-5.77781	-5.77781	-5.77781	-5.77781	-5.77781	-5.77781	-5.77781	-4.37808	-4.37808	-4.37808	-4.37808	-4.37808	-4.37808	-4.37808	-4.37808	-4.37808	-4.37808	-4.37808	-4.37808	-4.37808
ENSG00000253085	13696070	13696199	1	SCARNA11	Small Cajal body specific RNA 11 [Source:RFAM;Acc:RF00564]	scaRNA	130	0	0	0	3	0	0	0	0	0	0	0	0	0	-5.77781	-5.77781	-5.77781	-1.62625	-5.77781	-5.77781	-5.77781	-5.77781	-5.77781	-5.77781	-5.77781	-5.77781	-5.77781	-2.8344	-2.8344	-2.8344	1.31717	-2.8344	-2.8344	-2.8344	-2.8344	-2.8344	-2.8344	-2.8344	-2.8344	-2.8344
ENSG00000116731	13700198	13825079	1	PRDM2	PR domain containing 2, with ZNF domain [Source:HGNC Symbol;Acc:HGNC:9347]	protein_coding	10923	667	1718	1091	761	358	3843	158	445	746	211	384	325	657	6.11978	5.93534	5.69323	6.27733	5.04687	7.26513	3.62568	5.5849	6.11125	4.42638	5.08396	5.1308	5.52791	2.67048	2.48605	2.24393	2.82803	1.59757	3.81583	0.176383	2.1356	2.66196	0.97708	1.63467	1.6815	2.07861
ENSG00000252151	14124233	14124335	1	RNU6-1265P	RNA, U6 small nuclear 1265, pseudogene [Source:HGNC Symbol;Acc:HGNC:48228]	snRNA	103	0	0	0	0	0	0	0	0	0	0	0	0	0	-5.77781	-5.77781	-5.77781	-5.77781	-5.77781	-5.77781	-5.77781	-5.77781	-5.77781	-5.77781	-5.77781	-5.77781	-5.77781	-2.49853	-2.49853	-2.49853	-2.49853	-2.49853	-2.49853	-2.49853	-2.49853	-2.49853	-2.49853	-2.49853	-2.49853	-2.49853
ENSG00000231606	14221891	14223118	1	RP11-344F13.1		lincRNA	282	0	0	0	0	1	7	0	0	1	1	0	0	0	-5.77781	-5.77781	-5.77781	-5.77781	-3.17772	-1.74477	-5.77781	-5.77781	-3.17305	-3.05837	-5.77781	-5.77781	-5.77781	-3.95158	-3.95158	-3.95158	-3.95158	-1.35148	0.0814624	-3.95158	-3.95158	-1.34682	-1.23213	-3.95158	-3.95158	-3.95158
ENSG00000234593	14348955	14351023	1	RP4-704D23.1		lincRNA	579	0	0	0	0	0	1	0	0	3	0	0	0	0	-5.77781	-5.77781	-5.77781	-5.77781	-5.77781	-4.10163	-5.77781	-5.77781	-1.75556	-5.77781	-5.77781	-5.77781	-5.77781	-4.98945	-4.98945	-4.98945	-4.98945	-4.98945	-3.31327	-4.98945	-4.98945	-0.967192	-4.98945	-4.98945	-4.98945	-4.98945
ENSG00000189337	14598704	15118043	1	KAZN	kazrin, periplakin interacting protein [Source:HGNC Symbol;Acc:HGNC:29173]	protein_coding	12644	4	4	0	0	9	11	34	1	5	22	2	6	1	-1.20042	-2.63788	-5.77781	-5.77781	-0.236501	-1.1251	1.41711	-2.98798	-1.05455	1.17518	-2.36004	-0.589173	-3.4994	-4.8608	-6.29826	-9.4382	-9.4382	-3.89688	-4.78548	-2.24327	-6.64836	-4.71493	-2.4852	-6.02042	-4.24955	-7.15978
ENSG00000280763	14607334	14607436	1	AL034395.1		miRNA	103	0	0	0	0	0	0	0	0	0	0	0	0	0	-5.77781	-5.77781	-5.77781	-5.77781	-5.77781	-5.77781	-5.77781	-5.77781	-5.77781	-5.77781	-5.77781	-5.77781	-5.77781	-2.49853	-2.49853	-2.49853	-2.49853	-2.49853	-2.49853	-2.49853	-2.49853	-2.49853	-2.49853	-2.49853	-2.49853	-2.49853
ENSG00000235829	14692129	14692613	1	TBCAP2	tubulin folding cofactor A pseudogene 2 [Source:HGNC Symbol;Acc:HGNC:42631]	processed_pseudogene	326	0	0	0	0	0	0	0	0	0	0	0	0	0	-5.77781	-5.77781	-5.77781	-5.77781	-5.77781	-5.77781	-5.77781	-5.77781	-5.77781	-5.77781	-5.77781	-5.77781	-5.77781	-4.16076	-4.16076	-4.16076	-4.16076	-4.16076	-4.16076	-4.16076	-4.16076	-4.16076	-4.16076	-4.16076	-4.16076	-4.16076
ENSG00000175147	15111815	15152464	1	TMEM51-AS1	TMEM51 antisense RNA 1 [Source:HGNC Symbol;Acc:HGNC:26301]	antisense	7100	0	0	0	0	0	0	34	0	2	22	3	5	0	-5.77781	-5.77781	-5.77781	-5.77781	-5.77781	-5.77781	1.41711	-5.77781	-2.29679	1.17518	-1.82079	-0.844317	-5.77781	-8.60563	-8.60563	-8.60563	-8.60563	-8.60563	-8.60563	-1.41071	-8.60563	-5.12461	-1.65264	-4.64861	-3.67214	-8.60563
ENSG00000171729	15152532	15220480	1	TMEM51	transmembrane protein 51 [Source:HGNC Symbol;Acc:HGNC:25488]	protein_coding	2240	1	6	6	0	0	0	0	0	0	1	0	0	0	-3.02965	-2.10853	-1.72415	-5.77781	-5.77781	-5.77781	-5.77781	-5.77781	-5.77781	-3.05837	-5.77781	-5.77781	-5.77781	-4.19315	-3.27203	-2.88765	-6.94131	-6.94131	-6.94131	-6.94131	-6.94131	-6.94131	-4.22186	-6.94131	-6.94131	-6.94131
ENSG00000204464	15164344	15171317	1	C1orf195	chromosome 1 open reading frame 195 [Source:HGNC Symbol;Acc:HGNC:32332]	lincRNA	559	0	0	0	0	0	0	0	0	2	0	0	0	0	-5.77781	-5.77781	-5.77781	-5.77781	-5.77781	-5.77781	-5.77781	-5.77781	-2.29679	-5.77781	-5.77781	-5.77781	-5.77781	-4.93873	-4.93873	-4.93873	-4.93873	-4.93873	-4.93873	-4.93873	-4.93873	-1.45772	-4.93873	-4.93873	-4.93873	-4.93873
ENSG00000215720	15191828	15192845	1	RP1-21O18.3		processed_pseudogene	710	0	0	0	0	0	0	0	0	0	0	0	0	0	-5.77781	-5.77781	-5.77781	-5.77781	-5.77781	-5.77781	-5.77781	-5.77781	-5.77781	-5.77781	-5.77781	-5.77781	-5.77781	-5.28371	-5.28371	-5.28371	-5.28371	-5.28371	-5.28371	-5.28371	-5.28371	-5.28371	-5.28371	-5.28371	-5.28371	-5.28371
ENSG00000278480	15226373	15227549	1	RP5-903E17.2		processed_pseudogene	966	0	0	0	0	0	0	0	0	0	0	0	0	0	-5.77781	-5.77781	-5.77781	-5.77781	-5.77781	-5.77781	-5.77781	-5.77781	-5.77781	-5.77781	-5.77781	-5.77781	-5.77781	-5.72791	-5.72791	-5.72791	-5.72791	-5.72791	-5.72791	-5.72791	-5.72791	-5.72791	-5.72791	-5.72791	-5.72791	-5.72791
ENSG00000142621	15247272	15400283	1	FHAD1	forkhead-associated (FHA) phosphopeptide binding domain 1 [Source:HGNC Symbol;Acc:HGNC:29408]	protein_coding	12805	58	190	63	49	3	46	12	32	455	1193	0	2	0	2.60018	2.76214	1.58735	2.3252	-1.7608	0.894716	-0.0674494	1.79429	5.39819	6.92465	-5.77781	-2.09711	-5.77781	-1.07846	-0.916499	-2.09129	-1.35343	-5.43943	-2.78392	-3.74608	-1.88434	1.71955	3.24601	-9.45645	-5.77575	-9.45645
ENSG00000233485	15326680	15343876	1	RP3-467K16.2		antisense	3105	5	33	13	4	0	0	2	1	46	93	0	0	0	-0.890624	0.254998	-0.656225	-1.23165	-5.77781	-5.77781	-2.52083	-2.98798	2.09756	3.24599	-5.77781	-5.77781	-5.77781	-2.52522	-1.37959	-2.29082	-2.86624	-7.41241	-7.41241	-4.15542	-4.62257	0.462969	1.61139	-7.41241	-7.41241	-7.41241
ENSG00000236045	15334166	15335464	1	RP3-467K16.7		antisense	727	1	9	0	1	0	0	0	0	0	7	0	0	0	-3.02965	-1.56188	-5.77781	-3.05736	-5.77781	-5.77781	-5.77781	-5.77781	-5.77781	-0.45216	-5.77781	-5.77781	-5.77781	-2.56968	-1.1019	-5.31784	-2.59739	-5.31784	-5.31784	-5.31784	-5.31784	-5.31784	0.00781314	-5.31784	-5.31784	-5.31784
ENSG00000228140	15402979	15409433	1	RP3-467K16.4		lincRNA	5178	267	360	169	46	1	6	0	17	5	2	8	0	1	4.7995	3.6823	3.00545	2.2344	-3.17772	-1.95255	-5.77781	0.888431	-1.05455	-2.17227	-0.465013	-5.77781	-3.4994	2.4271	1.30991	0.633051	-0.137997	-5.55011	-4.32494	-8.15021	-1.48396	-3.42695	-4.54467	-2.83741	-8.15021	-5.87179
ENSG00000142634	15409895	15430343	1	EFHD2	EF-hand domain family, member D2 [Source:HGNC Symbol;Acc:HGNC:28670]	protein_coding	2531	1250	5047	4864	874	220	733	457	787	689	187	487	194	737	7.02577	7.48976	7.84933	6.47702	4.34491	4.87551	5.15656	6.40722	5.99661	4.25233	5.42662	4.38692	5.69362	5.68606	6.15005	6.50962	5.13731	3.0052	3.5358	3.81685	5.06751	4.65691	2.91262	4.08691	3.04722	4.35391
ENSG00000162438	15438439	15449242	1	CTRC	chymotrypsin C (caldecrin) [Source:HGNC Symbol;Acc:HGNC:2523]	protein_coding	3486	4	10	13	3	1	0	0	1	0	0	0	0	0	-1.20042	-1.41766	-0.656225	-1.62625	-3.17772	-5.77781	-5.77781	-2.98798	-5.77781	-5.77781	-5.77781	-5.77781	-5.77781	-3.00199	-3.21923	-2.4578	-3.42782	-4.97929	-7.57939	-7.57939	-4.78955	-7.57939	-7.57939	-7.57939	-7.57939	-7.57939
ENSG00000142615	15456728	15472091	1	CELA2A	chymotrypsin-like elastase family, member 2A [Source:HGNC Symbol;Acc:HGNC:24609]	protein_coding	1519	0	0	2	0	0	3	0	2	1	2	0	0	0	-5.77781	-5.77781	-3.14505	-5.77781	-5.77781	-2.8542	-5.77781	-2.09625	-3.17305	-2.17227	-5.77781	-5.77781	-5.77781	-6.38094	-6.38094	-3.74817	-6.38094	-6.38094	-3.45732	-6.38094	-2.69937	-3.77617	-2.77539	-6.38094	-6.38094	-6.38094
ENSG00000215704	15465909	15491400	1	CELA2B	chymotrypsin-like elastase family, member 2B [Source:HGNC Symbol;Acc:HGNC:29995]	protein_coding	1457	6	10	8	4	3	26	10	8	7	6	11	10	5	-0.635737	-1.41766	-1.33099	-1.23165	-1.7608	0.0824324	-0.324984	-0.18314	-0.584814	-0.668569	-0.0155142	0.131882	-1.43745	-1.17874	-1.96066	-1.874	-1.77465	-2.3038	-0.460569	-0.867984	-0.726141	-1.12782	-1.21157	-0.558515	-0.411119	-1.98045
ENSG00000132906	15490832	15526534	1	CASP9	caspase 9, apoptosis-related cysteine peptidase [Source:HGNC Symbol;Acc:HGNC:1511]	protein_coding	5269	56	236	273	56	48	143	150	93	71	88	151	94	141	2.54971	3.07417	3.69608	2.51719	2.15314	2.5214	3.55083	3.32847	2.72158	3.16642	3.7386	3.34294	3.3098	0.152178	0.676639	1.29855	0.119664	-0.244386	0.123871	1.1533	0.930942	0.324053	0.768889	1.34107	0.945407	0.912266
ENSG00000116138	15526813	15592379	1	DNAJC16	DnaJ (Hsp40) homolog, subfamily C, member 16 [Source:HGNC Symbol;Acc:HGNC:29157]	protein_coding	8563	247	814	557	371	251	770	330	297	242	350	441	183	481	4.68724	4.85819	4.72382	5.24121	4.53494	4.94651	4.68711	5.00183	4.48788	5.156	5.28354	4.30279	5.07826	1.58913	1.76007	1.6257	2.14309	1.43682	1.84839	1.58899	1.90372	1.38976	2.05789	2.18542	1.20467	1.98014
ENSG00000251866	15542165	15542304	1	SCARNA21	Small Cajal body specific RNA 21 [Source:RFAM;Acc:RF00602]	scaRNA	140	1	0	0	0	0	0	1	1	1	0	0	0	0	-3.02965	-5.77781	-5.77781	-5.77781	-5.77781	-5.77781	-3.3773	-2.98798	-3.17305	-5.77781	-5.77781	-5.77781	-5.77781	-0.193147	-2.94131	-2.94131	-2.94131	-2.94131	-2.94131	-0.540799	-0.151474	-0.336549	-2.94131	-2.94131	-2.94131	-2.94131
ENSG00000272510	15565611	15565956	1	RP4-680D5.8		antisense	346	1	7	31	4	3	0	1	2	5	1	4	1	4	-3.02965	-1.90243	0.573267	-1.23165	-1.7608	-5.77781	-3.3773	-2.09625	-1.05455	-3.05837	-1.42917	-2.98878	-1.74168	-1.49849	-0.371277	2.10442	0.299505	-0.229642	-4.24666	-1.84614	-0.56509	0.476605	-1.52721	0.101991	-1.45762	-0.210522
ENSG00000116771	15572353	15585110	1	AGMAT	agmatine ureohydrolase (agmatinase) [Source:HGNC Symbol;Acc:HGNC:18407]	protein_coding	2500	3	190	119	46	57	8	5	1	29	2	3	45	2	-1.59545	2.76214	2.50076	2.2344	2.40014	-1.56318	-1.29242	-2.98798	1.43558	-2.17227	-1.82079	2.28302	-2.65632	-2.91738	1.44021	1.17883	0.91247	1.07821	-2.88511	-2.61434	-4.3099	0.11365	-3.4942	-3.14272	0.961092	-3.97824
ENSG00000237301	15586136	15603626	1	RP4-680D5.2		antisense	2845	0	1	3	0	1	1	1	0	0	0	0	5	0	-5.77781	-4.21529	-2.63979	-5.77781	-3.17772	-4.10163	-3.3773	-5.77781	-5.77781	-5.77781	-5.77781	-0.844317	-5.77781	-7.28624	-5.72372	-4.14822	-7.28624	-4.68615	-5.61006	-4.88573	-7.28624	-7.28624	-7.28624	-7.28624	-2.35275	-7.28624
ENSG00000235084	15604597	15605043	1	CHCHD2P6	coiled-coil-helix-coiled-coil-helix domain containing 2 pseudogene 6 [Source:HGNC Symbol;Acc:HGNC:39590]	processed_pseudogene	447	3	10	6	3	2	5	5	2	4	2	5	2	4	-1.59545	-1.41766	-1.72415	-1.62625	-2.30188	-2.19537	-1.29242	-2.09625	-1.36289	-2.17227	-1.12147	-2.09711	-1.74168	-0.433796	-0.256003	-0.562494	-0.464598	-1.14023	-1.03372	-0.130762	-0.934593	-0.201236	-1.01062	0.0401837	-0.935459	-0.580025
ENSG00000252417	15608078	15608145	1	RNU7-179P	RNA, U7 small nuclear 179 pseudogene [Source:HGNC Symbol;Acc:HGNC:45713]	snRNA	68	1	0	0	0	0	0	0	0	0	0	0	1	0	-3.02965	-5.77781	-5.77781	-5.77781	-5.77781	-5.77781	-5.77781	-5.77781	-5.77781	-5.77781	-5.77781	-2.98878	-5.77781	0.848674	-1.89949	-1.89949	-1.89949	-1.89949	-1.89949	-1.89949	-1.89949	-1.89949	-1.89949	-1.89949	0.889543	-1.89949
ENSG00000236500	15614643	15614867	1	RP4-680D5.4		processed_pseudogene	225	0	0	0	0	0	0	0	0	0	0	0	0	0	-5.77781	-5.77781	-5.77781	-5.77781	-5.77781	-5.77781	-5.77781	-5.77781	-5.77781	-5.77781	-5.77781	-5.77781	-5.77781	-3.62581	-3.62581	-3.62581	-3.62581	-3.62581	-3.62581	-3.62581	-3.62581	-3.62581	-3.62581	-3.62581	-3.62581	-3.62581
ENSG00000197312	15617500	15669044	1	DDI2	DNA-damage inducible 1 homolog 2 [Source:HGNC Symbol;Acc:HGNC:24578]	protein_coding	12136	574	1706	1113	738	555	1794	419	416	516	381	605	341	837	5.9032	5.92523	5.72202	6.23306	5.67911	6.16627	5.03138	5.48772	5.57962	5.27838	5.73951	5.2001	5.87712	2.30198	2.32401	2.1208	2.63184	2.07789	2.56505	1.43016	1.8865	1.9784	1.67716	2.13829	1.59888	2.2759
ENSG00000215695	15659869	15661722	1	RSC1A1	regulatory solute carrier protein, family 1, member 1 [Source:HGNC Symbol;Acc:HGNC:10458]	protein_coding	1854	119	459	338	176	136	451	80	78	112	85	119	72	203	3.63479	4.03236	4.00381	4.16613	3.65181	4.17538	2.6459	3.07522	3.37773	3.11648	3.39555	2.95906	3.83477	2.74415	3.14172	3.11317	3.27549	2.76117	3.28474	1.75526	2.18458	2.48709	2.22584	2.5049	2.06842	2.94413
ENSG00000271742	15682873	15683128	1	RP4-680D5.9		lincRNA	256	0	0	0	0	0	0	0	0	0	0	1	0	0	-5.77781	-5.77781	-5.77781	-5.77781	-5.77781	-5.77781	-5.77781	-5.77781	-5.77781	-5.77781	-3.23099	-5.77781	-5.77781	-3.81203	-3.81203	-3.81203	-3.81203	-3.81203	-3.81203	-3.81203	-3.81203	-3.81203	-3.81203	-1.2652	-3.81203	-3.81203
ENSG00000116786	15684332	15734769	1	PLEKHM2	pleckstrin homology domain containing, family M (with RUN domain) member 2 [Source:HGNC Symbol;Acc:HGNC:29131]	protein_coding	4122	181	571	520	199	182	1012	150	273	303	347	281	188	697	4.23909	4.34704	4.62472	4.34316	4.07162	5.34058	3.55083	4.88034	4.81195	5.14359	4.63371	4.34164	5.61314	2.19575	2.30369	2.58138	2.29981	2.02827	3.29724	1.50749	2.837	2.76861	3.10025	2.59037	2.2983	3.5698
ENSG00000264048	15684472	15684558	1	AL121992.1		miRNA	87	0	1	2	0	0	0	1	2	0	0	0	0	4	-5.77781	-4.21529	-3.14505	-5.77781	-5.77781	-5.77781	-3.3773	-2.09625	-5.77781	-5.77781	-5.77781	-5.77781	-1.74168	-2.25497	-0.692447	0.37779	-2.25497	-2.25497	-2.25497	0.145541	1.42659	-2.25497	-2.25497	-2.25497	-2.25497	1.78116
ENSG00000237938	15720312	15736896	1	RP11-288I21.1		antisense	1533	6	34	17	13	17	56	11	16	13	17	14	4	27	-0.635737	0.297419	-0.278986	0.425391	0.666384	1.17598	-0.190478	0.801855	0.289952	0.80663	0.326702	-1.15449	0.936284	-1.25209	-0.318939	-0.895343	-0.190966	0.0500264	0.559624	-0.806835	0.185498	-0.326406	0.190273	-0.289655	-1.77085	0.319927
ENSG00000162461	15736405	15741396	1	SLC25A34	solute carrier family 25, member 34 [Source:HGNC Symbol;Acc:HGNC:27653]	protein_coding	3195	5	29	29	9	3	8	0	0	1	2	2	1	6	-0.890624	0.0716214	0.47827	-0.096447	-1.7608	-1.56318	-5.77781	-5.77781	-3.17305	-2.17227	-2.36004	-2.98878	-1.18633	-2.56644	-1.60419	-1.19755	-1.77226	-3.43661	-3.239	-7.45363	-7.45363	-4.84887	-3.84809	-4.03585	-4.66459	-2.86215
ENSG00000224459	15740051	15749896	1	RP11-169K16.4		antisense	639	0	2	3	0	0	0	0	0	0	0	0	0	0	-5.77781	-3.48285	-2.63979	-5.77781	-5.77781	-5.77781	-5.77781	-5.77781	-5.77781	-5.77781	-5.77781	-5.77781	-5.77781	-5.1317	-2.83674	-1.99367	-5.1317	-5.1317	-5.1317	-5.1317	-5.1317	-5.1317	-5.1317	-5.1317	-5.1317	-5.1317
ENSG00000162460	15742422	15747982	1	TMEM82	transmembrane protein 82 [Source:HGNC Symbol;Acc:HGNC:32350]	protein_coding	1520	0	0	0	0	0	0	0	1	0	0	0	0	0	-5.77781	-5.77781	-5.77781	-5.77781	-5.77781	-5.77781	-5.77781	-2.98798	-5.77781	-5.77781	-5.77781	-5.77781	-5.77781	-6.38189	-6.38189	-6.38189	-6.38189	-6.38189	-6.38189	-6.38189	-3.59205	-6.38189	-6.38189	-6.38189	-6.38189	-6.38189
ENSG00000162458	15756607	15786594	1	FBLIM1	filamin binding LIM protein 1 [Source:HGNC Symbol;Acc:HGNC:24686]	protein_coding	4716	2	0	4	1	0	4	0	0	0	2	0	0	0	-2.14122	-5.77781	-2.26631	-3.05736	-5.77781	-2.4875	-5.77781	-5.77781	-5.77781	-2.17227	-5.77781	-5.77781	-5.77781	-4.37878	-8.01538	-4.50388	-5.29493	-8.01538	-4.72506	-8.01538	-8.01538	-8.01538	-4.40983	-8.01538	-8.01538	-8.01538
ENSG00000280788	15763490	15763757	1	Metazoa_SRP	Metazoan signal recognition particle RNA [Source:RFAM;Acc:RF00017]	misc_RNA	268	0	0	0	0	0	0	0	0	0	0	0	0	0	-5.77781	-5.77781	-5.77781	-5.77781	-5.77781	-5.77781	-5.77781	-5.77781	-5.77781	-5.77781	-5.77781	-5.77781	-5.77781	-3.87812	-3.87812	-3.87812	-3.87812	-3.87812	-3.87812	-3.87812	-3.87812	-3.87812	-3.87812	-3.87812	-3.87812	-3.87812
ENSG00000224321	15792796	15793285	1	RP11-169K16.6		processed_pseudogene	490	1	0	0	0	2	2	1	1	0	2	2	1	3	-3.02965	-5.77781	-5.77781	-5.77781	-2.30188	-3.34709	-3.3773	-2.98798	-5.77781	-2.17227	-2.36004	-2.98878	-2.1277	-2.0005	-4.74867	-4.74867	-4.74867	-1.27273	-2.31795	-2.34815	-1.95883	-4.74867	-1.14312	-1.33089	-1.95963	-1.09855
ENSG00000233954	15807169	15809348	1	UQCRHL	ubiquinol-cytochrome c reductase hinge protein like [Source:HGNC Symbol;Acc:HGNC:51714]	protein_coding	2180	158	732	503	184	543	1545	570	445	567	543	779	396	966	4.04323	4.70511	4.57681	4.2302	5.64759	5.95076	5.47518	5.5849	5.71555	5.78934	6.10409	5.41573	6.08386	2.9189	3.58078	3.45248	3.10587	4.52326	4.82643	4.35085	4.46057	4.59122	4.66501	4.97976	4.2914	4.95953
ENSG00000178715	15828232	15828669	1	RP11-169K16.8		processed_pseudogene	438	0	3	11	2	11	7	6	3	3	12	5	8	4	-5.77781	-2.99937	-0.889718	-2.17119	0.0473619	-1.74477	-1.04016	-1.54926	-1.75556	0.31038	-1.12147	-0.184059	-1.74168	-4.58682	-1.80837	0.301279	-0.980188	1.23836	-0.553773	0.150842	-0.358261	-0.56456	1.50138	0.0695277	1.00694	-0.550681
ENSG00000179743	15834474	15848147	1	FLJ37453	uncharacterized LOC729614 [Source:EntrezGene;Acc:729614]	antisense	2473	51	94	96	24	30	100	22	44	37	35	31	24	26	2.41522	1.75082	2.19202	1.30091	1.47861	2.00735	0.794441	2.25166	1.78495	1.8407	1.462	1.38085	0.882365	1.10896	0.44456	0.885755	-0.00535046	0.172352	0.701091	-0.511822	0.945394	0.478685	0.534436	0.155737	0.0745866	-0.423897
ENSG00000065526	15847864	15940460	1	SPEN	spen family transcriptional repressor [Source:HGNC Symbol;Acc:HGNC:17575]	protein_coding	13294	891	2304	1838	1700	539	7040	208	421	654	336	333	228	645	6.53742	6.35864	6.44551	7.43671	5.63693	8.13839	4.02183	5.50495	5.92142	5.09714	4.8785	4.61971	5.50133	2.80472	2.62594	2.71281	3.704	1.90422	4.40569	0.289124	1.77224	2.18872	1.36444	1.1458	0.88701	1.76862
ENSG00000270620	15917698	15917908	1	RP1-134O19.3		unprocessed_pseudogene	211	10	8	3	8	7	48	1	4	2	0	0	4	10	0.0847927	-1.72213	-2.63979	-0.262862	-0.590247	0.955527	-3.3773	-1.15359	-2.29679	-5.77781	-5.77781	-1.15449	-0.473502	2.32948	0.522556	-0.395102	1.98182	1.65444	3.20021	-1.13261	1.0911	-0.0521098	-3.53313	-3.53313	1.09019	1.77118
ENSG00000116809	15941869	15976132	1	ZBTB17	zinc finger and BTB domain containing 17 [Source:HGNC Symbol;Acc:HGNC:12936]	protein_coding	4240	147	437	420	121	82	416	108	100	141	125	188	141	309	3.93924	3.96158	4.31685	3.62623	2.92328	4.05896	3.07777	3.43299	3.70941	3.6719	4.0544	3.92703	4.44026	1.85518	1.87751	2.23279	1.54217	0.839215	1.9749	0.993709	1.34892	1.62534	1.58784	1.97033	1.84297	2.3562
ENSG00000234607	15969632	15970194	1	RP11-5P18.1		processed_pseudogene	563	0	0	6	3	0	4	1	1	2	0	1	0	0	-5.77781	-5.77781	-1.72415	-1.62625	-5.77781	-2.4875	-3.3773	-2.98798	-2.29679	-5.77781	-3.23099	-5.77781	-5.77781	-4.94902	-4.94902	-0.895355	-0.797458	-4.94902	-1.65871	-2.54851	-2.15918	-1.468	-4.94902	-2.4022	-4.94902	-4.94902
ENSG00000231353	15988182	15988441	1	RP11-5P18.3		unprocessed_pseudogene	260	0	0	0	0	0	0	0	0	0	0	0	0	0	-5.77781	-5.77781	-5.77781	-5.77781	-5.77781	-5.77781	-5.77781	-5.77781	-5.77781	-5.77781	-5.77781	-5.77781	-5.77781	-3.8344	-3.8344	-3.8344	-3.8344	-3.8344	-3.8344	-3.8344	-3.8344	-3.8344	-3.8344	-3.8344	-3.8344	-3.8344
ENSG00000275503	15989140	15989375	1	RP11-5P18.11		processed_pseudogene	236	0	0	0	0	0	0	0	0	0	0	0	0	0	-5.77781	-5.77781	-5.77781	-5.77781	-5.77781	-5.77781	-5.77781	-5.77781	-5.77781	-5.77781	-5.77781	-5.77781	-5.77781	-3.69467	-3.69467	-3.69467	-3.69467	-3.69467	-3.69467	-3.69467	-3.69467	-3.69467	-3.69467	-3.69467	-3.69467	-3.69467
ENSG00000224966	15989871	15994751	1	TBC1D3P6	TBC1 domain family, member 3 pseudogene 6 [Source:HGNC Symbol;Acc:HGNC:43568]	unprocessed_pseudogene	962	0	0	0	0	0	0	0	0	1	0	0	0	1	-5.77781	-5.77781	-5.77781	-5.77781	-5.77781	-5.77781	-5.77781	-5.77781	-3.17305	-5.77781	-5.77781	-5.77781	-3.4994	-5.72192	-5.72192	-5.72192	-5.72192	-5.72192	-5.72192	-5.72192	-5.72192	-3.11716	-5.72192	-5.72192	-5.72192	-3.44351
ENSG00000183888	16004236	16008807	1	C1orf64	chromosome 1 open reading frame 64 [Source:HGNC Symbol;Acc:HGNC:28339]	protein_coding	3039	0	0	0	0	0	0	0	0	0	0	0	0	0	-5.77781	-5.77781	-5.77781	-5.77781	-5.77781	-5.77781	-5.77781	-5.77781	-5.77781	-5.77781	-5.77781	-5.77781	-5.77781	-7.38141	-7.38141	-7.38141	-7.38141	-7.38141	-7.38141	-7.38141	-7.38141	-7.38141	-7.38141	-7.38141	-7.38141	-7.38141
ENSG00000233078	16006160	16006671	1	RP11-5P18.5		antisense	466	0	0	0	0	0	0	0	0	0	0	0	0	0	-5.77781	-5.77781	-5.77781	-5.77781	-5.77781	-5.77781	-5.77781	-5.77781	-5.77781	-5.77781	-5.77781	-5.77781	-5.77781	-4.67622	-4.67622	-4.67622	-4.67622	-4.67622	-4.67622	-4.67622	-4.67622	-4.67622	-4.67622	-4.67622	-4.67622	-4.67622
ENSG00000173641	16014028	16019594	1	HSPB7	heat shock 27kDa protein family, member 7 (cardiovascular) [Source:HGNC Symbol;Acc:HGNC:5249]	protein_coding	3910	1	2	3	3	0	0	0	0	1	0	0	0	0	-3.02965	-3.48285	-2.63979	-1.62625	-5.77781	-5.77781	-5.77781	-5.77781	-3.17305	-5.77781	-5.77781	-5.77781	-5.77781	-4.99682	-5.45002	-4.60696	-3.59342	-7.74498	-7.74498	-7.74498	-7.74498	-5.14022	-7.74498	-7.74498	-7.74498	-7.74498
ENSG00000186510	16018875	16034050	1	CLCNKA	chloride channel, voltage-sensitive Ka [Source:HGNC Symbol;Acc:HGNC:2026]	protein_coding	3476	0	0	0	0	0	0	0	0	0	1	0	0	0	-5.77781	-5.77781	-5.77781	-5.77781	-5.77781	-5.77781	-5.77781	-5.77781	-5.77781	-3.05837	-5.77781	-5.77781	-5.77781	-7.57524	-7.57524	-7.57524	-7.57524	-7.57524	-7.57524	-7.57524	-7.57524	-7.57524	-4.85579	-7.57524	-7.57524	-7.57524
ENSG00000232456	16035178	16040029	1	RP11-5P18.10		unprocessed_pseudogene	704	0	0	0	0	0	0	0	0	0	0	0	0	0	-5.77781	-5.77781	-5.77781	-5.77781	-5.77781	-5.77781	-5.77781	-5.77781	-5.77781	-5.77781	-5.77781	-5.77781	-5.77781	-5.27146	-5.27146	-5.27146	-5.27146	-5.27146	-5.27146	-5.27146	-5.27146	-5.27146	-5.27146	-5.27146	-5.27146	-5.27146
ENSG00000184908	16043736	16057308	1	CLCNKB	chloride channel, voltage-sensitive Kb [Source:HGNC Symbol;Acc:HGNC:2027]	protein_coding	2939	0	0	0	0	0	0	0	0	1	0	0	0	0	-5.77781	-5.77781	-5.77781	-5.77781	-5.77781	-5.77781	-5.77781	-5.77781	-3.17305	-5.77781	-5.77781	-5.77781	-5.77781	-7.33314	-7.33314	-7.33314	-7.33314	-7.33314	-7.33314	-7.33314	-7.33314	-4.72838	-7.33314	-7.33314	-7.33314	-7.33314
ENSG00000185519	16057769	16073632	1	FAM131C	family with sequence similarity 131, member C [Source:HGNC Symbol;Acc:HGNC:26717]	protein_coding	1701	0	0	0	0	0	0	0	0	1	0	0	0	0	-5.77781	-5.77781	-5.77781	-5.77781	-5.77781	-5.77781	-5.77781	-5.77781	-3.17305	-5.77781	-5.77781	-5.77781	-5.77781	-6.5442	-6.5442	-6.5442	-6.5442	-6.5442	-6.5442	-6.5442	-6.5442	-3.93943	-6.5442	-6.5442	-6.5442	-6.5442
ENSG00000142627	16124337	16156087	1	EPHA2	EPH receptor A2 [Source:HGNC Symbol;Acc:HGNC:3386]	protein_coding	4159	1	3	1	1	0	1	0	0	1	2	0	0	0	-3.02965	-2.99937	-3.92939	-3.05736	-5.77781	-4.10163	-5.77781	-5.77781	-3.17305	-2.17227	-5.77781	-5.77781	-5.77781	-5.08588	-5.05561	-5.98563	-5.1136	-7.83405	-6.15787	-7.83405	-7.83405	-5.22929	-4.22851	-7.83405	-7.83405	-7.83405
ENSG00000227959	16155211	16157329	1	RP11-276H7.2		antisense	904	0	0	0	0	0	0	0	0	0	0	0	0	1	-5.77781	-5.77781	-5.77781	-5.77781	-5.77781	-5.77781	-5.77781	-5.77781	-5.77781	-5.77781	-5.77781	-5.77781	-3.4994	-5.63221	-5.63221	-5.63221	-5.63221	-5.63221	-5.63221	-5.63221	-5.63221	-5.63221	-5.63221	-5.63221	-5.63221	-3.35379
ENSG00000224621	16159266	16161883	1	RP11-276H7.3		antisense	544	0	0	0	0	0	0	0	0	0	0	0	0	0	-5.77781	-5.77781	-5.77781	-5.77781	-5.77781	-5.77781	-5.77781	-5.77781	-5.77781	-5.77781	-5.77781	-5.77781	-5.77781	-4.89949	-4.89949	-4.89949	-4.89949	-4.89949	-4.89949	-4.89949	-4.89949	-4.89949	-4.89949	-4.89949	-4.89949	-4.89949
ENSG00000234166	16197854	16198357	1	ARHGEF19-AS1	ARHGEF19 antisense RNA 1 [Source:HGNC Symbol;Acc:HGNC:39996]	antisense	439	4	11	6	3	5	7	0	3	1	0	2	2	1	-1.20042	-1.28655	-1.72415	-1.62625	-1.05992	-1.74477	-5.77781	-1.54926	-3.17305	-5.77781	-2.36004	-2.09711	-3.4994	-0.0127079	-0.0988463	-0.536441	-0.438544	0.127782	-0.557063	-4.59011	-0.361551	-1.98534	-4.59011	-1.17233	-0.909405	-2.31169
ENSG00000142632	16197854	16212609	1	ARHGEF19	Rho guanine nucleotide exchange factor (GEF) 19 [Source:HGNC Symbol;Acc:HGNC:26604]	protein_coding	3745	53	109	116	28	25	110	4	31	25	15	33	11	5	2.47053	1.96334	2.46404	1.52178	1.21747	2.14426	-1.59833	1.74873	1.22301	0.628061	1.55162	0.267202	-1.43745	0.565562	0.0583765	0.559077	-0.383187	-0.6875	0.239296	-3.5033	-0.156231	-0.681958	-1.2769	-0.353347	-1.63776	-3.34241
ENSG00000237276	16215909	16228027	1	ANO7P1	anoctamin 7 pseudogene 1 [Source:HGNC Symbol;Acc:HGNC:32248]	transcribed_unprocessed_pseudogene	1990	6	5	1	2	1	1	0	2	2	4	0	2	3	-0.635737	-2.34906	-3.92939	-2.17119	-3.17772	-4.10163	-5.77781	-2.09625	-2.29679	-1.23278	-5.77781	-2.09711	-2.1277	-1.62851	-3.34183	-4.92216	-3.16395	-4.17049	-5.0944	-6.77058	-3.08901	-3.28956	-2.22555	-6.77058	-3.08988	-3.12047
ENSG00000132881	16231700	16237162	1	RSG1	REM2 and RAB-like small GTPase 1 [Source:HGNC Symbol;Acc:HGNC:28127]	protein_coding	1545	15	55	56	9	7	19	12	2	16	20	19	26	9	0.661467	0.983123	1.41851	-0.096447	-0.590247	-0.360959	-0.0674494	-2.09625	0.585474	1.03884	0.761747	1.49555	-0.621454	0.0338598	0.355516	0.790907	-0.724054	-1.21785	-0.988566	-0.695056	-2.72385	-0.0421328	0.411232	0.13414	0.867942	-1.24906
ENSG00000233929	16241213	16241398	1	MT1XP1	metallothionein 1X pseudogene 1 [Source:HGNC Symbol;Acc:HGNC:7442]	processed_pseudogene	186	0	4	9	0	0	0	1	0	0	0	2	0	0	-5.77781	-2.63788	-1.16844	-5.77781	-5.77781	-5.77781	-3.3773	-5.77781	-5.77781	-5.77781	-2.36004	-5.77781	-5.77781	-3.35119	-0.211257	1.25819	-3.35119	-3.35119	-3.35119	-0.950674	-3.35119	-3.35119	-3.35119	0.066588	-3.35119	-3.35119
ENSG00000037637	16246839	16352454	1	FBXO42	F-box protein 42 [Source:HGNC Symbol;Acc:HGNC:29249]	protein_coding	8984	235	780	597	258	188	441	168	173	258	160	219	114	391	4.61544	4.79668	4.8238	4.71746	4.11836	4.14307	3.71409	4.22273	4.58017	4.0276	4.27437	3.62078	4.77957	1.44809	1.62932	1.65645	1.55011	0.951003	0.975707	0.546732	1.05537	1.41281	0.860238	1.10702	0.453425	1.61221
ENSG00000055070	16352575	16398145	1	SZRD1	SUZ RNA binding domain containing 1 [Source:HGNC Symbol;Acc:HGNC:30232]	protein_coding	4747	210	1265	1241	353	352	1133	333	232	464	307	418	246	707	4.4533	5.4939	5.87902	5.16949	5.0225	5.50345	4.70016	4.64572	5.42644	4.96699	5.2063	4.72926	5.63369	2.20628	3.24689	3.63201	2.92248	2.77548	3.25644	2.45314	2.39871	3.17942	2.71997	2.95928	2.48224	3.38667
ENSG00000226457	16369150	16369530	1	RP11-430L17.1		processed_pseudogene	381	12	32	19	12	5	11	10	10	6	9	12	5	16	0.343689	0.211293	-0.121883	0.311545	-1.05992	-1.1251	-0.324984	0.132805	-0.800648	-0.097606	0.1078	-0.844317	0.190813	1.73583	1.60343	1.27025	1.70368	0.332212	0.267036	1.06715	1.52494	0.591489	1.29453	1.49994	0.54782	1.58295
ENSG00000187144	16387117	16437424	1	SPATA21	spermatogenesis associated 21 [Source:HGNC Symbol;Acc:HGNC:28026]	protein_coding	4506	65	456	354	126	112	324	103	78	153	97	153	72	236	2.7641	4.02291	4.07046	3.68456	3.37215	3.69882	3.00954	3.07522	3.82708	3.30663	3.75756	2.95906	4.05182	0.592251	1.85106	1.89861	1.51272	1.20031	1.52697	0.83769	0.903371	1.65524	1.13478	1.58571	0.787217	1.87997
ENSG00000281598	16408508	16408583	1	AL358794.1		miRNA	76	1	0	0	0	0	2	0	0	0	1	0	0	0	-3.02965	-5.77781	-5.77781	-5.77781	-5.77781	-3.34709	-5.77781	-5.77781	-5.77781	-3.05837	-5.77781	-5.77781	-5.77781	0.688209	-2.05996	-2.05996	-2.05996	-2.05996	0.370763	-2.05996	-2.05996	-2.05996	0.659491	-2.05996	-2.05996	-2.05996
ENSG00000157191	16440672	16460078	1	NECAP2	NECAP endocytosis associated 2 [Source:HGNC Symbol;Acc:HGNC:25528]	protein_coding	5559	516	2681	2154	843	531	1879	640	518	888	714	734	601	803	5.74957	6.57723	6.67435	6.42493	5.61536	6.23304	5.64222	5.80397	6.36258	6.1842	6.01827	6.01738	5.81731	3.27475	4.1024	4.19952	3.95011	3.14054	3.75821	3.1674	3.32915	3.88775	3.70937	3.54344	3.54256	3.34249
ENSG00000226029	16460948	16468481	1	RP4-798A10.2		lincRNA	3245	78	266	164	82	42	90	39	39	45	37	22	32	12	3.02649	3.24645	2.96222	3.06593	1.96134	1.85608	1.61379	2.07833	2.06599	1.92047	0.971134	1.79336	-0.216565	1.32827	1.54824	1.264	1.36771	0.263124	0.157858	-0.0844312	0.380116	0.367771	0.222253	-0.727084	0.0951414	-1.91478
ENSG00000080947	16467436	16499257	1	CROCCP3	ciliary rootlet coiled-coil, rootletin pseudogene 3 [Source:HGNC Symbol;Acc:HGNC:29405]	transcribed_unprocessed_pseudogene	6813	175	400	227	133	84	132	112	83	49	30	30	37	10	4.19051	3.8341	3.43028	3.76246	2.95796	2.4063	3.13013	3.16467	2.18833	1.61953	1.41501	2.00179	-0.473502	1.42222	1.06581	0.661988	0.994168	0.189672	-0.361986	0.361839	0.396377	-0.579957	-1.14876	-1.35328	-0.766503	-3.24179
ENSG00000206652	16514122	16514285	1	RNU1-1	RNA, U1 small nuclear 1 [Source:HGNC Symbol;Acc:HGNC:10120]	snRNA	164	53	68	34	63	80	8	132	3	178	21	11	52	93	2.47053	1.28668	0.704973	2.68661	2.88774	-1.56318	3.36671	-1.54926	4.04517	1.10862	-0.0155142	2.49088	2.71077	5.07876	3.89491	3.31321	5.29484	5.49597	1.04505	5.97495	1.05897	6.6534	3.71685	2.59272	5.09911	5.319
ENSG00000261135	16514645	16515754	1	RP4-798A10.7		lincRNA	1110	9	2	1	8	7	0	6	0	7	6	0	18	7	-0.0644581	-3.48285	-3.92939	-0.262862	-0.590247	-5.77781	-1.04016	-5.77781	-0.584814	-0.668569	-5.77781	0.969173	-0.972512	-0.215018	-3.63341	-4.07995	-0.413422	-0.740807	-5.92837	-1.19071	-5.92837	-0.735374	-0.819128	-5.92837	0.818614	-1.12307
ENSG00000224174	16520694	16521796	1	RP4-798A10.4		lincRNA	327	1	0	0	0	0	0	0	0	0	0	0	1	0	-3.02965	-5.77781	-5.77781	-5.77781	-5.77781	-5.77781	-5.77781	-5.77781	-5.77781	-5.77781	-5.77781	-2.98878	-5.77781	-1.41701	-4.16518	-4.16518	-4.16518	-4.16518	-4.16518	-4.16518	-4.16518	-4.16518	-4.16518	-4.16518	-1.37614	-4.16518
ENSG00000233421	16533886	16536172	1	RP5-875O13.1		lincRNA	2068	2	3	2	0	0	0	0	0	1	0	0	0	0	-2.14122	-2.99937	-3.14505	-5.77781	-5.77781	-5.77781	-5.77781	-5.77781	-3.17305	-5.77781	-5.77781	-5.77781	-5.77781	-3.18945	-4.04761	-4.19329	-6.82605	-6.82605	-6.82605	-6.82605	-6.82605	-4.22129	-6.82605	-6.82605	-6.82605	-6.82605
ENSG00000277344	16534081	16534224	1	RNU1-6P	RNA, U1 small nuclear 6, pseudogene [Source:HGNC Symbol;Acc:HGNC:48305]	snRNA	144	0	0	2	0	0	0	0	0	0	0	0	0	0	-5.77781	-5.77781	-3.14505	-5.77781	-5.77781	-5.77781	-5.77781	-5.77781	-5.77781	-5.77781	-5.77781	-5.77781	-5.77781	-2.98196	-2.98196	-0.349191	-2.98196	-2.98196	-2.98196	-2.98196	-2.98196	-2.98196	-2.98196	-2.98196	-2.98196	-2.98196
ENSG00000268991	16539066	16539575	1	FAM231C	family with sequence similarity 231, member C [Source:HGNC Symbol;Acc:HGNC:49508]	protein_coding	510	0	0	0	0	0	0	0	0	0	0	0	0	0	-5.77781	-5.77781	-5.77781	-5.77781	-5.77781	-5.77781	-5.77781	-5.77781	-5.77781	-5.77781	-5.77781	-5.77781	-5.77781	-4.80638	-4.80638	-4.80638	-4.80638	-4.80638	-4.80638	-4.80638	-4.80638	-4.80638	-4.80638	-4.80638	-4.80638	-4.80638
ENSG00000225710	16548651	16552531	1	RP5-875O13.6		unprocessed_pseudogene	882	1	1	2	0	1	0	0	0	0	0	2	0	0	-3.02965	-4.21529	-3.14505	-5.77781	-3.17772	-5.77781	-5.77781	-5.77781	-5.77781	-5.77781	-2.36004	-5.77781	-5.77781	-2.8485	-4.03414	-2.9639	-5.59667	-2.99657	-5.59667	-5.59667	-5.59667	-5.59667	-5.59667	-2.17889	-5.59667	-5.59667
ENSG00000266584	16548914	16548987	1	AL355149.1		miRNA	74	0	0	0	0	0	0	0	0	0	0	0	0	0	-5.77781	-5.77781	-5.77781	-5.77781	-5.77781	-5.77781	-5.77781	-5.77781	-5.77781	-5.77781	-5.77781	-5.77781	-5.77781	-2.02148	-2.02148	-2.02148	-2.02148	-2.02148	-2.02148	-2.02148	-2.02148	-2.02148	-2.02148	-2.02148	-2.02148	-2.02148
ENSG00000219481	16562319	16613562	1	NBPF1	neuroblastoma breakpoint family, member 1 [Source:HGNC Symbol;Acc:HGNC:26088]	protein_coding	12212	93	168	169	109	166	180	25	84	46	12	34	34	31	3.27972	2.58511	3.00545	3.47579	3.93901	2.85244	0.977045	3.18191	2.09756	0.31038	1.59442	1.88038	1.13382	-0.330504	-1.02512	-0.604782	-0.134441	0.328784	-0.757788	-2.63318	-0.428317	-1.51267	-3.29985	-2.0158	-1.72985	-2.47641
ENSG00000271732	16617391	16617729	1	RP5-1182A14.5		lincRNA	339	9	27	12	10	8	20	6	7	8	1	1	6	3	-0.0644581	-0.0296198	-0.768253	0.052742	-0.402559	-0.288648	-1.04016	-0.371526	-0.397107	-3.05837	-3.23099	-0.589173	-2.1277	1.49618	1.53102	0.79239	1.61338	1.15808	1.27199	0.520488	1.18912	1.16354	-1.49772	-1.67035	0.97147	-0.567054
ENSG00000282056	16618969	16628650	1	CROCCP2		transcribed_unprocessed_pseudogene	1514	184	311	471	104	128	204	57	41	90	50	66	27	59	4.26279	3.47154	4.48205	3.40816	3.56448	3.03258	2.15856	2.15018	3.06285	2.35307	2.54713	1.54965	2.05657	3.66442	2.87318	3.88368	2.80979	2.96612	2.43422	1.56019	1.55182	2.46448	1.7547	1.94876	0.951286	1.4582
ENSG00000215908	16629670	16644683	1	CROCCP2	ciliary rootlet coiled-coil, rootletin pseudogene 2 [Source:HGNC Symbol;Acc:HGNC:28170]	transcribed_unprocessed_pseudogene	2029	102	152	207	57	55	115	40	18	31	40	38	25	39	3.41275	2.44118	3.29745	2.54265	2.34879	2.20813	1.6501	0.970103	1.53117	2.03243	1.75397	1.43934	1.46256	2.39198	1.42041	2.27668	1.52188	1.32802	1.18736	0.629329	-0.0506655	0.510397	1.01166	0.733203	0.41857	0.441796
ENSG00000186301	16645622	16650289	1	MST1P2	macrophage stimulating 1 (hepatocyte growth factor-like) pseudogene 2 [Source:HGNC Symbol;Acc:HGNC:7383]	unprocessed_pseudogene	2291	15	33	21	10	8	35	12	23	15	64	11	12	12	0.661467	0.254998	0.0197789	0.052742	-0.402559	0.504875	-0.0674494	1.32082	0.493532	2.70808	-0.0155142	0.390911	-0.216565	-0.534511	-0.940979	-1.1762	-1.14324	-1.59854	-0.691102	-1.26343	0.124842	-0.702445	1.51211	-1.21149	-0.805067	-1.41254
ENSG00000282143	16656879	16667524	1	RP1-163M9.8		lincRNA	817	2	0	0	1	0	0	1	0	1	0	0	2	0	-2.14122	-5.77781	-5.77781	-3.05736	-5.77781	-5.77781	-3.3773	-5.77781	-3.17305	-5.77781	-5.77781	-2.09711	-5.77781	-1.84963	-5.48622	-5.48622	-2.76577	-5.48622	-5.48622	-3.08571	-5.48622	-2.88146	-5.48622	-5.48622	-1.80552	-5.48622
ENSG00000207513	16666785	16666948	1	RNU1-3	RNA, U1 small nuclear 3 [Source:HGNC Symbol;Acc:HGNC:10130]	snRNA	164	5	12	5	7	6	0	4	0	2	2	1	4	12	-0.890624	-1.16638	-1.96991	-0.451007	-0.806056	-5.77781	-1.59833	-5.77781	-2.29679	-2.17227	-3.23099	-1.15449	-0.216565	1.71761	1.44185	0.638322	2.15723	1.80218	-3.16958	1.0099	-3.16958	0.311437	0.435962	-0.622757	1.45374	2.39167
ENSG00000237847	16673003	16673512	1	FAM231A	family with sequence similarity 231, member A [Source:HGNC Symbol;Acc:HGNC:49427]	protein_coding	510	0	0	0	0	0	0	0	0	0	0	0	0	0	-5.77781	-5.77781	-5.77781	-5.77781	-5.77781	-5.77781	-5.77781	-5.77781	-5.77781	-5.77781	-5.77781	-5.77781	-5.77781	-4.80638	-4.80638	-4.80638	-4.80638	-4.80638	-4.80638	-4.80638	-4.80638	-4.80638	-4.80638	-4.80638	-4.80638	-4.80638
ENSG00000280114	16681097	16688749	1	RP5-875O13.7		unprocessed_pseudogene	1351	2	2	4	0	1	0	0	0	0	0	2	0	2	-2.14122	-3.48285	-2.26631	-5.77781	-3.17772	-5.77781	-5.77781	-5.77781	-5.77781	-5.77781	-2.36004	-5.77781	-2.65632	-2.57525	-3.91688	-2.70034	-6.21184	-3.61174	-6.21184	-6.21184	-6.21184	-6.21184	-6.21184	-2.79407	-6.21184	-3.09034
ENSG00000264742	16681255	16681328	1	AL021920.1		miRNA	74	0	0	0	0	0	0	0	0	0	0	0	0	0	-5.77781	-5.77781	-5.77781	-5.77781	-5.77781	-5.77781	-5.77781	-5.77781	-5.77781	-5.77781	-5.77781	-5.77781	-5.77781	-2.02148	-2.02148	-2.02148	-2.02148	-2.02148	-2.02148	-2.02148	-2.02148	-2.02148	-2.02148	-2.02148	-2.02148	-2.02148
ENSG00000236698	16685621	16686055	1	EIF1AXP1	eukaryotic translation initiation factor 1A, X-linked pseudogene 1 [Source:HGNC Symbol;Acc:HGNC:19900]	processed_pseudogene	435	3	41	23	2	11	12	21	11	7	11	11	13	22	-1.59545	0.56385	0.148766	-2.17119	0.0473619	-1.00436	0.728048	0.268127	-0.584814	0.186776	-0.0155142	0.504845	0.643948	-0.394536	1.76476	1.34968	-0.970273	1.24827	0.196555	1.92896	1.46904	0.616098	1.38769	1.1854	1.70576	1.84486
ENSG00000268869	16687339	16720157	1	ESPNP	espin pseudogene [Source:HGNC Symbol;Acc:HGNC:23285]	transcribed_unprocessed_pseudogene	3178	0	0	6	0	0	0	0	0	0	0	0	0	2	-5.77781	-5.77781	-1.72415	-5.77781	-5.77781	-5.77781	-5.77781	-5.77781	-5.77781	-5.77781	-5.77781	-5.77781	-2.65632	-7.44593	-7.44593	-3.39227	-7.44593	-7.44593	-7.44593	-7.44593	-7.44593	-7.44593	-7.44593	-7.44593	-7.44593	-4.32444
ENSG00000279151	16701546	16705594	1	RP1-163M9.7		lincRNA	406	0	0	0	0	0	0	1	0	0	0	0	0	0	-5.77781	-5.77781	-5.77781	-5.77781	-5.77781	-5.77781	-3.3773	-5.77781	-5.77781	-5.77781	-5.77781	-5.77781	-5.77781	-4.47737	-4.47737	-4.47737	-4.47737	-4.47737	-4.47737	-2.07685	-4.47737	-4.47737	-4.47737	-4.47737	-4.47737	-4.47737
ENSG00000279132	16733951	16734461	1	FAM231C	family with sequence similarity 231, member C [Source:HGNC Symbol;Acc:HGNC:49508]	protein_coding	511	0	0	0	0	0	0	0	0	0	0	0	0	0	-5.77781	-5.77781	-5.77781	-5.77781	-5.77781	-5.77781	-5.77781	-5.77781	-5.77781	-5.77781	-5.77781	-5.77781	-5.77781	-4.80921	-4.80921	-4.80921	-4.80921	-4.80921	-4.80921	-4.80921	-4.80921	-4.80921	-4.80921	-4.80921	-4.80921	-4.80921
ENSG00000282740	16739938	16750589	1	RP5-1182A14.7		lincRNA	819	1	0	0	0	1	0	3	0	2	3	1	0	0	-3.02965	-5.77781	-5.77781	-5.77781	-3.17772	-5.77781	-1.98707	-5.77781	-2.29679	-1.62737	-3.23099	-5.77781	-5.77781	-2.74158	-5.48975	-5.48975	-5.48975	-2.88965	-5.48975	-1.699	-5.48975	-2.00873	-1.3393	-2.94292	-5.48975	-5.48975
ENSG00000058453	16740273	16972979	1	CROCC	ciliary rootlet coiled-coil, rootletin [Source:HGNC Symbol;Acc:HGNC:21299]	protein_coding	8871	336	645	524	174	138	253	5	99	72	101	10	17	29	5.13092	4.5227	4.63577	4.14966	3.67284	3.34253	-1.29242	3.41851	2.7417	3.36482	-0.150362	0.887501	1.03843	1.98183	1.3736	1.48667	1.00057	0.523748	0.193433	-4.44151	0.269414	-0.407392	0.215725	-3.29946	-2.2616	-2.11067
ENSG00000227684	16740280	16750968	1	CROCCP4	ciliary rootlet coiled-coil, rootletin pseudogene 4 [Source:HGNC Symbol;Acc:HGNC:43864]	transcribed_unprocessed_pseudogene	762	1	0	0	0	0	0	1	0	2	3	1	1	0	-3.02965	-5.77781	-5.77781	-5.77781	-5.77781	-5.77781	-3.3773	-5.77781	-2.29679	-1.62737	-3.23099	-2.98878	-5.77781	-2.63751	-5.38568	-5.38568	-5.38568	-5.38568	-5.38568	-2.98516	-5.38568	-1.90466	-1.23523	-2.83885	-2.59664	-5.38568
ENSG00000207389	16740516	16740679	1	RNU1-4	RNA, U1 small nuclear 4 [Source:HGNC Symbol;Acc:HGNC:10128]	snRNA	164	4	13	0	5	6	0	3	0	3	3	6	3	1	-1.20042	-1.05545	-5.77781	-0.922127	-0.806056	-5.77781	-1.98707	-5.77781	-1.75556	-1.62737	-0.868002	-1.55015	-3.4994	1.40782	1.55278	-3.16958	1.68611	1.80218	-3.16958	0.621163	-3.16958	0.852675	0.980866	1.74023	1.05808	-0.891164
ENSG00000186715	16754910	16770237	1	MST1L	macrophage stimulating 1-like [Source:HGNC Symbol;Acc:HGNC:7390]	transcribed_unprocessed_pseudogene	5180	8	15	8	6	3	23	8	17	11	70	5	22	7	-0.23095	-0.856302	-1.33099	-0.667421	-1.7608	-0.0912097	-0.6387	0.888431	0.0528492	2.83702	-1.12147	1.25624	-0.972512	-2.6039	-3.22925	-3.70395	-3.04037	-4.13375	-2.46416	-3.01165	-1.48452	-2.3201	0.464071	-3.49442	-1.11672	-3.34546
ENSG00000223643	16851257	16853129	1	RP11-108M9.1		lincRNA	837	0	0	0	0	0	0	0	0	0	0	0	0	0	-5.77781	-5.77781	-5.77781	-5.77781	-5.77781	-5.77781	-5.77781	-5.77781	-5.77781	-5.77781	-5.77781	-5.77781	-5.77781	-5.52111	-5.52111	-5.52111	-5.52111	-5.52111	-5.52111	-5.52111	-5.52111	-5.52111	-5.52111	-5.52111	-5.52111	-5.52111
ENSG00000230239	16855407	16859284	1	RP11-108M9.2		lincRNA	882	0	2	0	0	0	0	0	0	0	0	0	0	0	-5.77781	-3.48285	-5.77781	-5.77781	-5.77781	-5.77781	-5.77781	-5.77781	-5.77781	-5.77781	-5.77781	-5.77781	-5.77781	-5.59667	-3.3017	-5.59667	-5.59667	-5.59667	-5.59667	-5.59667	-5.59667	-5.59667	-5.59667	-5.59667	-5.59667	-5.59667
ENSG00000263811	16858949	16859021	1	MIR3675	microRNA 3675 [Source:HGNC Symbol;Acc:HGNC:38973]	miRNA	73	0	0	0	0	0	0	0	0	0	0	0	0	0	-5.77781	-5.77781	-5.77781	-5.77781	-5.77781	-5.77781	-5.77781	-5.77781	-5.77781	-5.77781	-5.77781	-5.77781	-5.77781	-2.00185	-2.00185	-2.00185	-2.00185	-2.00185	-2.00185	-2.00185	-2.00185	-2.00185	-2.00185	-2.00185	-2.00185	-2.00185
ENSG00000228549	16870945	16874092	1	RP11-108M9.3		lincRNA	2963	5	9	18	0	0	0	0	0	1	3	0	0	1	-0.890624	-1.56188	-0.198297	-5.77781	-5.77781	-5.77781	-5.77781	-5.77781	-3.17305	-1.62737	-5.77781	-5.77781	-3.4994	-2.45768	-3.12893	-1.76536	-7.34487	-7.34487	-7.34487	-7.34487	-7.34487	-4.74011	-3.19442	-7.34487	-7.34487	-5.06646
ENSG00000277234	16873708	16873851	1	RNU1-5P	RNA, U1 small nuclear 5, pseudogene [Source:HGNC Symbol;Acc:HGNC:48304]	snRNA	144	0	0	0	0	0	0	0	0	0	0	0	0	0	-5.77781	-5.77781	-5.77781	-5.77781	-5.77781	-5.77781	-5.77781	-5.77781	-5.77781	-5.77781	-5.77781	-5.77781	-5.77781	-2.98196	-2.98196	-2.98196	-2.98196	-2.98196	-2.98196	-2.98196	-2.98196	-2.98196	-2.98196	-2.98196	-2.98196	-2.98196
ENSG00000238142	16888538	16889649	1	RP11-108M9.4		lincRNA	508	22	67	56	14	0	0	0	0	0	0	0	0	0	1.20871	1.26547	1.41851	0.530907	-5.77781	-5.77781	-5.77781	-5.77781	-5.77781	-5.77781	-5.77781	-5.77781	-5.77781	2.18581	2.24257	2.39561	1.50801	-4.80072	-4.80072	-4.80072	-4.80072	-4.80072	-4.80072	-4.80072	-4.80072	-4.80072
ENSG00000235241	16889095	16889602	1	RP11-108M9.5		processed_pseudogene	508	16	48	39	12	0	0	0	0	0	0	0	0	0	0.753537	0.788664	0.900843	0.311545	-5.77781	-5.77781	-5.77781	-5.77781	-5.77781	-5.77781	-5.77781	-5.77781	-5.77781	1.73064	1.76576	1.87794	1.28864	-4.80072	-4.80072	-4.80072	-4.80072	-4.80072	-4.80072	-4.80072	-4.80072	-4.80072
ENSG00000207005	16895980	16896143	1	RNU1-2	RNA, U1 small nuclear 2 [Source:HGNC Symbol;Acc:HGNC:10123]	snRNA	164	97	61	36	58	67	37	71	9	179	44	71	42	123	3.34037	1.13119	0.786539	2.56766	2.63259	0.584044	2.47425	-0.0165357	4.05324	2.16934	2.65216	2.18387	3.11315	5.9486	3.73942	3.39477	5.17589	5.24083	3.19228	5.08249	2.5917	6.66148	4.77758	5.2604	4.7921	5.72138
ENSG00000272426	16904339	16904776	1	RP11-108M9.6		lincRNA	438	20	18	4	6	2	7	4	9	28	7	15	21	24	1.07234	-0.601224	-2.26631	-0.667421	-2.30188	-1.74477	-1.59833	-0.0165357	1.3853	-0.45216	0.424839	1.18965	0.768076	2.26334	0.589773	-1.07532	0.523576	-1.11088	-0.553773	-0.407333	1.17446	2.5763	0.738838	1.61584	2.38064	1.95907
ENSG00000117122	16974502	16980835	1	MFAP2	microfibrillar-associated protein 2 [Source:HGNC Symbol;Acc:HGNC:7033]	protein_coding	2915	1	2	2	2	1	0	0	0	0	0	0	0	0	-3.02965	-3.48285	-3.14505	-2.17119	-3.17772	-5.77781	-5.77781	-5.77781	-5.77781	-5.77781	-5.77781	-5.77781	-5.77781	-4.57314	-5.02635	-4.68855	-3.71468	-4.72121	-7.32131	-7.32131	-7.32131	-7.32131	-7.32131	-7.32131	-7.32131	-7.32131
ENSG00000226526	16978926	17005091	1	RP1-37C10.3		antisense	636	2	38	44	5	3	9	0	3	0	3	2	4	2	-2.14122	0.45563	1.07327	-0.922127	-1.7608	-1.40192	-5.77781	-1.54926	-5.77781	-1.62737	-2.36004	-1.15449	-2.65632	-1.48832	1.10853	1.72617	-0.269225	-1.1079	-0.749017	-5.12491	-0.896357	-5.12491	-0.974465	-1.70714	-0.501589	-2.00341
ENSG00000159363	16985958	17011928	1	ATP13A2	ATPase type 13A2 [Source:HGNC Symbol;Acc:HGNC:30213]	protein_coding	5253	43	340	443	69	71	115	54	51	50	40	54	27	135	2.16997	3.59996	4.3937	2.8175	2.71601	2.20813	2.08088	2.46389	2.21736	2.03243	2.25862	1.54965	3.24718	-0.223167	1.20682	2.00056	0.424355	0.32287	-0.185008	-0.312258	0.0707504	-0.175777	-0.360716	-0.134522	-0.84349	0.854036
ENSG00000117118	17018722	17054170	1	SDHB	succinate dehydrogenase complex, subunit B, iron sulfur (Ip) [Source:HGNC Symbol;Acc:HGNC:10681]	protein_coding	2462	447	1234	776	426	505	1773	608	661	932	906	583	525	1418	5.54255	5.45812	5.20192	5.44055	5.54296	6.14929	5.56825	6.15557	6.43233	6.52771	5.68609	5.82239	6.6375	4.24272	4.15829	3.90208	4.14072	4.24313	4.84946	4.26842	4.85574	5.1325	5.22788	4.38626	4.52256	5.33766
ENSG00000117115	17066761	17119435	1	PADI2	peptidyl arginine deiminase, type II [Source:HGNC Symbol;Acc:HGNC:18341]	protein_coding	5984	0	2	1	1	3	3	1	8	0	4	1	1	2	-5.77781	-3.48285	-3.92939	-3.05736	-1.7608	-2.8542	-3.3773	-0.18314	-5.77781	-1.23278	-3.23099	-2.98878	-2.65632	-8.35892	-6.06396	-6.5105	-5.63847	-4.34191	-5.43531	-5.95841	-2.76425	-8.35892	-3.81389	-5.8121	-5.56989	-5.23743
ENSG00000281330	17158197	17158284	1	Y_RNA	Y RNA [Source:RFAM;Acc:RF00019]	misc_RNA	88	0	0	0	0	0	0	0	0	0	0	0	0	0	-5.77781	-5.77781	-5.77781	-5.77781	-5.77781	-5.77781	-5.77781	-5.77781	-5.77781	-5.77781	-5.77781	-5.77781	-5.77781	-2.27146	-2.27146	-2.27146	-2.27146	-2.27146	-2.27146	-2.27146	-2.27146	-2.27146	-2.27146	-2.27146	-2.27146	-2.27146
ENSG00000204362	17189783	17197617	1	RP11-380J14.1		lincRNA	4676	0	0	0	0	0	0	0	0	0	0	0	0	0	-5.77781	-5.77781	-5.77781	-5.77781	-5.77781	-5.77781	-5.77781	-5.77781	-5.77781	-5.77781	-5.77781	-5.77781	-5.77781	-8.00309	-8.00309	-8.00309	-8.00309	-8.00309	-8.00309	-8.00309	-8.00309	-8.00309	-8.00309	-8.00309	-8.00309	-8.00309
ENSG00000142623	17205126	17246005	1	PADI1	peptidyl arginine deiminase, type I [Source:HGNC Symbol;Acc:HGNC:18367]	protein_coding	4903	0	0	0	0	0	0	0	0	0	0	0	1	0	-5.77781	-5.77781	-5.77781	-5.77781	-5.77781	-5.77781	-5.77781	-5.77781	-5.77781	-5.77781	-5.77781	-2.98878	-5.77781	-8.07148	-8.07148	-8.07148	-8.07148	-8.07148	-8.07148	-8.07148	-8.07148	-8.07148	-8.07148	-8.07148	-5.28244	-8.07148
ENSG00000142619	17249098	17284233	1	PADI3	peptidyl arginine deiminase, type III [Source:HGNC Symbol;Acc:HGNC:18337]	protein_coding	3189	0	0	1	0	0	0	0	0	0	3	0	1	0	-5.77781	-5.77781	-3.92939	-5.77781	-5.77781	-5.77781	-5.77781	-5.77781	-5.77781	-1.62737	-5.77781	-2.98878	-5.77781	-7.45092	-7.45092	-5.60249	-7.45092	-7.45092	-7.45092	-7.45092	-7.45092	-7.45092	-3.30047	-7.45092	-4.66188	-7.45092
ENSG00000266634	17277889	17277975	1	MIR3972	microRNA 3972 [Source:HGNC Symbol;Acc:HGNC:41876]	miRNA	87	0	0	0	0	0	0	0	0	0	0	0	0	0	-5.77781	-5.77781	-5.77781	-5.77781	-5.77781	-5.77781	-5.77781	-5.77781	-5.77781	-5.77781	-5.77781	-5.77781	-5.77781	-2.25497	-2.25497	-2.25497	-2.25497	-2.25497	-2.25497	-2.25497	-2.25497	-2.25497	-2.25497	-2.25497	-2.25497	-2.25497
ENSG00000159339	17308195	17364004	1	PADI4	peptidyl arginine deiminase, type IV [Source:HGNC Symbol;Acc:HGNC:18368]	protein_coding	2971	2	7	12	2	1	0	0	0	9	20	0	0	0	-2.14122	-1.90243	-0.768253	-2.17119	-3.17772	-5.77781	-5.77781	-5.77781	-0.231035	1.03884	-5.77781	-5.77781	-5.77781	-3.71217	-3.47338	-2.3392	-3.74213	-4.74867	-7.34876	-7.34876	-7.34876	-1.80198	-0.53211	-7.34876	-7.34876	-7.34876
ENSG00000280226	17329012	17331796	1	AC004824.2	Uncharacterized protein [Source:UniProtKB/TrEMBL;Acc:A0A096LPF6]	protein_coding	189	0	0	0	0	0	0	0	0	0	0	0	0	0	-5.77781	-5.77781	-5.77781	-5.77781	-5.77781	-5.77781	-5.77781	-5.77781	-5.77781	-5.77781	-5.77781	-5.77781	-5.77781	-3.37427	-3.37427	-3.37427	-3.37427	-3.37427	-3.37427	-3.37427	-3.37427	-3.37427	-3.37427	-3.37427	-3.37427	-3.37427
ENSG00000276747	17372196	17401699	1	PADI6	peptidyl arginine deiminase, type VI [Source:HGNC Symbol;Acc:HGNC:20449]	protein_coding	2396	0	4	3	1	0	0	0	0	0	1	0	0	1	-5.77781	-2.63788	-2.63979	-3.05736	-5.77781	-5.77781	-5.77781	-5.77781	-5.77781	-3.05837	-5.77781	-5.77781	-3.4994	-7.03844	-3.89851	-3.90041	-4.31799	-7.03844	-7.03844	-7.03844	-7.03844	-7.03844	-4.31899	-7.03844	-7.03844	-4.76002
ENSG00000227751	17406760	17407382	1	RP1-20B21.4		antisense	311	60	592	578	123	307	600	148	142	277	139	139	198	306	2.64894	4.3991	4.77717	3.64985	4.82528	4.58685	3.5315	3.93816	4.68261	3.82485	3.61931	4.41634	4.4262	4.33396	6.08411	6.46219	5.33486	6.51029	6.27187	5.21651	5.62317	6.36762	5.50987	5.30432	6.10136	6.11121
ENSG00000179051	17406760	17439724	1	RCC2	regulator of chromosome condensation 2 [Source:HGNC Symbol;Acc:HGNC:30297]	protein_coding	4126	535	4734	4538	1226	2460	5167	1584	1304	2506	1447	1014	1641	2817	5.80172	7.3974	7.74925	6.96519	7.82682	7.69218	6.94934	7.13561	7.85913	7.20308	6.48436	7.46626	7.62767	3.75698	5.35266	5.70451	4.92045	5.78207	5.64744	4.90459	5.09086	5.81438	5.15834	4.43962	5.42152	5.58292
ENSG00000266727	17413631	17413694	1	AC004824.1		miRNA	64	6	50	61	8	11	30	6	6	9	13	4	9	11	-0.635737	0.846949	1.54109	-0.262862	0.0473619	0.285568	-1.04016	-0.58826	-0.231035	0.424225	-1.42917	-0.0174573	-0.339321	3.33005	4.81273	5.50687	3.70292	4.01315	4.25135	2.92563	3.37752	3.73475	4.39001	2.53662	3.94833	3.62646
ENSG00000074964	17539835	17697874	1	ARHGEF10L	Rho guanine nucleotide exchange factor (GEF) 10-like [Source:HGNC Symbol;Acc:HGNC:25540]	protein_coding	7817	3	1	0	0	7	1	0	1	5	11	0	0	0	-1.59545	-4.21529	-5.77781	-5.77781	-0.590247	-4.10163	-5.77781	-2.98798	-1.05455	0.186776	-5.77781	-5.77781	-5.77781	-4.56206	-7.1819	-8.74443	-8.74443	-3.55686	-7.06825	-8.74443	-5.95459	-4.02117	-2.77984	-8.74443	-8.74443	-8.74443
ENSG00000236648	17717687	17749978	1	RP11-473A10.2		lincRNA	610	0	0	0	0	0	0	0	0	0	0	0	0	0	-5.77781	-5.77781	-5.77781	-5.77781	-5.77781	-5.77781	-5.77781	-5.77781	-5.77781	-5.77781	-5.77781	-5.77781	-5.77781	-5.0647	-5.0647	-5.0647	-5.0647	-5.0647	-5.0647	-5.0647	-5.0647	-5.0647	-5.0647	-5.0647	-5.0647	-5.0647
ENSG00000278471	17747169	17747222	1	AL136529.1		miRNA	54	0	0	0	0	0	0	0	0	0	0	0	0	0	-5.77781	-5.77781	-5.77781	-5.77781	-5.77781	-5.77781	-5.77781	-5.77781	-5.77781	-5.77781	-5.77781	-5.77781	-5.77781	-1.56692	-1.56692	-1.56692	-1.56692	-1.56692	-1.56692	-1.56692	-1.56692	-1.56692	-1.56692	-1.56692	-1.56692	-1.56692
ENSG00000117148	17755313	17827063	1	ACTL8	actin-like 8 [Source:HGNC Symbol;Acc:HGNC:24018]	protein_coding	1864	0	0	0	0	0	1	0	0	0	23	0	0	6	-5.77781	-5.77781	-5.77781	-5.77781	-5.77781	-4.10163	-5.77781	-5.77781	-5.77781	1.2388	-5.77781	-5.77781	-1.18633	-6.67622	-6.67622	-6.67622	-6.67622	-6.67622	-5.00003	-6.67622	-6.67622	-6.67622	0.3404	-6.67622	-6.67622	-2.08473
ENSG00000261781	18065657	18074412	1	RP11-174G17.2		lincRNA	2471	0	0	0	0	0	0	0	0	0	0	0	0	0	-5.77781	-5.77781	-5.77781	-5.77781	-5.77781	-5.77781	-5.77781	-5.77781	-5.77781	-5.77781	-5.77781	-5.77781	-5.77781	-7.08291	-7.08291	-7.08291	-7.08291	-7.08291	-7.08291	-7.08291	-7.08291	-7.08291	-7.08291	-7.08291	-7.08291	-7.08291
ENSG00000117154	18107746	18378483	1	IGSF21	immunoglobin superfamily, member 21 [Source:HGNC Symbol;Acc:HGNC:28246]	protein_coding	3085	0	0	0	0	0	0	0	0	0	0	0	0	0	-5.77781	-5.77781	-5.77781	-5.77781	-5.77781	-5.77781	-5.77781	-5.77781	-5.77781	-5.77781	-5.77781	-5.77781	-5.77781	-7.40309	-7.40309	-7.40309	-7.40309	-7.40309	-7.40309	-7.40309	-7.40309	-7.40309	-7.40309	-7.40309	-7.40309	-7.40309
ENSG00000280222	18109389	18115861	1	RP11-174G17.3		TEC	6473	0	0	0	0	0	0	0	0	0	0	0	0	0	-5.77781	-5.77781	-5.77781	-5.77781	-5.77781	-5.77781	-5.77781	-5.77781	-5.77781	-5.77781	-5.77781	-5.77781	-5.77781	-8.47225	-8.47225	-8.47225	-8.47225	-8.47225	-8.47225	-8.47225	-8.47225	-8.47225	-8.47225	-8.47225	-8.47225	-8.47225
ENSG00000230035	18166929	18179346	1	RP11-174G17		antisense	430	0	0	0	0	0	0	0	0	0	0	0	0	0	-5.77781	-5.77781	-5.77781	-5.77781	-5.77781	-5.77781	-5.77781	-5.77781	-5.77781	-5.77781	-5.77781	-5.77781	-5.77781	-4.56022	-4.56022	-4.56022	-4.56022	-4.56022	-4.56022	-4.56022	-4.56022	-4.56022	-4.56022	-4.56022	-4.56022	-4.56022
ENSG00000225387	18385829	18388514	1	RP11-422P22.1		lincRNA	491	0	0	0	0	0	0	0	0	0	0	0	0	0	-5.77781	-5.77781	-5.77781	-5.77781	-5.77781	-5.77781	-5.77781	-5.77781	-5.77781	-5.77781	-5.77781	-5.77781	-5.77781	-4.75161	-4.75161	-4.75161	-4.75161	-4.75161	-4.75161	-4.75161	-4.75161	-4.75161	-4.75161	-4.75161	-4.75161	-4.75161
ENSG00000179023	18480982	18486126	1	KLHDC7A	kelch domain containing 7A [Source:HGNC Symbol;Acc:HGNC:26791]	protein_coding	5145	0	0	1	0	0	0	0	0	0	2	0	0	0	-5.77781	-5.77781	-3.92939	-5.77781	-5.77781	-5.77781	-5.77781	-5.77781	-5.77781	-2.17227	-5.77781	-5.77781	-5.77781	-8.14099	-8.14099	-6.29256	-8.14099	-8.14099	-8.14099	-8.14099	-8.14099	-8.14099	-4.53544	-8.14099	-8.14099	-8.14099
ENSG00000235282	18513118	18513383	1	DYNLL1P3	dynein, light chain, LC8-type 1 pseudogene 3 [Source:HGNC Symbol;Acc:HGNC:49654]	processed_pseudogene	266	0	0	0	0	0	0	0	0	0	0	0	0	0	-5.77781	-5.77781	-5.77781	-5.77781	-5.77781	-5.77781	-5.77781	-5.77781	-5.77781	-5.77781	-5.77781	-5.77781	-5.77781	-3.86731	-3.86731	-3.86731	-3.86731	-3.86731	-3.86731	-3.86731	-3.86731	-3.86731	-3.86731	-3.86731	-3.86731	-3.86731
ENSG00000225478	18595414	18595636	1	RP1-8B22.2		processed_pseudogene	223	0	0	0	0	0	0	0	0	0	0	0	0	0	-5.77781	-5.77781	-5.77781	-5.77781	-5.77781	-5.77781	-5.77781	-5.77781	-5.77781	-5.77781	-5.77781	-5.77781	-5.77781	-3.61293	-3.61293	-3.61293	-3.61293	-3.61293	-3.61293	-3.61293	-3.61293	-3.61293	-3.61293	-3.61293	-3.61293	-3.61293
ENSG00000009709	18631006	18748866	1	PAX7	paired box 7 [Source:HGNC Symbol;Acc:HGNC:8621]	protein_coding	6313	0	0	0	0	0	0	0	0	0	0	0	0	0	-5.77781	-5.77781	-5.77781	-5.77781	-5.77781	-5.77781	-5.77781	-5.77781	-5.77781	-5.77781	-5.77781	-5.77781	-5.77781	-8.43614	-8.43614	-8.43614	-8.43614	-8.43614	-8.43614	-8.43614	-8.43614	-8.43614	-8.43614	-8.43614	-8.43614	-8.43614
ENSG00000179002	18839599	18859682	1	TAS1R2	taste receptor, type 1, member 2 [Source:HGNC Symbol;Acc:HGNC:14905]	protein_coding	2542	0	0	0	0	0	2	0	0	0	0	0	0	0	-5.77781	-5.77781	-5.77781	-5.77781	-5.77781	-3.34709	-5.77781	-5.77781	-5.77781	-5.77781	-5.77781	-5.77781	-5.77781	-7.12378	-7.12378	-7.12378	-7.12378	-7.12378	-4.69306	-7.12378	-7.12378	-7.12378	-7.12378	-7.12378	-7.12378	-7.12378
ENSG00000255275	18849273	18921121	1	RP13-279N23.2	Uncharacterized protein [Source:UniProtKB/TrEMBL;Acc:H3BQV1]	protein_coding	4369	254	584	330	173	32	580	156	152	263	238	196	163	724	4.72753	4.37949	3.96929	4.14136	1.57113	4.53798	3.60733	4.03622	4.60784	4.59996	4.11446	4.13598	5.66795	2.60023	2.25218	1.84199	2.01405	-0.556169	2.41068	1.48003	1.90892	2.48054	2.47265	1.98715	2.00868	3.54065
ENSG00000159423	18871430	18902781	1	ALDH4A1	aldehyde dehydrogenase 4 family, member A1 [Source:HGNC Symbol;Acc:HGNC:406]	protein_coding	3689	4	66	63	18	24	69	77	24	35	62	64	44	82	-1.20042	1.24394	1.58735	0.889427	1.15904	1.47496	2.59093	1.38178	1.70521	2.66241	2.50287	2.25072	2.5297	-3.08364	-0.639291	-0.295884	-0.993802	-0.724187	-0.408273	0.707696	-0.501449	-0.178017	0.779181	0.619644	0.367491	0.646473
ENSG00000265606	18883202	18883275	1	MIR4695	microRNA 4695 [Source:HGNC Symbol;Acc:HGNC:41573]	miRNA	74	0	0	0	0	0	0	0	0	0	0	0	0	0	-5.77781	-5.77781	-5.77781	-5.77781	-5.77781	-5.77781	-5.77781	-5.77781	-5.77781	-5.77781	-5.77781	-5.77781	-5.77781	-2.02148	-2.02148	-2.02148	-2.02148	-2.02148	-2.02148	-2.02148	-2.02148	-2.02148	-2.02148	-2.02148	-2.02148	-2.02148
ENSG00000221662	18897071	18897148	1	MIR1290	microRNA 1290 [Source:HGNC Symbol;Acc:HGNC:35283]	miRNA	78	0	0	0	0	0	3	0	0	0	0	1	0	0	-5.77781	-5.77781	-5.77781	-5.77781	-5.77781	-2.8542	-5.77781	-5.77781	-5.77781	-5.77781	-3.23099	-5.77781	-5.77781	-2.09743	-2.09743	-2.09743	-2.09743	-2.09743	0.826181	-2.09743	-2.09743	-2.09743	-2.09743	0.449393	-2.09743	-2.09743
ENSG00000169991	18904281	18956686	1	IFFO2	intermediate filament family orphan 2 [Source:HGNC Symbol;Acc:HGNC:27006]	protein_coding	6188	579	1361	976	404	57	1090	267	319	568	433	379	396	1572	5.91571	5.59939	5.53259	5.36409	2.40014	5.44766	4.38173	5.10487	5.71809	5.46287	5.06507	5.41573	6.78621	3.28624	2.96992	2.90312	2.73461	-0.229336	2.81818	1.75225	2.4754	3.08862	2.8334	2.43559	2.78625	4.15674
ENSG00000272084	19072110	19075511	1	RP5-1126H10.2		3prime_overlapping_ncrna	3402	14	72	98	30	20	75	47	12	33	23	32	20	19	0.563118	1.36854	2.22165	1.6207	0.898362	1.59449	1.88151	0.391837	1.62081	1.2388	1.50751	1.11983	0.435099	-1.20327	-0.397839	0.455264	-0.145679	-0.868021	-0.171889	0.115128	-1.37455	-0.145571	-0.527581	-0.258878	-0.646551	-1.33128
ENSG00000127481	19074506	19210276	1	UBR4	ubiquitin protein ligase E3 component n-recognin 4 [Source:HGNC Symbol;Acc:HGNC:30313]	protein_coding	24675	2114	5553	5061	2855	1420	9522	2770	1480	2359	1837	2559	1560	2223	7.78373	7.62758	7.9066	8.1846	7.03413	8.57406	7.75556	7.31824	7.77192	7.54733	7.81971	7.39324	7.28605	3.15876	3.00261	3.28163	3.55962	2.40915	3.94908	3.13058	2.69326	3.14694	2.92235	3.19473	2.76826	2.66107
ENSG00000230424	19210501	19240704	1	RP1-43E13.2		antisense	507	23	52	58	11	18	82	26	14	23	15	33	18	27	1.27234	0.90297	1.4688	0.187939	0.747925	1.72248	1.03311	0.611363	1.10369	0.628061	1.55162	0.969173	0.936284	2.25229	1.88291	2.44874	1.16788	1.72787	2.70243	2.01306	1.59131	2.08364	1.608	2.53156	1.94912	1.91623
ENSG00000127463	19215664	19251552	1	EMC1	ER membrane protein complex subunit 1 [Source:HGNC Symbol;Acc:HGNC:28957]	protein_coding	10650	480	2103	1725	663	719	2301	641	395	655	476	717	336	646	5.64527	6.22698	6.35399	6.07849	6.0525	6.52527	5.64447	5.41302	5.92363	5.59942	5.98447	5.1788	5.50356	2.23249	2.8142	2.94121	2.66571	2.63972	3.11249	2.23169	2.00024	2.51085	2.18663	2.57169	1.76602	2.09078
ENSG00000053372	19251539	19260128	1	MRTO4	MRT4 homolog, ribosome maturation factor [Source:HGNC Symbol;Acc:HGNC:18477]	protein_coding	2822	62	1361	1082	331	500	719	184	77	301	149	120	121	558	2.69611	5.59939	5.68129	5.0767	5.52861	4.8477	3.84516	3.05664	4.80241	3.92496	3.4076	3.70663	5.29238	1.1994	4.10267	4.18457	3.57999	4.03189	3.35098	2.34844	1.55992	3.30569	2.42824	1.91088	2.20991	3.79566
ENSG00000211454	19265982	19274194	1	AKR7L	aldo-keto reductase family 7-like (gene/pseudogene) [Source:HGNC Symbol;Acc:HGNC:24056]	polymorphic_pseudogene	2768	1	17	2	2	8	42	2	8	4	4	2	3	4	-3.02965	-0.681342	-3.14505	-2.17119	-0.402559	0.764818	-2.52083	-0.18314	-1.36289	-1.23278	-2.36004	-1.55015	-1.74168	-4.49849	-2.15019	-4.61389	-3.64003	-1.8714	-0.704026	-3.98967	-1.65198	-2.83173	-2.70163	-3.82888	-3.01899	-3.21052
ENSG00000162482	19282558	19289250	1	AKR7A3	aldo-keto reductase family 7, member A3 (aflatoxin aldehyde reductase) [Source:HGNC Symbol;Acc:HGNC:390]	protein_coding	1710	8	7	0	2	9	7	1	2	2	3	5	2	10	-0.23095	-1.90243	-5.77781	-2.17119	-0.236501	-1.74477	-3.3773	-2.09625	-2.29679	-1.62737	-1.12147	-2.09711	-0.473502	-1.00495	-2.67643	-6.55181	-2.94518	-1.0105	-2.51877	-4.1513	-2.87024	-3.07079	-2.40136	-1.89547	-2.87111	-1.2475
ENSG00000270728	19297080	19297903	1	RP4-657E11.10		processed_pseudogene	525	2	37	21	4	7	33	7	10	7	5	7	8	6	-2.14122	0.417673	0.0197789	-1.23165	-0.590247	0.421109	-0.825509	0.132805	-0.584814	-0.923268	-0.652482	-0.184059	-1.18633	-1.21161	1.34728	0.94939	-0.302041	0.339364	1.35072	0.104102	1.06242	0.344796	0.00634269	0.277129	0.745551	-0.25672
ENSG00000053371	19303965	19312146	1	AKR7A2	aldo-keto reductase family 7, member A2 [Source:HGNC Symbol;Acc:HGNC:389]	protein_coding	1781	67	400	356	115	247	394	175	154	273	272	210	151	400	2.8077	3.8341	4.07858	3.55297	4.51178	3.98066	3.7729	4.05506	4.66164	4.79247	4.21389	4.02577	4.81238	1.97502	3.00141	3.24589	2.72028	3.67909	3.14797	2.94022	3.22237	3.82895	3.95978	3.3812	3.19309	3.97969
ENSG00000200403	19305076	19305182	1	RNU6-1099P	RNA, U6 small nuclear 1099, pseudogene [Source:HGNC Symbol;Acc:HGNC:48062]	snRNA	107	3	6	6	8	6	21	2	0	4	4	2	3	2	-1.59545	-2.10853	-1.72415	-0.262862	-0.806056	-0.219789	-2.52083	-5.77781	-1.36289	-1.23278	-2.36004	-1.55015	-2.65632	1.62887	1.11578	1.50017	2.96146	2.41826	3.00453	0.703488	-2.5535	1.86143	1.99153	0.86428	1.67417	0.568001
ENSG00000040487	19312326	19329300	1	PQLC2	PQ loop repeat containing 2 [Source:HGNC Symbol;Acc:HGNC:26001]	protein_coding	2686	43	111	139	31	33	106	30	67	51	33	38	19	84	2.16997	1.98945	2.72421	1.66773	1.61526	2.09105	1.23785	2.85642	2.24582	1.75625	1.75397	1.04647	2.56436	0.744515	0.563993	1.29875	0.242274	0.189801	0.665588	-0.187608	1.43096	0.820363	0.330795	0.328512	-0.378991	1.1389
ENSG00000077549	19338776	19485539	1	CAPZB	capping protein (actin filament) muscle Z-line, beta [Source:HGNC Symbol;Acc:HGNC:1491]	protein_coding	3238	413	1533	1089	655	749	2085	918	1056	1028	814	1306	557	1420	5.42846	5.77102	5.69059	6.06098	6.11146	6.38309	6.16249	6.83132	6.57374	6.37326	6.84939	5.90773	6.63953	3.73336	4.07592	3.99548	4.36588	4.41636	4.68799	4.46738	5.13621	4.87864	4.67815	5.15429	4.21262	4.94443
ENSG00000240490	19424384	19424671	1	RN7SL277P	RNA, 7SL, cytoplasmic 277, pseudogene [Source:HGNC Symbol;Acc:HGNC:46293]	misc_RNA	288	1	19	8	3	1	7	0	3	3	1	1	3	2	-3.02965	-0.525322	-1.33099	-1.62625	-3.17772	-1.74477	-5.77781	-1.54926	-1.75556	-3.05837	-3.23099	-1.55015	-2.65632	-1.23379	1.27054	0.464865	0.169608	-1.38186	0.0510887	-3.98196	0.246601	0.0403022	-1.26251	-1.43513	0.245712	-0.860457
ENSG00000201609	19510593	19510733	1	RNU4-28P	RNA, U4 small nuclear 28, pseudogene [Source:HGNC Symbol;Acc:HGNC:46964]	snRNA	141	0	0	0	0	1	0	0	0	0	0	0	0	0	-5.77781	-5.77781	-5.77781	-5.77781	-3.17772	-5.77781	-5.77781	-5.77781	-5.77781	-5.77781	-5.77781	-5.77781	-5.77781	-2.95158	-2.95158	-2.95158	-2.95158	-0.351484	-2.95158	-2.95158	-2.95158	-2.95158	-2.95158	-2.95158	-2.95158	-2.95158
ENSG00000235185	19591802	19596832	1	RP5-1056L3.1		antisense	207	0	0	0	0	0	0	0	0	0	0	0	0	1	-5.77781	-5.77781	-5.77781	-5.77781	-5.77781	-5.77781	-5.77781	-5.77781	-5.77781	-5.77781	-5.77781	-5.77781	-3.4994	-3.50552	-3.50552	-3.50552	-3.50552	-3.50552	-3.50552	-3.50552	-3.50552	-3.50552	-3.50552	-3.50552	-3.50552	-1.2271
ENSG00000173436	19596977	19629821	1	MINOS1	mitochondrial inner membrane organizing system 1 [Source:HGNC Symbol;Acc:HGNC:32068]	protein_coding	5227	135	260	157	133	143	724	240	156	98	199	310	147	460	3.81654	3.2136	2.89944	3.76246	3.72412	4.85769	4.22806	4.07366	3.18545	4.34198	4.77531	3.98709	5.01389	1.43055	0.827621	0.513454	1.37648	1.33814	2.47171	1.84208	1.68767	0.799463	1.95599	2.38933	1.6011	2.62791
ENSG00000270136	19596979	19658056	1	MINOS1-NBL1	MINOS1-NBL1 readthrough [Source:HGNC Symbol;Acc:HGNC:48338]	protein_coding	2493	20	313	427	77	155	138	49	44	30	45	84	65	199	1.07234	3.48078	4.34068	2.97537	3.84022	2.47022	1.94134	2.25166	1.48416	2.20164	2.89409	2.81187	3.8061	-0.245541	2.16289	3.0228	1.65749	2.52234	1.15234	0.623458	0.933773	0.166281	0.883753	1.5762	1.49399	2.48821
ENSG00000226396	19608114	19608568	1	RP5-1056L3.3		processed_pseudogene	455	6	19	23	13	6	18	15	6	5	9	13	21	8	-0.635737	-0.525322	0.148766	0.425391	-0.806056	-0.437087	0.248957	-0.58826	-1.05455	-0.097606	0.221399	1.18965	-0.786331	0.500324	0.610739	1.28483	1.56145	0.330005	0.698975	1.38502	0.547802	0.0815104	1.03846	1.35746	2.32571	0.34973
ENSG00000158747	19640554	19658456	1	NBL1	neuroblastoma 1, DAN family BMP antagonist [Source:HGNC Symbol;Acc:HGNC:7650]	protein_coding	3465	9	271	407	69	147	6	0	0	4	1	0	25	76	-0.0644581	3.27327	4.27154	2.8175	3.76387	-1.95255	-5.77781	-5.77781	-1.36289	-3.05837	-5.77781	1.43934	2.42044	-1.85731	1.48042	2.47868	1.02464	1.97101	-3.7454	-7.57067	-7.57067	-3.15574	-4.85122	-7.57067	-0.353517	0.627582
ENSG00000158748	19665287	19679562	1	HTR6	5-hydroxytryptamine (serotonin) receptor 6, G protein-coupled [Source:HGNC Symbol;Acc:HGNC:5301]	protein_coding	1984	0	2	0	0	1	9	0	1	1	0	2	0	1	-5.77781	-3.48285	-5.77781	-5.77781	-3.17772	-1.40192	-5.77781	-2.98798	-3.17305	-5.77781	-2.36004	-5.77781	-3.4994	-6.76623	-4.47126	-6.76623	-6.76623	-4.16613	-2.39033	-6.76623	-3.97639	-4.16146	-6.76623	-3.34845	-6.76623	-4.48781
ENSG00000162542	19682213	19799945	1	TMCO4	transmembrane and coiled-coil domains 4 [Source:HGNC Symbol;Acc:HGNC:27393]	protein_coding	4054	111	328	307	110	22	392	259	145	197	180	258	167	415	3.53454	3.5482	3.86519	3.48894	1.03458	3.97333	4.33788	3.96828	4.19133	4.19734	4.51061	4.17092	4.86546	1.5152	1.52885	1.84584	1.46959	-0.984764	1.95398	2.31853	1.94894	2.17199	2.178	2.49126	2.15157	2.84611
ENSG00000178828	19814029	19815278	1	RNF186	ring finger protein 186 [Source:HGNC Symbol;Acc:HGNC:25978]	protein_coding	1250	0	0	0	0	0	0	0	0	0	0	0	0	0	-5.77781	-5.77781	-5.77781	-5.77781	-5.77781	-5.77781	-5.77781	-5.77781	-5.77781	-5.77781	-5.77781	-5.77781	-5.77781	-6.09974	-6.09974	-6.09974	-6.09974	-6.09974	-6.09974	-6.09974	-6.09974	-6.09974	-6.09974	-6.09974	-6.09974	-6.09974
ENSG00000235434	19814367	19819502	1	RP11-91K11.2		antisense	447	0	0	0	0	0	0	0	0	0	0	0	0	0	-5.77781	-5.77781	-5.77781	-5.77781	-5.77781	-5.77781	-5.77781	-5.77781	-5.77781	-5.77781	-5.77781	-5.77781	-5.77781	-4.61616	-4.61616	-4.61616	-4.61616	-4.61616	-4.61616	-4.61616	-4.61616	-4.61616	-4.61616	-4.61616	-4.61616	-4.61616
ENSG00000169914	19882513	19912945	1	OTUD3	OTU deubiquitinase 3 [Source:HGNC Symbol;Acc:HGNC:29038]	protein_coding	6767	468	809	644	381	349	1627	247	156	297	288	436	288	743	5.60876	4.84931	4.93307	5.27956	5.01016	6.02534	4.2695	4.07366	4.78312	4.87488	5.26709	4.95653	5.70531	2.85024	2.09079	2.17455	2.52105	2.25164	3.26683	1.51098	1.31514	2.0246	2.11636	2.50858	2.19801	2.9468
ENSG00000188784	19920009	19923617	1	PLA2G2E	phospholipase A2, group IIE [Source:HGNC Symbol;Acc:HGNC:13414]	protein_coding	785	0	3	0	0	0	0	0	0	1	0	0	0	0	-5.77781	-2.99937	-5.77781	-5.77781	-5.77781	-5.77781	-5.77781	-5.77781	-3.17305	-5.77781	-5.77781	-5.77781	-5.77781	-5.42858	-2.65014	-5.42858	-5.42858	-5.42858	-5.42858	-5.42858	-5.42858	-2.82382	-5.42858	-5.42858	-5.42858	-5.42858
ENSG00000242688	19970969	19971269	1	RN7SL304P	RNA, 7SL, cytoplasmic 304, pseudogene [Source:HGNC Symbol;Acc:HGNC:46320]	misc_RNA	301	0	0	0	0	0	0	0	0	0	0	0	0	0	-5.77781	-5.77781	-5.77781	-5.77781	-5.77781	-5.77781	-5.77781	-5.77781	-5.77781	-5.77781	-5.77781	-5.77781	-5.77781	-4.04565	-4.04565	-4.04565	-4.04565	-4.04565	-4.04565	-4.04565	-4.04565	-4.04565	-4.04565	-4.04565	-4.04565	-4.04565
ENSG00000188257	19975431	19980416	1	PLA2G2A	phospholipase A2, group IIA (platelets, synovial fluid) [Source:HGNC Symbol;Acc:HGNC:9031]	protein_coding	1685	0	0	0	0	0	0	0	0	0	0	0	0	4	-5.77781	-5.77781	-5.77781	-5.77781	-5.77781	-5.77781	-5.77781	-5.77781	-5.77781	-5.77781	-5.77781	-5.77781	-1.74168	-6.53056	-6.53056	-6.53056	-6.53056	-6.53056	-6.53056	-6.53056	-6.53056	-6.53056	-6.53056	-6.53056	-6.53056	-2.49443
ENSG00000127472	20028179	20091190	1	PLA2G5	phospholipase A2, group V [Source:HGNC Symbol;Acc:HGNC:9038]	protein_coding	2607	0	1	7	1	0	4	0	0	0	0	0	1	0	-5.77781	-4.21529	-1.51422	-3.05736	-5.77781	-2.4875	-5.77781	-5.77781	-5.77781	-5.77781	-5.77781	-2.98878	-5.77781	-7.16021	-5.59768	-2.89661	-4.43975	-7.16021	-3.86989	-7.16021	-7.16021	-7.16021	-7.16021	-7.16021	-4.37117	-7.16021
ENSG00000117215	20111939	20119566	1	PLA2G2D	phospholipase A2, group IID [Source:HGNC Symbol;Acc:HGNC:9033]	protein_coding	2681	0	0	0	0	0	0	0	0	0	2	0	0	111	-5.77781	-5.77781	-5.77781	-5.77781	-5.77781	-5.77781	-5.77781	-5.77781	-5.77781	-2.17227	-5.77781	-5.77781	2.96538	-7.20059	-7.20059	-7.20059	-7.20059	-7.20059	-7.20059	-7.20059	-7.20059	-7.20059	-3.59504	-7.20059	-7.20059	1.5426
ENSG00000158786	20139326	20150386	1	PLA2G2F	phospholipase A2, group IIF [Source:HGNC Symbol;Acc:HGNC:30040]	protein_coding	6440	0	2	4	0	0	1	1	0	1	8	0	0	93	-5.77781	-3.48285	-2.26631	-5.77781	-5.77781	-4.10163	-3.3773	-5.77781	-3.17305	-0.264018	-5.77781	-5.77781	2.71077	-8.46488	-6.16991	-4.95337	-8.46488	-8.46488	-6.78869	-6.06436	-8.46488	-5.86011	-2.95108	-8.46488	-8.46488	0.0237099
ENSG00000227066	20154338	20160568	1	RP3-340N1.2		lincRNA	2639	0	9	0	0	0	6	0	0	1	3	1	0	2	-5.77781	-1.56188	-5.77781	-5.77781	-5.77781	-1.95255	-5.77781	-5.77781	-3.17305	-1.62737	-3.23099	-5.77781	-2.65632	-7.17781	-2.96187	-7.17781	-7.17781	-7.17781	-3.35254	-7.17781	-7.17781	-4.57304	-3.02736	-4.63098	-7.17781	-4.05631
ENSG00000187980	20161253	20177424	1	PLA2G2C	phospholipase A2, group IIC [Source:HGNC Symbol;Acc:HGNC:9032]	protein_coding	3298	0	3	4	2	0	11	0	0	1	0	0	0	0	-5.77781	-2.99937	-2.26631	-2.17119	-5.77781	-1.1251	-5.77781	-5.77781	-3.17305	-5.77781	-5.77781	-5.77781	-5.77781	-7.49941	-4.72096	-3.9879	-3.89278	-7.49941	-2.84669	-7.49941	-7.49941	-4.89464	-7.49941	-7.49941	-7.49941	-7.49941
ENSG00000225986	20184242	20186486	1	UBXN10-AS1	UBXN10 antisense RNA 1 [Source:HGNC Symbol;Acc:HGNC:41141]	antisense	510	0	2	4	2	0	2	0	0	0	0	3	0	0	-5.77781	-3.48285	-2.26631	-2.17119	-5.77781	-3.34709	-5.77781	-5.77781	-5.77781	-5.77781	-1.82079	-5.77781	-5.77781	-4.80638	-2.51142	-1.29488	-1.19975	-4.80638	-2.37566	-4.80638	-4.80638	-4.80638	-4.80638	-0.849359	-4.80638	-4.80638
ENSG00000162543	20186085	20196048	1	UBXN10	UBX domain protein 10 [Source:HGNC Symbol;Acc:HGNC:26354]	protein_coding	5571	11	158	148	34	0	262	3	0	0	0	2	0	1	0.22004	2.49685	2.81448	1.80027	-5.77781	3.39287	-1.98707	-5.77781	-5.77781	-5.77781	-2.36004	-5.77781	-3.4994	-2.2579	0.0189096	0.336548	-0.677667	-8.25575	0.914934	-4.46501	-8.25575	-8.25575	-8.25575	-4.83797	-8.25575	-5.97733
ENSG00000228105	20243095	20244655	1	RP3-340N1.6		lincRNA	480	0	0	0	0	0	0	0	0	0	0	0	0	0	-5.77781	-5.77781	-5.77781	-5.77781	-5.77781	-5.77781	-5.77781	-5.77781	-5.77781	-5.77781	-5.77781	-5.77781	-5.77781	-4.71892	-4.71892	-4.71892	-4.71892	-4.71892	-4.71892	-4.71892	-4.71892	-4.71892	-4.71892	-4.71892	-4.71892	-4.71892
ENSG00000158816	20290919	20354894	1	VWA5B1	von Willebrand factor A domain containing 5B1 [Source:HGNC Symbol;Acc:HGNC:26538]	protein_coding	6377	0	0	0	0	0	0	0	0	0	0	0	0	0	-5.77781	-5.77781	-5.77781	-5.77781	-5.77781	-5.77781	-5.77781	-5.77781	-5.77781	-5.77781	-5.77781	-5.77781	-5.77781	-8.45069	-8.45069	-8.45069	-8.45069	-8.45069	-8.45069	-8.45069	-8.45069	-8.45069	-8.45069	-8.45069	-8.45069	-8.45069
ENSG00000226664	20294211	20323187	1	RP4-745E8.2		antisense	229	0	0	0	0	0	0	0	0	0	0	0	0	0	-5.77781	-5.77781	-5.77781	-5.77781	-5.77781	-5.77781	-5.77781	-5.77781	-5.77781	-5.77781	-5.77781	-5.77781	-5.77781	-3.65123	-3.65123	-3.65123	-3.65123	-3.65123	-3.65123	-3.65123	-3.65123	-3.65123	-3.65123	-3.65123	-3.65123	-3.65123
ENSG00000236963	20360579	20431234	1	LINC01141	long intergenic non-protein coding RNA 1141 [Source:HGNC Symbol;Acc:HGNC:49455]	lincRNA	3172	0	0	0	0	0	0	0	0	0	0	0	0	0	-5.77781	-5.77781	-5.77781	-5.77781	-5.77781	-5.77781	-5.77781	-5.77781	-5.77781	-5.77781	-5.77781	-5.77781	-5.77781	-7.44321	-7.44321	-7.44321	-7.44321	-7.44321	-7.44321	-7.44321	-7.44321	-7.44321	-7.44321	-7.44321	-7.44321	-7.44321
ENSG00000226487	20412304	20413253	1	RP4-749H3.2		lincRNA	376	0	0	0	0	0	0	0	0	0	0	0	0	0	-5.77781	-5.77781	-5.77781	-5.77781	-5.77781	-5.77781	-5.77781	-5.77781	-5.77781	-5.77781	-5.77781	-5.77781	-5.77781	-4.36662	-4.36662	-4.36662	-4.36662	-4.36662	-4.36662	-4.36662	-4.36662	-4.36662	-4.36662	-4.36662	-4.36662	-4.36662
ENSG00000162545	20482391	20486220	1	CAMK2N1	calcium/calmodulin-dependent protein kinase II inhibitor 1 [Source:HGNC Symbol;Acc:HGNC:24190]	protein_coding	2615	3	11	9	3	0	24	0	0	0	14	0	16	0	-1.59545	-1.28655	-1.16844	-1.62625	-5.77781	-0.0309768	-5.77781	-5.77781	-5.77781	0.52974	-5.77781	0.800926	-5.77781	-2.98226	-2.67336	-2.55525	-3.01306	-7.16463	-1.41779	-7.16463	-7.16463	-7.16463	-0.857071	-7.16463	-0.585885	-7.16463
ENSG00000090432	20499448	20508161	1	MUL1	mitochondrial E3 ubiquitin protein ligase 1 [Source:HGNC Symbol;Acc:HGNC:25762]	protein_coding	2438	109	519	291	142	104	334	129	113	175	170	159	68	243	3.50835	4.20941	3.78807	3.8568	3.26543	3.74261	3.33361	3.60903	4.02067	4.11496	3.81298	2.8768	4.09394	2.22265	2.92371	2.50237	2.5711	1.97974	2.45691	2.04791	2.32333	2.73498	2.82927	2.52728	1.5911	2.80824
ENSG00000215520	20525989	20526751	1	RPS4XP4	ribosomal protein S4X pseudogene 4 [Source:HGNC Symbol;Acc:HGNC:36545]	processed_pseudogene	763	0	0	0	0	0	0	0	0	0	0	0	0	0	-5.77781	-5.77781	-5.77781	-5.77781	-5.77781	-5.77781	-5.77781	-5.77781	-5.77781	-5.77781	-5.77781	-5.77781	-5.77781	-5.38757	-5.38757	-5.38757	-5.38757	-5.38757	-5.38757	-5.38757	-5.38757	-5.38757	-5.38757	-5.38757	-5.38757	-5.38757
ENSG00000183114	20552439	20555010	1	FAM43B	family with sequence similarity 43, member B [Source:HGNC Symbol;Acc:HGNC:31791]	protein_coding	2572	0	0	0	0	0	0	0	0	0	0	0	0	0	-5.77781	-5.77781	-5.77781	-5.77781	-5.77781	-5.77781	-5.77781	-5.77781	-5.77781	-5.77781	-5.77781	-5.77781	-5.77781	-7.14071	-7.14071	-7.14071	-7.14071	-7.14071	-7.14071	-7.14071	-7.14071	-7.14071	-7.14071	-7.14071	-7.14071	-7.14071
ENSG00000158825	20588948	20618908	1	CDA	cytidine deaminase [Source:HGNC Symbol;Acc:HGNC:1712]	protein_coding	963	0	0	0	0	0	0	0	1	0	0	1	0	0	-5.77781	-5.77781	-5.77781	-5.77781	-5.77781	-5.77781	-5.77781	-2.98798	-5.77781	-5.77781	-3.23099	-5.77781	-5.77781	-5.72342	-5.72342	-5.72342	-5.72342	-5.72342	-5.72342	-5.72342	-2.93358	-5.72342	-5.72342	-3.1766	-5.72342	-5.72342
ENSG00000158828	20633455	20651511	1	PINK1	PTEN induced putative kinase 1 [Source:HGNC Symbol;Acc:HGNC:14581]	protein_coding	4836	339	638	401	183	111	700	150	187	60	231	157	55	87	5.14374	4.50697	4.25013	4.22235	3.35924	4.80909	3.55083	4.33489	2.47946	4.55692	3.79474	2.57154	2.61483	2.86993	2.23315	1.97631	1.94853	1.08542	2.53528	1.27702	2.06108	0.205642	2.28311	1.52093	0.297729	0.341018
ENSG00000273695	20633679	20633788	1	MIR6084	microRNA 6084 [Source:HGNC Symbol;Acc:HGNC:50235]	miRNA	110	0	1	2	0	0	0	0	0	0	1	0	0	0	-5.77781	-4.21529	-3.14505	-5.77781	-5.77781	-5.77781	-5.77781	-5.77781	-5.77781	-3.05837	-5.77781	-5.77781	-5.77781	-2.59339	-1.03086	0.039374	-2.59339	-2.59339	-2.59339	-2.59339	-2.59339	-2.59339	0.126058	-2.59339	-2.59339	-2.59339
ENSG00000117242	20642657	20652193	1	PINK1-AS	PINK1 antisense RNA [Source:HGNC Symbol;Acc:HGNC:38872]	antisense	4443	448	1288	921	341	253	957	499	286	251	379	438	151	641	5.54577	5.51989	5.44895	5.11962	4.54638	5.26	5.28334	4.94742	4.54052	5.27079	5.27369	4.02577	5.49235	3.39424	3.36836	3.29741	2.96809	2.39484	3.10847	3.1318	2.79588	2.38898	3.11926	3.12216	1.87424	3.34082
ENSG00000244038	20651767	20661544	1	DDOST	dolichyl-diphosphooligosaccharide--protein glycosyltransferase subunit (non-catalytic) [Source:HGNC Symbol;Acc:HGNC:2728]	protein_coding	2721	577	2866	2602	744	914	2072	1614	879	1441	1163	1405	780	2637	5.91072	6.67348	6.94691	6.24474	6.39862	6.37407	6.9764	6.56669	7.06089	6.88791	6.95479	6.3934	7.53241	4.46658	5.22934	5.50277	4.80061	4.95448	4.92993	5.53226	5.12255	5.61676	5.44378	5.51066	4.94926	6.08828
ENSG00000117245	20664014	20718017	1	KIF17	kinesin family member 17 [Source:HGNC Symbol;Acc:HGNC:19167]	protein_coding	4470	0	4	3	0	0	0	6	3	0	1	2	1	3	-5.77781	-2.63788	-2.63979	-5.77781	-5.77781	-5.77781	-1.04016	-1.54926	-5.77781	-3.05837	-2.36004	-2.98878	-2.1277	-7.93809	-4.79816	-4.80006	-7.93809	-7.93809	-7.93809	-3.20043	-3.70953	-7.93809	-5.21864	-4.52031	-5.14905	-4.28797
ENSG00000235432	20692734	20694013	1	RP5-930J4.5		unprocessed_pseudogene	479	0	0	0	0	0	0	0	0	0	0	0	0	0	-5.77781	-5.77781	-5.77781	-5.77781	-5.77781	-5.77781	-5.77781	-5.77781	-5.77781	-5.77781	-5.77781	-5.77781	-5.77781	-4.71591	-4.71591	-4.71591	-4.71591	-4.71591	-4.71591	-4.71591	-4.71591	-4.71591	-4.71591	-4.71591	-4.71591	-4.71591
ENSG00000189410	20719732	20732837	1	SH2D5	SH2 domain containing 5 [Source:HGNC Symbol;Acc:HGNC:28819]	protein_coding	4423	0	0	0	2	1	0	0	0	0	0	0	1	2	-5.77781	-5.77781	-5.77781	-2.17119	-3.17772	-5.77781	-5.77781	-5.77781	-5.77781	-5.77781	-5.77781	-2.98878	-2.65632	-7.92284	-7.92284	-7.92284	-4.31621	-5.32274	-7.92284	-7.92284	-7.92284	-7.92284	-7.92284	-7.92284	-5.1338	-4.80134
ENSG00000233069	20732880	20733952	1	RP5-930J4.2		antisense	299	0	0	0	0	0	0	0	0	0	0	0	0	0	-5.77781	-5.77781	-5.77781	-5.77781	-5.77781	-5.77781	-5.77781	-5.77781	-5.77781	-5.77781	-5.77781	-5.77781	-5.77781	-4.03603	-4.03603	-4.03603	-4.03603	-4.03603	-4.03603	-4.03603	-4.03603	-4.03603	-4.03603	-4.03603	-4.03603	-4.03603
ENSG00000127483	20742661	20787323	1	HP1BP3	heterochromatin protein 1, binding protein 3 [Source:HGNC Symbol;Acc:HGNC:24973]	protein_coding	7442	2890	7546	5562	2371	3334	12800	3113	3742	5501	2141	3797	2310	4579	8.2348	8.06999	8.04278	7.91663	8.26538	9.00085	7.92397	8.65635	8.99337	7.76824	8.38895	7.95954	8.32849	5.33911	5.1743	5.14709	5.02094	5.36969	6.10516	5.02828	5.76066	6.09768	4.87255	5.49326	5.06385	5.4328
ENSG00000075151	20806292	21176888	1	EIF4G3	eukaryotic translation initiation factor 4 gamma, 3 [Source:HGNC Symbol;Acc:HGNC:3298]	protein_coding	8535	819	3790	2047	1113	689	5156	935	967	752	1029	1049	480	1414	6.41588	7.07658	6.60085	6.82571	5.99103	7.68911	6.18895	6.70432	6.12281	6.71133	6.53331	5.69315	6.63342	3.32249	3.98318	3.50746	3.73232	2.89764	4.59571	3.09556	3.61093	3.02942	3.61794	3.43992	2.59976	3.54003
ENSG00000251914	20841241	20841302	1	RNU7-200P	RNA, U7 small nuclear 200 pseudogene [Source:HGNC Symbol;Acc:HGNC:45734]	snRNA	62	1	0	0	0	0	1	1	1	0	1	0	1	0	-3.02965	-5.77781	-5.77781	-5.77781	-5.77781	-4.10163	-3.3773	-2.98798	-5.77781	-3.05837	-5.77781	-2.98878	-5.77781	0.98194	-1.76623	-1.76623	-1.76623	-1.76623	-0.0900431	0.634288	1.02361	-1.76623	0.953222	-1.76623	1.02281	-1.76623
ENSG00000221808	20988314	20988432	1	MIR1256	microRNA 1256 [Source:HGNC Symbol;Acc:HGNC:35321]	miRNA	119	0	0	0	0	0	0	0	0	0	0	0	0	0	-5.77781	-5.77781	-5.77781	-5.77781	-5.77781	-5.77781	-5.77781	-5.77781	-5.77781	-5.77781	-5.77781	-5.77781	-5.77781	-2.70685	-2.70685	-2.70685	-2.70685	-2.70685	-2.70685	-2.70685	-2.70685	-2.70685	-2.70685	-2.70685	-2.70685	-2.70685
ENSG00000233072	21003550	21003934	1	RPS15AP6	ribosomal protein S15a pseudogene 6 [Source:HGNC Symbol;Acc:HGNC:35657]	processed_pseudogene	385	3	6	5	5	2	10	2	2	0	2	0	3	3	-1.59545	-2.10853	-1.96991	-0.922127	-2.30188	-1.25688	-2.52083	-2.09625	-5.77781	-2.17227	-5.77781	-1.55015	-2.1277	-0.218379	-0.731464	-0.592841	0.454943	-0.92481	0.120189	-1.14376	-0.719177	-4.40075	-0.795201	-4.40075	-0.173078	-0.750627
ENSG00000236073	21073639	21073753	1	RP11-487E1.2		processed_pseudogene	115	3	11	5	8	2	42	3	2	3	4	0	4	6	-1.59545	-1.28655	-1.96991	-0.262862	-2.30188	0.764818	-1.98707	-2.09625	-1.75556	-1.23278	-5.77781	-1.15449	-1.18633	1.52485	1.83374	1.15038	2.85743	0.818415	3.88511	1.13323	1.02405	1.36474	1.88751	-2.65752	1.9658	1.93396
ENSG00000235112	21161475	21162081	1	HSPE1P27	heat shock 10kDa protein 1 pseudogene 27 [Source:HGNC Symbol;Acc:HGNC:49346]	processed_pseudogene	296	1	11	14	1	1	1	0	0	2	1	1	1	2	-3.02965	-1.28655	-0.552273	-3.05736	-3.17772	-4.10163	-5.77781	-5.77781	-2.29679	-3.05837	-3.23099	-2.98878	-2.65632	-1.27332	0.469777	1.20406	-1.30103	-1.42139	-2.3453	-4.02148	-4.02148	-0.540464	-1.30204	-1.47466	-1.23245	-0.899985
ENSG00000117298	21217247	21345504	1	ECE1	endothelin converting enzyme 1 [Source:HGNC Symbol;Acc:HGNC:3146]	protein_coding	7265	91	801	1268	313	251	626	187	202	306	137	243	95	324	3.24842	4.83498	5.91006	4.99608	4.53494	4.64801	3.86846	4.44611	4.82616	3.80397	4.42426	3.35818	4.5086	0.387456	1.97402	3.0491	2.13512	1.67397	1.78705	1.0075	1.58515	1.9652	0.943008	1.5633	0.497213	1.64763
ENSG00000236936	21266082	21267251	1	RP3-329E20.2		antisense	723	1	7	13	1	1	12	1	0	2	0	1	2	2	-3.02965	-1.90243	-0.656225	-3.05736	-3.17772	-1.00436	-3.3773	-5.77781	-2.29679	-5.77781	-3.23099	-2.09711	-2.65632	-2.56172	-1.4345	-0.188293	-2.58943	-2.70978	-0.536425	-2.90937	-5.30988	-1.82886	-5.30988	-2.76306	-1.62918	-2.18838
ENSG00000231105	21293290	21299774	1	RP5-1071N3.1		antisense	2479	1	12	20	2	4	5	17	0	2	2	15	1	11	-3.02965	-1.16638	-0.0493141	-2.17119	-1.36821	-2.19537	0.426924	-5.77781	-2.29679	-2.17227	0.424839	-2.98878	-0.339321	-4.33941	-2.47614	-1.35907	-3.48094	-2.67797	-3.50513	-0.882834	-7.08757	-3.60655	-3.48203	-0.884919	-4.29854	-1.64908
ENSG00000236216	21397987	21398362	1	PPP1R11P1	protein phosphatase 1, regulatory (inhibitor) subunit 11 pseudogene 1 [Source:HGNC Symbol;Acc:HGNC:16326]	processed_pseudogene	376	0	2	0	0	0	1	0	0	1	0	0	0	0	-5.77781	-3.48285	-5.77781	-5.77781	-5.77781	-4.10163	-5.77781	-5.77781	-3.17305	-5.77781	-5.77781	-5.77781	-5.77781	-4.36662	-2.07166	-4.36662	-4.36662	-4.36662	-2.69044	-4.36662	-4.36662	-1.76186	-4.36662	-4.36662	-4.36662	-4.36662
ENSG00000228823	21411460	21413293	1	RP11-293F5.8		unprocessed_pseudogene	649	0	0	0	0	0	0	0	0	0	0	0	0	0	-5.77781	-5.77781	-5.77781	-5.77781	-5.77781	-5.77781	-5.77781	-5.77781	-5.77781	-5.77781	-5.77781	-5.77781	-5.77781	-5.15411	-5.15411	-5.15411	-5.15411	-5.15411	-5.15411	-5.15411	-5.15411	-5.15411	-5.15411	-5.15411	-5.15411	-5.15411
ENSG00000236009	21415898	21417492	1	RP11-293F5.1		lincRNA	761	0	0	0	0	0	0	0	0	0	0	0	0	0	-5.77781	-5.77781	-5.77781	-5.77781	-5.77781	-5.77781	-5.77781	-5.77781	-5.77781	-5.77781	-5.77781	-5.77781	-5.77781	-5.38378	-5.38378	-5.38378	-5.38378	-5.38378	-5.38378	-5.38378	-5.38378	-5.38378	-5.38378	-5.38378	-5.38378	-5.38378
ENSG00000227001	21424625	21427967	1	NBPF2P	neuroblastoma breakpoint family, member 2, pseudogene [Source:HGNC Symbol;Acc:HGNC:31987]	unprocessed_pseudogene	661	9	13	9	6	3	1	0	5	10	1	1	1	1	-0.0644581	-1.05545	-1.16844	-0.667421	-1.7608	-4.10163	-5.77781	-0.843409	-0.0821216	-3.05837	-3.23099	-2.98878	-3.4994	0.53282	-0.45817	-0.571161	-0.0701431	-1.16352	-3.50435	-5.18054	-0.246131	0.515156	-2.46109	-2.63371	-2.3915	-2.90212
ENSG00000187952	21428303	21429536	1	HS6ST1P1	heparan sulfate 6-O-sulfotransferase 1 pseudogene 1 [Source:HGNC Symbol;Acc:HGNC:31835]	processed_pseudogene	1234	0	1	2	0	0	0	0	0	0	0	0	0	0	-5.77781	-4.21529	-3.14505	-5.77781	-5.77781	-5.77781	-5.77781	-5.77781	-5.77781	-5.77781	-5.77781	-5.77781	-5.77781	-6.08116	-4.51863	-3.44839	-6.08116	-6.08116	-6.08116	-6.08116	-6.08116	-6.08116	-6.08116	-6.08116	-6.08116	-6.08116
ENSG00000186543	21434318	21437558	1	CROCCP5	ciliary rootlet coiled-coil, rootletin pseudogene 5 [Source:HGNC Symbol;Acc:HGNC:43865]	unprocessed_pseudogene	830	0	0	0	0	0	0	0	0	0	0	0	0	0	-5.77781	-5.77781	-5.77781	-5.77781	-5.77781	-5.77781	-5.77781	-5.77781	-5.77781	-5.77781	-5.77781	-5.77781	-5.77781	-5.509	-5.509	-5.509	-5.509	-5.509	-5.509	-5.509	-5.509	-5.509	-5.509	-5.509	-5.509	-5.509
ENSG00000142794	21440128	21485005	1	NBPF3	neuroblastoma breakpoint family, member 3 [Source:HGNC Symbol;Acc:HGNC:25076]	protein_coding	6812	220	624	502	179	132	1	111	360	140	3	229	165	4	4.52036	4.47498	4.57394	4.19049	3.60881	-4.10163	3.11722	5.27922	3.69915	-1.62737	4.33873	4.15355	-1.74168	1.75228	1.70691	1.80586	1.42242	0.84073	-6.86971	0.349139	2.51114	0.931073	-4.39544	1.57065	1.38548	-4.50976
ENSG00000176378	21459756	21460082	1	PFN1P10	profilin 1 pseudogene 10 [Source:HGNC Symbol;Acc:HGNC:42985]	processed_pseudogene	327	0	2	1	1	0	0	0	0	1	0	0	2	2	-5.77781	-3.48285	-3.92939	-3.05736	-5.77781	-5.77781	-5.77781	-5.77781	-3.17305	-5.77781	-5.77781	-2.09711	-2.65632	-4.16518	-1.87021	-2.31675	-1.44473	-4.16518	-4.16518	-4.16518	-4.16518	-1.56041	-4.16518	-4.16518	-0.484475	-1.04368
ENSG00000162551	21509372	21578412	1	ALPL	alkaline phosphatase, liver/bone/kidney [Source:HGNC Symbol;Acc:HGNC:438]	protein_coding	3007	0	0	0	0	0	0	0	0	0	1	0	0	1	-5.77781	-5.77781	-5.77781	-5.77781	-5.77781	-5.77781	-5.77781	-5.77781	-5.77781	-3.05837	-5.77781	-5.77781	-3.4994	-7.36614	-7.36614	-7.36614	-7.36614	-7.36614	-7.36614	-7.36614	-7.36614	-7.36614	-4.64669	-7.36614	-7.36614	-5.08772
ENSG00000233431	21586472	21591187	1	RP11-63N8.3		antisense	821	0	0	0	0	0	0	0	0	0	0	0	0	0	-5.77781	-5.77781	-5.77781	-5.77781	-5.77781	-5.77781	-5.77781	-5.77781	-5.77781	-5.77781	-5.77781	-5.77781	-5.77781	-5.49327	-5.49327	-5.49327	-5.49327	-5.49327	-5.49327	-5.49327	-5.49327	-5.49327	-5.49327	-5.49327	-5.49327	-5.49327
ENSG00000221781	21592411	21592548	1	AL359815.1		miRNA	138	0	0	0	0	0	0	0	0	0	0	0	0	0	-5.77781	-5.77781	-5.77781	-5.77781	-5.77781	-5.77781	-5.77781	-5.77781	-5.77781	-5.77781	-5.77781	-5.77781	-5.77781	-2.92055	-2.92055	-2.92055	-2.92055	-2.92055	-2.92055	-2.92055	-2.92055	-2.92055	-2.92055	-2.92055	-2.92055	-2.92055
ENSG00000076864	21596215	21669363	1	RAP1GAP	RAP1 GTPase activating protein [Source:HGNC Symbol;Acc:HGNC:9858]	protein_coding	5755	1	2	1	3	2	5	3	0	1	2	2	1	1	-3.02965	-3.48285	-3.92939	-1.62625	-2.30188	-2.19537	-1.98707	-5.77781	-3.17305	-2.17227	-2.36004	-2.98878	-3.4994	-5.55446	-6.00767	-6.45421	-4.15107	-4.8267	-4.72019	-4.51188	-8.30263	-5.69787	-4.69709	-4.88485	-5.51359	-6.02421
ENSG00000090686	21678298	21783606	1	USP48	ubiquitin specific peptidase 48 [Source:HGNC Symbol;Acc:HGNC:18533]	protein_coding	9497	1022	2497	1551	984	1190	5987	1735	1245	1579	1441	1743	1149	2896	6.73528	6.47467	6.20063	6.64801	6.77924	7.90467	7.08068	7.06882	7.19282	7.19709	7.26575	6.95213	7.66756	3.48781	3.2272	2.95316	3.40054	3.53177	4.6572	3.83321	3.82135	3.94535	3.94962	4.01828	3.70466	4.42009
ENSG00000281866	21741140	21741195	1	U7	U7 small nuclear RNA [Source:RFAM;Acc:RF00066]	snRNA	56	0	9	0	0	0	2	0	0	0	0	2	0	0	-5.77781	-1.56188	-5.77781	-5.77781	-5.77781	-3.34709	-5.77781	-5.77781	-5.77781	-5.77781	-2.36004	-5.77781	-5.77781	-1.61939	2.59655	-1.61939	-1.61939	-1.61939	0.811336	-1.61939	-1.61939	-1.61939	-1.61939	1.79839	-1.61939	-1.61939
ENSG00000231978	21768269	21768575	1	RP11-132G19.3		processed_pseudogene	307	0	5	0	2	0	0	1	0	1	0	1	0	0	-5.77781	-2.34906	-5.77781	-2.17119	-5.77781	-5.77781	-3.3773	-5.77781	-3.17305	-5.77781	-3.23099	-5.77781	-5.77781	-4.07413	-0.645375	-4.07413	-0.467496	-4.07413	-4.07413	-1.67361	-4.07413	-1.46936	-4.07413	-1.5273	-4.07413	-4.07413
ENSG00000187942	21812265	21825221	1	LDLRAD2	low density lipoprotein receptor class A domain containing 2 [Source:HGNC Symbol;Acc:HGNC:32071]	protein_coding	4490	3	6	11	5	2	1	0	2	3	34	0	13	1	-1.59545	-2.10853	-0.889718	-0.922127	-2.30188	-4.10163	-5.77781	-2.09625	-1.75556	1.79909	-5.77781	0.504845	-3.4994	-3.76216	-4.27525	-3.05643	-3.08884	-4.46859	-6.26835	-7.94453	-4.26296	-3.92227	-0.367622	-7.94453	-1.66187	-5.66611
ENSG00000142798	21822245	21937297	1	HSPG2	heparan sulfate proteoglycan 2 [Source:HGNC Symbol;Acc:HGNC:5273]	protein_coding	17666	2	12	6	5	12	5	0	2	18	75	0	41	6	-2.14122	-1.16638	-1.72415	-0.922127	0.170771	-2.19537	-5.77781	-2.09625	0.753451	2.93631	-5.77781	2.14925	-1.18633	-6.28412	-5.30928	-5.86705	-5.06503	-3.97213	-6.33827	-9.92072	-6.23915	-3.38945	-1.20659	-9.92072	-1.99366	-5.32923
ENSG00000232037	21908098	21908580	1	RP11-26H16.1		processed_pseudogene	483	0	1	0	0	1	1	0	0	0	0	2	1	0	-5.77781	-4.21529	-5.77781	-5.77781	-3.17772	-4.10163	-5.77781	-5.77781	-5.77781	-5.77781	-2.36004	-2.98878	-5.77781	-4.72791	-3.16538	-4.72791	-4.72791	-2.12781	-3.05173	-4.72791	-4.72791	-4.72791	-4.72791	-1.31013	-1.93887	-4.72791
ENSG00000219073	21977021	21998642	1	CELA3B	chymotrypsin-like elastase family, member 3B [Source:HGNC Symbol;Acc:HGNC:15945]	protein_coding	1541	0	0	0	0	0	0	0	0	0	0	0	0	0	-5.77781	-5.77781	-5.77781	-5.77781	-5.77781	-5.77781	-5.77781	-5.77781	-5.77781	-5.77781	-5.77781	-5.77781	-5.77781	-6.40168	-6.40168	-6.40168	-6.40168	-6.40168	-6.40168	-6.40168	-6.40168	-6.40168	-6.40168	-6.40168	-6.40168	-6.40168
ENSG00000273610	21987481	21987777	1	RN7SL386P	RNA, 7SL, cytoplasmic 386, pseudogene [Source:HGNC Symbol;Acc:HGNC:46402]	misc_RNA	297	0	0	0	0	0	0	0	0	0	0	0	0	0	-5.77781	-5.77781	-5.77781	-5.77781	-5.77781	-5.77781	-5.77781	-5.77781	-5.77781	-5.77781	-5.77781	-5.77781	-5.77781	-4.02635	-4.02635	-4.02635	-4.02635	-4.02635	-4.02635	-4.02635	-4.02635	-4.02635	-4.02635	-4.02635	-4.02635	-4.02635
ENSG00000201919	21987816	21987919	1	RNU6-1022P	RNA, U6 small nuclear 1022, pseudogene [Source:HGNC Symbol;Acc:HGNC:47985]	snRNA	104	0	0	0	0	0	0	0	0	0	0	0	0	0	-5.77781	-5.77781	-5.77781	-5.77781	-5.77781	-5.77781	-5.77781	-5.77781	-5.77781	-5.77781	-5.77781	-5.77781	-5.77781	-2.51247	-2.51247	-2.51247	-2.51247	-2.51247	-2.51247	-2.51247	-2.51247	-2.51247	-2.51247	-2.51247	-2.51247	-2.51247
ENSG00000142789	22001656	22012539	1	CELA3A	chymotrypsin-like elastase family, member 3A [Source:HGNC Symbol;Acc:HGNC:15944]	protein_coding	1224	0	0	0	0	0	0	0	0	0	2	0	0	0	-5.77781	-5.77781	-5.77781	-5.77781	-5.77781	-5.77781	-5.77781	-5.77781	-5.77781	-2.17227	-5.77781	-5.77781	-5.77781	-6.06942	-6.06942	-6.06942	-6.06942	-6.06942	-6.06942	-6.06942	-6.06942	-6.06942	-2.46387	-6.06942	-6.06942	-6.06942
ENSG00000278124	22010650	22010946	1	RN7SL186P	RNA, 7SL, cytoplasmic 186, pseudogene [Source:HGNC Symbol;Acc:HGNC:46202]	misc_RNA	297	0	0	0	0	0	0	0	0	0	0	0	0	0	-5.77781	-5.77781	-5.77781	-5.77781	-5.77781	-5.77781	-5.77781	-5.77781	-5.77781	-5.77781	-5.77781	-5.77781	-5.77781	-4.02635	-4.02635	-4.02635	-4.02635	-4.02635	-4.02635	-4.02635	-4.02635	-4.02635	-4.02635	-4.02635	-4.02635	-4.02635
ENSG00000201273	22010985	22011088	1	RNU6-776P	RNA, U6 small nuclear 776, pseudogene [Source:HGNC Symbol;Acc:HGNC:47739]	snRNA	104	0	0	0	0	0	0	0	0	0	0	0	0	0	-5.77781	-5.77781	-5.77781	-5.77781	-5.77781	-5.77781	-5.77781	-5.77781	-5.77781	-5.77781	-5.77781	-5.77781	-5.77781	-2.51247	-2.51247	-2.51247	-2.51247	-2.51247	-2.51247	-2.51247	-2.51247	-2.51247	-2.51247	-2.51247	-2.51247	-2.51247
ENSG00000228397	22023994	22024968	1	RP1-224A6.3		lincRNA	615	2	0	0	0	3	4	0	2	2	0	0	0	2	-2.14122	-5.77781	-5.77781	-5.77781	-1.7608	-2.4875	-5.77781	-2.09625	-2.29679	-5.77781	-5.77781	-5.77781	-2.65632	-1.43988	-5.07647	-5.07647	-5.07647	-1.05946	-1.78616	-5.07647	-1.3949	-1.59545	-5.07647	-5.07647	-5.07647	-1.95497
ENSG00000218510	22025188	22031223	1	LINC00339	long intergenic non-protein coding RNA 339 [Source:HGNC Symbol;Acc:HGNC:25011]	lincRNA	1424	127	161	162	52	129	81	157	166	168	141	158	72	112	3.72852	2.5239	2.94456	2.41063	3.57569	1.70488	3.61653	4.1632	3.96185	3.84544	3.80389	2.95906	2.97829	3.21858	2.01395	2.43461	1.90068	3.06574	1.19493	3.10658	3.65325	3.4519	3.33549	3.29394	2.44911	2.46834
ENSG00000070831	22052627	22092946	1	CDC42	cell division cycle 42 [Source:HGNC Symbol;Acc:HGNC:1736]	protein_coding	3598	3505	10235	6777	3894	2184	4752	4242	2773	4260	2467	3353	1858	4619	8.51313	8.50969	8.3278	8.63234	7.65514	7.5714	8.37038	8.22401	8.62455	7.9727	8.20955	7.64542	8.34104	6.66593	6.6625	6.48061	6.78515	5.80795	5.7242	6.52318	6.37682	6.77735	6.12551	6.36236	5.79822	6.49384
ENSG00000230068	22059197	22064199	1	CDC42-IT1	CDC42 intronic transcript 1 [Source:HGNC Symbol;Acc:HGNC:41317]	sense_intronic	692	13	30	16	9	3	7	10	5	0	7	3	6	2	0.457571	0.119697	-0.364456	-0.096447	-1.7608	-1.74477	-0.324984	-0.843409	-5.77781	-0.45216	-1.82079	-0.589173	-2.65632	0.988727	0.650853	0.1667	0.434709	-1.22964	-1.21361	0.206173	-0.312253	-5.24666	0.0789965	-1.28963	-0.058017	-2.12516
ENSG00000271428	22068340	22068827	1	RP1-224A6.8		processed_pseudogene	488	14	43	8	25	5	14	6	3	6	4	9	6	5	0.563118	0.631735	-1.33099	1.35938	-1.05992	-0.789521	-1.04016	-1.54926	-0.800648	-1.23278	-0.299126	-0.589173	-1.43745	1.59816	1.66678	-0.295947	2.39443	-0.024878	0.245526	-0.00510836	-0.514212	0.234399	-0.197736	0.735921	0.445874	-0.402399
ENSG00000271840	22100613	22101360	1	RP1-224A6.9		lincRNA	748	56	85	64	62	18	20	26	9	15	15	29	10	15	2.54971	1.60645	1.60993	2.66359	0.747925	-0.288648	1.03311	-0.0165357	0.493532	0.628061	1.36644	0.131882	0.0992388	2.9686	2.02534	2.02882	3.08248	1.16682	0.130242	1.452	0.402354	0.912422	1.04695	1.78533	0.550772	0.518129
ENSG00000162552	22117305	22143969	1	WNT4	wingless-type MMTV integration site family, member 4 [Source:HGNC Symbol;Acc:HGNC:12783]	protein_coding	4527	15	78	65	20	6	16	7	12	14	5	10	6	5	0.661467	1.48324	1.63216	1.04001	-0.806056	-0.602568	-0.825509	0.391837	0.39533	-0.923268	-0.150362	-0.589173	-1.43745	-1.51709	-0.695318	-0.546391	-1.13855	-2.98461	-2.78112	-3.00406	-1.78672	-1.78323	-3.10182	-2.32892	-2.76773	-3.616
ENSG00000266564	22266239	22266300	1	MIR4418	microRNA 4418 [Source:HGNC Symbol;Acc:HGNC:41789]	miRNA	62	0	0	0	0	0	0	0	0	0	0	0	0	0	-5.77781	-5.77781	-5.77781	-5.77781	-5.77781	-5.77781	-5.77781	-5.77781	-5.77781	-5.77781	-5.77781	-5.77781	-5.77781	-1.76623	-1.76623	-1.76623	-1.76623	-1.76623	-1.76623	-1.76623	-1.76623	-1.76623	-1.76623	-1.76623	-1.76623	-1.76623
ENSG00000234397	22322840	22323331	1	RP11-415K20.1		processed_pseudogene	492	0	0	0	0	0	0	0	0	1	1	0	0	0	-5.77781	-5.77781	-5.77781	-5.77781	-5.77781	-5.77781	-5.77781	-5.77781	-3.17305	-3.05837	-5.77781	-5.77781	-5.77781	-4.75454	-4.75454	-4.75454	-4.75454	-4.75454	-4.75454	-4.75454	-4.75454	-2.14978	-2.0351	-4.75454	-4.75454	-4.75454
ENSG00000279625	22364630	22366482	1	RP11-415K20.2		TEC	1853	0	0	0	0	0	0	0	0	0	0	0	0	0	-5.77781	-5.77781	-5.77781	-5.77781	-5.77781	-5.77781	-5.77781	-5.77781	-5.77781	-5.77781	-5.77781	-5.77781	-5.77781	-6.66768	-6.66768	-6.66768	-6.66768	-6.66768	-6.66768	-6.66768	-6.66768	-6.66768	-6.66768	-6.66768	-6.66768	-6.66768
ENSG00000184677	22451851	22531157	1	ZBTB40	zinc finger and BTB domain containing 40 [Source:HGNC Symbol;Acc:HGNC:29045]	protein_coding	8992	1255	2642	2062	1066	579	6	687	679	6	4	1023	533	1396	7.03153	6.55609	6.61139	6.76347	5.74017	-1.95255	5.74442	6.19432	-0.800648	-1.23278	6.49711	5.8442	6.61494	3.86289	3.38745	3.44274	3.59483	2.57153	-5.12119	2.57578	3.02568	-3.96929	-4.40142	3.32847	2.67556	3.4463
ENSG00000237200	22517474	22519708	1	ZBTB40-IT1	ZBTB40 intronic transcript 1 [Source:HGNC Symbol;Acc:HGNC:41493]	sense_intronic	273	22	22	5	22	7	0	3	8	1	0	15	7	22	1.20871	-0.318988	-1.96991	1.17635	-0.590247	-5.77781	-1.98707	-0.18314	-3.17305	-5.77781	0.424839	-0.372443	0.643948	3.08174	1.55404	-0.0968836	3.04938	1.28278	-3.90479	-0.114042	1.68989	-1.30002	-3.90479	2.29787	1.50058	2.51698
ENSG00000070886	22563564	22603594	1	EPHA8	EPH receptor A8 [Source:HGNC Symbol;Acc:HGNC:3391]	protein_coding	5358	0	0	0	0	0	0	0	1	6	1	0	0	0	-5.77781	-5.77781	-5.77781	-5.77781	-5.77781	-5.77781	-5.77781	-2.98798	-0.800648	-3.05837	-5.77781	-5.77781	-5.77781	-8.19951	-8.19951	-8.19951	-8.19951	-8.19951	-8.19951	-8.19951	-5.40967	-3.22234	-5.48006	-8.19951	-8.19951	-8.19951
ENSG00000276835	22633308	22633416	1	AL158086.1		miRNA	109	0	0	0	0	0	0	0	0	0	0	0	0	0	-5.77781	-5.77781	-5.77781	-5.77781	-5.77781	-5.77781	-5.77781	-5.77781	-5.77781	-5.77781	-5.77781	-5.77781	-5.77781	-2.58021	-2.58021	-2.58021	-2.58021	-2.58021	-2.58021	-2.58021	-2.58021	-2.58021	-2.58021	-2.58021	-2.58021	-2.58021
ENSG00000173372	22636506	22639608	1	C1QA	complement component 1, q subcomponent, A chain [Source:HGNC Symbol;Acc:HGNC:1241]	protein_coding	1272	10	10	4	1	0	0	0	0	180	3	0	0	0	0.0847927	-1.41766	-2.26631	-3.05736	-5.77781	-5.77781	-5.77781	-5.77781	4.06127	-1.62737	-5.77781	-5.77781	-5.77781	-0.262306	-1.76476	-2.61341	-3.40446	-6.12491	-6.12491	-6.12491	-6.12491	3.71417	-1.97447	-6.12491	-6.12491	-6.12491
ENSG00000159189	22643630	22648110	1	C1QC	complement component 1, q subcomponent, C chain [Source:HGNC Symbol;Acc:HGNC:1245]	protein_coding	1335	7	3	7	0	0	0	0	0	2	0	0	0	0	-0.419193	-2.99937	-1.51422	-5.77781	-5.77781	-5.77781	-5.77781	-5.77781	-2.29679	-5.77781	-5.77781	-5.77781	-5.77781	-0.836033	-3.41621	-1.93106	-6.19465	-6.19465	-6.19465	-6.19465	-6.19465	-2.71363	-6.19465	-6.19465	-6.19465	-6.19465
ENSG00000173369	22652762	22661538	1	C1QB	complement component 1, q subcomponent, B chain [Source:HGNC Symbol;Acc:HGNC:1242]	protein_coding	1601	6	13	10	1	0	0	0	0	0	1	0	0	0	-0.635737	-1.05545	-1.02236	-3.05736	-5.77781	-5.77781	-5.77781	-5.77781	-5.77781	-3.05837	-5.77781	-5.77781	-5.77781	-1.31471	-1.73442	-1.70133	-3.73634	-6.45679	-6.45679	-6.45679	-6.45679	-6.45679	-3.73734	-6.45679	-6.45679	-6.45679
ENSG00000133216	22710839	22921500	1	EPHB2	EPH receptor B2 [Source:HGNC Symbol;Acc:HGNC:3393]	protein_coding	12516	2	1	3	0	0	12	0	2	4	26	0	0	0	-2.14122	-4.21529	-2.63979	-5.77781	-5.77781	-1.00436	-5.77781	-2.09625	-1.36289	1.41439	-5.77781	-5.77781	-5.77781	-5.78692	-7.86099	-6.28549	-9.42352	-9.42352	-4.65006	-9.42352	-5.74195	-5.00859	-2.23131	-9.42352	-9.42352	-9.42352
ENSG00000265422	22719517	22719598	1	MIR4684	microRNA 4684 [Source:HGNC Symbol;Acc:HGNC:41695]	miRNA	82	0	0	0	0	0	0	0	0	0	0	0	0	0	-5.77781	-5.77781	-5.77781	-5.77781	-5.77781	-5.77781	-5.77781	-5.77781	-5.77781	-5.77781	-5.77781	-5.77781	-5.77781	-2.16958	-2.16958	-2.16958	-2.16958	-2.16958	-2.16958	-2.16958	-2.16958	-2.16958	-2.16958	-2.16958	-2.16958	-2.16958
ENSG00000216157	22748817	22748911	1	AL611946.1		miRNA	95	0	0	0	0	0	0	0	0	0	0	0	0	0	-5.77781	-5.77781	-5.77781	-5.77781	-5.77781	-5.77781	-5.77781	-5.77781	-5.77781	-5.77781	-5.77781	-5.77781	-5.77781	-2.38189	-2.38189	-2.38189	-2.38189	-2.38189	-2.38189	-2.38189	-2.38189	-2.38189	-2.38189	-2.38189	-2.38189	-2.38189
ENSG00000225952	22835713	22836849	1	RP11-69E9.1		antisense	480	0	0	0	0	0	0	0	0	0	0	0	0	0	-5.77781	-5.77781	-5.77781	-5.77781	-5.77781	-5.77781	-5.77781	-5.77781	-5.77781	-5.77781	-5.77781	-5.77781	-5.77781	-4.71892	-4.71892	-4.71892	-4.71892	-4.71892	-4.71892	-4.71892	-4.71892	-4.71892	-4.71892	-4.71892	-4.71892	-4.71892
ENSG00000264014	22863159	22863226	1	MIR4253	microRNA 4253 [Source:HGNC Symbol;Acc:HGNC:38231]	miRNA	68	0	0	0	0	0	0	0	0	0	0	0	0	0	-5.77781	-5.77781	-5.77781	-5.77781	-5.77781	-5.77781	-5.77781	-5.77781	-5.77781	-5.77781	-5.77781	-5.77781	-5.77781	-1.89949	-1.89949	-1.89949	-1.89949	-1.89949	-1.89949	-1.89949	-1.89949	-1.89949	-1.89949	-1.89949	-1.89949	-1.89949
ENSG00000215906	22953043	22965338	1	LACTBL1	lactamase, beta-like 1 [Source:HGNC Symbol;Acc:HGNC:35445]	protein_coding	1641	1	0	0	0	0	0	0	0	0	1	0	0	0	-3.02965	-5.77781	-5.77781	-5.77781	-5.77781	-5.77781	-5.77781	-5.77781	-5.77781	-3.05837	-5.77781	-5.77781	-5.77781	-3.74422	-6.49239	-6.49239	-6.49239	-6.49239	-6.49239	-6.49239	-6.49239	-6.49239	-3.77294	-6.49239	-6.49239	-6.49239
ENSG00000227868	23010834	23015850	1	C1orf234	chromosome 1 open reading frame 234 [Source:HGNC Symbol;Acc:HGNC:44651]	protein_coding	658	0	0	0	0	0	10	0	0	0	2	0	0	1	-5.77781	-5.77781	-5.77781	-5.77781	-5.77781	-1.25688	-5.77781	-5.77781	-5.77781	-2.17227	-5.77781	-5.77781	-3.4994	-5.17397	-5.17397	-5.17397	-5.17397	-5.17397	-0.65304	-5.17397	-5.17397	-5.17397	-1.56843	-5.17397	-5.17397	-2.89556
ENSG00000004487	23019448	23083689	1	KDM1A	lysine (K)-specific demethylase 1A [Source:HGNC Symbol;Acc:HGNC:29079]	protein_coding	5435	866	2571	1488	743	1622	5363	1079	1285	1530	1244	1102	808	1907	6.49637	6.5168	6.14082	6.2428	7.22599	7.74589	6.39556	7.11444	7.14734	6.98503	6.60441	6.44427	7.06488	4.05409	4.07452	3.69854	3.80052	4.78371	5.30361	3.95328	4.67215	4.70506	4.54275	4.16213	4.00199	4.6226
ENSG00000240553	23020147	23088058	1	RP1-184J9.2		antisense	666	35	30	47	23	25	83	15	11	18	18	12	19	38	1.87433	0.119697	1.16763	1.23998	1.21747	1.73988	0.248957	0.268127	0.753451	0.888257	0.1078	1.04647	1.42534	2.46073	0.706103	1.75404	1.82638	1.80387	2.32628	0.835363	0.854533	1.33986	1.47466	0.694206	1.63287	2.01175
ENSG00000263793	23044305	23044372	1	MIR3115	microRNA 3115 [Source:HGNC Symbol;Acc:HGNC:38371]	miRNA	68	1	2	0	0	0	1	0	0	1	1	1	1	2	-3.02965	-3.48285	-5.77781	-5.77781	-5.77781	-4.10163	-5.77781	-5.77781	-3.17305	-3.05837	-3.23099	-2.98878	-2.65632	0.848674	0.395469	-1.89949	-1.89949	-1.89949	-0.22331	-1.89949	-1.89949	0.705271	0.819955	0.647332	0.889543	1.22201
ENSG00000266802	23057858	23057934	1	MIR4419A	microRNA 4419a [Source:HGNC Symbol;Acc:HGNC:41828]	miRNA	77	0	4	2	0	0	4	1	2	0	0	1	1	1	-5.77781	-2.63788	-3.14505	-5.77781	-5.77781	-2.4875	-3.3773	-2.09625	-5.77781	-5.77781	-3.23099	-2.98878	-3.4994	-2.07882	1.06112	0.553947	-2.07882	-2.07882	1.2115	0.321698	1.60275	-2.07882	-2.07882	0.468009	0.71022	0.199601
ENSG00000169641	23084023	23177808	1	LUZP1	leucine zipper protein 1 [Source:HGNC Symbol;Acc:HGNC:14985]	protein_coding	9658	673	1410	1119	507	462	2401	425	213	290	384	247	213	1386	6.13269	5.6504	5.72978	5.69159	5.41462	6.58663	5.05188	4.52255	4.74873	5.28969	4.4478	4.52161	6.60457	2.86097	2.37868	2.45805	2.41986	2.1429	3.31491	1.78016	1.25082	1.47701	2.01797	1.17607	1.24988	3.33285
ENSG00000229010	23140325	23141142	1	RP5-979D14.1		processed_pseudogene	818	0	1	6	0	0	0	2	0	0	0	0	0	0	-5.77781	-4.21529	-1.72415	-5.77781	-5.77781	-5.77781	-2.52083	-5.77781	-5.77781	-5.77781	-5.77781	-5.77781	-5.77781	-5.48799	-3.92546	-1.43432	-5.48799	-5.48799	-5.48799	-2.231	-5.48799	-5.48799	-5.48799	-5.48799	-5.48799	-5.48799
ENSG00000206935	23162704	23162810	1	RNU6-514P	RNA, U6 small nuclear 514, pseudogene [Source:HGNC Symbol;Acc:HGNC:47477]	snRNA	107	1	4	0	0	1	3	2	0	0	1	0	0	1	-3.02965	-2.63788	-5.77781	-5.77781	-3.17772	-2.8542	-2.52083	-5.77781	-5.77781	-3.05837	-5.77781	-5.77781	-3.4994	0.19467	0.586435	-2.5535	-2.5535	0.0466007	0.370116	0.703488	-2.5535	-2.5535	0.165951	-2.5535	-2.5535	-0.275079
ENSG00000252578	23163953	23164053	1	RNU6-135P	RNA, U6 small nuclear 135, pseudogene [Source:HGNC Symbol;Acc:HGNC:47098]	snRNA	101	2	3	0	2	0	2	0	1	1	0	0	0	2	-2.14122	-2.99937	-5.77781	-2.17119	-5.77781	-3.34709	-5.77781	-2.98798	-3.17305	-5.77781	-5.77781	-5.77781	-2.65632	1.16635	0.308202	-2.47024	1.13639	-2.47024	-0.0395208	-2.47024	0.319598	0.134522	-2.47024	-2.47024	-2.47024	0.651257
ENSG00000179546	23191895	23194729	1	HTR1D	5-hydroxytryptamine (serotonin) receptor 1D, G protein-coupled [Source:HGNC Symbol;Acc:HGNC:5289]	protein_coding	2835	0	0	0	0	1	0	0	0	0	0	0	0	2	-5.77781	-5.77781	-5.77781	-5.77781	-3.17772	-5.77781	-5.77781	-5.77781	-5.77781	-5.77781	-5.77781	-5.77781	-2.65632	-7.28116	-7.28116	-7.28116	-7.28116	-4.68107	-7.28116	-7.28116	-7.28116	-7.28116	-7.28116	-7.28116	-7.28116	-4.15966
ENSG00000215381	23244765	23245224	1	RP5-1057J7.1		processed_pseudogene	460	1	0	0	0	1	0	0	0	0	0	0	0	0	-3.02965	-5.77781	-5.77781	-5.77781	-3.17772	-5.77781	-5.77781	-5.77781	-5.77781	-5.77781	-5.77781	-5.77781	-5.77781	-1.90935	-4.65752	-4.65752	-4.65752	-2.05742	-4.65752	-4.65752	-4.65752	-4.65752	-4.65752	-4.65752	-4.65752	-4.65752
ENSG00000261326	23281309	23286752	1	LINC01355	long intergenic non-protein coding RNA 1355 [Source:HGNC Symbol;Acc:HGNC:50584]	lincRNA	5444	156	310	162	127	188	403	119	201	126	88	150	89	54	4.02487	3.4669	2.94456	3.69595	4.11836	4.01321	3.21742	4.43896	3.54737	3.16642	3.72903	3.26423	1.9294	1.58021	1.02224	0.499891	1.25129	1.67369	1.56854	0.772748	1.99429	1.10271	0.721751	1.28436	0.819559	-0.51527
ENSG00000125944	23303771	23344336	1	HNRNPR	heterogeneous nuclear ribonucleoprotein R [Source:HGNC Symbol;Acc:HGNC:5047]	protein_coding	8676	2069	9479	6674	2926	4478	16628	3314	2525	4930	2674	2375	3061	4214	7.75269	8.399	8.30571	8.22004	8.69096	9.37831	8.01423	8.08886	8.83527	8.08894	7.71206	8.36562	8.20865	4.63566	5.28197	5.18868	5.10301	5.57393	6.26128	4.8972	4.97183	5.71824	4.97191	4.59503	5.24859	5.09162
ENSG00000125945	23359448	23369442	1	ZNF436	zinc finger protein 436 [Source:HGNC Symbol;Acc:HGNC:20814]	protein_coding	4392	446	589	331	288	236	468	276	286	311	413	447	181	301	5.53932	4.39178	3.97365	4.87606	4.44611	4.22871	4.42951	4.94742	4.84953	5.39468	5.30302	4.28695	4.40245	3.40444	2.2569	1.83877	2.74118	2.31123	2.09383	2.29463	2.81254	2.71465	3.2598	3.16815	2.15207	2.26758
ENSG00000249087	23368997	23371839	1	ZNF436-AS1	ZNF436 antisense RNA 1 [Source:HGNC Symbol;Acc:HGNC:25122]	antisense	2655	38	44	65	11	45	84	28	59	46	63	41	27	22	1.99241	0.664517	1.63216	0.187939	2.06043	1.75706	1.13911	2.67346	2.09756	2.68543	1.86303	1.54965	0.643948	0.583694	-0.744195	0.223452	-1.22077	0.651716	0.348347	-0.2696	1.26475	0.68885	1.27672	0.454314	0.14094	-0.764764
ENSG00000201405	23370254	23370346	1	Y_RNA	Y RNA [Source:RFAM;Acc:RF00019]	misc_RNA	93	5	9	16	3	4	13	2	8	7	10	6	1	2	-0.890624	-1.56188	-0.364456	-1.62625	-1.36821	-0.892944	-2.52083	-0.18314	-0.584814	0.0515807	-0.868002	-2.98878	-2.65632	2.536	1.86475	3.06217	1.80037	2.05841	2.53368	0.905796	3.24349	2.84181	3.47821	2.55862	0.437847	0.770309
ENSG00000271420	23378380	23379029	1	RP5-1057J7.7		lincRNA	650	0	0	0	0	0	1	0	0	0	0	0	0	0	-5.77781	-5.77781	-5.77781	-5.77781	-5.77781	-4.10163	-5.77781	-5.77781	-5.77781	-5.77781	-5.77781	-5.77781	-5.77781	-5.15633	-5.15633	-5.15633	-5.15633	-5.15633	-3.48014	-5.15633	-5.15633	-5.15633	-5.15633	-5.15633	-5.15633	-5.15633
ENSG00000204219	23381061	23424740	1	TCEA3	transcription elongation factor A (SII), 3 [Source:HGNC Symbol;Acc:HGNC:11615]	protein_coding	3515	8	47	34	9	3	133	0	61	5	108	28	0	6	-0.23095	0.758614	0.704973	-0.096447	-1.7608	2.41716	-5.77781	2.72142	-1.05455	3.46133	1.31618	-5.77781	-1.18633	-2.04447	-1.05491	-1.10855	-1.90997	-3.57432	0.603631	-7.59134	0.907898	-2.86808	1.64781	-0.497344	-7.59134	-2.99985
ENSG00000232482	23410832	23412146	1	RP4-654C18.1		processed_pseudogene	426	0	0	0	0	0	0	0	0	0	0	0	0	0	-5.77781	-5.77781	-5.77781	-5.77781	-5.77781	-5.77781	-5.77781	-5.77781	-5.77781	-5.77781	-5.77781	-5.77781	-5.77781	-4.54674	-4.54674	-4.54674	-4.54674	-4.54674	-4.54674	-4.54674	-4.54674	-4.54674	-4.54674	-4.54674	-4.54674	-4.54674
ENSG00000088280	23428563	23484568	1	ASAP3	ArfGAP with SH3 domain, ankyrin repeat and PH domain 3 [Source:HGNC Symbol;Acc:HGNC:14987]	protein_coding	4988	0	0	1	2	4	4	12	0	1	120	0	4	0	-5.77781	-5.77781	-3.92939	-2.17119	-1.36821	-2.4875	-0.0674494	-5.77781	-3.17305	3.6131	-5.77781	-1.15449	-5.77781	-8.09628	-8.09628	-6.24785	-4.48965	-3.68667	-4.80596	-2.38591	-8.09628	-5.49151	1.29463	-8.09628	-3.47295	-8.09628
ENSG00000007968	23506430	23531220	1	E2F2	E2F transcription factor 2 [Source:HGNC Symbol;Acc:HGNC:3114]	protein_coding	5457	2	815	1050	112	198	1156	21	82	291	50	275	28	971	-2.14122	4.85996	5.63799	3.51489	4.19305	5.53244	0.728048	3.14722	4.75369	2.35307	4.6026	1.6018	6.0913	-4.58933	2.41185	3.18988	1.06679	1.74494	3.08433	-1.72006	0.699108	2.30559	-0.0950408	2.15449	-0.84631	3.64319
ENSG00000280791	23538035	23538313	1	Metazoa_SRP	Metazoan signal recognition particle RNA [Source:RFAM;Acc:RF00017]	misc_RNA	279	0	0	0	0	0	0	0	0	0	0	0	0	0	-5.77781	-5.77781	-5.77781	-5.77781	-5.77781	-5.77781	-5.77781	-5.77781	-5.77781	-5.77781	-5.77781	-5.77781	-5.77781	-3.93615	-3.93615	-3.93615	-3.93615	-3.93615	-3.93615	-3.93615	-3.93615	-3.93615	-3.93615	-3.93615	-3.93615	-3.93615
ENSG00000235052	23549139	23550915	1	RP1-150O5.3		lincRNA	456	0	0	1	0	0	3	0	1	0	9	1	0	2	-5.77781	-5.77781	-3.92939	-5.77781	-5.77781	-2.8542	-5.77781	-2.98798	-5.77781	-0.097606	-3.23099	-5.77781	-2.65632	-4.64492	-4.64492	-2.7965	-4.64492	-4.64492	-1.72131	-4.64492	-1.85508	-4.64492	1.03529	-2.09809	-4.64492	-1.52342
ENSG00000117318	23557918	23559794	1	ID3	inhibitor of DNA binding 3, dominant negative helix-loop-helix protein [Source:HGNC Symbol;Acc:HGNC:5362]	protein_coding	1797	3	9	15	4	34	18	8	6	40	13	12	6	70	-1.59545	-1.56188	-0.45531	-1.23165	1.65808	-0.437087	-0.6387	-0.58826	1.89685	0.424225	0.1078	-0.589173	2.30221	-2.44104	-2.40747	-1.3009	-2.07724	0.812486	-1.28268	-1.48429	-1.43385	1.05126	-0.421365	-0.73779	-1.43476	1.45662
ENSG00000197880	23581495	23640568	1	MDS2	myelodysplastic syndrome 2 translocation associated [Source:HGNC Symbol;Acc:HGNC:29633]	protein_coding	2142	0	3	0	0	0	0	0	0	1	1	0	0	3	-5.77781	-2.99937	-5.77781	-5.77781	-5.77781	-5.77781	-5.77781	-5.77781	-3.17305	-3.05837	-5.77781	-5.77781	-2.1277	-6.87677	-4.09833	-6.87677	-6.87677	-6.87677	-6.87677	-6.87677	-6.87677	-4.27201	-4.15732	-6.87677	-6.87677	-3.22666
ENSG00000229239	23670294	23680259	1	RP11-223J15.2		unprocessed_pseudogene	1186	0	0	0	0	0	0	0	0	0	0	0	0	0	-5.77781	-5.77781	-5.77781	-5.77781	-5.77781	-5.77781	-5.77781	-5.77781	-5.77781	-5.77781	-5.77781	-5.77781	-5.77781	-6.02392	-6.02392	-6.02392	-6.02392	-6.02392	-6.02392	-6.02392	-6.02392	-6.02392	-6.02392	-6.02392	-6.02392	-6.02392
ENSG00000142676	23691779	23696425	1	RPL11	ribosomal protein L11 [Source:HGNC Symbol;Acc:HGNC:10301]	protein_coding	1987	4439	12279	5583	4035	10968	33776	16683	9009	8957	12333	18467	12267	19920	8.85393	8.77236	8.04821	8.68365	9.9833	10.4007	10.3459	9.92387	9.69667	10.2943	10.6709	10.3683	10.4495	7.86334	7.78177	7.05762	7.69306	8.9927	9.41008	9.35529	8.93328	8.70608	9.30372	9.68031	9.37768	9.45895
ENSG00000011007	23743155	23762059	1	TCEB3	transcription elongation factor B (SIII), polypeptide 3 (110kDa, elongin A) [Source:HGNC Symbol;Acc:HGNC:11620]	protein_coding	5391	490	2302	1505	641	572	2835	490	431	678	631	816	298	1181	5.67501	6.35739	6.1572	6.02982	5.72263	6.82631	5.25709	5.5388	5.9734	6.00596	6.17102	5.00574	6.3737	3.24445	3.92684	3.72665	3.59927	3.29207	4.39575	2.82654	3.10825	3.54285	3.57541	3.74046	2.57519	3.94315
ENSG00000236810	23760382	23778287	1	TCEB3-AS1	TCEB3 antisense RNA 1 [Source:HGNC Symbol;Acc:HGNC:50582]	antisense	1347	149	374	225	149	112	686	132	137	161	98	188	81	248	3.95872	3.73727	3.41753	3.92614	3.37215	4.77996	3.36671	3.8865	3.90052	3.3214	4.0544	3.12861	4.1233	3.52897	3.30752	2.98778	3.49639	2.9424	4.35021	2.93696	3.45675	3.47077	2.89165	3.62465	2.69886	3.69355
ENSG00000057757	23778405	23788232	1	PITHD1	PITH (C-terminal proteasome-interacting domain of thioredoxin-like) domain containing 1 [Source:HGNC Symbol;Acc:HGNC:25022]	protein_coding	2186	412	2029	1518	577	490	3850	513	449	952	382	394	294	1165	5.42497	6.17532	6.16961	5.87811	5.49948	7.26775	5.32324	5.59781	6.46296	5.28216	5.12103	4.98626	6.35403	4.29667	5.04702	5.04132	4.74982	4.37118	6.13946	4.19495	4.46951	5.33467	4.15387	3.99274	3.85796	5.22573
ENSG00000011009	23790970	23795539	1	LYPLA2	lysophospholipase II [Source:HGNC Symbol;Acc:HGNC:6738]	protein_coding	2196	50	578	789	96	116	170	136	81	158	90	136	65	253	2.38675	4.3646	5.22587	3.29289	3.42269	2.77019	3.40971	3.12955	3.87342	3.19877	3.58788	2.81187	4.15206	1.25187	3.22972	4.09099	2.15801	2.28781	1.63531	2.27483	1.99467	2.73854	2.0639	2.453	1.67699	3.01718
ENSG00000117308	23795599	23800804	1	GALE	UDP-galactose-4-epimerase [Source:HGNC Symbol;Acc:HGNC:4116]	protein_coding	3978	35	442	469	77	78	245	316	84	197	178	247	100	560	1.87433	3.97797	4.47591	2.97537	2.85131	3.29626	4.62461	3.18191	4.19133	4.18124	4.4478	3.43205	5.29754	-0.117716	1.98593	2.48387	0.983328	0.859264	1.30422	2.63257	1.18987	2.19929	2.1892	2.45576	1.44	3.3055
ENSG00000117305	23801885	23838620	1	HMGCL	3-hydroxymethyl-3-methylglutaryl-CoA lyase [Source:HGNC Symbol;Acc:HGNC:5005]	protein_coding	5658	150	412	215	113	143	638	368	306	386	425	427	151	412	3.96835	3.87669	3.35206	3.5277	3.72412	4.67538	4.84425	5.04488	5.16103	5.43598	5.23702	4.02577	4.855	1.46806	1.3764	0.851766	1.02741	1.22383	2.17509	2.34395	2.54459	2.66074	2.93569	2.73672	1.52548	2.35471
ENSG00000179163	23845077	23868294	1	FUCA1	fucosidase, alpha-L- 1, tissue [Source:HGNC Symbol;Acc:HGNC:4006]	protein_coding	2047	606	1254	990	363	1852	1486	4603	228	1936	10	1232	196	908	5.98144	5.48131	5.55313	5.20977	7.41728	5.8946	8.4882	4.62065	7.48685	0.0515807	6.76525	4.40171	5.99455	4.94793	4.4478	4.51962	4.17626	6.38377	4.86109	7.45469	3.58714	6.45334	-0.98193	5.73174	3.3682	4.96104
ENSG00000188822	23870526	23913362	1	CNR2	cannabinoid receptor 2 (macrophage) [Source:HGNC Symbol;Acc:HGNC:2160]	protein_coding	5254	171	588	742	162	699	2014	91	978	63	1	22	2	2	4.15718	4.38933	5.13731	4.04668	6.01181	6.33312	2.83126	6.72063	2.54962	-3.05837	0.971134	-2.09711	-2.65632	1.76377	1.99591	2.74389	1.65326	3.6184	3.9397	0.437846	4.32722	0.156205	-5.45178	-1.42228	-4.49053	-5.04973
ENSG00000229106	23901471	23902737	1	BTBD6P1	BTB (POZ) domain containing 6 pseudogene 1 [Source:HGNC Symbol;Acc:HGNC:51542]	processed_pseudogene	1267	25	96	119	30	54	352	5	101	9	0	4	2	1	1.39177	1.78103	2.50076	1.6207	2.32241	3.81824	-1.29242	3.44732	-0.231035	-5.77781	-1.42917	-2.09711	-3.4994	1.05035	1.43962	2.15934	1.27929	1.98099	3.47682	-1.63383	3.1059	-0.572452	-6.11923	-1.77058	-2.43853	-3.84081
ENSG00000232557	23907111	23907885	1	RP11-4M23.3		antisense	210	6	13	8	7	11	89	0	14	0	0	1	0	1	-0.635737	-1.05545	-1.33099	-0.451007	0.0473619	1.84004	-5.77781	0.611363	-5.77781	-5.77781	-3.23099	-5.77781	-3.4994	1.6158	1.19609	0.920544	1.80053	2.2989	4.09158	-3.52628	2.8629	-3.52628	-3.52628	-0.97945	-3.52628	-1.24786
ENSG00000264926	23929070	23929147	1	MIR378F	microRNA 378f [Source:HGNC Symbol;Acc:HGNC:41686]	miRNA	78	0	0	0	0	0	0	0	0	0	0	0	0	0	-5.77781	-5.77781	-5.77781	-5.77781	-5.77781	-5.77781	-5.77781	-5.77781	-5.77781	-5.77781	-5.77781	-5.77781	-5.77781	-2.09743	-2.09743	-2.09743	-2.09743	-2.09743	-2.09743	-2.09743	-2.09743	-2.09743	-2.09743	-2.09743	-2.09743	-2.09743
ENSG00000230228	23949016	23949383	1	RP11-4M23.4		processed_pseudogene	368	0	0	0	0	0	0	0	0	0	0	0	0	0	-5.77781	-5.77781	-5.77781	-5.77781	-5.77781	-5.77781	-5.77781	-5.77781	-5.77781	-5.77781	-5.77781	-5.77781	-5.77781	-4.33559	-4.33559	-4.33559	-4.33559	-4.33559	-4.33559	-4.33559	-4.33559	-4.33559	-4.33559	-4.33559	-4.33559	-4.33559
ENSG00000189266	23959109	23963462	1	PNRC2	proline-rich nuclear receptor coactivator 2 [Source:HGNC Symbol;Acc:HGNC:23158]	protein_coding	2564	2559	6643	3684	2135	2218	9288	3959	2997	3905	2221	3591	2154	4111	8.05932	7.88613	7.4485	7.76538	7.67743	8.53816	8.27077	8.33608	8.49902	7.82117	8.30848	7.85867	8.17295	6.70092	6.52773	6.0901	6.40698	6.31903	7.17977	6.91238	6.97768	7.14063	6.46277	6.95008	6.50027	6.81456
ENSG00000188529	23964804	23980927	1	SRSF10	serine/arginine-rich splicing factor 10 [Source:HGNC Symbol;Acc:HGNC:16713]	protein_coding	10277	1940	7553	5437	2605	3662	12598	2133	2179	3726	2408	2380	1990	4002	7.65983	8.07133	8.00999	8.0524	8.40075	8.9779	7.37859	7.87625	8.43133	7.93778	7.7151	7.74443	8.13419	4.29848	4.70998	4.64864	4.69106	5.0394	5.61655	4.01725	4.51491	5.06998	4.57643	4.35375	4.38308	4.77284
ENSG00000215905	24007881	24008519	1	RP11-4M23.7		processed_pseudogene	328	0	0	0	0	0	0	0	0	0	0	0	0	0	-5.77781	-5.77781	-5.77781	-5.77781	-5.77781	-5.77781	-5.77781	-5.77781	-5.77781	-5.77781	-5.77781	-5.77781	-5.77781	-4.16958	-4.16958	-4.16958	-4.16958	-4.16958	-4.16958	-4.16958	-4.16958	-4.16958	-4.16958	-4.16958	-4.16958	-4.16958
ENSG00000225315	24040835	24086799	1	RP11-293P20.2		antisense	454	0	0	0	0	0	0	0	0	0	0	0	0	1	-5.77781	-5.77781	-5.77781	-5.77781	-5.77781	-5.77781	-5.77781	-5.77781	-5.77781	-5.77781	-5.77781	-5.77781	-3.4994	-4.63858	-4.63858	-4.63858	-4.63858	-4.63858	-4.63858	-4.63858	-4.63858	-4.63858	-4.63858	-4.63858	-4.63858	-2.36016
ENSG00000142661	24056035	24112175	1	MYOM3	myomesin 3 [Source:HGNC Symbol;Acc:HGNC:26679]	protein_coding	9254	0	0	0	0	0	0	0	1	3	3	0	0	2	-5.77781	-5.77781	-5.77781	-5.77781	-5.77781	-5.77781	-5.77781	-2.98798	-1.75556	-1.62737	-5.77781	-5.77781	-2.65632	-8.98789	-8.98789	-8.98789	-8.98789	-8.98789	-8.98789	-8.98789	-6.19805	-4.96563	-4.83744	-8.98789	-8.98789	-5.86639
ENSG00000230703	24066774	24083565	1	RP11-293P20.4		antisense	461	0	0	0	0	0	0	0	0	0	0	0	0	0	-5.77781	-5.77781	-5.77781	-5.77781	-5.77781	-5.77781	-5.77781	-5.77781	-5.77781	-5.77781	-5.77781	-5.77781	-5.77781	-4.66065	-4.66065	-4.66065	-4.66065	-4.66065	-4.66065	-4.66065	-4.66065	-4.66065	-4.66065	-4.66065	-4.66065	-4.66065
ENSG00000142677	24119771	24143121	1	IL22RA1	interleukin 22 receptor, alpha 1 [Source:HGNC Symbol;Acc:HGNC:13700]	protein_coding	2798	0	4	0	0	0	0	0	16	22	5	1	0	2	-5.77781	-2.63788	-5.77781	-5.77781	-5.77781	-5.77781	-5.77781	0.801855	1.04012	-0.923268	-3.23099	-5.77781	-2.65632	-7.26221	-4.12228	-7.26221	-7.26221	-7.26221	-7.26221	-7.26221	-0.682541	-0.444277	-2.40766	-4.71539	-7.26221	-4.14071
ENSG00000185436	24154157	24187959	1	IFNLR1	interferon, lambda receptor 1 [Source:HGNC Symbol;Acc:HGNC:18584]	protein_coding	4923	2	76	13	2	2	0	136	2	0	0	0	0	0	-2.14122	1.44601	-0.656225	-2.17119	-2.30188	-5.77781	3.40971	-2.09625	-5.77781	-5.77781	-5.77781	-5.77781	-5.77781	-4.44076	-0.853527	-2.95576	-4.47072	-4.60142	-8.07735	1.11017	-4.39578	-8.07735	-8.07735	-8.07735	-8.07735	-8.07735
ENSG00000230023	24200240	24211693	1	RP11-10N16.2		lincRNA	1849	0	0	0	0	0	0	1	0	1	6	0	0	4	-5.77781	-5.77781	-5.77781	-5.77781	-5.77781	-5.77781	-3.3773	-5.77781	-3.17305	-0.668569	-5.77781	-5.77781	-1.74168	-6.66456	-6.66456	-6.66456	-6.66456	-6.66456	-6.66456	-4.26405	-6.66456	-4.0598	-1.55531	-6.66456	-6.66456	-2.62842
ENSG00000221032	24227917	24228030	1	AL590683.1		miRNA	114	0	0	0	0	0	0	0	0	0	0	0	0	0	-5.77781	-5.77781	-5.77781	-5.77781	-5.77781	-5.77781	-5.77781	-5.77781	-5.77781	-5.77781	-5.77781	-5.77781	-5.77781	-2.64492	-2.64492	-2.64492	-2.64492	-2.64492	-2.64492	-2.64492	-2.64492	-2.64492	-2.64492	-2.64492	-2.64492	-2.64492
ENSG00000266511	24279767	24279855	1	AL590683.2		miRNA	89	0	0	0	0	0	0	0	0	0	0	0	0	0	-5.77781	-5.77781	-5.77781	-5.77781	-5.77781	-5.77781	-5.77781	-5.77781	-5.77781	-5.77781	-5.77781	-5.77781	-5.77781	-2.28776	-2.28776	-2.28776	-2.28776	-2.28776	-2.28776	-2.28776	-2.28776	-2.28776	-2.28776	-2.28776	-2.28776	-2.28776
ENSG00000232298	24307556	24321901	1	RP11-10N16.3		antisense	856	0	0	0	0	0	0	9	0	0	1	0	7	5	-5.77781	-5.77781	-5.77781	-5.77781	-5.77781	-5.77781	-0.473331	-5.77781	-5.77781	-3.05837	-5.77781	-0.372443	-1.43745	-5.5535	-5.5535	-5.5535	-5.5535	-5.5535	-5.5535	-0.249014	-5.5535	-5.5535	-2.83405	-5.5535	-0.148126	-1.21313
ENSG00000158055	24319322	24364482	1	GRHL3	grainyhead-like 3 (Drosophila) [Source:HGNC Symbol;Acc:HGNC:25839]	protein_coding	3940	1	0	0	0	0	0	23	1	0	12	0	13	6	-3.02965	-5.77781	-5.77781	-5.77781	-5.77781	-5.77781	0.857912	-2.98798	-5.77781	0.31038	-5.77781	0.504845	-1.18633	-5.00784	-7.75601	-7.75601	-7.75601	-7.75601	-7.75601	-1.12028	-4.96617	-7.75601	-1.66782	-7.75601	-1.47335	-3.16453
ENSG00000001460	24356999	24416934	1	STPG1	sperm-tail PG-rich repeat containing 1 [Source:HGNC Symbol;Acc:HGNC:28070]	protein_coding	8511	32	135	81	46	40	249	75	68	144	99	88	30	106	1.74572	2.27067	1.94797	2.2344	1.89129	3.31958	2.55307	2.87774	3.73974	3.33602	2.96104	1.70076	2.89904	-1.34361	-0.818654	-1.14136	-0.854931	-1.19804	0.230251	-0.536255	-0.211591	0.650409	0.246689	-0.12829	-1.38857	-0.190289
ENSG00000001461	24415794	24472976	1	NIPAL3	NIPA-like domain containing 3 [Source:HGNC Symbol;Acc:HGNC:25233]	protein_coding	9404	404	1195	670	407	457	1453	545	584	1421	418	840	308	829	5.39669	5.41181	4.99013	5.37476	5.39893	5.86221	5.4105	5.97693	7.04073	5.41203	6.21283	5.05333	5.86327	2.16342	2.17854	1.75686	2.14148	2.16566	2.62894	2.17722	2.74366	3.80746	2.17876	2.97955	1.82006	2.63
ENSG00000117602	24502351	24541040	1	RCAN3	RCAN family member 3 [Source:HGNC Symbol;Acc:HGNC:3042]	protein_coding	7077	39	403	275	127	747	879	343	1472	2024	78	549	201	184	2.02971	3.84487	3.70659	3.69595	6.1076	5.13741	4.74281	7.31042	7.55098	2.99276	5.59943	4.43802	3.69319	-0.793427	1.02173	0.883454	0.872814	3.28446	2.31427	1.91968	4.48728	4.72784	0.169627	2.77629	1.61488	0.870048
ENSG00000264443	24538802	24556024	1	RP4-594I10.3		lincRNA	1445	3	60	32	22	125	100	56	240	310	8	82	32	26	-1.59545	1.10754	0.618518	1.17635	3.53032	2.00735	2.13313	4.6946	4.84488	-0.264018	2.85941	1.79336	0.882365	-2.12652	0.576475	0.0874484	0.645281	2.99925	1.47628	1.60206	4.16353	4.31381	-0.795088	2.32834	1.26229	0.351295
ENSG00000184454	24556111	24609328	1	NCMAP	noncompact myelin associated protein [Source:HGNC Symbol;Acc:HGNC:29332]	protein_coding	4122	0	0	0	0	0	5	1	0	0	0	0	0	0	-5.77781	-5.77781	-5.77781	-5.77781	-5.77781	-2.19537	-3.3773	-5.77781	-5.77781	-5.77781	-5.77781	-5.77781	-5.77781	-7.82116	-7.82116	-7.82116	-7.82116	-7.82116	-4.23871	-5.42064	-7.82116	-7.82116	-7.82116	-7.82116	-7.82116	-7.82116
ENSG00000227312	24563627	24563974	1	RP11-496D1.2		processed_pseudogene	348	0	0	0	0	0	0	0	0	0	0	0	0	0	-5.77781	-5.77781	-5.77781	-5.77781	-5.77781	-5.77781	-5.77781	-5.77781	-5.77781	-5.77781	-5.77781	-5.77781	-5.77781	-4.25497	-4.25497	-4.25497	-4.25497	-4.25497	-4.25497	-4.25497	-4.25497	-4.25497	-4.25497	-4.25497	-4.25497	-4.25497
ENSG00000239106	24625411	24625513	1	Y_RNA	Y RNA [Source:RFAM;Acc:RF00019]	misc_RNA	103	0	0	0	0	0	0	0	0	0	0	0	0	0	-5.77781	-5.77781	-5.77781	-5.77781	-5.77781	-5.77781	-5.77781	-5.77781	-5.77781	-5.77781	-5.77781	-5.77781	-5.77781	-2.49853	-2.49853	-2.49853	-2.49853	-2.49853	-2.49853	-2.49853	-2.49853	-2.49853	-2.49853	-2.49853	-2.49853	-2.49853
ENSG00000133226	24631716	24673267	1	SRRM1	serine/arginine repetitive matrix 1 [Source:HGNC Symbol;Acc:HGNC:16638]	protein_coding	8168	943	2570	1829	888	652	7281	698	683	1041	689	606	515	1083	6.61924	6.51624	6.43843	6.49994	5.91142	8.18695	5.76733	6.20279	6.59187	6.13279	5.74189	5.79466	6.24875	3.58925	3.48626	3.40845	3.46996	2.88144	5.15697	2.73735	3.17281	3.56189	3.10281	2.71191	2.76467	3.21877
ENSG00000169504	24745357	24844324	1	CLIC4	chloride intracellular channel 4 [Source:HGNC Symbol;Acc:HGNC:13518]	protein_coding	4495	57	716	717	650	918	215	167	46	3	2	0	32	0	2.57516	4.67325	5.08789	6.04993	6.40492	3.10819	3.70549	2.31555	-1.75556	-2.17227	-5.77781	1.79336	-5.77781	0.406843	2.50492	2.91957	3.88161	4.2366	0.939866	1.53717	0.147226	-3.92388	-4.34059	-7.94614	-0.374961	-7.94614
ENSG00000238482	24777873	24777979	1	RNU6-1208P	RNA, U6 small nuclear 1208, pseudogene [Source:HGNC Symbol;Acc:HGNC:48171]	snRNA	107	0	0	0	1	0	0	0	0	0	0	0	0	0	-5.77781	-5.77781	-5.77781	-3.05736	-5.77781	-5.77781	-5.77781	-5.77781	-5.77781	-5.77781	-5.77781	-5.77781	-5.77781	-2.5535	-2.5535	-2.5535	0.166954	-2.5535	-2.5535	-2.5535	-2.5535	-2.5535	-2.5535	-2.5535	-2.5535	-2.5535
ENSG00000020633	24899511	24965121	1	RUNX3	runt-related transcription factor 3 [Source:HGNC Symbol;Acc:HGNC:10473]	protein_coding	4523	781	4629	4620	1032	508	796	262	246	545	148	250	190	712	6.34736	7.36504	7.77509	6.71671	5.5515	4.99439	4.35448	4.7302	5.65848	3.91525	4.4652	4.35689	5.64385	4.17008	5.18776	5.59781	4.53943	3.37422	2.81711	2.1772	2.55292	3.4812	1.73797	2.28792	2.17961	3.46657
ENSG00000278034	24919345	24919416	1	MIR6731	microRNA 6731 [Source:HGNC Symbol;Acc:HGNC:50036]	miRNA	72	1	9	16	2	5	2	0	4	1	1	1	0	3	-3.02965	-1.56188	-0.364456	-2.17119	-1.05992	-3.34709	-5.77781	-1.15359	-3.17305	-3.05837	-3.23099	-5.77781	-2.1277	0.766211	2.23398	3.4314	1.62467	2.73593	0.448766	-1.98196	2.64227	0.622809	0.737493	0.56487	-1.98196	1.66816
ENSG00000229162	24961345	24963097	1	RP11-84D1.1		antisense	820	0	162	163	12	53	51	41	10	51	7	36	33	124	-5.77781	2.5328	2.95342	0.311545	2.29554	1.04219	1.68552	0.132805	2.24582	-0.45216	1.6764	1.83752	3.1248	-5.49151	2.8191	3.23972	0.597849	2.58185	1.3285	1.97182	0.419109	2.53213	-0.165855	1.96271	2.12383	3.41111
ENSG00000261025	24968423	24970865	1	RP11-84D1.2		lincRNA	2443	0	1	0	1	0	0	1	0	1	0	0	0	4	-5.77781	-4.21529	-5.77781	-3.05736	-5.77781	-5.77781	-3.3773	-5.77781	-3.17305	-5.77781	-5.77781	-5.77781	-1.74168	-7.06647	-5.50394	-7.06647	-4.34602	-7.06647	-7.06647	-4.66595	-7.06647	-4.4617	-7.06647	-7.06647	-7.06647	-3.03033
ENSG00000264371	25023503	25023586	1	MIR4425	microRNA 4425 [Source:HGNC Symbol;Acc:HGNC:41891]	miRNA	84	0	4	0	0	1	1	5	1	4	0	4	5	15	-5.77781	-2.63788	-5.77781	-5.77781	-3.17772	-4.10163	-1.29242	-2.98798	-1.36289	-5.77781	-1.42917	-0.844317	0.0992388	-2.20435	0.935584	-2.20435	-2.20435	0.39575	-0.528164	2.28105	0.585492	2.21058	-2.20435	2.1443	2.72915	3.67271
ENSG00000233755	25043707	25113120	1	RP4-799D16.1		lincRNA	863	0	0	0	2	0	11	0	27	8	1	2	4	5	-5.77781	-5.77781	-5.77781	-2.17119	-5.77781	-1.1251	-5.77781	1.55058	-0.397107	-3.05837	-2.36004	-1.15449	-1.43745	-5.56525	-5.56525	-5.56525	-1.95862	-5.56525	-0.912534	-5.56525	1.76315	-0.18454	-2.8458	-2.14747	-0.941923	-1.22488
ENSG00000233419	25125053	25125454	1	RP4-781L3.1		processed_pseudogene	402	0	0	0	0	0	0	0	0	0	0	0	0	1	-5.77781	-5.77781	-5.77781	-5.77781	-5.77781	-5.77781	-5.77781	-5.77781	-5.77781	-5.77781	-5.77781	-5.77781	-3.4994	-4.46308	-4.46308	-4.46308	-4.46308	-4.46308	-4.46308	-4.46308	-4.46308	-4.46308	-4.46308	-4.46308	-4.46308	-2.18466
ENSG00000231953	25208139	25208869	1	RP4-706G24.1		antisense	420	0	0	4	0	0	0	0	0	1	1	0	1	0	-5.77781	-5.77781	-2.26631	-5.77781	-5.77781	-5.77781	-5.77781	-5.77781	-3.17305	-3.05837	-5.77781	-2.98878	-5.77781	-4.52628	-4.52628	-1.01477	-4.52628	-4.52628	-4.52628	-4.52628	-4.52628	-1.92151	-1.80683	-4.52628	-1.73724	-4.52628
ENSG00000117614	25222679	25232502	1	SYF2	SYF2 pre-mRNA-splicing factor [Source:HGNC Symbol;Acc:HGNC:19824]	protein_coding	3370	1686	2202	1002	941	1047	13847	1880	1903	2547	1248	2307	1475	1927	7.45739	6.29333	5.57051	6.58356	6.59457	9.11427	7.19646	7.68088	7.88254	6.98966	7.67016	7.31242	7.07992	5.70464	4.54058	3.81776	4.83081	4.84183	7.36153	5.44372	5.92813	6.12979	5.23692	5.91741	5.55967	5.32718
ENSG00000117616	25242237	25338213	1	RSRP1	arginine/serine-rich protein 1 [Source:HGNC Symbol;Acc:HGNC:25234]	protein_coding	6804	4725	5218	2740	1968	2039	4555	3914	2641	2343	1189	4460	1787	2577	8.94401	7.53782	7.02145	7.64788	7.55604	7.51032	8.25428	8.15365	7.76211	6.91981	8.62112	7.58921	7.49921	6.17762	4.77144	4.25507	4.8815	4.78966	4.74394	5.4879	5.38727	4.99572	4.15342	5.85474	4.82283	4.73283
ENSG00000272432	25247837	25248321	1	RP3-465N24.6		lincRNA	485	7	7	10	5	4	7	1	3	1	0	2	2	1	-0.419193	-1.90243	-1.02236	-0.922127	-1.36821	-1.74477	-3.3773	-1.54926	-3.17305	-5.77781	-2.36004	-2.09711	-3.4994	0.62475	-0.85849	0.0215855	0.121817	-0.324269	-0.700827	-2.33336	-0.505315	-2.12911	-4.73387	-1.31609	-1.05317	-2.45545
ENSG00000261349	25266102	25267136	1	RP3-465N24.5		unprocessed_pseudogene	459	50	56	38	26	19	107	13	52	27	36	31	18	27	2.38675	1.00888	0.863739	1.41557	0.825104	2.10454	0.0459067	2.49181	1.3332	1.88114	1.462	0.969173	0.936284	3.51018	2.13231	1.98717	2.539	1.94854	3.22797	1.16934	3.61525	2.45664	3.00457	2.58543	2.09261	2.05972
ENSG00000187010	25272393	25330445	1	RHD	Rh blood group, D antigen [Source:HGNC Symbol;Acc:HGNC:10009]	protein_coding	3313	34	79	28	33	17	60	19	33	10	14	28	23	37	1.83272	1.5015	0.428317	1.75743	0.666384	1.27474	0.585328	1.83846	-0.0821216	0.52974	1.31618	1.31989	1.38713	0.10458	-0.226641	-1.29982	0.0292916	-1.06175	-0.453397	-1.14281	0.11032	-1.81026	-1.1984	-0.411958	-0.408251	-0.341007
ENSG00000224183	25294164	25294643	1	SDHDP6	succinate dehydrogenase complex, subunit D, integral membrane protein pseudogene 6 [Source:HGNC Symbol;Acc:HGNC:10689]	processed_pseudogene	480	2	5	0	2	0	5	2	3	1	3	3	4	3	-2.14122	-2.34906	-5.77781	-2.17119	-5.77781	-2.19537	-2.52083	-1.54926	-3.17305	-1.62737	-1.82079	-1.15449	-2.1277	-1.08232	-1.29017	-4.71892	-1.11229	-4.71892	-1.13648	-1.46194	-0.490365	-2.11416	-0.568473	-0.761897	-0.0955971	-1.0688
ENSG00000259984	25336429	25337465	1	RP11-335G20.7		unprocessed_pseudogene	459	57	76	67	38	22	107	47	52	61	23	53	48	46	2.57516	1.44601	1.67563	1.95994	1.03458	2.10454	1.88151	2.49181	2.50323	1.2388	2.23176	2.37579	1.69927	3.6986	2.56944	2.79907	3.08337	2.15802	3.22797	3.00494	3.61525	3.62666	2.36224	3.35519	3.49923	2.82271
ENSG00000183726	25337917	25362361	1	TMEM50A	transmembrane protein 50A [Source:HGNC Symbol;Acc:HGNC:30590]	protein_coding	3410	1079	2609	1592	895	1013	3876	1133	1199	1955	987	1258	720	1949	6.81357	6.53796	6.23826	6.51127	6.54696	7.27746	6.466	7.01451	7.50094	6.65122	6.79538	6.27795	7.0963	5.0438	4.76819	4.46849	4.7415	4.77719	5.50769	4.69623	5.24474	5.73117	4.88145	5.02561	4.50817	5.32653
ENSG00000188672	25362249	25430192	1	RHCE	Rh blood group, CcEe antigens [Source:HGNC Symbol;Acc:HGNC:10008]	protein_coding	2433	23	55	26	21	18	37	44	13	16	103	15	8	20	1.27234	0.983123	0.322905	1.10979	0.747925	0.584044	1.78684	0.505772	0.585474	3.39306	0.424839	-0.184059	0.508126	-0.0103925	-0.299613	-0.959832	-0.172946	-0.534811	-0.698693	0.504104	-0.776965	-0.697262	2.11032	-0.857897	-1.4668	-0.77461
ENSG00000238084	25398721	25399198	1	RP3-469D22.1		processed_pseudogene	478	1	5	4	0	3	0	2	5	2	6	2	2	1	-3.02965	-2.34906	-2.26631	-5.77781	-1.7608	-5.77781	-2.52083	-0.843409	-2.29679	-0.668569	-2.36004	-2.09711	-3.4994	-1.96473	-1.28415	-1.2014	-4.7129	-0.695881	-4.7129	-1.45591	0.221508	-1.23188	0.396349	-1.29512	-1.03219	-2.43448
ENSG00000204178	25430858	25500209	1	TMEM57	transmembrane protein 57 [Source:HGNC Symbol;Acc:HGNC:25572]	protein_coding	3979	411	995	686	325	411	1406	1805	523	567	915	613	611	576	5.42146	5.14769	5.02416	5.05033	5.24594	5.81479	7.13774	5.81783	5.71555	6.54197	5.75846	6.04118	5.33816	3.42906	3.15529	3.03176	3.05792	3.25354	3.82238	5.14533	3.82542	3.72314	4.54956	3.76605	4.04878	3.34576
ENSG00000157978	25543580	25568886	1	LDLRAP1	low density lipoprotein receptor adaptor protein 1 [Source:HGNC Symbol;Acc:HGNC:18640]	protein_coding	5397	310	397	323	68	42	250	24	50	27	79	65	0	71	5.01479	3.82325	3.93839	2.79649	1.96134	3.32535	0.918707	2.43542	1.3332	3.0111	2.52517	-5.77781	2.3226	2.58263	1.3911	1.50624	0.364332	-0.470815	0.893194	-1.51345	0.00326051	-1.09895	0.578944	0.0930121	-8.20997	-0.109555
ENSG00000225643	25581478	25590356	1	RP11-70P17.1		lincRNA	483	8	10	2	1	1	49	0	2	0	0	1	0	1	-0.23095	-1.41766	-3.14505	-3.05736	-3.17772	0.984998	-5.77781	-2.09625	-5.77781	-5.77781	-3.23099	-5.77781	-3.4994	0.818955	-0.367752	-2.09515	-2.00746	-2.12781	2.0349	-4.72791	-1.04634	-4.72791	-4.72791	-2.18108	-4.72791	-2.44949
ENSG00000117643	25617468	25786207	1	MAN1C1	mannosidase, alpha, class 1C, member 1 [Source:HGNC Symbol;Acc:HGNC:19080]	protein_coding	9026	42	240	301	54	57	742	149	123	286	14	1321	67	3	2.13617	3.09836	3.83675	2.4649	2.40014	4.8931	3.5412	3.73119	4.72871	0.52974	6.86587	2.85548	-2.1277	-1.03792	-0.0757236	0.662663	-0.709191	-0.773949	1.71902	0.36711	0.557102	1.55462	-2.64435	3.69178	-0.318606	-5.30178
ENSG00000233478	25644544	25659111	1	RP1-187B23.1		antisense	2224	3	14	17	5	1	49	1	4	5	0	37	2	0	-1.59545	-0.952442	-0.278986	-0.922127	-3.17772	0.984998	-3.3773	-1.15359	-1.05455	-5.77781	1.71571	-2.09711	-5.77781	-2.74861	-2.1056	-1.43214	-2.07528	-4.33087	-0.168159	-4.53046	-2.30675	-2.20771	-6.93097	0.562551	-3.25027	-6.93097
ENSG00000162430	25800176	25818224	1	SEPN1	selenoprotein N, 1 [Source:HGNC Symbol;Acc:HGNC:15999]	protein_coding	4424	21	162	110	35	11	4	40	10	7	15	15	9	5	1.14214	2.5328	2.38768	1.84187	0.0473619	-2.4875	1.6501	0.132805	-0.584814	0.628061	0.424839	-0.0174573	-1.43745	-1.00322	0.387449	0.24233	-0.303477	-2.09799	-4.63285	-0.495253	-2.01255	-2.73017	-1.51729	-1.72051	-2.16281	-3.5828
ENSG00000255054	25811470	25823744	1	RP1-317E23.6	Uncharacterized protein [Source:UniProtKB/TrEMBL;Acc:H3BT81]	protein_coding	792	23	84	35	14	36	27	24	22	13	27	35	17	26	1.27234	1.58948	0.746332	0.530907	1.74008	0.13596	0.918707	1.25717	0.289952	1.46848	1.636	0.887501	0.882365	1.60877	1.92591	1.08276	0.867335	2.0765	0.472388	1.25514	1.5936	0.62638	1.8049	1.97242	1.22393	1.21879
ENSG00000228172	25816749	25820797	1	RP1-317E23.3		antisense	2793	22	68	36	9	19	42	37	22	12	30	32	12	14	1.20871	1.28668	0.786539	-0.096447	0.825104	0.764818	1.5383	1.25717	0.176266	1.61953	1.50751	0.390911	0.00145545	-0.273107	-0.195135	-0.695277	-1.57826	-0.656712	-0.716998	0.0564872	-0.224648	-1.30555	0.137713	0.0256894	-1.0909	-1.48036
ENSG00000117640	25818640	25832942	1	MTFR1L	mitochondrial fission regulator 1-like [Source:HGNC Symbol;Acc:HGNC:28836]	protein_coding	5817	174	570	333	158	274	476	211	287	129	257	270	155	280	4.18225	4.34451	3.98233	4.01065	4.66133	4.25314	4.04246	4.95245	3.58127	4.71068	4.57615	4.06345	4.29821	1.64197	1.80424	1.44206	1.47037	2.12105	1.71286	1.50219	2.41217	1.04099	2.17041	2.03587	1.52318	1.75793
ENSG00000272478	25831913	25832134	1	RP1-317E23.7		antisense	222	18	119	48	19	37	68	37	35	18	46	30	22	52	0.921728	2.08941	1.19776	0.966683	1.77939	1.45403	1.5383	1.92293	0.753451	2.23322	1.41501	1.25624	1.87521	3.0931	4.26078	3.36913	3.13805	3.95076	3.6254	3.70967	4.0943	2.92482	4.40459	3.58638	3.4276	4.04658
ENSG00000127423	25831913	25859458	1	AUNIP	aurora kinase A and ninein interacting protein [Source:HGNC Symbol;Acc:HGNC:28363]	protein_coding	2408	26	404	332	92	163	789	65	121	158	92	46	93	224	1.44796	3.84844	3.978	3.2316	3.91273	4.98166	2.34731	3.70757	3.87342	3.23042	2.02825	3.32753	3.97662	0.18013	2.5806	2.71016	1.96377	2.6449	3.71382	1.07948	2.43973	2.60558	1.96259	0.760414	2.0597	2.70878
ENSG00000236528	25859613	25863420	1	RP1-125I3.2		antisense	849	6	19	8	5	6	11	0	4	1	1	1	2	3	-0.635737	-0.525322	-1.33099	-0.922127	-0.806056	-1.1251	-5.77781	-1.15359	-3.17305	-3.05837	-3.23099	-2.09711	-2.1277	-0.399574	-0.289159	-1.09483	-0.685963	-0.569893	-0.888938	-5.54165	-0.917426	-2.93689	-2.8222	-2.99483	-1.86095	-1.89153
ENSG00000182749	25861210	25871253	1	PAQR7	progestin and adipoQ receptor family member VII [Source:HGNC Symbol;Acc:HGNC:23146]	protein_coding	3297	15	130	93	32	58	179	14	42	2	1	0	4	4	0.661467	2.21644	2.1464	1.71328	2.42514	2.84442	0.151001	2.18481	-2.29679	-3.05837	-5.77781	-1.15449	-1.74168	-1.05969	0.495282	0.425245	-0.0078752	0.703988	1.12327	-1.57015	0.463651	-4.01795	-4.77952	-7.49897	-2.87564	-3.46283
ENSG00000207302	25877496	25877605	1	Y_RNA	Y RNA [Source:RFAM;Acc:RF00019]	misc_RNA	110	0	0	0	0	0	0	0	0	0	0	0	0	1	-5.77781	-5.77781	-5.77781	-5.77781	-5.77781	-5.77781	-5.77781	-5.77781	-5.77781	-5.77781	-5.77781	-5.77781	-3.4994	-2.59339	-2.59339	-2.59339	-2.59339	-2.59339	-2.59339	-2.59339	-2.59339	-2.59339	-2.59339	-2.59339	-2.59339	-0.314972
ENSG00000117632	25884181	25906991	1	STMN1	stathmin 1 [Source:HGNC Symbol;Acc:HGNC:6510]	protein_coding	6261	131	10711	8666	1817	6483	16596	3265	3843	11095	1881	1990	3130	5849	3.7732	8.57527	8.6825	7.53272	9.22475	9.37553	7.99274	8.69477	10.0055	7.58148	7.45693	8.39778	8.68163	1.12681	5.92888	6.03611	4.88633	6.57835	6.72914	5.34635	6.04838	7.3591	4.93508	4.81054	5.75139	6.03523
ENSG00000229786	25887360	25887610	1	SNRPFP2	small nuclear ribonucleoprotein polypeptide F pseudogene 2 [Source:HGNC Symbol;Acc:HGNC:39665]	processed_pseudogene	251	0	0	7	2	3	0	1	2	4	0	0	0	0	-5.77781	-5.77781	-1.51422	-2.17119	-1.7608	-5.77781	-3.3773	-2.09625	-1.36289	-5.77781	-5.77781	-5.77781	-5.77781	-3.78357	-3.78357	0.480021	-0.176945	0.233442	-3.78357	-1.38306	-0.102006	0.631352	-3.78357	-3.78357	-3.78357	-3.78357
ENSG00000223624	25888970	25889109	1	RP1-125I3.4		processed_pseudogene	140	1	1	5	3	1	8	1	0	2	0	0	0	1	-3.02965	-4.21529	-1.96991	-1.62625	-3.17772	-1.56318	-3.3773	-5.77781	-2.29679	-5.77781	-5.77781	-5.77781	-3.4994	-0.193147	-1.37879	0.866591	1.21025	-0.341215	1.27332	-0.540799	-2.94131	0.539706	-2.94131	-2.94131	-2.94131	-0.662895
ENSG00000264021	25906362	25906454	1	MIR3917	microRNA 3917 [Source:HGNC Symbol;Acc:HGNC:38911]	miRNA	93	0	7	12	0	1	4	0	1	1	0	0	2	2	-5.77781	-1.90243	-0.768253	-5.77781	-3.17772	-2.4875	-5.77781	-2.98798	-3.17305	-5.77781	-5.77781	-2.09711	-2.65632	-2.35119	1.52419	2.65837	-2.35119	0.248909	0.939126	-2.35119	0.43865	0.253575	-2.35119	-2.35119	1.32951	0.770309
ENSG00000266763	25911749	25911822	1	AL033528.1		miRNA	74	0	0	0	0	0	0	0	0	0	0	0	0	0	-5.77781	-5.77781	-5.77781	-5.77781	-5.77781	-5.77781	-5.77781	-5.77781	-5.77781	-5.77781	-5.77781	-5.77781	-5.77781	-2.02148	-2.02148	-2.02148	-2.02148	-2.02148	-2.02148	-2.02148	-2.02148	-2.02148	-2.02148	-2.02148	-2.02148	-2.02148
ENSG00000158006	25959767	25998157	1	PAFAH2	platelet-activating factor acetylhydrolase 2, 40kDa [Source:HGNC Symbol;Acc:HGNC:8579]	protein_coding	3835	838	1311	914	470	104	348	156	243	387	91	232	58	175	6.44896	5.54541	5.43795	5.5823	3.26543	3.80177	3.60733	4.71251	5.16477	3.21468	4.35749	2.64794	3.62094	4.50974	3.60619	3.49872	3.64308	1.32621	1.86255	1.6681	2.77328	3.22554	1.27546	2.41826	0.70871	1.68171
ENSG00000207237	25964197	25964300	1	RNU6-110P	RNA, U6 small nuclear 110, pseudogene [Source:HGNC Symbol;Acc:HGNC:47073]	snRNA	104	0	11	0	0	0	1	0	0	0	0	0	0	0	-5.77781	-1.28655	-5.77781	-5.77781	-5.77781	-4.10163	-5.77781	-5.77781	-5.77781	-5.77781	-5.77781	-5.77781	-5.77781	-2.51247	1.97879	-2.51247	-2.51247	-2.51247	-0.836287	-2.51247	-2.51247	-2.51247	-2.51247	-2.51247	-2.51247	-2.51247
ENSG00000252190	26006006	26006130	1	SCARNA17	small Cajal body-specific RNA 17 [Source:RFAM;Acc:RF00492]	scaRNA	125	0	0	0	0	0	0	0	0	0	0	0	1	0	-5.77781	-5.77781	-5.77781	-5.77781	-5.77781	-5.77781	-5.77781	-5.77781	-5.77781	-5.77781	-5.77781	-2.98878	-5.77781	-2.77781	-2.77781	-2.77781	-2.77781	-2.77781	-2.77781	-2.77781	-2.77781	-2.77781	-2.77781	-2.77781	0.0112219	-2.77781
ENSG00000252691	26006216	26006299	1	SCARNA18	small Cajal body-specific RNA 18 [Source:RFAM;Acc:RF00283]	scaRNA	84	0	0	0	0	0	0	0	0	0	0	0	0	0	-5.77781	-5.77781	-5.77781	-5.77781	-5.77781	-5.77781	-5.77781	-5.77781	-5.77781	-5.77781	-5.77781	-5.77781	-5.77781	-2.20435	-2.20435	-2.20435	-2.20435	-2.20435	-2.20435	-2.20435	-2.20435	-2.20435	-2.20435	-2.20435	-2.20435	-2.20435
ENSG00000158008	26019884	26036464	1	EXTL1	exostosin-like glycosyltransferase 1 [Source:HGNC Symbol;Acc:HGNC:3515]	protein_coding	4537	3	1	4	0	0	15	19	3	1	3	10	4	3	-1.59545	-4.21529	-2.26631	-5.77781	-5.77781	-0.693018	0.585328	-1.54926	-3.17305	-1.62737	-0.150362	-1.15449	-2.1277	-3.77719	-6.39703	-4.44805	-7.95955	-7.95955	-2.87476	-1.59641	-3.731	-5.35479	-3.80911	-2.3321	-3.33623	-4.30944
ENSG00000158014	26037252	26046133	1	SLC30A2	solute carrier family 30 (zinc transporter), member 2 [Source:HGNC Symbol;Acc:HGNC:11013]	protein_coding	3498	0	3	4	0	0	1	4	0	1	2	6	1	0	-5.77781	-2.99937	-2.26631	-5.77781	-5.77781	-4.10163	-1.59833	-5.77781	-3.17305	-2.17227	-0.868002	-2.98878	-5.77781	-7.58435	-4.8059	-4.07284	-7.58435	-7.58435	-5.90816	-3.40486	-7.58435	-4.97958	-3.9788	-2.67453	-4.79531	-7.58435
ENSG00000158022	26051304	26068436	1	TRIM63	tripartite motif containing 63, E3 ubiquitin protein ligase [Source:HGNC Symbol;Acc:HGNC:16007]	protein_coding	2573	0	0	0	0	0	0	14	0	0	10	57	0	0	-5.77781	-5.77781	-5.77781	-5.77781	-5.77781	-5.77781	0.151001	-5.77781	-5.77781	0.0515807	2.33633	-5.77781	-5.77781	-7.14127	-7.14127	-7.14127	-7.14127	-7.14127	-7.14127	-1.21245	-7.14127	-7.14127	-1.31187	0.972881	-7.14127	-7.14127
ENSG00000265320	26071578	26071677	1	AL391650.1		miRNA	100	0	0	0	0	0	0	0	0	0	0	1	0	0	-5.77781	-5.77781	-5.77781	-5.77781	-5.77781	-5.77781	-5.77781	-5.77781	-5.77781	-5.77781	-3.23099	-5.77781	-5.77781	-2.45589	-2.45589	-2.45589	-2.45589	-2.45589	-2.45589	-2.45589	-2.45589	-2.45589	-2.45589	0.090939	-2.45589	-2.45589
ENSG00000175087	26111165	26125543	1	PDIK1L	PDLIM1 interacting kinase 1 like [Source:HGNC Symbol;Acc:HGNC:18981]	protein_coding	4535	458	846	483	396	311	1463	476	382	850	173	673	352	629	5.57761	4.91379	4.51832	5.33525	4.84394	5.8721	5.21529	5.36476	6.2995	4.14018	5.89313	5.24588	5.4651	3.39651	2.73268	2.33721	3.15414	2.66284	3.691	3.03419	3.18366	4.11839	1.95907	3.71203	3.06478	3.284
ENSG00000197245	26159020	26162628	1	FAM110D	family with sequence similarity 110, member D [Source:HGNC Symbol;Acc:HGNC:25860]	protein_coding	1524	0	0	0	0	0	0	0	0	0	0	1	0	1	-5.77781	-5.77781	-5.77781	-5.77781	-5.77781	-5.77781	-5.77781	-5.77781	-5.77781	-5.77781	-3.23099	-5.77781	-3.4994	-6.38568	-6.38568	-6.38568	-6.38568	-6.38568	-6.38568	-6.38568	-6.38568	-6.38568	-6.38568	-3.83885	-6.38568	-4.10726
ENSG00000142684	26169871	26172060	1	ZNF593	zinc finger protein 593 [Source:HGNC Symbol;Acc:HGNC:30943]	protein_coding	1956	31	206	266	42	38	161	103	76	86	108	140	53	263	1.70017	2.87848	3.65865	2.10369	1.81766	2.69193	3.00954	3.03783	2.9974	3.46133	3.62964	2.51827	4.20793	0.73226	1.91057	2.69075	1.13578	0.849757	1.72403	2.04163	2.06992	2.0295	2.49343	2.66173	1.55036	3.24003
ENSG00000236782	26169947	26171821	1	RP11-96L14.7		antisense	1290	29	197	262	42	37	156	100	76	85	105	138	54	255	1.60451	2.81419	3.63683	2.10369	1.77939	2.64655	2.96699	3.03783	2.98057	3.42076	3.60891	2.54515	4.16341	1.23714	2.44682	3.26946	1.73631	1.41202	2.27918	2.59962	2.67045	2.6132	3.05339	3.24154	2.17778	3.79604
ENSG00000142675	26177403	26189886	1	CNKSR1	connector enhancer of kinase suppressor of Ras 1 [Source:HGNC Symbol;Acc:HGNC:19700]	protein_coding	4043	0	13	11	2	0	12	1	3	6	0	4	2	4	-5.77781	-1.05545	-0.889718	-2.17119	-5.77781	-1.00436	-3.3773	-1.54926	-0.800648	-5.77781	-1.42917	-2.09711	-1.74168	-7.79324	-3.07087	-2.90514	-4.18661	-7.79324	-3.01978	-5.39273	-3.56468	-2.81607	-7.79324	-3.44459	-4.11254	-3.7571
ENSG00000188782	26190561	26202968	1	CATSPER4	cation channel, sperm associated 4 [Source:HGNC Symbol;Acc:HGNC:23220]	protein_coding	2030	0	0	0	0	0	0	0	0	0	1	1	0	0	-5.77781	-5.77781	-5.77781	-5.77781	-5.77781	-5.77781	-5.77781	-5.77781	-5.77781	-3.05837	-3.23099	-5.77781	-5.77781	-6.79929	-6.79929	-6.79929	-6.79929	-6.79929	-6.79929	-6.79929	-6.79929	-6.79929	-4.07985	-4.25247	-6.79929	-6.79929
ENSG00000236155	26209741	26229840	1	RP11-231P20.2		transcribed_unprocessed_pseudogene	3191	0	0	0	1	1	2	0	0	0	3	3	0	1	-5.77781	-5.77781	-5.77781	-3.05736	-3.17772	-3.34709	-5.77781	-5.77781	-5.77781	-1.62737	-1.82079	-5.77781	-3.4994	-7.45182	-7.45182	-7.45182	-4.73137	-4.85173	-5.0211	-7.45182	-7.45182	-7.45182	-3.30137	-3.4948	-7.45182	-5.17341
ENSG00000278572	26218581	26220476	1	RP11-231P20.6		unprocessed_pseudogene	899	0	0	1	0	0	0	0	0	0	0	0	0	0	-5.77781	-5.77781	-3.92939	-5.77781	-5.77781	-5.77781	-5.77781	-5.77781	-5.77781	-5.77781	-5.77781	-5.77781	-5.77781	-5.62421	-5.62421	-3.77578	-5.62421	-5.62421	-5.62421	-5.62421	-5.62421	-5.62421	-5.62421	-5.62421	-5.62421	-5.62421
ENSG00000130695	26234153	26279038	1	CEP85	centrosomal protein 85kDa [Source:HGNC Symbol;Acc:HGNC:25309]	protein_coding	5422	347	1477	1241	467	468	3292	350	578	1139	364	493	452	875	5.17737	5.71735	5.87902	5.57307	5.43323	7.04189	4.77194	5.96204	6.72164	5.21256	5.44427	5.60647	5.94116	2.73855	3.27853	3.4402	3.13424	2.99441	4.60306	2.33312	3.52322	4.28282	2.77373	3.00545	3.16765	3.50233
ENSG00000270733	26263041	26263398	1	RP11-231P20.5		processed_pseudogene	358	4	8	15	8	2	25	1	4	6	0	0	2	7	-1.20042	-1.72213	-0.45531	-0.262862	-2.30188	0.0268419	-3.3773	-1.15359	-0.800648	-5.77781	-5.77781	-2.09711	-0.972512	0.281553	-0.24016	1.02666	1.21911	-0.819911	1.50881	-1.89533	0.328379	0.68132	-4.29585	-4.29585	-0.615144	0.509457
ENSG00000142669	26279176	26281522	1	SH3BGRL3	SH3 domain binding glutamate-rich protein like 3 [Source:HGNC Symbol;Acc:HGNC:15568]	protein_coding	1786	144	1290	1713	133	143	821	96	225	466	91	375	44	469	3.90953	5.52213	6.34392	3.76246	3.72412	5.03898	2.90824	4.60156	5.43264	3.21468	5.04977	2.25072	5.04183	3.0728	4.68539	5.50719	2.92573	2.88739	4.20225	2.07151	3.76483	4.59591	2.37795	4.21304	1.41399	4.2051
ENSG00000158062	26281328	26318363	1	UBXN11	UBX domain protein 11 [Source:HGNC Symbol;Acc:HGNC:30600]	protein_coding	4704	1637	2442	1904	675	258	1899	51	4450	2599	47	941	43	1076	7.41485	6.44255	6.4964	6.10436	4.57459	6.24831	1.99879	8.90634	7.91169	2.26413	6.37659	2.21768	6.2394	5.18096	4.20866	4.26251	3.87047	2.3407	4.01442	-0.235101	6.67245	5.6778	0.0302403	4.14271	-0.0162054	4.00551
ENSG00000169442	26317957	26320523	1	CD52	CD52 molecule [Source:HGNC Symbol;Acc:HGNC:1804]	protein_coding	935	2049	2919	1984	791	194	1984	10	5396	3079	5	878	20	1111	7.73868	6.69991	6.55576	6.3331	4.16364	6.31147	-0.324984	9.18441	8.15618	-0.923268	6.27664	1.11983	6.28557	7.83564	6.79687	6.65273	6.43006	4.2606	6.40843	-0.228022	9.28137	8.25314	-0.826306	6.3736	1.21679	6.38253
ENSG00000176092	26321859	26354130	1	AIM1L	absent in melanoma 1-like [Source:HGNC Symbol;Acc:HGNC:17295]	protein_coding	5871	46	42	17	12	3	9	1	18	32	2	5	1	3	2.26689	0.598192	-0.278986	0.311545	-1.7608	-1.40192	-3.3773	0.970103	1.57669	-2.17227	-1.12147	-2.98878	-2.1277	-0.286716	-1.95541	-2.83259	-2.24206	-4.3144	-3.95552	-5.93091	-1.5835	-0.976921	-4.72588	-3.67508	-5.54238	-4.6813
ENSG00000225854	26326688	26327033	1	RP11-569G9.7		processed_pseudogene	346	8	5	2	3	1	0	0	2	7	0	1	0	0	-0.23095	-2.34906	-3.14505	-1.62625	-3.17772	-5.77781	-5.77781	-2.09625	-0.584814	-5.77781	-3.23099	-5.77781	-5.77781	1.30021	-0.817909	-1.61389	-0.0950948	-1.64656	-4.24666	-4.24666	-0.56509	0.946342	-4.24666	-1.69983	-4.24666	-4.24666
ENSG00000176083	26361634	26374522	1	ZNF683	zinc finger protein 683 [Source:HGNC Symbol;Acc:HGNC:28495]	protein_coding	2379	222	199	44	52	2	12	0	10	32	0	99	9	3	4.53341	2.82873	1.07327	2.41063	-2.30188	-1.00436	-5.77781	0.132805	1.57669	-5.77781	3.13059	-0.0174573	-2.1277	3.28305	1.57837	-0.177084	1.16028	-3.55223	-2.25471	-7.02817	-1.11755	0.32633	-7.02817	1.88023	-1.26781	-3.37805
ENSG00000131914	26410778	26429722	1	LIN28A	lin-28 homolog A (C. elegans) [Source:HGNC Symbol;Acc:HGNC:15986]	protein_coding	4008	1	2	0	2	2	2	6	6	4	4	3	9	3	-3.02965	-3.48285	-5.77781	-2.17119	-2.30188	-3.34709	-1.04016	-0.58826	-1.36289	-1.23278	-1.82079	-0.0174573	-2.1277	-5.03253	-5.48573	-7.7807	-4.17407	-4.30476	-5.34998	-3.04304	-2.59114	-3.36577	-3.23567	-3.82367	-2.02034	-4.13058
ENSG00000117682	26432282	26471294	1	DHDDS	dehydrodolichyl diphosphate synthase subunit [Source:HGNC Symbol;Acc:HGNC:20603]	protein_coding	5596	238	967	733	273	217	1394	335	234	387	223	404	187	633	4.63373	5.10653	5.11971	4.79894	4.32512	5.80243	4.70879	4.6581	5.16477	4.50611	5.15718	4.33395	5.47424	2.14934	2.62214	2.63532	2.31454	1.84072	3.31803	2.22439	2.1737	2.68037	2.02172	2.67278	1.84956	2.98985
ENSG00000223583	26454653	26455187	1	RP3-476K8.4		processed_pseudogene	535	16	6	12	8	4	7	7	4	4	5	2	7	5	0.753537	-2.10853	-0.768253	-0.262862	-1.36821	-1.74477	-0.825509	-1.15359	-1.36289	-0.923268	-2.36004	-0.372443	-1.43745	1.65593	-1.20614	0.134136	0.639527	-0.465823	-0.842381	0.0768806	-0.251201	-0.4605	-0.0208788	-1.45765	0.529946	-0.535057
ENSG00000225891	26462756	26467282	1	RP3-476K8.3		antisense	529	17	31	19	8	12	45	16	15	13	6	7	8	15	0.840082	0.166222	-0.121883	-0.262862	0.170771	0.863322	0.340683	0.709751	0.289952	-0.668569	-0.652482	-0.184059	0.0992388	1.75874	1.08488	0.796777	0.655798	1.08943	1.78198	1.25934	1.62841	1.20861	0.250092	0.266178	0.734601	1.0179
ENSG00000198830	26472450	26475972	1	HMGN2	high mobility group nucleosomal binding domain 2 [Source:HGNC Symbol;Acc:HGNC:4986]	protein_coding	2509	1061	8131	5955	2026	2971	14026	1466	1722	5550	1480	1855	1356	4708	6.7893	8.17771	8.14127	7.68978	8.09909	9.1328	6.83767	7.5367	9.00617	7.23561	7.35559	7.19108	8.36857	5.46219	6.85059	6.81415	6.36267	6.77197	7.80569	5.51055	6.20959	7.67905	5.9085	6.02848	5.86396	7.04146
ENSG00000224129	26519354	26520250	1	DPPA2P2	developmental pluripotency associated 2 pseudogene 2 [Source:HGNC Symbol;Acc:HGNC:44627]	processed_pseudogene	897	0	0	0	0	0	0	0	0	0	0	0	0	0	-5.77781	-5.77781	-5.77781	-5.77781	-5.77781	-5.77781	-5.77781	-5.77781	-5.77781	-5.77781	-5.77781	-5.77781	-5.77781	-5.62099	-5.62099	-5.62099	-5.62099	-5.62099	-5.62099	-5.62099	-5.62099	-5.62099	-5.62099	-5.62099	-5.62099	-5.62099
ENSG00000117676	26529761	26575030	1	RPS6KA1	ribosomal protein S6 kinase, 90kDa, polypeptide 1 [Source:HGNC Symbol;Acc:HGNC:10430]	protein_coding	5884	904	3540	3048	1061	1160	1051	1022	1034	771	544	1323	621	817	6.55831	6.97814	7.17512	6.75669	6.74241	5.39511	6.31728	6.80095	6.1588	5.79199	6.86805	6.0646	5.84224	4.00152	4.42134	4.61832	4.19989	4.18561	2.83832	3.76048	4.24415	3.602	3.2352	4.31125	3.5078	3.28544
ENSG00000238705	26554542	26554593	1	MIR1976	microRNA 1976 [Source:HGNC Symbol;Acc:HGNC:37064]	miRNA	52	1	4	5	0	1	4	1	2	1	0	0	1	1	-3.02965	-2.63788	-1.96991	-5.77781	-3.17772	-2.4875	-3.3773	-2.09625	-3.17305	-5.77781	-5.77781	-2.98878	-3.4994	1.2357	1.62746	2.29543	-1.51247	1.08763	1.77784	0.888045	2.1691	1.09229	-1.51247	-1.51247	1.27657	0.765948
ENSG00000243905	26593243	26593546	1	RN7SL679P	RNA, 7SL, cytoplasmic 679, pseudogene [Source:HGNC Symbol;Acc:HGNC:46695]	misc_RNA	304	0	0	0	0	0	0	0	0	0	0	0	0	0	-5.77781	-5.77781	-5.77781	-5.77781	-5.77781	-5.77781	-5.77781	-5.77781	-5.77781	-5.77781	-5.77781	-5.77781	-5.77781	-4.05996	-4.05996	-4.05996	-4.05996	-4.05996	-4.05996	-4.05996	-4.05996	-4.05996	-4.05996	-4.05996	-4.05996	-4.05996
ENSG00000252802	26593940	26594041	1	Y_RNA	Y RNA [Source:RFAM;Acc:RF00019]	misc_RNA	102	0	0	0	0	0	0	0	0	0	0	0	0	0	-5.77781	-5.77781	-5.77781	-5.77781	-5.77781	-5.77781	-5.77781	-5.77781	-5.77781	-5.77781	-5.77781	-5.77781	-5.77781	-2.48446	-2.48446	-2.48446	-2.48446	-2.48446	-2.48446	-2.48446	-2.48446	-2.48446	-2.48446	-2.48446	-2.48446	-2.48446
ENSG00000252429	26602369	26602432	1	RNU7-29P	RNA, U7 small nuclear 29 pseudogene [Source:HGNC Symbol;Acc:HGNC:34125]	snRNA	64	0	0	0	0	0	0	0	0	0	0	0	0	0	-5.77781	-5.77781	-5.77781	-5.77781	-5.77781	-5.77781	-5.77781	-5.77781	-5.77781	-5.77781	-5.77781	-5.77781	-5.77781	-1.81203	-1.81203	-1.81203	-1.81203	-1.81203	-1.81203	-1.81203	-1.81203	-1.81203	-1.81203	-1.81203	-1.81203	-1.81203
ENSG00000229247	26640377	26640614	1	RP11-492M19.3		processed_pseudogene	238	0	0	0	0	0	0	0	0	0	1	0	0	0	-5.77781	-5.77781	-5.77781	-5.77781	-5.77781	-5.77781	-5.77781	-5.77781	-5.77781	-3.05837	-5.77781	-5.77781	-5.77781	-3.70685	-3.70685	-3.70685	-3.70685	-3.70685	-3.70685	-3.70685	-3.70685	-3.70685	-0.9874	-3.70685	-3.70685	-3.70685
ENSG00000238316	26642286	26642389	1	snoU13	Small nucleolar RNA U13 [Source:RFAM;Acc:RF01210]	snoRNA	104	0	0	0	0	0	0	0	0	0	0	0	0	0	-5.77781	-5.77781	-5.77781	-5.77781	-5.77781	-5.77781	-5.77781	-5.77781	-5.77781	-5.77781	-5.77781	-5.77781	-5.77781	-2.51247	-2.51247	-2.51247	-2.51247	-2.51247	-2.51247	-2.51247	-2.51247	-2.51247	-2.51247	-2.51247	-2.51247	-2.51247
ENSG00000235069	26647447	26647681	1	RP4-785J1.1		processed_pseudogene	235	0	0	0	0	0	0	0	0	0	0	0	0	0	-5.77781	-5.77781	-5.77781	-5.77781	-5.77781	-5.77781	-5.77781	-5.77781	-5.77781	-5.77781	-5.77781	-5.77781	-5.77781	-3.68855	-3.68855	-3.68855	-3.68855	-3.68855	-3.68855	-3.68855	-3.68855	-3.68855	-3.68855	-3.68855	-3.68855	-3.68855
ENSG00000260063	26692132	26694131	1	RP5-968P14.2		antisense	2000	14	71	51	19	25	50	38	14	20	45	26	38	38	0.563118	1.34851	1.28455	0.966683	1.21747	1.01388	1.57654	0.611363	0.903893	2.20164	1.21008	2.04009	1.42534	-0.436882	0.348509	0.284548	-0.0333174	0.217466	0.0138785	0.576539	-0.388637	-0.0961069	1.20164	0.210077	1.04009	0.425341
ENSG00000117713	26696033	26782104	1	ARID1A	AT rich interactive domain 1A (SWI-like) [Source:HGNC Symbol;Acc:HGNC:11110]	protein_coding	9246	347	1579	1792	622	296	3779	310	225	292	166	290	205	324	5.17737	5.81366	6.40895	5.98642	4.77267	7.2409	4.59698	4.60156	4.75864	4.08065	4.67916	4.46642	4.5086	1.96854	2.60483	3.20012	2.77759	1.56384	4.03207	1.38815	1.39273	1.54981	0.87182	1.47033	1.25759	1.29977
ENSG00000060642	26787472	26798398	1	PIGV	phosphatidylinositol glycan anchor biosynthesis, class V [Source:HGNC Symbol;Acc:HGNC:26031]	protein_coding	3382	159	501	483	147	151	158	238	137	74	136	216	127	112	4.05232	4.15854	4.51832	3.90666	3.80255	2.66487	4.216	3.8865	2.78113	3.79342	4.25449	3.77636	2.97829	2.29445	2.40066	2.76044	2.14879	2.04467	0.906998	2.45812	2.12863	1.02325	2.03554	2.49662	2.01848	1.22041
ENSG00000241188	26814822	26815112	1	RN7SL165P	RNA, 7SL, cytoplasmic 165, pseudogene [Source:HGNC Symbol;Acc:HGNC:46181]	misc_RNA	291	0	1	0	0	1	0	0	0	0	0	0	1	1	-5.77781	-4.21529	-5.77781	-5.77781	-3.17772	-5.77781	-5.77781	-5.77781	-5.77781	-5.77781	-5.77781	-2.98878	-3.4994	-3.99691	-2.43438	-3.99691	-3.99691	-1.39681	-3.99691	-3.99691	-3.99691	-3.99691	-3.99691	-3.99691	-1.20787	-1.71849
ENSG00000204160	26826710	26857602	1	ZDHHC18	zinc finger, DHHC-type containing 18 [Source:HGNC Symbol;Acc:HGNC:20712]	protein_coding	5436	152	1017	957	218	169	437	202	340	354	155	195	165	553	3.98744	5.17923	5.50424	4.4746	3.96482	4.12993	3.97965	5.1968	5.03625	3.98184	4.10708	4.15355	5.2794	1.5449	2.73668	3.0617	2.03206	1.52228	1.68739	1.5371	2.75426	2.5937	1.5393	1.66454	1.71101	2.83686
ENSG00000175793	26863138	26864457	1	SFN	stratifin [Source:HGNC Symbol;Acc:HGNC:10773]	protein_coding	1320	2	4	6	0	1	6	11	2	3	5	3	1	2	-2.14122	-2.63788	-1.72415	-5.77781	-3.17772	-1.95255	-0.190478	-2.09625	-1.75556	-0.923268	-1.82079	-2.98878	-2.65632	-2.54176	-3.03842	-2.12469	-6.17835	-3.57825	-2.35309	-0.591015	-2.49678	-2.15609	-1.32381	-2.22133	-3.38932	-3.05685
ENSG00000226698	26876133	26878245	1	RP1-50O24.6		antisense	306	21	66	41	25	15	137	15	12	21	16	39	7	8	1.14214	1.24394	0.972305	1.35938	0.488019	2.45976	0.248957	0.391837	0.973613	0.720107	1.79125	-0.372443	-0.786331	2.85053	2.95233	2.6807	3.06777	2.19642	4.16816	1.95735	2.10023	2.68201	2.4285	3.49964	1.33595	0.922065
ENSG00000142751	26876133	26890297	1	GPN2	GPN-loop GTPase 2 [Source:HGNC Symbol;Acc:HGNC:25513]	protein_coding	4979	442	842	655	268	265	1473	278	223	251	192	454	147	295	5.52633	4.90695	4.95749	4.77229	4.61318	5.88193	4.43992	4.58869	4.54052	4.29036	5.32543	3.98709	4.37343	3.21047	2.5911	2.64163	2.45643	2.29732	3.56607	2.12406	2.27283	2.22466	1.97451	3.00958	1.67123	2.05757
ENSG00000198746	26890488	26900466	1	GPATCH3	G patch domain containing 3 [Source:HGNC Symbol;Acc:HGNC:25720]	protein_coding	2225	147	360	271	94	90	332	64	112	84	66	116	63	162	3.93924	3.6823	3.68548	3.26257	3.05727	3.73396	2.32503	3.59622	2.96354	2.75236	3.35877	2.7669	3.50975	2.78544	2.5285	2.53168	2.10876	1.90347	2.58015	1.17122	2.44242	1.80973	1.59855	2.20497	1.6131	2.35594
ENSG00000090273	26900238	26946862	1	NUDC	nudC nuclear distribution protein [Source:HGNC Symbol;Acc:HGNC:8045]	protein_coding	2856	263	2055	1387	367	529	4020	481	382	935	524	323	412	946	4.77773	6.19368	6.03944	5.22558	5.60992	7.33008	5.23036	5.36476	6.43697	5.73797	4.83454	5.47285	6.05368	3.26374	4.67969	4.52544	3.71158	4.09592	5.81609	3.71637	3.85076	4.92297	4.22397	3.32054	3.95885	4.53969
ENSG00000131910	26911489	26913966	1	NR0B2	nuclear receptor subfamily 0, group B, member 2 [Source:HGNC Symbol;Acc:HGNC:7961]	protein_coding	1156	0	1	0	1	0	0	0	0	0	1	0	1	0	-5.77781	-4.21529	-5.77781	-3.05736	-5.77781	-5.77781	-5.77781	-5.77781	-5.77781	-3.05837	-5.77781	-2.98878	-5.77781	-5.98696	-4.42443	-5.98696	-3.2665	-5.98696	-5.98696	-5.98696	-5.98696	-5.98696	-3.26751	-5.98696	-3.19792	-5.98696
ENSG00000175707	26949562	26960406	1	KDF1	keratinocyte differentiation factor 1 [Source:HGNC Symbol;Acc:HGNC:26624]	protein_coding	1793	1	6	10	3	1	2	0	1	0	2	0	0	0	-3.02965	-2.10853	-1.02236	-1.62625	-3.17772	-3.34709	-5.77781	-2.98798	-5.77781	-2.17227	-5.77781	-5.77781	-5.77781	-3.87202	-2.95091	-1.86473	-2.46863	-4.02009	-4.18947	-6.62019	-3.83035	-6.62019	-3.01465	-6.62019	-6.62019	-6.62019
ENSG00000172746	26980165	26980975	1	RP11-344H11.4		unprocessed_pseudogene	497	0	2	0	0	1	1	5	2	2	1	4	3	1	-5.77781	-3.48285	-5.77781	-5.77781	-3.17772	-4.10163	-1.29242	-2.09625	-2.29679	-3.05837	-1.42917	-1.55015	-3.4994	-4.76913	-2.47417	-4.76913	-4.76913	-2.16903	-3.09295	-0.283733	-1.08756	-1.28811	-2.04968	-0.420483	-0.541465	-2.49071
ENSG00000224064	26983628	26984024	1	RP11-344H11.5		processed_pseudogene	397	0	0	0	0	0	0	0	0	0	0	0	0	0	-5.77781	-5.77781	-5.77781	-5.77781	-5.77781	-5.77781	-5.77781	-5.77781	-5.77781	-5.77781	-5.77781	-5.77781	-5.77781	-4.44503	-4.44503	-4.44503	-4.44503	-4.44503	-4.44503	-4.44503	-4.44503	-4.44503	-4.44503	-4.44503	-4.44503	-4.44503
ENSG00000225294	26985897	26986340	1	OSTCP2	oligosaccharyltransferase complex subunit pseudogene 2 [Source:HGNC Symbol;Acc:HGNC:42864]	processed_pseudogene	444	2	49	24	5	18	19	12	15	13	11	10	3	11	-2.14122	0.818101	0.209178	-0.922127	0.747925	-0.360959	-0.0674494	0.709751	0.289952	0.186776	-0.150362	-1.55015	-0.339321	-0.96985	1.98947	1.38055	0.249242	1.91929	0.810409	1.10392	1.88112	1.46132	1.35814	1.02101	-0.378779	0.832047
ENSG00000253368	26993707	27000898	1	TRNP1	TMF1-regulated nuclear protein 1 [Source:HGNC Symbol;Acc:HGNC:34348]	protein_coding	1976	0	5	0	0	0	0	1	0	0	0	0	0	0	-5.77781	-2.34906	-5.77781	-5.77781	-5.77781	-5.77781	-3.3773	-5.77781	-5.77781	-5.77781	-5.77781	-5.77781	-5.77781	-6.7604	-3.33165	-6.7604	-6.7604	-6.7604	-6.7604	-4.35988	-6.7604	-6.7604	-6.7604	-6.7604	-6.7604	-6.7604
ENSG00000158246	27005020	27012836	1	FAM46B	family with sequence similarity 46, member B [Source:HGNC Symbol;Acc:HGNC:28273]	protein_coding	2368	0	0	0	0	0	0	0	0	0	0	0	0	0	-5.77781	-5.77781	-5.77781	-5.77781	-5.77781	-5.77781	-5.77781	-5.77781	-5.77781	-5.77781	-5.77781	-5.77781	-5.77781	-7.02148	-7.02148	-7.02148	-7.02148	-7.02148	-7.02148	-7.02148	-7.02148	-7.02148	-7.02148	-7.02148	-7.02148	-7.02148
ENSG00000280403	27064991	27065365	1	FKSG62		protein_coding	375	0	2	0	0	0	1	1	0	2	0	0	0	1	-5.77781	-3.48285	-5.77781	-5.77781	-5.77781	-4.10163	-3.3773	-5.77781	-2.29679	-5.77781	-5.77781	-5.77781	-3.4994	-4.36278	-2.06781	-4.36278	-4.36278	-4.36278	-2.68659	-1.96226	-4.36278	-0.881757	-4.36278	-4.36278	-4.36278	-2.08436
ENSG00000090020	27098815	27166981	1	SLC9A1	solute carrier family 9, subfamily A (NHE1, cation proton antiporter 1), member 1 [Source:HGNC Symbol;Acc:HGNC:11071]	protein_coding	5974	65	230	282	81	19	316	79	89	115	39	69	50	131	2.7641	3.0371	3.74281	3.04827	0.825104	3.6628	2.62781	3.26516	3.4158	1.99606	2.61106	2.43448	3.20387	0.185401	0.458399	1.16411	0.469572	-1.75359	1.0841	0.0491118	0.686466	0.837102	-0.582633	0.0323643	-0.144215	0.625172
ENSG00000229985	27176751	27177277	1	RP11-40H20.5		processed_pseudogene	527	0	0	0	0	0	0	0	0	0	0	0	0	0	-5.77781	-5.77781	-5.77781	-5.77781	-5.77781	-5.77781	-5.77781	-5.77781	-5.77781	-5.77781	-5.77781	-5.77781	-5.77781	-4.85369	-4.85369	-4.85369	-4.85369	-4.85369	-4.85369	-4.85369	-4.85369	-4.85369	-4.85369	-4.85369	-4.85369	-4.85369
ENSG00000214973	27200834	27201473	1	CHCHD3P3	coiled-coil-helix-coiled-coil-helix domain containing 3 pseudogene 3 [Source:HGNC Symbol;Acc:HGNC:44699]	processed_pseudogene	640	1	11	7	2	9	5	7	2	14	1	7	4	5	-3.02965	-1.28655	-1.51422	-2.17119	-0.236501	-2.19537	-0.825509	-2.09625	0.39533	-3.05837	-0.652482	-1.15449	-1.43745	-2.38579	-0.642697	-0.870364	-1.52733	0.407355	-1.55151	-0.181652	-1.45239	1.03919	-2.41451	-0.00862569	-0.510635	-0.79359
ENSG00000225159	27206930	27207796	1	NPM1P39	nucleophosmin 1 (nucleolar phosphoprotein B23, numatrin) pseudogene 39 [Source:HGNC Symbol;Acc:HGNC:45218]	processed_pseudogene	867	4	17	20	13	27	19	38	16	34	30	33	47	29	-1.20042	-0.681342	-0.0493141	0.425391	1.32766	-0.360959	1.57654	0.801855	1.66363	1.61953	1.55162	2.34553	1.03843	-0.994519	-0.475445	0.156582	0.631288	1.53356	-0.155063	1.78243	1.00775	1.86953	1.82542	1.75751	2.55142	1.24433
ENSG00000225990	27211265	27211484	1	SNRPEP7	small nuclear ribonucleoprotein polypeptide E pseudogene 7 [Source:HGNC Symbol;Acc:HGNC:43572]	processed_pseudogene	220	0	0	0	0	0	0	0	0	0	0	0	0	0	-5.77781	-5.77781	-5.77781	-5.77781	-5.77781	-5.77781	-5.77781	-5.77781	-5.77781	-5.77781	-5.77781	-5.77781	-5.77781	-3.59339	-3.59339	-3.59339	-3.59339	-3.59339	-3.59339	-3.59339	-3.59339	-3.59339	-3.59339	-3.59339	-3.59339	-3.59339
ENSG00000224311	27229106	27234352	1	RP11-40H20.4		antisense	379	0	0	0	0	0	0	0	0	0	0	0	0	0	-5.77781	-5.77781	-5.77781	-5.77781	-5.77781	-5.77781	-5.77781	-5.77781	-5.77781	-5.77781	-5.77781	-5.77781	-5.77781	-4.37808	-4.37808	-4.37808	-4.37808	-4.37808	-4.37808	-4.37808	-4.37808	-4.37808	-4.37808	-4.37808	-4.37808	-4.37808
ENSG00000142784	27234516	27308633	1	WDTC1	WD and tetratricopeptide repeats 1 [Source:HGNC Symbol;Acc:HGNC:29175]	protein_coding	6024	398	972	950	283	222	1015	149	462	295	178	282	140	323	5.37511	5.11397	5.49366	4.85081	4.35796	5.34485	3.5412	5.63897	4.77338	4.18124	4.63883	3.91678	4.50414	2.78439	2.52325	2.90293	2.26009	1.76723	2.75413	0.950475	3.04825	2.18265	1.59052	2.04811	1.32606	1.91342
ENSG00000252098	27255464	27255567	1	Y_RNA	Y RNA [Source:RFAM;Acc:RF00019]	misc_RNA	104	1	3	6	0	0	5	0	2	1	0	0	0	0	-3.02965	-2.99937	-1.72415	-5.77781	-5.77781	-2.19537	-5.77781	-2.09625	-3.17305	-5.77781	-5.77781	-5.77781	-5.77781	0.235697	0.265974	1.5412	-2.51247	-2.51247	1.06997	-2.51247	1.1691	0.0922938	-2.51247	-2.51247	-2.51247	-2.51247
ENSG00000243659	27311240	27311838	1	RP11-4K3__A.3		processed_pseudogene	282	17	22	7	10	2	15	3	9	2	3	6	3	0	0.840082	-0.318988	-1.51422	0.052742	-2.30188	-0.693018	-1.98707	-0.0165357	-2.29679	-1.62737	-0.868002	-1.55015	-5.77781	2.66631	1.50724	0.312013	1.87897	-0.475646	1.13321	-0.160836	1.8097	-0.470562	0.198867	0.958231	0.276086	-3.95158
ENSG00000186501	27322145	27336400	1	TMEM222	transmembrane protein 222 [Source:HGNC Symbol;Acc:HGNC:25363]	protein_coding	4476	68	334	376	81	66	204	44	100	122	57	84	32	140	2.82902	3.57431	4.15735	3.04827	2.61096	3.03258	1.78684	3.43299	3.5009	2.54147	2.89409	1.79336	3.29955	0.666813	1.4121	1.99514	0.886059	0.448752	0.870374	-0.37537	1.27078	1.33869	0.379259	0.731876	-0.36885	1.13734
ENSG00000206888	27325219	27325325	1	RNU6-48P	RNA, U6 small nuclear 48, pseudogene [Source:HGNC Symbol;Acc:HGNC:34292]	snRNA	107	4	13	22	6	6	13	1	3	4	3	6	3	7	-1.20042	-1.05545	0.0857137	-0.667421	-0.806056	-0.892944	-3.3773	-1.54926	-1.36289	-1.62737	-0.868002	-1.55015	-0.972512	2.0239	2.16887	3.31003	2.5569	2.41826	2.33137	-0.152983	1.67506	1.86143	1.59695	2.35632	1.67417	2.25181
ENSG00000241547	27325329	27325796	1	ACTG1P20	actin gamma 1 pseudogene 20 [Source:HGNC Symbol;Acc:HGNC:51500]	processed_pseudogene	468	15	23	29	12	9	16	1	3	5	4	8	3	10	0.661467	-0.256285	0.47827	0.311545	-0.236501	-0.602568	-3.3773	-1.54926	-1.05455	-1.23278	-0.465013	-1.55015	-0.473502	1.75689	0.839135	1.57369	1.40696	0.858919	0.492851	-2.28188	-0.453839	0.0408685	-0.137363	0.630407	-0.454728	0.621918
ENSG00000281023	27325470	27325553	1	FO393419.1		miRNA	84	5	6	5	3	1	4	0	1	3	0	3	2	2	-0.890624	-2.10853	-1.96991	-1.62625	-3.17772	-2.4875	-5.77781	-2.98798	-1.75556	-5.77781	-1.82079	-2.09711	-2.65632	2.68284	1.46493	1.60356	1.94722	0.39575	1.08597	-2.20435	0.585492	1.81791	-2.20435	1.75268	1.47635	0.917151
ENSG00000142765	27342020	27353937	1	SYTL1	synaptotagmin-like 1 [Source:HGNC Symbol;Acc:HGNC:15584]	protein_coding	5584	583	961	941	282	176	482	110	432	3	0	220	0	0	5.92564	5.09756	5.47993	4.8457	4.02331	4.27119	3.10419	5.54214	-1.75556	-5.77781	4.28094	-5.77781	-5.77781	3.44434	2.61626	2.99863	2.3644	1.54201	1.78989	0.62289	3.06085	-4.23686	-8.25911	1.79964	-8.25911	-8.25911
ENSG00000142733	27355184	27366892	1	MAP3K6	mitogen-activated protein kinase kinase kinase 6 [Source:HGNC Symbol;Acc:HGNC:6858]	protein_coding	4951	30	106	73	22	35	24	4	14	1	1	23	0	0	1.65313	1.92327	1.79869	1.17635	1.69966	-0.0309768	-1.59833	0.611363	-3.17305	-3.05837	1.03468	-5.77781	-5.77781	-0.65459	-0.384451	-0.509029	-1.13137	-0.608062	-2.3387	-3.90605	-1.69636	-5.48077	-5.36609	-1.27304	-8.08553	-8.08553
ENSG00000142748	27369112	27374824	1	FCN3	ficolin (collagen/fibrinogen domain containing) 3 [Source:HGNC Symbol;Acc:HGNC:3625]	protein_coding	2167	0	0	0	0	0	0	0	0	0	0	0	0	1	-5.77781	-5.77781	-5.77781	-5.77781	-5.77781	-5.77781	-5.77781	-5.77781	-5.77781	-5.77781	-5.77781	-5.77781	-3.4994	-6.89351	-6.89351	-6.89351	-6.89351	-6.89351	-6.89351	-6.89351	-6.89351	-6.89351	-6.89351	-6.89351	-6.89351	-4.6151
ENSG00000174950	27379176	27383380	1	CD164L2	CD164 sialomucin-like 2 [Source:HGNC Symbol;Acc:HGNC:32043]	protein_coding	2041	0	0	0	0	0	0	0	0	1	0	0	0	0	-5.77781	-5.77781	-5.77781	-5.77781	-5.77781	-5.77781	-5.77781	-5.77781	-3.17305	-5.77781	-5.77781	-5.77781	-5.77781	-6.80709	-6.80709	-6.80709	-6.80709	-6.80709	-6.80709	-6.80709	-6.80709	-4.20233	-6.80709	-6.80709	-6.80709	-6.80709
ENSG00000231207	27389468	27390145	1	RP1-144C9.2		processed_pseudogene	355	0	0	0	0	0	0	0	0	0	0	0	0	0	-5.77781	-5.77781	-5.77781	-5.77781	-5.77781	-5.77781	-5.77781	-5.77781	-5.77781	-5.77781	-5.77781	-5.77781	-5.77781	-4.28371	-4.28371	-4.28371	-4.28371	-4.28371	-4.28371	-4.28371	-4.28371	-4.28371	-4.28371	-4.28371	-4.28371	-4.28371
ENSG00000181773	27392644	27395814	1	GPR3	G protein-coupled receptor 3 [Source:HGNC Symbol;Acc:HGNC:4484]	protein_coding	2115	2	17	5	3	1	14	1	1	1	2	2	0	6	-2.14122	-0.681342	-1.96991	-1.62625	-3.17772	-0.789521	-3.3773	-2.98798	-3.17305	-2.17227	-2.36004	-5.77781	-1.18633	-3.22188	-1.762	-3.05057	-2.70691	-4.25837	-1.87018	-4.45796	-4.06863	-4.25371	-3.25293	-3.4407	-6.85847	-2.26699
ENSG00000158195	27404226	27490158	1	WASF2	WAS protein family, member 2 [Source:HGNC Symbol;Acc:HGNC:12733]	protein_coding	5676	271	1282	1135	332	233	1267	344	411	486	207	337	137	339	4.82093	5.51316	5.75025	5.08105	4.42767	5.66466	4.74701	5.47028	5.49324	4.39879	4.89572	3.88557	4.57384	2.31606	3.00828	3.24538	2.57618	1.92279	3.15979	2.24214	2.96541	2.98836	1.89391	2.39084	1.38069	2.06896
ENSG00000241169	27457198	27459582	1	RP4-752I6.1		lincRNA	428	9	24	16	7	0	4	1	4	0	0	0	0	0	-0.0644581	-0.196194	-0.364456	-0.451007	-5.77781	-2.4875	-3.3773	-1.15359	-5.77781	-5.77781	-5.77781	-5.77781	-5.77781	1.15986	1.02812	0.859862	0.77331	-4.5535	-1.26318	-2.15298	0.0707274	-4.5535	-4.5535	-4.5535	-4.5535	-4.5535
ENSG00000237429	27525805	27530561	1	RP1-159A19.4		antisense	283	0	3	2	0	0	0	0	0	1	1	0	0	0	-5.77781	-2.99937	-3.14505	-5.77781	-5.77781	-5.77781	-5.77781	-5.77781	-3.17305	-3.05837	-5.77781	-5.77781	-5.77781	-3.95669	-1.17824	-1.32392	-3.95669	-3.95669	-3.95669	-3.95669	-3.95669	-1.35192	-1.23724	-3.95669	-3.95669	-3.95669
ENSG00000126705	27534035	27604431	1	AHDC1	AT hook, DNA binding motif, containing 1 [Source:HGNC Symbol;Acc:HGNC:25230]	protein_coding	7157	14	132	273	40	37	119	8	19	35	9	10	8	18	0.563118	2.23838	3.69608	2.0336	1.77939	2.25727	-0.6387	1.0474	1.70521	-0.097606	-0.150362	-0.184059	0.358176	-2.27624	-0.600978	0.856721	-0.805753	-1.05996	-0.582085	-3.47806	-1.79196	-1.13414	-2.93696	-2.98972	-3.02341	-2.48118
ENSG00000000938	27612064	27635277	1	FGR	FGR proto-oncogene, Src family tyrosine kinase [Source:HGNC Symbol;Acc:HGNC:3697]	protein_coding	3474	2173	4062	3020	566	311	12	270	996	3380	21	723	3	1374	7.82344	7.17656	7.1618	5.85035	4.84394	-1.00436	4.39783	6.74694	8.29073	1.10862	5.99649	-1.55015	6.59203	6.02685	5.37996	5.36521	4.05375	3.04735	-2.80096	2.60123	4.95034	6.49414	-0.687979	4.19989	-3.34675	4.79543
ENSG00000235912	27649419	27649610	1	RP1-159A19.3		processed_pseudogene	192	0	15	4	3	5	3	12	3	6	1	4	3	6	-5.77781	-0.856302	-2.26631	-1.62625	-1.05992	-2.8542	-0.0674494	-1.54926	-0.800648	-3.05837	-1.42917	-1.55015	-1.18633	-3.39699	1.52452	0.114508	0.754571	1.3209	-0.473379	2.31337	0.831563	1.58017	-0.677544	0.951656	0.830674	1.19449
ENSG00000233975	27660328	27662722	1	RP11-288L9.1		lincRNA	441	6	21	6	3	5	8	10	4	15	3	3	2	5	-0.635737	-0.384541	-1.72415	-1.62625	-1.05992	-1.56318	-0.324984	-1.15359	0.493532	-1.62737	-1.82079	-2.09711	-1.43745	0.545412	0.796608	-0.542998	-0.445101	0.121225	-0.382034	0.856166	0.0275595	1.67468	-0.446217	-0.639641	-0.915963	-0.256296
ENSG00000126709	27666061	27672218	1	IFI6	interferon, alpha-inducible protein 6 [Source:HGNC Symbol;Acc:HGNC:4054]	protein_coding	865	89	990	1201	282	354	515	265	429	1845	168	460	145	677	3.21642	5.14043	5.83177	4.8457	5.03067	4.36665	4.37089	5.53209	7.4174	4.09791	5.34436	3.96734	5.57115	3.42565	5.34966	6.041	5.05493	5.2399	4.57587	4.58012	5.74132	7.62663	4.30714	5.55359	4.17657	5.78038
ENSG00000225886	27669468	27703063	1	RP11-288L9.4		antisense	1651	2	8	11	8	2	7	5	6	21	1	10	3	3	-2.14122	-1.72213	-0.889718	-0.262862	-2.30188	-1.74477	-1.29242	-0.58826	0.973613	-3.05837	-0.150362	-1.55015	-2.1277	-2.86456	-2.44547	-1.61306	-0.986202	-3.02522	-2.46811	-2.01576	-1.3116	0.250273	-3.78171	-0.873702	-2.27349	-2.85104
ENSG00000206767	27675603	27675709	1	RNU6-949P	RNA, U6 small nuclear 949, pseudogene [Source:HGNC Symbol;Acc:HGNC:47912]	snRNA	107	0	0	0	0	0	0	0	0	0	0	0	0	0	-5.77781	-5.77781	-5.77781	-5.77781	-5.77781	-5.77781	-5.77781	-5.77781	-5.77781	-5.77781	-5.77781	-5.77781	-5.77781	-2.5535	-2.5535	-2.5535	-2.5535	-2.5535	-2.5535	-2.5535	-2.5535	-2.5535	-2.5535	-2.5535	-2.5535	-2.5535
ENSG00000226662	27686810	27687471	1	CHMP1AP1	charged multivesicular body protein 1A pseudogene 1 [Source:HGNC Symbol;Acc:HGNC:39514]	processed_pseudogene	662	0	0	0	0	0	0	0	0	0	0	0	0	0	-5.77781	-5.77781	-5.77781	-5.77781	-5.77781	-5.77781	-5.77781	-5.77781	-5.77781	-5.77781	-5.77781	-5.77781	-5.77781	-5.18272	-5.18272	-5.18272	-5.18272	-5.18272	-5.18272	-5.18272	-5.18272	-5.18272	-5.18272	-5.18272	-5.18272	-5.18272
ENSG00000207095	27693731	27693835	1	RNU6-424P	RNA, U6 small nuclear 424, pseudogene [Source:HGNC Symbol;Acc:HGNC:47387]	snRNA	105	0	0	0	0	0	0	0	0	0	0	0	1	0	-5.77781	-5.77781	-5.77781	-5.77781	-5.77781	-5.77781	-5.77781	-5.77781	-5.77781	-5.77781	-5.77781	-2.98878	-5.77781	-2.52628	-2.52628	-2.52628	-2.52628	-2.52628	-2.52628	-2.52628	-2.52628	-2.52628	-2.52628	-2.52628	0.262761	-2.52628
ENSG00000009780	27725979	27763122	1	FAM76A	family with sequence similarity 76, member A [Source:HGNC Symbol;Acc:HGNC:28530]	protein_coding	4034	350	638	478	263	157	803	194	218	377	238	354	134	314	5.18979	4.50697	4.50331	4.74514	3.85869	5.00702	3.92142	4.556	5.12702	4.59996	4.96667	3.85366	4.4634	3.17758	2.49476	2.4911	2.73293	1.84648	2.9948	1.90921	2.54378	3.11481	2.58775	2.95446	1.84145	2.45119
ENSG00000231344	27739091	27739439	1	RP3-426I6.2		processed_pseudogene	349	5	5	5	3	2	2	2	0	0	3	2	1	7	-0.890624	-2.34906	-1.96991	-1.62625	-2.30188	-3.34709	-2.52083	-5.77781	-5.77781	-1.62737	-2.36004	-2.98878	-0.972512	0.628078	-0.830364	-0.45121	-0.10755	-0.783178	-1.82839	-1.00213	-4.25911	-4.25911	-0.108665	-0.841336	-1.47008	0.546189
ENSG00000230833	27739954	27740629	1	RPEP3	ribulose-5-phosphate-3-epimerase pseudogene 3 [Source:HGNC Symbol;Acc:HGNC:44522]	processed_pseudogene	676	6	16	9	5	1	2	0	4	4	1	2	0	0	-0.635737	-0.766171	-1.16844	-0.922127	-3.17772	-3.34709	-5.77781	-1.15359	-1.36289	-3.05837	-2.36004	-5.77781	-5.77781	-0.0708324	-0.201266	-0.603534	-0.357222	-2.61281	-2.78219	-5.21291	-0.588685	-0.797984	-2.49346	-1.79513	-5.21291	-5.21291
ENSG00000117758	27773183	27824452	1	STX12	syntaxin 12 [Source:HGNC Symbol;Acc:HGNC:11430]	protein_coding	3846	355	972	778	335	276	1265	490	385	482	562	696	358	617	5.21024	5.11397	5.20563	5.09402	4.67181	5.66238	5.25709	5.37604	5.48132	5.83894	5.9416	5.27025	5.43732	3.26688	3.17061	3.26227	3.15067	2.72845	3.71902	3.31373	3.43268	3.53796	3.89558	3.99824	3.32689	3.49396
ENSG00000269971	27773858	27774041	1	RP3-426I6.5		sense_intronic	184	10	8	7	3	7	23	5	7	3	2	5	6	6	0.0847927	-1.72213	-1.51422	-1.62625	-0.590247	-0.0912097	-1.29242	-0.371526	-1.75556	-2.17227	-1.12147	-0.589173	-1.18633	2.52702	0.720094	0.928003	0.815971	1.85198	2.35101	1.14981	2.0707	0.686665	0.269952	1.32075	1.85305	1.25589
ENSG00000276889	27809701	27809788	1	AL020997.1		miRNA	88	1	0	0	0	2	7	2	3	1	2	2	3	1	-3.02965	-5.77781	-5.77781	-5.77781	-2.30188	-1.74477	-2.52083	-1.54926	-3.17305	-2.17227	-2.36004	-1.55015	-3.4994	0.476705	-2.27146	-2.27146	-2.27146	1.20447	1.76158	0.985523	1.95709	0.333302	1.33408	1.14632	1.95621	0.00695603
ENSG00000270031	27819983	27820341	1	RP3-426I6.6		sense_intronic	359	4	11	4	6	1	3	1	0	0	2	2	3	2	-1.20042	-1.28655	-2.26631	-0.667421	-3.17772	-2.8542	-3.3773	-5.77781	-5.77781	-2.17227	-2.36004	-1.55015	-2.65632	0.277529	0.191391	-0.788369	0.810523	-1.69977	-1.37626	-1.89936	-4.29987	-4.29987	-0.694326	-0.882093	-0.0722031	-1.17837
ENSG00000223062	27824538	27824643	1	RNU6-1245P	RNA, U6 small nuclear 1245, pseudogene [Source:HGNC Symbol;Acc:HGNC:48208]	snRNA	106	0	0	3	0	1	6	0	0	0	0	0	0	0	-5.77781	-5.77781	-2.63979	-5.77781	-3.17772	-1.95255	-5.77781	-5.77781	-5.77781	-5.77781	-5.77781	-5.77781	-5.77781	-2.53995	-2.53995	0.598077	-2.53995	0.0601472	1.28531	-2.53995	-2.53995	-2.53995	-2.53995	-2.53995	-2.53995	-2.53995
ENSG00000117751	27830778	27851676	1	PPP1R8	protein phosphatase 1, regulatory subunit 8 [Source:HGNC Symbol;Acc:HGNC:9296]	protein_coding	2819	668	2006	1423	621	710	2694	472	468	744	380	592	350	1087	6.12194	6.15887	6.0764	5.9841	6.03433	6.75272	5.20312	5.65758	6.10738	5.27459	5.70818	5.23766	6.25407	4.62675	4.66369	4.58121	4.48892	4.53915	5.25754	3.70794	4.16239	4.6122	3.77941	4.213	3.74248	4.75889
ENSG00000252947	27834401	27834566	1	SCARNA1	small Cajal body-specific RNA 1 [Source:HGNC Symbol;Acc:HGNC:32555]	scaRNA	166	12	31	18	17	16	58	9	9	15	8	3	11	20	0.343689	0.166222	-0.198297	0.8078	0.579956	1.22621	-0.473331	-0.0165357	0.493532	-0.264018	-1.82079	0.267202	0.508126	2.93443	2.75697	2.39245	3.39854	3.1707	3.81695	2.11741	2.57421	3.08428	2.32673	0.769955	2.85795	3.09887
ENSG00000278868	27850574	27850744	1	AL109927.1	HCG2032222; PRO2047; Uncharacterized protein [Source:UniProtKB/TrEMBL;Acc:Q9UHS2]	protein_coding	171	26	172	141	40	67	70	35	37	51	21	45	21	68	1.44796	2.61895	2.74477	2.0336	2.63259	1.49558	1.45865	2.00272	2.24582	1.10862	1.99668	1.18965	2.26055	3.9959	5.16688	5.2927	4.58153	5.18052	4.04351	4.00658	4.55065	4.79375	3.65655	4.54462	3.73758	4.80848
ENSG00000130775	27872543	27886685	1	THEMIS2	thymocyte selection associated family member 2 [Source:HGNC Symbol;Acc:HGNC:16839]	protein_coding	4621	905	1774	1893	478	39	84	63	232	12	16	497	6	38	6.55991	5.98161	6.48804	5.60664	1.85495	1.75706	2.30239	4.64572	0.176266	0.720107	5.45593	-0.589173	1.42534	4.3517	3.7734	4.27983	3.39844	-0.353258	-0.451146	0.0941832	2.43752	-2.03194	-1.4881	3.24772	-2.79738	-0.782864
ENSG00000117748	27891524	27914746	1	RPA2	replication protein A2, 32kDa [Source:HGNC Symbol;Acc:HGNC:10290]	protein_coding	2019	1152	3219	1985	1108	1144	6742	724	695	1568	796	882	773	1341	6.908	6.84103	6.55649	6.81921	6.72238	8.076	5.82008	6.22791	7.18273	6.341	6.2832	6.38039	6.55696	5.89436	5.82738	5.54285	5.80557	5.70874	7.06236	4.80644	5.21427	6.16909	5.32736	5.26956	5.36675	5.54332
ENSG00000130768	27934993	27959157	1	SMPDL3B	sphingomyelin phosphodiesterase, acid-like 3B [Source:HGNC Symbol;Acc:HGNC:21416]	protein_coding	2670	0	10	9	0	3	6	0	1	4	5	0	1	2	-5.77781	-1.41766	-1.16844	-5.77781	-1.7608	-1.95255	-5.77781	-2.98798	-1.36289	-0.923268	-5.77781	-2.98878	-2.65632	-7.19465	-2.8345	-2.58528	-7.19465	-3.17764	-3.36939	-7.19465	-4.40481	-2.77973	-2.34011	-7.19465	-4.40562	-4.07316
ENSG00000227050	27938875	27960193	1	RP11-460I13.2		antisense	491	0	0	2	0	0	0	0	0	2	0	0	0	0	-5.77781	-5.77781	-3.14505	-5.77781	-5.77781	-5.77781	-5.77781	-5.77781	-2.29679	-5.77781	-5.77781	-5.77781	-5.77781	-4.75161	-4.75161	-2.11885	-4.75161	-4.75161	-4.75161	-4.75161	-4.75161	-1.27059	-4.75161	-4.75161	-4.75161	-4.75161
ENSG00000158156	27959462	27968096	1	XKR8	XK, Kell blood group complex subunit-related family, member 8 [Source:HGNC Symbol;Acc:HGNC:25508]	protein_coding	2743	57	199	191	30	49	6	1	42	2	1	4	1	0	2.57516	2.82873	3.18162	1.6207	2.18277	-1.95255	-3.3773	2.18481	-2.29679	-3.05837	-1.42917	-2.98878	-5.77781	1.11941	1.37298	1.72586	0.164949	0.727016	-3.4083	-4.83305	0.72905	-3.75255	-4.51412	-2.88492	-4.44453	-7.23357
ENSG00000158161	27970344	28088696	1	EYA3	EYA transcriptional coactivator and phosphatase 3 [Source:HGNC Symbol;Acc:HGNC:3521]	protein_coding	6483	517	2494	1693	662	896	4384	468	692	1200	491	713	353	793	5.75236	6.47294	6.32698	6.07631	6.36993	7.45512	5.19085	6.22167	6.7969	5.64416	5.9764	5.24997	5.79924	3.0557	3.77628	3.63032	3.37965	3.67327	4.75846	2.49419	3.52501	4.10024	2.9475	3.27974	2.55331	3.10258
ENSG00000238231	27990158	27990524	1	RP11-460I13.6		processed_pseudogene	367	4	10	2	3	3	11	0	3	2	1	0	1	2	-1.20042	-1.41766	-3.14505	-1.62625	-1.7608	-1.1251	-5.77781	-1.54926	-2.29679	-3.05837	-5.77781	-2.98878	-2.65632	0.245733	0.0284915	-1.6989	-0.180103	-0.31465	0.321047	-4.33167	-0.103111	-0.850647	-1.61222	-4.33167	-1.54263	-1.21017
ENSG00000281570	28001639	28001894	1	Metazoa_SRP	Metazoan signal recognition particle RNA [Source:RFAM;Acc:RF00017]	misc_RNA	256	1	6	0	0	0	0	0	0	1	0	0	0	1	-3.02965	-2.10853	-5.77781	-5.77781	-5.77781	-5.77781	-5.77781	-5.77781	-3.17305	-5.77781	-5.77781	-5.77781	-3.4994	-1.06386	-0.14275	-3.81203	-3.81203	-3.81203	-3.81203	-3.81203	-3.81203	-1.20727	-3.81203	-3.81203	-3.81203	-1.53361
ENSG00000240750	28031884	28032180	1	RN7SL559P	RNA, 7SL, cytoplasmic 559, pseudogene [Source:HGNC Symbol;Acc:HGNC:46575]	misc_RNA	297	8	16	22	7	12	12	3	2	10	3	3	3	8	-0.23095	-0.766171	0.0857137	-0.451007	0.170771	-1.00436	-1.98707	-2.09625	-0.0821216	-1.62737	-1.82079	-1.55015	-0.786331	1.52052	0.985294	1.83718	1.30046	1.92224	0.747107	-0.235604	-0.344781	1.66934	0.124099	-0.0693252	0.201318	0.965134
ENSG00000280526	28091276	28091381	1	AL137792.1		miRNA	106	0	0	0	0	1	0	0	0	0	0	0	0	0	-5.77781	-5.77781	-5.77781	-5.77781	-3.17772	-5.77781	-5.77781	-5.77781	-5.77781	-5.77781	-5.77781	-5.77781	-5.77781	-2.53995	-2.53995	-2.53995	-2.53995	0.0601472	-2.53995	-2.53995	-2.53995	-2.53995	-2.53995	-2.53995	-2.53995	-2.53995
ENSG00000228589	28095742	28096422	1	SPCS2P4	signal peptidase complex subunit 2 homolog (S. cerevisiae) pseudogene 4 [Source:HGNC Symbol;Acc:HGNC:45237]	processed_pseudogene	681	5	30	25	2	5	33	3	4	19	6	11	4	30	-0.890624	0.119697	0.267162	-2.17119	-1.05992	0.421109	-1.98707	-1.15359	0.830632	-0.668569	-0.0155142	-1.15449	1.08691	-0.33635	0.67397	0.821435	-1.61691	-0.505652	0.975382	-1.4328	-0.599317	1.38491	-0.114295	0.538759	-0.600217	1.64119
ENSG00000228943	28109739	28110298	1	RP5-1053E7.2		processed_pseudogene	235	0	0	0	0	0	0	0	0	0	0	0	0	0	-5.77781	-5.77781	-5.77781	-5.77781	-5.77781	-5.77781	-5.77781	-5.77781	-5.77781	-5.77781	-5.77781	-5.77781	-5.77781	-3.68855	-3.68855	-3.68855	-3.68855	-3.68855	-3.68855	-3.68855	-3.68855	-3.68855	-3.68855	-3.68855	-3.68855	-3.68855
ENSG00000214812	28120449	28121321	1	RP5-1053E7.3		processed_pseudogene	557	0	0	4	0	1	0	0	0	1	0	0	0	0	-5.77781	-5.77781	-2.26631	-5.77781	-3.17772	-5.77781	-5.77781	-5.77781	-3.17305	-5.77781	-5.77781	-5.77781	-5.77781	-4.93356	-4.93356	-1.42206	-4.93356	-2.33347	-4.93356	-4.93356	-4.93356	-2.3288	-4.93356	-4.93356	-4.93356	-4.93356
ENSG00000253005	28142737	28142841	1	RNU6-176P	RNA, U6 small nuclear 176, pseudogene [Source:HGNC Symbol;Acc:HGNC:47139]	snRNA	105	0	0	0	0	0	0	0	0	0	0	0	0	0	-5.77781	-5.77781	-5.77781	-5.77781	-5.77781	-5.77781	-5.77781	-5.77781	-5.77781	-5.77781	-5.77781	-5.77781	-5.77781	-2.52628	-2.52628	-2.52628	-2.52628	-2.52628	-2.52628	-2.52628	-2.52628	-2.52628	-2.52628	-2.52628	-2.52628	-2.52628
ENSG00000169403	28147166	28193936	1	PTAFR	platelet-activating factor receptor [Source:HGNC Symbol;Acc:HGNC:9582]	protein_coding	4706	9	112	35	6	49	11	2	3	83	6	0	2	2	-0.0644581	2.00233	0.746332	-0.667421	2.18277	-1.1251	-2.52083	-1.54926	2.9463	-0.668569	-5.77781	-2.09711	-2.65632	-2.29896	-0.232169	-1.48817	-2.90192	-0.0517311	-3.3596	-4.75533	-3.78376	0.711796	-2.90307	-8.01232	-4.33161	-4.89082
ENSG00000126698	28199456	28233025	1	DNAJC8	DnaJ (Hsp40) homolog, subfamily C, member 8 [Source:HGNC Symbol;Acc:HGNC:15470]	protein_coding	2888	1094	3843	2359	1083	1261	6922	1277	1437	2359	1073	1329	831	2677	6.83348	7.09661	6.80548	6.78629	6.86284	8.11401	6.63857	7.27571	7.77192	6.77173	6.87458	6.48475	7.55413	5.30341	5.56654	5.27541	5.25622	5.33276	6.58394	5.1085	5.74564	6.24185	5.24166	5.34451	4.95468	6.02406
ENSG00000130770	28236109	28246906	1	ATPIF1	ATPase inhibitory factor 1 [Source:HGNC Symbol;Acc:HGNC:871]	protein_coding	2225	292	1740	1258	245	480	3943	636	727	889	562	713	374	895	4.92854	5.95369	5.89865	4.64293	5.46974	7.30219	5.63318	6.29284	6.3642	5.83894	5.9764	5.3333	5.97375	3.77474	4.79989	4.74484	3.48912	4.31594	6.14838	4.47938	5.13903	5.2104	4.68514	4.8226	4.1795	4.81995
ENSG00000270605	28239509	28241453	1	RP5-1092A3.4		antisense	1945	94	70	24	13	23	233	142	136	43	56	161	62	37	3.29512	1.32819	0.209178	0.425391	1.09815	3.22394	3.47189	3.87595	2.00069	2.51601	3.83099	2.74388	1.38713	2.33535	0.368423	-0.750592	-0.534379	0.138384	2.26417	2.51212	2.91618	1.04092	1.55624	2.87122	1.78411	0.427361
ENSG00000271398	28247144	28247568	1	RP5-1092A3.5		lincRNA	425	6	7	0	3	0	39	6	9	2	3	3	6	7	-0.635737	-1.90243	-5.77781	-1.62625	-5.77781	0.659093	-1.04016	-0.0165357	-2.29679	-1.62737	-1.82079	-0.589173	-0.972512	0.598728	-0.667968	-4.54335	-0.391786	-4.54335	1.89356	0.19431	1.21793	-1.06233	-0.392901	-0.586325	0.645292	0.261953
ENSG00000130766	28259527	28282491	1	SESN2	sestrin 2 [Source:HGNC Symbol;Acc:HGNC:20746]	protein_coding	3453	70	313	346	112	47	1188	330	237	336	238	195	78	521	2.87074	3.48078	4.03752	3.51489	2.1229	5.57181	4.68711	4.67646	4.961	4.59996	4.10708	3.07428	5.19345	1.08289	1.69292	2.24967	1.72704	0.335045	3.78396	2.89926	2.88861	3.17315	2.81211	2.31923	1.28643	3.4056
ENSG00000130772	28329002	28335967	1	MED18	mediator complex subunit 18 [Source:HGNC Symbol;Acc:HGNC:25944]	protein_coding	2019	102	272	215	81	78	393	160	101	191	114	170	88	176	3.41275	3.27857	3.35206	3.04827	2.85131	3.977	3.6438	3.44732	4.14676	3.53921	3.90937	3.24796	3.62915	2.39911	2.26493	2.33842	2.03463	1.83767	2.96336	2.63016	2.43368	3.13312	2.52557	2.89573	2.23431	2.61551
ENSG00000204138	28369582	28500369	1	PHACTR4	phosphatase and actin regulator 4 [Source:HGNC Symbol;Acc:HGNC:25793]	protein_coding	7322	251	699	517	197	157	1135	179	166	154	93	145	106	264	4.7104	4.6386	4.61638	4.3286	3.85869	5.506	3.80547	4.1632	3.83647	3.24599	3.68019	3.51597	4.2134	1.83817	1.76637	1.74414	1.45636	0.986454	2.63376	0.933228	1.29096	0.964233	0.37375	0.807951	0.643737	1.34116
ENSG00000206779	28422555	28422655	1	Y_RNA	Y RNA [Source:RFAM;Acc:RF00019]	misc_RNA	101	1	11	4	4	0	2	1	0	0	0	2	1	2	-3.02965	-1.28655	-2.26631	-1.23165	-5.77781	-3.34709	-3.3773	-5.77781	-5.77781	-5.77781	-2.36004	-2.98878	-2.65632	0.277925	2.02102	1.04126	2.07592	-2.47024	-0.0395208	-0.069727	-2.47024	-2.47024	-2.47024	0.947535	0.318795	0.651257
ENSG00000229820	28453541	28453934	1	RP1-308E4.1		processed_pseudogene	394	1	5	3	2	1	4	1	2	0	2	1	2	1	-3.02965	-2.34906	-2.63979	-2.17119	-3.17772	-2.4875	-3.3773	-2.09625	-5.77781	-2.17227	-3.23099	-2.09711	-3.4994	-1.68592	-1.00533	-1.29605	-0.827453	-1.83398	-1.14377	-2.03357	-0.752514	-4.43408	-0.828538	-1.88726	-0.75338	-2.15566
ENSG00000221216	28481362	28481480	1	RNU6ATAC27P	RNA, U6atac small nuclear 27, pseudogene [Source:HGNC Symbol;Acc:HGNC:46926]	snRNA	119	1	24	10	4	3	30	0	7	5	2	1	2	2	-3.02965	-0.196194	-1.02236	-1.23165	-1.7608	0.285568	-5.77781	-0.371526	-1.05455	-2.17227	-3.23099	-2.09711	-2.65632	0.0413187	2.87477	2.04861	1.83932	1.31017	3.35653	-2.70685	2.69944	2.01642	0.898696	-0.160023	0.973854	0.41465
ENSG00000180198	28505943	28539300	1	RCC1	regulator of chromosome condensation 1 [Source:HGNC Symbol;Acc:HGNC:1913]	protein_coding	3888	236	2066	1484	433	1193	2035	505	589	720	458	333	800	1061	4.62157	6.20138	6.13694	5.46406	6.78287	6.34808	5.30057	5.98923	6.06009	5.54382	4.8785	6.42991	6.21915	2.66254	4.24235	4.17791	3.50503	4.82385	4.38905	3.34155	4.0302	4.10106	3.58479	2.91947	4.47089	4.26012
ENSG00000242125	28505980	28510892	1	SNHG3	small nucleolar RNA host gene 3 [Source:HGNC Symbol;Acc:HGNC:10118]	sense_intronic	4088	323	3617	2822	807	2322	1942	1080	573	603	1316	670	1144	2549	5.07403	7.00918	7.06399	6.36198	7.74353	6.28061	6.3969	5.94951	5.80433	7.0662	5.88669	6.94584	7.48345	3.04263	4.97779	5.03259	4.33059	5.71214	4.24921	4.3655	3.91811	3.77293	5.0348	3.85529	4.91444	5.45206
ENSG00000274266	28507366	28507571	1	SNORA73A	small nucleolar RNA, H/ACA box 73A [Source:HGNC Symbol;Acc:HGNC:10115]	snoRNA	206	30	443	364	48	290	209	173	172	181	330	186	146	500	1.65313	3.98123	4.11061	2.29557	4.74315	3.06744	3.75634	4.21437	4.06926	5.07116	4.03899	3.97725	5.13412	3.93241	6.26051	6.38989	4.57485	7.02243	5.34672	6.03563	6.49366	6.34854	7.35044	6.31827	6.25653	7.41341
ENSG00000200087	28508559	28508762	1	SNORA73B	small nucleolar RNA, H/ACA box 73B [Source:HGNC Symbol;Acc:HGNC:10116]	snoRNA	204	54	584	400	116	729	486	166	137	173	328	159	224	614	2.49741	4.37949	4.24653	3.56544	6.07242	4.28311	3.69684	3.8865	4.00411	5.06239	3.81298	4.5942	5.43029	4.79077	6.67285	6.53989	5.8588	8.36578	6.57646	5.9902	6.17986	6.29747	7.35575	6.10634	6.88756	7.72365
ENSG00000231468	28526318	28527227	1	PRDX3P2	peroxiredoxin 3 pseudogene 2 [Source:HGNC Symbol;Acc:HGNC:39265]	processed_pseudogene	611	2	8	9	8	8	6	3	1	4	3	0	4	6	-2.14122	-1.72213	-1.16844	-0.262862	-0.402559	-1.95255	-1.98707	-2.98798	-1.36289	-1.62737	-5.77781	-1.15449	-1.18633	-1.43046	-1.01137	-0.457683	0.447894	0.308197	-1.24179	-1.27631	-2.27722	-0.652133	-0.916611	-5.06706	-0.443735	-0.475575
ENSG00000279443	28544460	28546542	1	RP4-669K10.8		TEC	2083	7	35	45	11	13	89	7	1	7	2	0	5	5	-0.419193	0.338628	1.10541	0.187939	0.28445	1.84004	-0.825509	-2.98798	-0.584814	-2.17227	-5.77781	-0.844317	-1.43745	-1.47786	-0.720035	0.0467518	-0.870724	-0.774213	0.781375	-1.88417	-4.04664	-1.64348	-3.23093	-6.83648	-1.90298	-2.49611
ENSG00000180098	28553085	28578545	1	TRNAU1AP	tRNA selenocysteine 1 associated protein 1 [Source:HGNC Symbol;Acc:HGNC:30813]	protein_coding	4311	325	1188	856	301	298	749	277	335	390	277	426	235	339	5.08293	5.40334	5.3434	4.93971	4.78238	4.90664	4.43473	5.17544	5.1759	4.81873	5.23364	4.66331	4.57384	2.9749	3.29532	3.23538	2.83169	2.67436	2.79862	2.3267	3.06742	3.06788	2.71071	3.12561	2.55529	2.46581
ENSG00000197989	28578538	28582983	1	SNHG12	small nucleolar RNA host gene 12 [Source:HGNC Symbol;Acc:HGNC:30062]	antisense	3377	304	2000	1667	419	888	2788	1016	525	925	703	713	657	1107	4.98661	6.15455	6.30466	5.41666	6.35699	6.80219	6.30878	5.82333	6.42146	6.1618	5.9764	6.14587	6.28037	3.23087	4.39881	4.54892	3.66092	4.60125	5.04645	4.55304	4.06759	4.66572	4.40606	4.22066	4.39013	4.52463
ENSG00000221539	28578749	28578822	1	SNORD99	small nucleolar RNA, C/D box 99 [Source:HGNC Symbol;Acc:HGNC:32762]	snoRNA	74	1	91	39	18	18	76	10	5	21	12	12	16	30	-3.02965	1.70429	0.900843	0.889427	0.747925	1.61349	-0.324984	-0.843409	0.973613	0.31038	0.1078	0.800926	1.08691	0.726683	5.46062	4.65717	4.64576	4.50426	5.36982	3.43135	2.91292	4.72994	4.06671	3.86413	4.55726	4.84324
ENSG00000278274	28579764	28579893	1	SNORA61	small nucleolar RNA, H/ACA box 61 [Source:HGNC Symbol;Acc:HGNC:32655]	snoRNA	130	38	637	554	52	152	311	239	89	209	132	143	118	233	1.99241	4.50471	4.71603	2.41063	3.81206	3.63982	4.22204	3.26516	4.27656	3.7504	3.66018	3.67046	4.03338	4.93582	7.44812	7.65945	5.35405	6.75547	6.58324	7.16546	6.20858	7.21998	6.69382	6.6036	6.61388	6.9768
ENSG00000273544	28580381	28580512	1	SNORA44	small nucleolar RNA, H/ACA box 44 [Source:HGNC Symbol;Acc:HGNC:32637]	snoRNA	132	21	116	106	36	16	97	48	19	30	37	25	34	50	1.14214	2.05273	2.33443	1.88231	0.579956	1.96361	1.91174	1.0474	1.48416	1.92047	1.15395	1.88038	1.81892	4.06353	4.97412	5.25582	4.8037	3.50135	4.885	4.83313	3.96879	4.40555	4.84186	4.07534	4.80177	4.74031
ENSG00000280498	28580920	28581054	1	SNORA16A	small nucleolar RNA, H/ACA box 16A [Source:HGNC Symbol;Acc:HGNC:32605]	snoRNA	135	10	31	40	11	17	65	18	13	24	20	20	14	17	0.0847927	0.166222	0.937016	0.187939	0.666384	1.38938	0.508299	0.505772	1.16458	1.03884	0.834972	0.610436	0.27692	2.97376	3.05519	3.82599	3.07691	3.55535	4.27835	3.39727	3.39474	4.05355	3.92781	3.72394	3.4994	3.16589
ENSG00000274582	28580920	28581056	1	SNORA16A	small nucleolar RNA, H/ACA box 16A [Source:HGNC Symbol;Acc:HGNC:32605]	snoRNA	137	10	32	40	11	17	65	18	13	24	20	20	14	17	0.0847927	0.211293	0.937016	0.187939	0.666384	1.38938	0.508299	0.505772	1.16458	1.03884	0.834972	0.610436	0.27692	2.95254	3.07904	3.80477	3.05569	3.53414	4.25713	3.37605	3.37352	4.03234	3.90659	3.70272	3.47819	3.14467
ENSG00000120656	28589323	28643085	1	TAF12	TAF12 RNA polymerase II, TATA box binding protein (TBP)-associated factor, 20kDa [Source:HGNC Symbol;Acc:HGNC:11545]	protein_coding	2337	357	1250	843	365	311	1238	698	485	683	479	549	354	539	5.21834	5.4767	5.32133	5.2177	4.84394	5.63127	5.76733	5.70904	5.984	5.60848	5.59943	5.25405	5.24243	3.99368	4.25204	4.09668	3.99304	3.61929	4.40661	4.54268	4.48438	4.75934	4.38382	4.37477	4.02939	4.01777
ENSG00000188060	28592200	28595443	1	RAB42	RAB42, member RAS oncogene family [Source:HGNC Symbol;Acc:HGNC:28702]	protein_coding	2180	2	8	5	1	1	7	1	2	1	1	1	0	2	-2.14122	-1.72213	-1.96991	-3.05736	-3.17772	-1.74477	-3.3773	-2.09625	-3.17305	-3.05837	-3.23099	-5.77781	-2.65632	-3.26555	-2.84646	-3.09424	-4.18169	-4.30204	-2.8691	-4.50163	-3.22057	-4.29738	-4.18269	-4.35532	-6.90214	-3.78064
ENSG00000229388	28643228	28648581	1	RP11-442N24__B.1		lincRNA	978	50	39	29	19	31	116	47	19	33	30	38	47	62	2.38675	0.492612	0.47827	0.966683	1.52562	2.22058	1.88151	1.0474	1.62081	1.61953	1.75397	2.34553	2.12781	2.41884	0.524706	0.510363	0.998776	1.55771	2.25267	1.9136	1.07949	1.65291	1.65162	1.78607	2.37762	2.15991
ENSG00000274978	28648600	28648733	1	RNU11	RNA, U11 small nuclear [Source:HGNC Symbol;Acc:HGNC:10108]	snRNA	134	68	270	173	59	145	380	134	80	178	55	142	99	144	2.82902	3.26795	3.03912	2.59225	3.74413	3.92852	3.38837	3.11167	4.04517	2.4901	3.65007	3.41757	3.34011	5.72872	6.16764	5.93881	5.49194	6.64383	6.82822	6.28807	6.01136	6.94486	5.3898	6.54977	6.31727	6.23981
ENSG00000270103	28648600	28648730	1	RNU11		lincRNA	131	68	270	172	59	144	380	133	80	177	55	142	99	144	2.82902	3.26795	3.03077	2.59225	3.73416	3.92852	3.37758	3.11167	4.03705	2.4901	3.65007	3.41757	3.34011	5.76138	6.20031	5.96314	5.52461	6.66652	6.86089	6.30994	6.04403	6.96941	5.42246	6.58243	6.34993	6.27247
ENSG00000162419	28668732	28719353	1	GMEB1	glucocorticoid modulatory element binding protein 1 [Source:HGNC Symbol;Acc:HGNC:4370]	protein_coding	6459	505	1698	1165	578	438	1656	205	309	527	317	342	145	304	5.71849	5.91845	5.78788	5.88061	5.33769	6.05083	4.00089	5.05894	5.61004	5.01321	4.91695	3.96734	4.41675	3.02718	3.22714	3.09657	3.1893	2.64638	3.35951	1.30958	2.36763	2.91873	2.3219	2.22564	1.27603	1.72544
ENSG00000252777	28689665	28689794	1	SCARNA24	Small Cajal body specific RNA 24 [Source:RFAM;Acc:RF00422]	scaRNA	130	0	6	1	2	0	1	0	2	0	0	0	0	1	-5.77781	-2.10853	-3.92939	-2.17119	-5.77781	-4.10163	-5.77781	-2.09625	-5.77781	-5.77781	-5.77781	-5.77781	-3.4994	-2.8344	0.834882	-0.985974	0.772231	-2.8344	-1.15821	-2.8344	0.84717	-2.8344	-2.8344	-2.8344	-2.8344	-0.55598
ENSG00000198492	28736621	28769775	1	YTHDF2	YTH N(6)-methyladenosine RNA binding protein 2 [Source:HGNC Symbol;Acc:HGNC:31675]	protein_coding	3859	517	1916	1461	634	804	2176	910	641	855	952	882	636	1722	5.75236	6.09267	6.11441	6.01398	6.21366	6.44471	6.14986	6.11125	6.30796	6.59914	6.2832	6.09902	6.91768	3.80414	4.14444	4.16618	4.06576	4.26544	4.49648	4.20163	4.16303	4.35973	4.65092	4.33497	4.15079	4.96945
ENSG00000116329	28812142	28871267	1	OPRD1	opioid receptor, delta 1 [Source:HGNC Symbol;Acc:HGNC:8153]	protein_coding	9345	5	0	0	2	0	2	2	10	5	7	1	0	3	-0.890624	-5.77781	-5.77781	-2.17119	-5.77781	-3.34709	-2.52083	0.132805	-1.05455	-0.45216	-3.23099	-5.77781	-2.1277	-4.11482	-9.00201	-9.00201	-5.39538	-9.00201	-6.57129	-5.74502	-3.09139	-4.27875	-3.67635	-6.45518	-9.00201	-5.35189
ENSG00000233427	28870483	28877336	1	RP1-212P9.3		antisense	1085	1	0	0	1	0	0	0	2	0	3	2	0	0	-3.02965	-5.77781	-5.77781	-3.05736	-5.77781	-5.77781	-5.77781	-2.09625	-5.77781	-1.62737	-2.36004	-5.77781	-5.77781	-3.14734	-5.89551	-5.89551	-3.17506	-5.89551	-5.89551	-5.89551	-2.21394	-5.89551	-1.74506	-2.47773	-5.89551	-5.89551
ENSG00000199756	28881726	28881835	1	Y_RNA	Y RNA [Source:RFAM;Acc:RF00019]	misc_RNA	110	0	1	0	1	1	0	0	0	1	0	0	0	1	-5.77781	-4.21529	-5.77781	-3.05736	-3.17772	-5.77781	-5.77781	-5.77781	-3.17305	-5.77781	-5.77781	-5.77781	-3.4994	-2.59339	-1.03086	-2.59339	0.127061	0.00670792	-2.59339	-2.59339	-2.59339	0.0113738	-2.59339	-2.59339	-2.59339	-0.314972
ENSG00000159023	28887091	29120046	1	EPB41	erythrocyte membrane protein band 4.1 [Source:HGNC Symbol;Acc:HGNC:3377]	protein_coding	8287	4244	6620	3892	2208	2070	7189	1619	3515	5616	1108	1924	918	3568	8.78912	7.88113	7.52773	7.81388	7.57781	8.16861	6.98086	8.56607	9.02322	6.81803	7.40827	6.62837	7.96859	5.73827	4.83028	4.47688	4.76303	4.52696	5.11776	3.93001	5.51522	5.97237	3.76718	4.35742	3.57752	4.91774
ENSG00000225616	28982278	28982608	1	RP4-604A21.1		processed_pseudogene	331	2	20	21	2	13	17	50	15	7	33	27	21	17	-2.14122	-0.453215	0.0197789	-2.17119	0.28445	-0.517456	1.97035	0.709751	-0.584814	1.75625	1.2641	1.18965	0.27692	-0.546121	1.14188	1.61488	-0.576089	1.87955	1.07764	3.56545	2.30485	1.01028	3.35135	2.8592	2.78474	1.87202
ENSG00000206704	28985710	28985810	1	Y_RNA	Y RNA [Source:RFAM;Acc:RF00019]	misc_RNA	101	2	0	0	0	0	0	1	0	1	0	0	0	0	-2.14122	-5.77781	-5.77781	-5.77781	-5.77781	-5.77781	-3.3773	-5.77781	-3.17305	-5.77781	-5.77781	-5.77781	-5.77781	1.16635	-2.47024	-2.47024	-2.47024	-2.47024	-2.47024	-0.069727	-2.47024	0.134522	-2.47024	-2.47024	-2.47024	-2.47024
ENSG00000277958	29041199	29041480	1	Metazoa_SRP	Metazoan signal recognition particle RNA [Source:RFAM;Acc:RF00017]	misc_RNA	282	3	0	14	1	0	10	2	1	0	0	1	0	2	-1.59545	-5.77781	-0.552273	-3.05736	-5.77781	-1.25688	-2.52083	-2.98798	-5.77781	-5.77781	-3.23099	-5.77781	-2.65632	0.230784	-3.95158	1.27396	-1.23113	-3.95158	0.569352	-0.694597	-1.16174	-3.95158	-3.95158	-1.40476	-3.95158	-0.830083
ENSG00000253304	29119428	29123935	1	TMEM200B	transmembrane protein 200B [Source:HGNC Symbol;Acc:HGNC:33785]	protein_coding	2639	216	509	297	120	119	222	104	208	280	59	110	54	205	4.49391	4.18137	3.81747	3.61428	3.45947	3.15431	3.02344	4.4883	4.69814	2.59107	3.28229	2.54515	3.8489	3.09392	2.78138	2.41748	2.21429	2.05948	1.75432	1.62345	3.08831	3.29815	1.19108	1.8823	1.14516	2.4489
ENSG00000225750	29144494	29146994	1	RP11-242O24.3		lincRNA	279	6	24	9	12	8	17	4	5	8	4	5	3	4	-0.635737	-0.196194	-1.16844	0.311545	-0.402559	-0.517456	-1.59833	-0.843409	-0.397107	-1.23278	-1.12147	-1.55015	-1.74168	1.20593	1.64547	0.673225	2.15321	1.4391	1.32421	0.243332	0.998254	1.44456	0.60888	0.720193	0.291516	0.0999848
ENSG00000116350	29147743	29181987	1	SRSF4	serine/arginine-rich splicing factor 4 [Source:HGNC Symbol;Acc:HGNC:10786]	protein_coding	3442	687	3524	2605	863	1290	5135	987	947	1465	804	1187	757	1631	6.16239	6.97161	6.94857	6.45875	6.89563	7.68322	6.26702	6.67417	7.08472	6.35543	6.71158	6.35023	6.83936	4.37914	5.18836	5.16532	4.67551	5.11239	5.89997	4.48377	4.89092	5.30147	4.57218	4.92833	4.56698	5.05611
ENSG00000277916	29171285	29171453	1	uc_338	TUC338 [Source:RFAM;Acc:RF02271]	misc_RNA	169	13	61	17	37	18	33	13	15	9	22	29	13	22	0.457571	1.13119	-0.278986	1.92165	0.747925	0.421109	0.0459067	0.709751	-0.231035	1.17518	1.36644	0.504845	0.643948	3.02248	3.6961	2.28592	4.48655	3.31283	2.98601	2.61081	3.27466	2.33387	3.74008	3.93135	3.06975	3.20885
ENSG00000116353	29192873	29230942	1	MECR	mitochondrial trans-2-enoyl-CoA reductase [Source:HGNC Symbol;Acc:HGNC:19691]	protein_coding	3922	25	145	82	44	62	252	88	69	87	78	84	65	172	1.39177	2.37339	1.96559	2.17052	2.52104	3.33683	2.78302	2.89875	3.01404	2.99276	2.89409	2.81187	3.59603	-0.579823	0.401802	-0.00600103	0.198932	0.549452	1.36524	0.811435	0.927158	1.04246	1.02117	0.922496	0.840282	1.62444
ENSG00000237934	29223933	29224816	1	RP11-467D18.2		antisense	573	0	1	2	0	2	5	4	0	2	2	3	1	1	-5.77781	-4.21529	-3.14505	-5.77781	-2.30188	-2.19537	-1.59833	-5.77781	-2.29679	-2.17227	-1.82079	-2.98878	-3.4994	-4.97442	-3.4119	-2.34166	-4.97442	-1.49849	-1.39198	-0.794938	-4.97442	-1.4934	-1.36888	-1.0174	-2.18539	-2.696
ENSG00000060656	29236516	29326813	1	PTPRU	protein tyrosine phosphatase, receptor type, U [Source:HGNC Symbol;Acc:HGNC:9683]	protein_coding	6682	0	4	12	1	0	2	1	1	35	101	11	0	101	-5.77781	-2.63788	-0.768253	-3.05736	-5.77781	-3.34709	-3.3773	-2.98798	1.70521	3.36482	-0.0155142	-5.77781	2.82951	-8.51809	-5.37816	-3.50853	-5.79764	-8.51809	-6.08737	-6.11758	-5.72825	-1.03507	0.624541	-2.75579	-8.51809	0.0892251
ENSG00000221550	29253573	29253672	1	AL645859.1		miRNA	100	0	0	0	0	0	0	0	0	0	0	0	0	0	-5.77781	-5.77781	-5.77781	-5.77781	-5.77781	-5.77781	-5.77781	-5.77781	-5.77781	-5.77781	-5.77781	-5.77781	-5.77781	-2.45589	-2.45589	-2.45589	-2.45589	-2.45589	-2.45589	-2.45589	-2.45589	-2.45589	-2.45589	-2.45589	-2.45589	-2.45589
ENSG00000230523	29329620	29350114	1	RP3-437I16.1		lincRNA	2148	1	0	0	0	0	0	0	0	0	1	0	0	0	-3.02965	-5.77781	-5.77781	-5.77781	-5.77781	-5.77781	-5.77781	-5.77781	-5.77781	-3.05837	-5.77781	-5.77781	-5.77781	-4.13264	-6.88081	-6.88081	-6.88081	-6.88081	-6.88081	-6.88081	-6.88081	-6.88081	-4.16136	-6.88081	-6.88081	-6.88081
ENSG00000266678	29432481	29432562	1	AL139151.1		miRNA	82	0	0	0	0	0	0	0	0	0	0	0	0	0	-5.77781	-5.77781	-5.77781	-5.77781	-5.77781	-5.77781	-5.77781	-5.77781	-5.77781	-5.77781	-5.77781	-5.77781	-5.77781	-2.16958	-2.16958	-2.16958	-2.16958	-2.16958	-2.16958	-2.16958	-2.16958	-2.16958	-2.16958	-2.16958	-2.16958	-2.16958
ENSG00000225011	29488193	29496893	1	RP11-810H18.1		unprocessed_pseudogene	349	0	0	0	0	0	0	0	0	0	0	0	0	0	-5.77781	-5.77781	-5.77781	-5.77781	-5.77781	-5.77781	-5.77781	-5.77781	-5.77781	-5.77781	-5.77781	-5.77781	-5.77781	-4.25911	-4.25911	-4.25911	-4.25911	-4.25911	-4.25911	-4.25911	-4.25911	-4.25911	-4.25911	-4.25911	-4.25911	-4.25911
ENSG00000221126	29644545	29644678	1	AC092265.1		miRNA	134	0	0	0	0	0	0	0	0	0	0	0	0	0	-5.77781	-5.77781	-5.77781	-5.77781	-5.77781	-5.77781	-5.77781	-5.77781	-5.77781	-5.77781	-5.77781	-5.77781	-5.77781	-2.87812	-2.87812	-2.87812	-2.87812	-2.87812	-2.87812	-2.87812	-2.87812	-2.87812	-2.87812	-2.87812	-2.87812	-2.87812
ENSG00000228176	29708851	29709547	1	RP4-656G21.1		lincRNA	498	0	0	0	0	0	3	8	0	0	5	0	0	8	-5.77781	-5.77781	-5.77781	-5.77781	-5.77781	-2.8542	-0.6387	-5.77781	-5.77781	-0.923268	-5.77781	-5.77781	-0.786331	-4.77203	-4.77203	-4.77203	-4.77203	-4.77203	-1.84842	0.367082	-4.77203	-4.77203	0.0825144	-4.77203	-4.77203	0.219451
ENSG00000222787	29884902	29885005	1	AL645944.1		miRNA	104	0	0	0	0	0	0	0	0	0	0	0	0	0	-5.77781	-5.77781	-5.77781	-5.77781	-5.77781	-5.77781	-5.77781	-5.77781	-5.77781	-5.77781	-5.77781	-5.77781	-5.77781	-2.51247	-2.51247	-2.51247	-2.51247	-2.51247	-2.51247	-2.51247	-2.51247	-2.51247	-2.51247	-2.51247	-2.51247	-2.51247
ENSG00000270927	29904865	29905357	1	RP11-179G8.1		processed_pseudogene	493	0	0	0	0	0	0	0	0	0	0	0	0	0	-5.77781	-5.77781	-5.77781	-5.77781	-5.77781	-5.77781	-5.77781	-5.77781	-5.77781	-5.77781	-5.77781	-5.77781	-5.77781	-4.75747	-4.75747	-4.75747	-4.75747	-4.75747	-4.75747	-4.75747	-4.75747	-4.75747	-4.75747	-4.75747	-4.75747	-4.75747
ENSG00000233399	30013952	30037612	1	RP11-111I12.1		lincRNA	1519	0	0	0	0	0	2	0	0	0	0	0	0	0	-5.77781	-5.77781	-5.77781	-5.77781	-5.77781	-3.34709	-5.77781	-5.77781	-5.77781	-5.77781	-5.77781	-5.77781	-5.77781	-6.38094	-6.38094	-6.38094	-6.38094	-6.38094	-3.95022	-6.38094	-6.38094	-6.38094	-6.38094	-6.38094	-6.38094	-6.38094
ENSG00000233372	30140263	30141607	1	RP5-893G23.1		lincRNA	551	0	0	0	0	0	0	0	0	0	0	0	0	0	-5.77781	-5.77781	-5.77781	-5.77781	-5.77781	-5.77781	-5.77781	-5.77781	-5.77781	-5.77781	-5.77781	-5.77781	-5.77781	-4.91794	-4.91794	-4.91794	-4.91794	-4.91794	-4.91794	-4.91794	-4.91794	-4.91794	-4.91794	-4.91794	-4.91794	-4.91794
ENSG00000231251	30226523	30226615	1	RP3-357I16.1		processed_pseudogene	93	0	0	0	0	0	0	0	0	0	0	0	0	0	-5.77781	-5.77781	-5.77781	-5.77781	-5.77781	-5.77781	-5.77781	-5.77781	-5.77781	-5.77781	-5.77781	-5.77781	-5.77781	-2.35119	-2.35119	-2.35119	-2.35119	-2.35119	-2.35119	-2.35119	-2.35119	-2.35119	-2.35119	-2.35119	-2.35119	-2.35119
ENSG00000236335	30409560	30411638	1	RP4-591L5.1		lincRNA	507	0	0	0	0	0	0	0	0	0	0	0	0	1	-5.77781	-5.77781	-5.77781	-5.77781	-5.77781	-5.77781	-5.77781	-5.77781	-5.77781	-5.77781	-5.77781	-5.77781	-3.4994	-4.79787	-4.79787	-4.79787	-4.79787	-4.79787	-4.79787	-4.79787	-4.79787	-4.79787	-4.79787	-4.79787	-4.79787	-2.51945
ENSG00000231949	30415825	30421108	1	RP4-591L5.2		lincRNA	481	0	0	0	0	0	0	0	0	0	0	0	0	0	-5.77781	-5.77781	-5.77781	-5.77781	-5.77781	-5.77781	-5.77781	-5.77781	-5.77781	-5.77781	-5.77781	-5.77781	-5.77781	-4.72192	-4.72192	-4.72192	-4.72192	-4.72192	-4.72192	-4.72192	-4.72192	-4.72192	-4.72192	-4.72192	-4.72192	-4.72192
ENSG00000162510	30711277	30723587	1	MATN1	matrilin 1, cartilage matrix protein [Source:HGNC Symbol;Acc:HGNC:6907]	protein_coding	4606	16	28	22	5	4	7	21	3	4	24	4	8	14	0.753537	0.0218887	0.0857137	-0.922127	-1.36821	-1.74477	0.728048	-1.54926	-1.36289	1.29974	-1.42917	-0.184059	0.00145545	-1.44998	-2.18163	-2.1178	-3.12564	-3.57173	-3.94828	-1.47547	-3.75277	-3.5664	-0.903776	-3.63268	-2.38757	-2.20206
ENSG00000186056	30718504	30726827	1	MATN1-AS1	MATN1 antisense RNA 1 [Source:HGNC Symbol;Acc:HGNC:40364]	antisense	4024	31	104	74	27	21	27	60	11	21	57	8	24	38	1.70017	1.89592	1.81822	1.46965	0.968079	0.13596	2.23227	0.268127	0.973613	2.54147	-0.465013	1.38085	1.42534	-0.308464	-0.112709	-0.190413	-0.53898	-1.04055	-1.87267	0.223635	-1.7405	-1.03502	0.532839	-2.47364	-0.627781	-0.583289
ENSG00000162511	30732469	30757820	1	LAPTM5	lysosomal protein transmembrane 5 [Source:HGNC Symbol;Acc:HGNC:29612]	protein_coding	3274	806	2800	2458	654	844	1455	3432	567	1157	304	1	219	478	6.3928	6.63987	6.86478	6.05878	6.28369	5.8642	8.0647	5.93433	6.74426	4.95283	-3.23099	4.56165	5.06924	4.68175	4.92882	5.15373	4.34772	4.57264	4.15314	6.35365	4.22327	5.03321	3.24178	-4.94204	2.8506	3.35819
ENSG00000264773	30739156	30739232	1	MIR4420	microRNA 4420 [Source:HGNC Symbol;Acc:HGNC:41772]	miRNA	77	3	1	4	1	1	0	1	0	0	0	0	0	0	-1.59545	-4.21529	-2.26631	-3.05736	-3.17772	-5.77781	-3.3773	-5.77781	-5.77781	-5.77781	-5.77781	-5.77781	-5.77781	2.10355	-0.51629	1.43268	0.641634	0.521281	-2.07882	0.321698	-2.07882	-2.07882	-2.07882	-2.07882	-2.07882	-2.07882
ENSG00000280823	30771747	30771987	1	Metazoa_SRP	Metazoan signal recognition particle RNA [Source:RFAM;Acc:RF00017]	misc_RNA	241	0	0	0	0	0	0	0	0	0	0	0	0	0	-5.77781	-5.77781	-5.77781	-5.77781	-5.77781	-5.77781	-5.77781	-5.77781	-5.77781	-5.77781	-5.77781	-5.77781	-5.77781	-3.72492	-3.72492	-3.72492	-3.72492	-3.72492	-3.72492	-3.72492	-3.72492	-3.72492	-3.72492	-3.72492	-3.72492	-3.72492
ENSG00000229607	30810378	30815553	1	RP5-1125N11.1		lincRNA	444	0	0	0	0	0	0	0	0	0	0	0	0	0	-5.77781	-5.77781	-5.77781	-5.77781	-5.77781	-5.77781	-5.77781	-5.77781	-5.77781	-5.77781	-5.77781	-5.77781	-5.77781	-4.60645	-4.60645	-4.60645	-4.60645	-4.60645	-4.60645	-4.60645	-4.60645	-4.60645	-4.60645	-4.60645	-4.60645	-4.60645
ENSG00000223382	30824228	30834284	1	RP1-65J11.1		lincRNA	1326	0	0	0	0	0	0	0	0	0	0	0	0	0	-5.77781	-5.77781	-5.77781	-5.77781	-5.77781	-5.77781	-5.77781	-5.77781	-5.77781	-5.77781	-5.77781	-5.77781	-5.77781	-6.1849	-6.1849	-6.1849	-6.1849	-6.1849	-6.1849	-6.1849	-6.1849	-6.1849	-6.1849	-6.1849	-6.1849	-6.1849
ENSG00000222784	30843823	30844110	1	RN7SKP91	RNA, 7SK small nuclear pseudogene 91 [Source:HGNC Symbol;Acc:HGNC:45815]	misc_RNA	288	0	0	0	0	0	0	0	0	0	0	0	0	0	-5.77781	-5.77781	-5.77781	-5.77781	-5.77781	-5.77781	-5.77781	-5.77781	-5.77781	-5.77781	-5.77781	-5.77781	-5.77781	-3.98196	-3.98196	-3.98196	-3.98196	-3.98196	-3.98196	-3.98196	-3.98196	-3.98196	-3.98196	-3.98196	-3.98196	-3.98196
ENSG00000235143	30858158	30860254	1	RP1-65J11.5		antisense	1747	0	0	0	0	0	0	0	0	0	0	0	0	0	-5.77781	-5.77781	-5.77781	-5.77781	-5.77781	-5.77781	-5.77781	-5.77781	-5.77781	-5.77781	-5.77781	-5.77781	-5.77781	-6.58269	-6.58269	-6.58269	-6.58269	-6.58269	-6.58269	-6.58269	-6.58269	-6.58269	-6.58269	-6.58269	-6.58269	-6.58269
ENSG00000162512	30869467	30908761	1	SDC3	syndecan 3 [Source:HGNC Symbol;Acc:HGNC:10660]	protein_coding	7067	1	5	12	0	0	5	2	0	0	1	0	0	0	-3.02965	-2.34906	-0.768253	-5.77781	-5.77781	-2.19537	-2.52083	-5.77781	-5.77781	-3.05837	-5.77781	-5.77781	-5.77781	-5.85075	-5.17016	-3.58935	-8.59891	-8.59891	-5.01647	-5.34193	-8.59891	-8.59891	-5.87946	-8.59891	-8.59891	-8.59891
ENSG00000266210	30918469	30918735	1	RN7SL371P	RNA, 7SL, cytoplasmic 371, pseudogene [Source:HGNC Symbol;Acc:HGNC:46387]	misc_RNA	267	0	0	0	0	0	0	0	0	0	0	0	0	0	-5.77781	-5.77781	-5.77781	-5.77781	-5.77781	-5.77781	-5.77781	-5.77781	-5.77781	-5.77781	-5.77781	-5.77781	-5.77781	-3.87273	-3.87273	-3.87273	-3.87273	-3.87273	-3.87273	-3.87273	-3.87273	-3.87273	-3.87273	-3.87273	-3.87273	-3.87273
ENSG00000134644	30931506	31065991	1	PUM1	pumilio RNA-binding family member 1 [Source:HGNC Symbol;Acc:HGNC:14957]	protein_coding	6621	1124	2959	1977	1026	1031	3680	1420	803	1223	755	952	663	1835	6.87251	6.71954	6.55067	6.7083	6.57236	7.20261	6.79168	6.43625	6.82428	6.26473	6.39336	6.15899	7.00936	4.14546	3.99249	3.82362	3.98125	3.84531	4.47556	4.06463	3.7092	4.09723	3.53768	3.66631	3.43194	4.28231
ENSG00000237329	31036734	31037240	1	RP11-201O14.1		processed_pseudogene	507	13	24	14	6	9	26	3	2	1	9	8	1	7	0.457571	-0.196194	-0.552273	-0.667421	-0.236501	0.0824324	-1.98707	-2.09625	-3.17305	-0.097606	-0.465013	-2.98878	-0.972512	1.43751	0.783749	0.427669	0.312521	0.743441	1.06237	-1.00713	-1.1163	-2.19311	0.882336	0.51493	-2.00884	0.00743035
ENSG00000232768	31050872	31051034	1	RP11-201O14.2		processed_pseudogene	163	15	28	14	2	5	12	6	9	12	5	5	6	16	0.661467	0.0218887	-0.552273	-2.17119	-1.05992	-1.00436	-1.04016	-0.0165357	0.176266	-0.923268	-1.12147	-0.589173	0.190813	3.27852	2.63894	2.06478	0.44587	1.55713	1.6127	1.5769	2.60052	2.79332	1.69379	1.49559	2.02788	2.80787
ENSG00000215900	31094987	31095558	1	SEPW1P	selenoprotein W, 1 pseudogene [Source:HGNC Symbol;Acc:HGNC:10753]	processed_pseudogene	252	0	0	0	0	0	0	0	0	0	0	0	0	0	-5.77781	-5.77781	-5.77781	-5.77781	-5.77781	-5.77781	-5.77781	-5.77781	-5.77781	-5.77781	-5.77781	-5.77781	-5.77781	-3.78931	-3.78931	-3.78931	-3.78931	-3.78931	-3.78931	-3.78931	-3.78931	-3.78931	-3.78931	-3.78931	-3.78931	-3.78931
ENSG00000225142	31108188	31108623	1	RP11-490K7.1		processed_pseudogene	436	0	1	0	0	0	0	1	0	0	0	0	0	0	-5.77781	-4.21529	-5.77781	-5.77781	-5.77781	-5.77781	-3.3773	-5.77781	-5.77781	-5.77781	-5.77781	-5.77781	-5.77781	-4.58021	-3.01769	-4.58021	-4.58021	-4.58021	-4.58021	-2.1797	-4.58021	-4.58021	-4.58021	-4.58021	-4.58021	-4.58021
ENSG00000084628	31179745	31239554	1	NKAIN1	Na+/K+ transporting ATPase interacting 1 [Source:HGNC Symbol;Acc:HGNC:25743]	protein_coding	2987	0	0	0	0	2	0	0	0	0	0	0	0	0	-5.77781	-5.77781	-5.77781	-5.77781	-2.30188	-5.77781	-5.77781	-5.77781	-5.77781	-5.77781	-5.77781	-5.77781	-5.77781	-7.35651	-7.35651	-7.35651	-7.35651	-3.88058	-7.35651	-7.35651	-7.35651	-7.35651	-7.35651	-7.35651	-7.35651	-7.35651
ENSG00000060688	31259568	31296782	1	SNRNP40	small nuclear ribonucleoprotein 40kDa (U5) [Source:HGNC Symbol;Acc:HGNC:30857]	protein_coding	3881	497	2604	1698	657	661	1694	730	503	1200	745	694	532	1368	5.69546	6.5352	6.33124	6.06538	5.93119	6.08355	5.83198	5.76159	6.7969	6.2455	5.93745	5.84149	6.58572	3.73904	4.57877	4.37481	4.10895	3.97477	4.12712	3.87555	3.80516	4.84047	4.28907	3.98102	3.88507	4.62929
ENSG00000229447	31263245	31263681	1	RP11-490K7.4		processed_pseudogene	437	14	55	24	17	8	25	17	6	18	15	17	12	15	0.563118	0.983123	0.209178	0.8078	-0.402559	0.0268419	0.426924	-0.58826	0.753451	0.628061	0.603105	0.390911	0.0992388	1.75741	2.17742	1.40347	2.00209	0.791736	1.22114	1.62122	0.606035	1.94775	1.82236	1.7974	1.58521	1.29353
ENSG00000121766	31296982	31364953	1	ZCCHC17	zinc finger, CCHC domain containing 17 [Source:HGNC Symbol;Acc:HGNC:30246]	protein_coding	1921	479	1558	980	534	471	1663	475	337	525	315	500	307	649	5.64226	5.79435	5.53849	5.76642	5.44245	6.05691	5.21226	5.18402	5.60456	5.00408	5.46461	5.04864	5.51024	4.70041	4.85249	4.59663	4.82456	4.50059	5.11505	4.2704	4.24216	4.6627	4.06223	4.52275	4.10679	4.56838
ENSG00000229044	31333067	31346799	1	RP11-266K22.2		antisense	439	78	270	163	84	56	171	51	39	77	36	72	38	84	3.02649	3.26795	2.95342	3.10062	2.37469	2.77863	1.99879	2.07833	2.83831	1.88114	2.67228	2.04009	2.56436	4.21419	4.45565	4.14112	4.28833	3.5624	3.96634	3.18649	3.26604	4.02602	3.06884	3.85999	3.2278	3.75207
ENSG00000121769	31365625	31376850	1	FABP3	fatty acid binding protein 3, muscle and heart [Source:HGNC Symbol;Acc:HGNC:3557]	protein_coding	1026	13	39	27	13	24	60	19	13	10	7	18	7	11	0.457571	0.492612	0.376574	0.425391	1.15904	1.27474	0.585328	0.505772	-0.0821216	-0.45216	0.684605	-0.372443	-0.339321	0.42054	0.455582	0.339543	0.388361	1.12201	1.23771	0.548298	0.468741	-0.119152	-0.48919	0.647575	-0.409474	-0.376352
ENSG00000168528	31409565	31434680	1	SERINC2	serine incorporator 2 [Source:HGNC Symbol;Acc:HGNC:23231]	protein_coding	3549	0	1	0	0	0	3	0	0	0	1	0	0	1	-5.77781	-4.21529	-5.77781	-5.77781	-5.77781	-2.8542	-5.77781	-5.77781	-5.77781	-3.05837	-5.77781	-5.77781	-3.4994	-7.60523	-6.0427	-7.60523	-7.60523	-7.60523	-4.68161	-7.60523	-7.60523	-7.60523	-4.88578	-7.60523	-7.60523	-5.32681
ENSG00000215899	31487589	31488930	1	RP11-439L8.2		processed_pseudogene	1342	0	1	0	0	0	0	3	0	1	0	1	0	0	-5.77781	-4.21529	-5.77781	-5.77781	-5.77781	-5.77781	-1.98707	-5.77781	-3.17305	-5.77781	-3.23099	-5.77781	-5.77781	-6.2022	-4.63967	-6.2022	-6.2022	-6.2022	-6.2022	-2.41145	-6.2022	-3.59744	-6.2022	-3.65537	-6.2022	-6.2022
ENSG00000206981	31497577	31497683	1	RNU6-40P	RNA, U6 small nuclear 40, pseudogene [Source:HGNC Symbol;Acc:HGNC:34248]	snRNA	107	0	0	0	0	0	0	0	0	0	0	1	0	0	-5.77781	-5.77781	-5.77781	-5.77781	-5.77781	-5.77781	-5.77781	-5.77781	-5.77781	-5.77781	-3.23099	-5.77781	-5.77781	-2.5535	-2.5535	-2.5535	-2.5535	-2.5535	-2.5535	-2.5535	-2.5535	-2.5535	-2.5535	-0.00667176	-2.5535	-2.5535
ENSG00000260386	31500085	31540885	1	LINC01225	long intergenic non-protein coding RNA 1225 [Source:HGNC Symbol;Acc:HGNC:49677]	unitary_pseudogene	3760	0	0	0	0	1	0	0	1	7	0	2	0	0	-5.77781	-5.77781	-5.77781	-5.77781	-3.17772	-5.77781	-5.77781	-2.98798	-0.584814	-5.77781	-2.36004	-5.77781	-5.77781	-7.68855	-7.68855	-7.68855	-7.68855	-5.08845	-7.68855	-7.68855	-4.89871	-2.49555	-7.68855	-4.27077	-7.68855	-7.68855
ENSG00000265961	31503631	31503744	1	Y_RNA	Y RNA [Source:RFAM;Acc:RF00019]	misc_RNA	114	0	0	0	0	0	0	0	0	0	0	0	0	0	-5.77781	-5.77781	-5.77781	-5.77781	-5.77781	-5.77781	-5.77781	-5.77781	-5.77781	-5.77781	-5.77781	-5.77781	-5.77781	-2.64492	-2.64492	-2.64492	-2.64492	-2.64492	-2.64492	-2.64492	-2.64492	-2.64492	-2.64492	-2.64492	-2.64492	-2.64492
ENSG00000223907	31518435	31524245	1	LINC01226	long intergenic non-protein coding RNA 1226 [Source:HGNC Symbol;Acc:HGNC:49678]	lincRNA	2741	0	0	0	0	0	0	0	0	6	0	0	0	0	-5.77781	-5.77781	-5.77781	-5.77781	-5.77781	-5.77781	-5.77781	-5.77781	-0.800648	-5.77781	-5.77781	-5.77781	-5.77781	-7.23252	-7.23252	-7.23252	-7.23252	-7.23252	-7.23252	-7.23252	-7.23252	-2.25535	-7.23252	-7.23252	-7.23252	-7.23252
ENSG00000260636	31538044	31540769	1	RP11-439L8.5		sense_intronic	354	0	0	0	0	0	0	0	0	0	0	0	0	0	-5.77781	-5.77781	-5.77781	-5.77781	-5.77781	-5.77781	-5.77781	-5.77781	-5.77781	-5.77781	-5.77781	-5.77781	-5.77781	-4.27964	-4.27964	-4.27964	-4.27964	-4.27964	-4.27964	-4.27964	-4.27964	-4.27964	-4.27964	-4.27964	-4.27964	-4.27964
ENSG00000229167	31571585	31575573	1	RP11-73M7.1		antisense	591	0	0	0	0	0	0	0	0	0	0	0	0	0	-5.77781	-5.77781	-5.77781	-5.77781	-5.77781	-5.77781	-5.77781	-5.77781	-5.77781	-5.77781	-5.77781	-5.77781	-5.77781	-5.01904	-5.01904	-5.01904	-5.01904	-5.01904	-5.01904	-5.01904	-5.01904	-5.01904	-5.01904	-5.01904	-5.01904	-5.01904
ENSG00000142910	31576485	31587686	1	TINAGL1	tubulointerstitial nephritis antigen-like 1 [Source:HGNC Symbol;Acc:HGNC:19168]	protein_coding	5281	0	0	0	0	0	0	0	0	0	0	0	0	0	-5.77781	-5.77781	-5.77781	-5.77781	-5.77781	-5.77781	-5.77781	-5.77781	-5.77781	-5.77781	-5.77781	-5.77781	-5.77781	-8.17863	-8.17863	-8.17863	-8.17863	-8.17863	-8.17863	-8.17863	-8.17863	-8.17863	-8.17863	-8.17863	-8.17863	-8.17863
ENSG00000121764	31617686	31632518	1	HCRTR1	hypocretin (orexin) receptor 1 [Source:HGNC Symbol;Acc:HGNC:4848]	protein_coding	2558	9	24	32	8	3	5	5	6	6	1	4	0	7	-0.0644581	-0.196194	0.618518	-0.262862	-1.7608	-2.19537	-1.29242	-0.58826	-0.800648	-3.05837	-1.42917	-5.77781	-0.972512	-1.41947	-1.55121	-0.736498	-1.61788	-3.11581	-3.55039	-2.64743	-1.94328	-2.15566	-4.41338	-2.78418	-7.13283	-2.32753
ENSG00000162517	31629862	31644896	1	PEF1	penta-EF-hand domain containing 1 [Source:HGNC Symbol;Acc:HGNC:30009]	protein_coding	2227	85	616	472	123	108	273	100	157	155	103	104	44	241	3.15021	4.45638	4.48511	3.64985	3.31978	3.4521	2.96699	4.08287	3.8458	3.39306	3.20153	2.25072	4.08203	1.99511	3.30128	3.33	2.49475	2.16468	2.297	1.81189	2.92776	2.6907	2.23796	2.04643	1.09562	2.92693
ENSG00000235790	31644049	31660162	1	RP11-73M7.6		antisense	2216	4	15	12	6	0	4	12	2	10	9	18	5	15	-1.20042	-0.856302	-0.768253	-0.667421	-5.77781	-2.4875	-0.0674494	-2.09625	-0.0821216	-0.097606	0.684605	-0.844317	0.0992388	-2.34837	-2.00426	-1.91621	-1.81538	-6.92577	-3.63546	-1.21541	-3.2442	-1.23008	-1.24556	-0.463352	-1.99228	-1.04872
ENSG00000264078	31644694	31649371	1	RP11-73M7.9		antisense	480	2	3	2	2	0	1	1	1	0	0	1	1	1	-2.14122	-2.99937	-3.14505	-2.17119	-5.77781	-4.10163	-3.3773	-2.98798	-5.77781	-5.77781	-3.23099	-2.98878	-3.4994	-1.08232	-1.94048	-2.08616	-1.11229	-4.71892	-3.04274	-2.31841	-1.92908	-4.71892	-4.71892	-2.1721	-1.92988	-2.4405
ENSG00000084636	31652247	31704319	1	COL16A1	collagen, type XVI, alpha 1 [Source:HGNC Symbol;Acc:HGNC:2193]	protein_coding	9269	0	4	16	0	1	1	0	1	14	16	26	2	0	-5.77781	-2.63788	-0.364456	-5.77781	-3.17772	-4.10163	-5.77781	-2.98798	0.39533	0.720107	1.21008	-2.09711	-5.77781	-8.99023	-5.8503	-3.57687	-8.99023	-6.39013	-7.31404	-8.99023	-6.20039	-2.81708	-2.49231	-2.00234	-5.30953	-8.99023
ENSG00000121753	31727117	31764893	1	ADGRB2	adhesion G protein-coupled receptor B2 [Source:HGNC Symbol;Acc:HGNC:944]	protein_coding	7756	10	19	75	3	16	0	0	37	17	1	0	0	4	0.0847927	-0.525322	1.83748	-1.62625	0.579956	-5.77781	-5.77781	2.00272	0.671906	-3.05837	-5.77781	-5.77781	-1.74168	-2.87052	-3.48064	-1.11783	-4.58156	-2.37536	-8.73313	-8.73313	-0.95259	-2.28341	-6.01368	-8.73313	-8.73313	-4.69699
ENSG00000266580	31758660	31758735	1	MIR4254	microRNA 4254 [Source:HGNC Symbol;Acc:HGNC:38193]	miRNA	76	0	0	0	0	0	0	0	1	0	0	0	0	0	-5.77781	-5.77781	-5.77781	-5.77781	-5.77781	-5.77781	-5.77781	-2.98798	-5.77781	-5.77781	-5.77781	-5.77781	-5.77781	-2.05996	-2.05996	-2.05996	-2.05996	-2.05996	-2.05996	-2.05996	0.729882	-2.05996	-2.05996	-2.05996	-2.05996	-2.05996
ENSG00000254545	31789130	31791322	1	RP11-84A19.3		antisense	537	0	0	0	1	0	0	1	0	0	4	0	0	0	-5.77781	-5.77781	-5.77781	-3.05736	-5.77781	-5.77781	-3.3773	-5.77781	-5.77781	-1.23278	-5.77781	-5.77781	-5.77781	-4.88081	-4.88081	-4.88081	-2.16036	-4.88081	-4.88081	-2.48029	-4.88081	-4.88081	-0.335777	-4.88081	-4.88081	-4.88081
ENSG00000134668	31790422	31816051	1	SPOCD1	SPOC domain containing 1 [Source:HGNC Symbol;Acc:HGNC:26338]	protein_coding	7085	0	0	0	1	0	5	3	1	0	33	2	0	2	-5.77781	-5.77781	-5.77781	-3.05736	-5.77781	-2.19537	-1.98707	-2.98798	-5.77781	1.75625	-2.36004	-5.77781	-2.65632	-8.60258	-8.60258	-8.60258	-5.88213	-8.60258	-5.02014	-4.81184	-5.81274	-8.60258	-1.06851	-5.18481	-8.60258	-5.48108
ENSG00000203620	31842019	31855568	1	RP11-84A19.2		lincRNA	2257	0	0	0	0	0	0	0	0	0	0	0	0	2	-5.77781	-5.77781	-5.77781	-5.77781	-5.77781	-5.77781	-5.77781	-5.77781	-5.77781	-5.77781	-5.77781	-5.77781	-2.65632	-6.95222	-6.95222	-6.95222	-6.95222	-6.95222	-6.95222	-6.95222	-6.95222	-6.95222	-6.95222	-6.95222	-6.95222	-3.83072
ENSG00000269967	31851913	31921841	1	RP11-84A19.4		lincRNA	587	35	129	45	25	25	131	24	11	21	14	20	17	46	1.87433	2.20534	1.10541	1.35938	1.21747	2.39537	0.918707	0.268127	0.973613	0.52974	0.834972	0.887501	1.69927	2.6429	2.97391	1.87398	2.12795	1.98603	3.16394	1.68728	1.03669	1.74218	1.29831	1.60354	1.65607	2.46784
ENSG00000184007	31906421	31944856	1	PTP4A2	protein tyrosine phosphatase type IVA, member 2 [Source:HGNC Symbol;Acc:HGNC:9635]	protein_coding	6431	4049	13481	8374	4030	5028	18263	7167	4235	5152	5431	6413	3741	10208	8.72127	8.90709	8.63306	8.68187	8.85808	9.51361	9.12697	8.8349	8.89881	9.1111	9.14506	8.65503	9.48504	6.03622	6.22205	5.94801	5.99682	6.17304	6.82857	6.44193	6.14985	6.21377	6.42606	6.46001	5.96998	6.8
ENSG00000281319	31928144	31928300	1	AL136115.1		miRNA	157	12	11	7	6	13	34	8	9	7	4	6	3	17	0.343689	-1.28655	-1.51422	-0.667421	0.28445	0.4636	-0.6387	-0.0165357	-0.584814	-1.23278	-0.868002	-1.55015	0.27692	3.01485	1.38461	1.15694	2.00374	2.95561	3.13476	2.03246	2.65463	2.08635	1.43838	1.80316	1.12102	2.94808
ENSG00000228634	31933020	31933975	1	RP4-534N18.2		lincRNA	517	15	44	62	20	21	59	17	5	10	6	14	8	25	0.661467	0.664517	1.5644	1.04001	0.968079	1.25068	0.426924	-0.843409	-0.0821216	-0.668569	0.326702	-0.184059	0.826352	1.61323	1.61628	2.51617	1.99177	1.91984	2.20244	1.37869	0.108355	0.869642	0.283195	1.27847	0.767705	1.77812
ENSG00000121774	32013829	32060850	1	KHDRBS1	KH domain containing, RNA binding, signal transduction associated 1 [Source:HGNC Symbol;Acc:HGNC:18116]	protein_coding	3588	667	2575	1712	1229	1569	3758	1488	1131	1743	1430	963	1213	2091	6.11978	6.51904	6.34308	6.96872	7.17807	7.23287	6.85915	6.93029	7.33536	7.18604	6.40993	7.03032	7.19775	4.2766	4.67586	4.4999	5.12554	5.33489	5.38969	5.01597	5.08711	5.49218	5.34286	4.56675	5.18714	5.35457
ENSG00000203325	32052291	32073474	1	RP11-277A4.4		antisense	624	12	32	40	22	19	33	8	7	7	3	13	6	6	0.343689	0.211293	0.937016	1.17635	0.825104	0.421109	-0.6387	-0.371526	-0.584814	-1.62737	0.221399	-0.589173	-1.18633	1.02407	0.891675	1.6174	1.85673	1.50549	1.10149	0.0416818	0.308856	0.0955678	-0.946984	0.901781	0.091209	-0.505948
ENSG00000121775	32072031	32102866	1	TMEM39B	transmembrane protein 39B [Source:HGNC Symbol;Acc:HGNC:25510]	protein_coding	2820	34	139	160	23	53	246	43	66	48	47	58	44	58	1.83272	2.31264	2.92668	1.23998	2.29554	3.30212	1.75385	2.83478	2.15871	2.26413	2.36133	2.25072	2.03201	0.337023	0.816948	1.43098	-0.25572	0.799848	1.80643	0.258155	1.33908	0.663011	0.768433	0.865639	0.755026	0.536319
ENSG00000266203	32086949	32087007	1	MIR5585	microRNA 5585 [Source:HGNC Symbol;Acc:HGNC:43452]	miRNA	59	0	0	0	0	1	0	0	0	0	0	0	0	0	-5.77781	-5.77781	-5.77781	-5.77781	-3.17772	-5.77781	-5.77781	-5.77781	-5.77781	-5.77781	-5.77781	-5.77781	-5.77781	-1.69467	-1.69467	-1.69467	-1.69467	0.905425	-1.69467	-1.69467	-1.69467	-1.69467	-1.69467	-1.69467	-1.69467	-1.69467
ENSG00000276493	32087523	32087813	1	Metazoa_SRP	Metazoan signal recognition particle RNA [Source:RFAM;Acc:RF00017]	misc_RNA	291	0	0	5	0	0	0	0	0	0	0	0	0	0	-5.77781	-5.77781	-1.96991	-5.77781	-5.77781	-5.77781	-5.77781	-5.77781	-5.77781	-5.77781	-5.77781	-5.77781	-5.77781	-3.99691	-3.99691	-0.189002	-3.99691	-3.99691	-3.99691	-3.99691	-3.99691	-3.99691	-3.99691	-3.99691	-3.99691	-3.99691
ENSG00000025800	32108038	32176568	1	KPNA6	karyopherin alpha 6 (importin alpha 7) [Source:HGNC Symbol;Acc:HGNC:6399]	protein_coding	7480	794	3102	2371	1022	677	3624	668	741	903	787	832	492	1484	6.37117	6.78762	6.8128	6.70267	5.96569	7.18049	5.70398	6.32035	6.38674	6.3246	6.19902	5.72876	6.70312	3.46813	3.88458	3.90976	3.79963	3.06265	4.27745	2.80094	3.41731	3.4837	3.42156	3.29599	2.82573	3.80008
ENSG00000250135	32170733	32176568	1	RP4-622L5.2		sense_intronic	667	93	549	373	183	104	579	88	98	123	121	130	78	245	3.27972	4.29041	4.14581	4.22235	3.26543	4.5355	2.78302	3.40389	3.51266	3.62505	3.52288	3.07428	4.10576	3.86396	4.87465	4.73005	4.80659	3.84968	5.11974	3.36727	3.98813	4.0969	4.20929	4.10713	3.65852	4.69
ENSG00000084652	32179686	32198285	1	TXLNA	taxilin alpha [Source:HGNC Symbol;Acc:HGNC:30685]	protein_coding	5103	828	4720	3918	1274	1330	5036	2301	2248	2143	1758	2044	1234	4486	6.43165	7.39313	7.53733	7.02059	6.93968	7.65513	7.48796	7.92123	7.63339	7.48392	7.49555	7.05508	8.29889	4.0803	5.04178	5.18599	4.66924	4.58834	5.30379	5.13661	5.56988	5.28205	5.13258	5.14421	4.70373	5.94754
ENSG00000160050	32200386	32205387	1	CCDC28B	coiled-coil domain containing 28B [Source:HGNC Symbol;Acc:HGNC:28163]	protein_coding	2818	101	407	462	129	203	318	146	148	159	34	84	124	72	3.39856	3.8591	4.45424	3.71846	4.229	3.67189	3.5119	3.99779	3.88251	1.79909	2.89409	3.74192	2.34271	1.90389	2.36443	2.95957	2.22379	2.73432	2.17722	2.01723	2.50312	2.38784	0.304422	1.39941	2.24725	0.848036
ENSG00000224066	32204769	32206814	1	RP4-622L5.7		antisense	1357	39	151	161	53	109	89	67	70	74	19	43	54	53	2.02971	2.43169	2.93565	2.43802	3.33305	1.84004	2.39088	2.91946	2.78113	0.965512	1.9314	2.54515	1.90256	1.58929	1.99127	2.49523	1.9976	2.89263	1.39962	1.95046	2.47903	2.34071	0.525091	1.49098	2.10473	1.46214
ENSG00000160051	32205661	32208687	1	IQCC	IQ motif containing C [Source:HGNC Symbol;Acc:HGNC:25545]	protein_coding	2478	44	205	199	39	69	131	59	34	80	61	45	46	79	2.20301	2.87148	3.2407	1.99724	2.67491	2.39537	2.20811	1.88131	2.89331	2.63902	1.99668	2.31461	2.4761	0.893832	1.5623	1.93152	0.688065	1.36573	1.08619	0.898937	0.572134	1.58414	1.32984	0.687508	1.00543	1.16693
ENSG00000222046	32209094	32216196	1	DCDC2B	doublecortin domain containing 2B [Source:HGNC Symbol;Acc:HGNC:32576]	protein_coding	1869	19	68	53	20	15	14	11	1	10	11	8	11	15	0.998999	1.28668	1.33964	1.04001	0.488019	-0.789521	-0.190478	-2.98798	-0.0821216	0.186776	-0.465013	0.267202	0.0992388	0.0967328	0.384414	0.43737	0.137744	-0.414247	-1.69179	-1.09274	-3.89024	-0.984388	-0.715491	-1.36728	-0.635065	-0.803028
ENSG00000160055	32214472	32222359	1	TMEM234	transmembrane protein 234 [Source:HGNC Symbol;Acc:HGNC:28837]	protein_coding	3571	85	196	239	76	37	43	33	34	37	27	45	32	59	3.15021	2.80687	3.50447	2.95656	1.77939	0.798405	1.37434	1.88131	1.78495	1.46848	1.99668	1.79336	2.05657	1.31388	0.970543	1.66815	1.12023	-0.0569373	-1.03792	-0.461988	0.0449825	-0.0513812	-0.367852	0.160356	-0.0429683	0.220239
ENSG00000084623	32221928	32231604	1	EIF3I	eukaryotic translation initiation factor 3, subunit I [Source:HGNC Symbol;Acc:HGNC:3272]	protein_coding	1725	401	2472	1978	660	1075	3072	1314	893	1353	1082	1423	788	2313	5.38594	6.46016	6.5514	6.07195	6.63264	6.94212	6.67977	6.58948	6.97	6.78378	6.97316	6.40812	7.3433	4.59935	5.67356	5.7648	5.28535	5.84605	6.15552	5.89318	5.80289	6.1834	5.99718	6.18656	5.62152	6.5567
ENSG00000220785	32231658	32241620	1	MTMR9LP	myotubularin related protein 9-like, pseudogene [Source:HGNC Symbol;Acc:HGNC:27920]	transcribed_unprocessed_pseudogene	2961	20	93	50	17	15	19	20	0	4	0	2	19	24	1.07234	1.73548	1.2562	0.8078	0.488019	-0.360959	0.658452	-5.77781	-1.36289	-5.77781	-2.36004	1.04647	0.768076	-0.493743	0.169392	-0.309889	-0.758284	-1.07807	-1.92704	-0.907632	-7.3439	-2.92897	-7.3439	-3.92612	-0.519616	-0.798009
ENSG00000183615	32247233	32248856	1	FAM167B	family with sequence similarity 167, member B [Source:HGNC Symbol;Acc:HGNC:28133]	protein_coding	936	1	4	8	2	1	9	7	0	0	0	0	3	4	-3.02965	-2.63788	-1.33099	-2.17119	-3.17772	-1.40192	-0.825509	-5.77781	-5.77781	-5.77781	-5.77781	-1.55015	-1.74168	-2.93423	-2.54246	-1.23557	-2.07577	-3.0823	-1.3065	-0.730089	-5.6824	-5.6824	-5.6824	-5.6824	-1.45473	-1.64626
ENSG00000182866	32251239	32286165	1	LCK	LCK proto-oncogene, Src family tyrosine kinase [Source:HGNC Symbol;Acc:HGNC:6524]	protein_coding	3339	1898	5125	4304	1468	1373	5673	307	2494	727	1	1786	60	318	7.62825	7.51188	7.67288	7.22505	6.98558	7.82695	4.58296	8.07104	6.07404	-3.05837	7.30091	2.69671	4.48165	5.88884	5.77246	5.93346	5.48563	5.24616	6.08754	2.84354	6.33162	4.33463	-4.79778	5.56149	0.95729	2.74223
ENSG00000277617	32269338	32269597	1	Metazoa_SRP	Metazoan signal recognition particle RNA [Source:RFAM;Acc:RF00017]	misc_RNA	260	0	0	8	0	0	3	0	0	0	0	1	0	0	-5.77781	-5.77781	-1.33099	-5.77781	-5.77781	-2.8542	-5.77781	-5.77781	-5.77781	-5.77781	-3.23099	-5.77781	-5.77781	-3.8344	-3.8344	0.612422	-3.8344	-3.8344	-0.910784	-3.8344	-3.8344	-3.8344	-3.8344	-1.28757	-3.8344	-3.8344
ENSG00000252450	32286452	32286561	1	Y_RNA	Y RNA [Source:RFAM;Acc:RF00019]	misc_RNA	110	2	5	14	3	1	4	1	1	2	0	0	0	0	-2.14122	-2.34906	-0.552273	-1.62625	-3.17772	-2.4875	-3.3773	-2.98798	-2.29679	-5.77781	-5.77781	-5.77781	-5.77781	1.04321	0.83536	2.63215	1.55817	0.00670792	0.696925	-0.192875	0.19645	0.88763	-2.59339	-2.59339	-2.59339	-2.59339
[truncated: 59,551 more rows]
