# Supplementary material for: Aggressive natural killer-cell leukemia mutational landscape and drug profiling highlight JAK-STAT signaling as therapeutic target
Source: Nat Commun. 2018 Apr 19;9:1567. doi: 10.1038/s41467-018-03987-2 (PMC5908809; doi:10.1038/s41467-018-03987-2)
Supplement: Supplementary file 10 — Supplementary Data 7 [file 41467_2018_3987_MOESM10_ESM.xlsx]

## Sheet: Legend
Supplementary Data 7. Drug sensitivity profiling data, including drug and cell line collections and DSS, IC50, and dose-response curves of NK cell lines and normal NK cells.
Table	Contents
DSS_all	Drug sensitivity scores of all cell lines and normal NK cells
261_drugs	261 drugs and cell lines used in comparison of NK cell lines and other hematopoietic cell lines
DERL-7	Dose-response curves, drug sensitivity scores, IC50, normalized percent inhibition values at all drug concentrations and compound information for cell line DERL-7
IMC-1	Dose-response curves, drug sensitivity scores, IC50, normalized percent inhibition values at all drug concentrations and compound information for cell line IMC-1
KAI3	Dose-response curves, drug sensitivity scores, IC50, normalized percent inhibition values at all drug concentrations and compound information for cell line KAI3
KHYG-1	Dose-response curves, drug sensitivity scores, IC50, normalized percent inhibition values at all drug concentrations and compound information for cell line KHYG-1
NK-92	Dose-response curves, drug sensitivity scores, IC50, normalized percent inhibition values at all drug concentrations and compound information for cell line NK-92
NK-YS	Dose-response curves, drug sensitivity scores, IC50, normalized percent inhibition values at all drug concentrations and compound information for cell line NK-YS
NKL	Dose-response curves, drug sensitivity scores, IC50, normalized percent inhibition values at all drug concentrations and compound information for cell line NKL
SNK-6	Dose-response curves, drug sensitivity scores, IC50, normalized percent inhibition values at all drug concentrations and compound information for cell line SNK-6
YT	Dose-response curves, drug sensitivity scores, IC50, normalized percent inhibition values at all drug concentrations and compound information for cell line YT
NK1_no_IL-2	Dose-response curves, drug sensitivity scores, IC50, normalized percent inhibition values at all drug concentrations and compound information for normal NK cells cultured without IL-2
NK1	Dose-response curves, drug sensitivity scores, IC50, normalized percent inhibition values at all drug concentrations and compound information for normal NK cells cultured in the presence of 2.5 ng/ml IL-2 (pooled from 3 donors, pool 1)
NK2	Dose-response curves, drug sensitivity scores, IC50, normalized percent inhibition values at all drug concentrations and compound information for normal NK cells cultured in the presence of 2.5 ng/ml IL-2 (pooled from 3 donors, pool 2)
NK3	Dose-response curves, drug sensitivity scores, IC50, normalized percent inhibition values at all drug concentrations and compound information for normal NK cells cultured in the presence of 2.5 ng/ml IL-2 (pooled from 3 donors, pool 3)
K562-aAPC-expanded_NK	Dose-response curves, drug sensitivity scores, IC50, normalized percent inhibition values at all drug concentrations and compound information for normal NK cells cultured in the presence of 2.5 ng/ml IL-2, expanded using K562 artificial antigen-presenting cells

## Sheet: DSS_all
ID	DRUG_NAME	Mechanism.Targets	Class.explained	Healthy NK no IL-2	Healthy NK IL-2 1	Healthy NK IL-2 2	Healthy NK IL-2 3	K562-aAPC-expanded NK	DERL-7	IMC-1	KAI3	KHYG-1	NKL	NK-YS	NK-92	SNK-6	YT	Cell lines median	Healthy NK IL-2 median
FIMM000060-004	Pilocarpine	Non-selective muscarinic receptor agonist	X. Other	0	0	0	0	0	0	0	0.01	0.51	0	0.76	0.79	0	0.14	0.01	0
FIMM000143-003	Lovastatin	HMG-CoA reductase inhibitor	H. Metabolic modifier	1.12	0	0	0	0	0	0	0.22	0	2.39	4.64	0	0	0.36	0	0
FIMM000160-003	Gefitinib	EGFR inhibitor	B. Kinase inhibitor	3	0.66	2.32	1.42	5.01	4.07	0.3	4.99	6.6	5.38	2.2	4.15	9.38	3.98	4.15	1.42
FIMM000170-003	Metformin aq	AMPK activator	H. Metabolic modifier	1.17	0	1.13	0	0	0	0	0.1	0	1.73	0	2.15	2.15	0	0	0
FIMM000171-004	Anagrelide	PDE-3, PLA2 inhibitor	X. Other	0.58	0	0	0	0	0	0	2.01	0	0	0	1.23	1.18	0.03	0	0
FIMM000172-004	Imatinib	Abl, Kit, PDGFRB inhibitor	B. Kinase inhibitor	6.38	5.78	3.04	2.67	5.26	6.62	5.24	4.02	5.74	3.47	4.18	4.67	2.14	6.1	4.67	3.04
FIMM000173-003	Idarubicin	Topoisomerase II inhibitor	A. Conv. Chemo	27.47	20.86	23.86	23.24	24.76	26.12	25.63	28.48	26.53	33.72	26.36	26.77	27.14	17.57	26.53	23.24
FIMM000176-002	Vatalanib	VEGFR-1 & -2 inhibitor	B. Kinase inhibitor	0.01	0	0	0	0	0	2.18	0.45	0.55	2.05	0.39	2.23	0	0.07	0.45	0
FIMM000183-003	Erlotinib	EGFR inhibitor	B. Kinase inhibitor	2.81	0.64	2.92	0.89	4.14	2.71	1.94	6.03	4.03	3.76	1.63	7.75	5.2	4.27	4.03	0.89
FIMM000227-002	Dexamethasone	Immunosuppresant; glucocorticoid	D. Immunomodulatory	35.36	28.95	26.02	17.26	25.29	37.88	0	1.14	15.63	24.56	1.07	0	0	9.59	1.14	26.02
FIMM000239-003	Auranofin	Antirheumatic agent	A. Conv. Chemo	23.74	19.74	16.26	17.35	10.25	10.6	5.76	3.64	7.93	11.92	6.36	5.5	8.77	5.39	6.36	17.35
FIMM000249-004	Tretinoin	Retinoic acid receptor agonist	E. Differentiating/ epigenetic modifier	3.02	0	0	0	0	0	0	0.68	4.32	4.28	2.28	0	0	0	0	0
FIMM000255-003	Simvastatin	HMG CoA reductase inhibitor	H. Metabolic modifier	0.04	0	1.89	0	0	0	2.48	0.61	0	4.74	4.82	0	0	1.26	0.61	0
FIMM000257-002	Goserelin	Gonadotropin releasing hormone superagonist	F. Hormone therapy	5.4	0	0.22	0	0.04	0	0.01	0.84	0	0.26	0	0.34	0	0.49	0.01	0
FIMM000262-004	Raloxifene	Selective estrogen receptor modulator	F. Hormone therapy	1.08	0.41	1.67	0.74	4.52	6.02	0	6.04	4.74	4.58	2.92	4.99	2.49	4.39	4.58	0.74
FIMM000263-003	Camptothecin	Topoisomerase I inhibitor	A. Conv. Chemo	0	4.65	6.31	8.23	19.79	33.28	31.04	36.22	36.77	43.1	38.31	35.6	37.52	29.53	36.22	6.31
FIMM000264-007	Plicamycin	RNA synthesis inhibitor	A. Conv. Chemo	20.38	22.15	12.26	12.05	7.76	28.18	13.43	25.16	28.57	29.48	31.18	19.72	34.48	30.47	28.57	12.26
FIMM000269-004	Rofecoxib	COX-2 inhibitor	J. NSAID	0	0	0	0	0	0	0	0	0	0	0	0	0	0	0	0
FIMM000274-003	Lapatinib	HER2, EGFR inhibitor	B. Kinase inhibitor	2.38	1.89	0	0	0	0	0	0.01	0	0.4	0	6.01	0	0.63	0	0
FIMM000287-002	Bortezomib	Proteasome inhibitor (26S subunit)	A. Conv. Chemo	26.83	29.29	29.22	29.49	31.16	33.87	30.17	30.62	30.87	30.26	30.68	30.2	32.56	30.8	30.68	29.29
FIMM000290-004	Letrozole	Aromatase inhibitor	F. Hormone therapy	0	0	0	0	0	0	0	0.38	0	0.42	0	0.25	0	1.23	0	0
FIMM000296-002	Bexarotene	Antineoplastic agent; retinoid specifically selective for retinoid X receptors	E. Differentiating/ epigenetic modifier	0.5	0	0	0	0	0	0.08	2.32	11.39	15.29	6.37	9.12	1.61	4.39	4.39	0
FIMM000298-004	Celecoxib	Selective COX-2 inhibitor	J. NSAID	1.32	0.17	0.61	0.08	0.46	0.68	1.17	0.73	0	0	0.44	2.8	7.44	1.78	0.73	0.17
FIMM000303-004	Anastrozole	Aromatase inhibitor	F. Hormone therapy	0	0	0	0	0	0	0	0	0	0	0	0	0	0	0	0
FIMM000304-003	Bicalutamide	Nonsteriodal antiandrogen	F. Hormone therapy	0	0	0	0	0.74	0	3.5	7.75	4.48	8.09	2.2	3.61	2.16	1.84	3.5	0
FIMM000321-002	Clofarabine	Anti-metabolite; Purine analog	A. Conv. Chemo	35.79	33.7	30.96	30.69	32.1	32.51	27.55	28.01	29.91	29.82	26.39	30.54	28.46	16.75	28.46	30.96
FIMM000326-003	Lomustine	Alkylating nitrosourea compound	A. Conv. Chemo	0	0	0	0	0	0	0	0	0	0	0	0	0	0	0	0
FIMM000337-003	Vincristine	Mitotic inhibitor. Vinca alkaloid microtubule depolymerizer	A. Conv. Chemo	6.94	2.75	4.98	0.39	15.53	30.11	30.06	20.74	30.51	30.93	24.42	24.28	27.36	29.77	29.77	2.75
FIMM000344-003	Vinorelbine	Mitotic inhibitor. Vinca alkaloid microtubule depolymerizer	A. Conv. Chemo	7.49	2.8	3.94	4.42	20.71	40.38	42.8	27.13	37.32	39.47	33.52	31.64	40.58	38.25	38.25	3.94
FIMM000356-005	Altretamine	Formaldehyde release, alkylating agent	A. Conv. Chemo	2.84	0	0	0	0	0	0	4.61	0	0	0.51	0	0	0	0	0
FIMM000360-003	Aminoglutethimide	Anti-steroid, aromatase inhibitor	F. Hormone therapy	0.43	0	0	0	0	0	0	0	0	0.06	0	0	0	0	0	0
FIMM000370-003	Vinblastine	Mitotic inhibitor. Vinca alkaloid microtubule depolymerizer	A. Conv. Chemo	3.19	1.97	4.33	0.31	14.71	30.23	29.8	20.59	30.02	29.52	24.6	25.55	27.19	28.41	28.41	1.97
FIMM000377-005	Chlorambucil	Nitrogen mustard alkylating agent	A. Conv. Chemo	7.95	4.31	4.06	2.81	2.23	2	0.4	7.66	3.19	9.13	6.96	3.79	6.91	0	3.79	4.06
FIMM000390-004	Thalidomide	Immunosuppresant	D. Immunomodulatory	0	0	0	0	0.4	0	0.03	0.11	0.01	0.91	0.86	0.43	0	1.05	0.11	0
FIMM000396-002	Clomifene	Selective estrogen receptor modulator	F. Hormone therapy	6.86	5.98	6.93	4.97	3.63	7.34	5.71	8.38	6.7	6.51	3.68	8.7	8.37	5.67	6.7	5.98
FIMM000397-004	Dacarbazine	Alkylating agent	A. Conv. Chemo	0	0	0	0	0	0	0	0	1.97	0	2.15	0	10.67	3.43	0	0
FIMM000403-004	Cyclophosphamide	Alkylating agent	A. Conv. Chemo	6.32	1.52	1.01	0.44	1.42	0	0	3.77	0	0	0	0	0	0	0	1.01
FIMM000406-003	Cytarabine	Anti-metabolite, interferes with DNA synthesis	A. Conv. Chemo	8.4	7.89	6.63	5.19	18.98	31.52	24.98	26.18	30.83	24.45	16.04	23.63	19.12	3.34	24.45	6.63
FIMM000416-004	Disulfiram	alcohol dehydrogenase inhibitor	H. Metabolic modifier	30.58	30.34	32.34	30.39	29.86	32.87	19.99	8.84	18.24	31.09	21.28	5.78	4.39	6.46	18.24	30.39
FIMM000428-003	Finasteride	type II 5-alpha reductase inhibitor	F. Hormone therapy	0.89	0	0.04	0	0.32	0.06	1.45	1.87	0.04	2.88	0.05	2.97	0	1.11	1.11	0
FIMM000439-004	Fluorouracil	Antimetabolite	A. Conv. Chemo	5.42	0	0	0	2.24	4.1	0.36	8.77	6.91	8.01	9.4	8.76	9.4	8.28	8.28	0
FIMM000446-003	Flutamide	Nonsteroidal antiandrogen	F. Hormone therapy	0	0	0	0	0	0	0.02	0	0	0	0	2.07	0	1.25	0	0
FIMM000463-004	Ifosfamide	Nitrogen mustard alkylating agent	A. Conv. Chemo	0.02	0	0	0	0	0	0	0	0	0	0	0	0	0	0	0
FIMM000464-003	Imiquimod	Immunomodulatory agent	D. Immunomodulatory	0	0	0.45	0	1.27	0	1.48	0.57	0.26	0	0.38	0.3	9.47	0	0.3	0
FIMM000469-002	Levamisole	Immunomodulatory agent	D. Immunomodulatory	0	0	0	0	0	0	0	0	0	0	0	0	0	0	0	0
FIMM000482-005	Melphalan aq	Nitrogen mustard alkylating agent	A. Conv. Chemo	0.89	0.89	0	0	0	0	0	0	0	2.78	0	0	0.74	0	0	0
FIMM000484-002	Methylprednisolone	Immunosuppresant	D. Immunomodulatory	31.72	23.27	21.31	13.46	20.61	32.13	0	2.54	10.53	23.03	0.89	0	0.13	10.29	2.54	21.31
FIMM000490-004	Mitoxantrone	Topoisomerase II inhibitor	A. Conv. Chemo	8.71	3.14	4.44	2.25	6.19	10	8.2	9.23	6.72	17.51	8.97	4.12	12.22	1.43	8.97	3.14
FIMM000491-003	Paclitaxel	Mitotic inhibitor, taxane microtubule stabilizer	A. Conv. Chemo	0	0	0.27	0	10.82	30.31	30.22	18.86	26.85	26.63	22.78	18.82	23.7	27.54	26.63	0
FIMM000519-002	Prednisolone	Immunomodulatory agent	D. Immunomodulatory	22.96	15.28	13.2	8.07	16.19	26.2	0	0	6.17	17.48	0	0	4.24	3.72	3.72	13.2
FIMM000521-004	Procarbazine	Alkylating agent	A. Conv. Chemo	0	0	0	0	0	0	0	0	0	0	0	0	0	0	0	0
FIMM000523-002	Prednisone	Immunomodulatory agent	D. Immunomodulatory	0.01	0	0	0	1.61	0	0.5	0.51	0.05	0.06	0.36	0.06	2.13	8.17	0.36	0
FIMM000528-005	Mepacrine aq	Unclear. PLA2 inhibitor. NF-kB inhibitor, p53 activator	X. Other	17.09	17.46	19.36	18.07	17.57	20.1	18.25	20.45	14.92	18.09	20.1	21.22	19.82	15.26	19.82	18.07
FIMM000556-005	Topotecan	Topoisomerase I inhibitor. Camptothecin analog	A. Conv. Chemo	4.46	10.34	8.28	9.14	18.27	26.85	30.6	28.54	30.11	29.92	29.25	32.83	29	27.72	29.25	9.14
FIMM000560-004	Temozolomide	Alkylating agent	A. Conv. Chemo	0	0	0.32	1.03	0.02	0	6.93	0.01	0	4.31	1.21	2.63	18.03	0	1.21	0.32
FIMM000617-004	Fulvestrant	Estrogen receptor antagonist	F. Hormone therapy	2.33	0	0	0	0	0	0.29	1.68	0	3.35	0.29	1.6	0	1.09	0.29	0
FIMM000618-004	Megestrol	Progestogen	F. Hormone therapy	10.22	6.21	4.38	1.28	2.54	4.51	0	0	0	7.43	3.77	0	0	3.55	0	4.38
FIMM000620-004	Tamoxifen	Estrogen receptor antagonist	F. Hormone therapy	8.03	7.04	4.53	1.21	2.77	5.15	0.37	6.93	4.33	7.22	1.92	4.46	2.32	3.65	4.33	4.53
FIMM000640-003	Mechlorethamine	Nitrogen mustard alkylating agent	A. Conv. Chemo	8.82	5.15	6.24	5.29	6.55	8.01	0	11.76	0.83	4.17	5.27	7.65	6.33	0	5.27	5.29
FIMM000649-004	Methotrexate	Antimetabolite; Anti-folate agent	H. Metabolic modifier	1.25	0	0.89	0.89	5.62	7.89	26.67	25.63	29.82	16.07	27.46	24.3	27.23	20.48	25.63	0.89
FIMM000773-002	Nilutamide	Nonsteroidal antiandrogen	F. Hormone therapy	1.43	0	0	0	0.04	0	2.47	1.74	0.08	4.46	0.84	0.81	0	0.93	0.84	0
FIMM000822-003	Mitotane	Antineoplastic agent	A. Conv. Chemo	0	0	0	0	0	0	0	0	0	0	0	0	0	0	0	0
FIMM000833-003	Allopurinol	Xanthine oxidase inhibitor	A. Conv. Chemo	0	0	0	0	0.01	0	0.55	0	0	4.59	1.14	3.57	0	0.33	0.33	0
FIMM000862-003	Busulfan	Alkylating antineoplastic agent	A. Conv. Chemo	0	0	2.38	1.42	0.67	1.44	6.28	6.36	6.48	6.32	5.53	4.82	8.82	2.18	6.28	1.42
FIMM000914-002	Deferoxamine aq	Iron chelator	X. Other	4.27	3.13	3.84	4.59	8.23	3.93	5.37	10.97	10.24	13.09	7.4	11.33	8.55	6.91	8.55	3.84
FIMM000983-003	Hydroxyurea	Antineoplastic agent	A. Conv. Chemo	4.95	0	0.1	0	4.07	0.03	0	8.49	1.16	6.01	1.89	6.31	0	0.2	1.16	0
FIMM001000-003	Mercaptopurine	Antimetabolite	A. Conv. Chemo	0	0	0	0	0.11	4.05	8.45	3.99	9.71	0	11.59	8.34	19.67	8.11	8.34	0
FIMM001062-003	Thioguanine	Antimetabolite; Purine analog	A. Conv. Chemo	4.42	3.98	4.48	3.64	4.06	6.23	10.03	6.83	17.87	9.15	17.23	12.39	11.69	16.77	11.69	3.98
FIMM001171-003	Carmustine	Alkylating agent	A. Conv. Chemo	0	0	0	0	0.01	0	0	0	0	1.26	0	1.02	0	0	0	0
FIMM001217-003	Thio-TEPA	Alkylating agent	A. Conv. Chemo	1.68	0	1.52	0	0	0	0	8.32	0	8.54	1.65	5.84	1.69	0	1.65	0
FIMM001220-003	Pipobroman	Alkylating agent	A. Conv. Chemo	6.82	0	0	0.45	1.23	0	0.19	0.46	0.42	1.54	1.85	1.49	0	0.07	0.42	0
FIMM001244-002	Tacrolimus	Binds FKBP12, causes inhibition of calcineurin	C. Rapalog	6.54	2.93	1.72	0	0	0.55	0.7	0	0.17	0	1.16	2.16	0.32	1.73	0.55	1.72
FIMM001376-002	Itraconazole	antifungal, hedgehog signaling inhibitor	X. Other	0.93	2.13	2.45	2.08	1.9	6.05	2.54	7.24	6.51	4.25	5.2	10.1	10.32	2.44	6.05	2.13
FIMM001823-004	AT 101	Bcl family inhibitor	G. Apoptotic modulator	15.57	14.42	13.91	11.02	11.4	17.91	17.62	20.21	18.54	22.41	18.31	17.98	19.19	20.17	18.54	13.91
FIMM002337-002	BI 2536	PLK1 inhibitor	B. Kinase inhibitor	0.98	1.36	4.32	1.86	13.53	24.62	21.42	14.06	19.91	16.63	15.16	23.41	17.83	14.98	17.83	1.86
FIMM003268-001	Orantinib	KDR, FGFR, PDGFR inhibitor	B. Kinase inhibitor	3.33	0	0	0	0	0	0.04	2.32	0.65	0.67	1.86	0.62	0	1.23	0.65	0
FIMM003569-002	Pravastatin aq	HMG CoA reductase inhibitor	H. Metabolic modifier	0	0	0	0	0	0	0	0	0.07	8.04	0.43	0	4.53	0	0	0
FIMM003593-003	Exemestane	Aromatase inhibitor	F. Hormone therapy	4.06	1.99	2.8	1.49	3.07	2.16	0.35	2.96	2.88	0.48	0.88	3.74	5.29	0	2.16	1.99
FIMM003684-002	Irinotecan	Topoisomerase I inhibitor. Camptothecin prodrug analog	A. Conv. Chemo	0	0.5	1.23	2.6	8.77	13.57	17.39	19.51	21.93	25.57	18.32	22.39	18.69	14.64	18.69	1.23
FIMM003705-001	Palbociclib	Cdk inhibitor (Cdk4/6)	B. Kinase inhibitor	2.9	3.66	4	3.41	7.9	8.89	6.58	3.18	16.81	9.37	9.09	5.65	0	6.16	6.58	3.66
FIMM003706-001	AT9283	Aurora A & B, Jak2, Flt, Abl inhibitor	B. Kinase inhibitor	0	0.59	0	0	11.05	16	13.07	9.99	15.19	8.19	10.43	9.6	15.47	4.99	10.43	0
FIMM003707-002	Navitoclax	Bcl-2 inhibitor	G. Apoptotic modulator	36.07	25.07	24.55	19.16	11.65	23.03	9.91	42.12	26.33	29.35	24.78	18.64	39.83	26.44	26.33	24.55
FIMM003708-001	Selumetinib	MEK inhibitor	B. Kinase inhibitor	5.28	5.53	2.98	0.11	0.36	10.22	0.24	2.27	7.98	10.75	1.42	1.3	0	0.33	1.42	2.98
FIMM003709-001	Veliparib	PARP inhibitor	E. Differentiating/ epigenetic modifier	2.67	3.89	0.16	0.16	0.98	0.78	0	3.29	0.01	2.57	0.1	0.6	0.1	0	0.1	0.16
FIMM003710-001	Afatinib	EGFR inhibitor	B. Kinase inhibitor	0.88	0.16	0.29	0	1.97	2.57	0	0.41	0	3.07	0.66	1.32	0	2.06	0.66	0.16
FIMM003711-001	Dovitinib	FGFR inhibitor	B. Kinase inhibitor	4.36	0	0.35	0.36	0	0.77	0	1.71	0	4.18	0.43	0	0	0	0	0.35
FIMM003712-001	Obatoclax	Bcl2 inhibitor	G. Apoptotic modulator	4.87	3.07	2.84	2.91	1.2	2.1	1.04	4.2	3.67	15.59	2.34	11.57	0.94	5.06	3.67	2.91
FIMM003713-001	Crizotinib	ALK, c-Met inhibitor	B. Kinase inhibitor	1.99	2.41	0.49	0.4	0.44	0.81	0	1.25	0.95	3.75	0.12	3.72	0	1.25	0.95	0.49
FIMM003714-001	Danusertib	Aurora, Ret, TrkA, FGFR-1 inhibitor	B. Kinase inhibitor	0	4.29	3.85	1.46	8.98	14.35	17.92	10.03	13.24	6.51	14.58	10.43	12.17	7.27	12.17	3.85
FIMM003715-001	Foretinib	MET, VEGFR2 inhibitor	B. Kinase inhibitor	4.1	1.19	0	0.32	5.37	3.35	1.64	2.98	5.21	5	5.79	4.04	2.27	3.73	3.73	0.32
FIMM003716-001	Abiraterone	P450 17alpha-hydroxylase-17,20-lyase inhibitor	F. Hormone therapy	1	0	0	0	0.21	0	1.72	1.81	0	0	0.2	3.2	0.89	0	0.2	0
FIMM003717-001	Tanespimycin	HSP90 inhibitor	K. HSP inhibitor	13.97	22.45	19.21	16.04	22.6	22.96	18.42	25.32	19.3	25.04	25.41	23.05	21.61	19.14	22.96	19.21
FIMM003718-001	Alvespimycin	HSP90 inhibitor	K. HSP inhibitor	7.28	15.5	14.82	10.26	13.28	15.06	8.22	15.7	12.18	16.37	19.22	13.28	19.87	9.86	15.06	14.82
FIMM003719-001	SNS-032	Cdk inhibitor	B. Kinase inhibitor	26.06	28.15	26.63	23.89	22.3	26.87	29.5	25.07	18.69	32.3	29.02	19.84	13.45	24.9	25.07	26.63
FIMM003720-001	ABT-751	Mitotic inhibitor. Colchicine site binding microtubule depolymerizer.	A. Conv. Chemo	5.02	0.04	0.52	1.19	11.13	18.22	18.49	13.84	20.55	15.4	16.32	21.42	21.92	20.26	18.49	0.52
FIMM003721-001	Serdemetan	HDM2-p53 antagonist	G. Apoptotic modulator	13.98	11.98	9.95	10.83	10.97	17.68	5.74	15.05	8.49	20.14	11.66	7.67	5.77	7.62	8.49	10.83
FIMM003722-001	BIIB021	HSP90 inhibitor	K. HSP inhibitor	8.4	17.82	20.29	16.59	25.28	25.69	22.01	27.26	26.83	21.32	25.27	24.35	28.04	22.75	25.27	17.82
FIMM003723-001	CUDC-101	HDAC & EGFR, Her2 inhibitor	B. Kinase inhibitor	18.15	17.87	16.68	15.31	14.34	21.12	11.62	17.85	22.55	16.53	12.36	18.13	17.64	18.81	17.85	16.68
FIMM003724-001	Decitabine	Nucleoside analog DNA methyl transferase inhibitor	E. Differentiating/ epigenetic modifier	1.82	1.27	1.92	3.32	5.69	14.06	6.54	20.97	11.71	3.12	9.23	12.58	23.54	5.68	11.71	1.92
FIMM003725-001	Alvocidib	Cdk inhibitor	B. Kinase inhibitor	15.76	20.44	21.13	21.26	18.35	21.2	16.56	26.82	22.55	22.97	22.12	23.35	18.32	22.65	22.55	21.13
FIMM003727-001	Amonafide	Topoisomerase II inhibitor / DNA intercalator	A. Conv. Chemo	6.59	4.95	6.19	6.87	9.65	8.69	8.17	10.41	8.07	9.52	10	9.91	8.74	7.63	8.74	6.19
FIMM003728-001	Tipifarnib	Farnesyltransferase inhibitor	E. Differentiating/ epigenetic modifier	16.26	10.47	7.58	6.12	11.89	18.65	7.09	19.05	28.58	14.42	22.5	17.48	20.71	16.19	18.65	7.58
FIMM003729-001	Pimasertib	MEK inhibitor	B. Kinase inhibitor	2.06	2.21	0.17	0	0.89	11.58	0	5.63	14.78	18.15	2.03	0	0	0.17	2.03	0.17
FIMM003730-001	Ponatinib	Broad TK inhibitor	B. Kinase inhibitor	8.02	5.73	3.94	2.66	3.2	6.96	0	6.4	4.12	8.25	2.89	2.11	0	7.33	4.12	3.94
FIMM003732-001	Perifosine aq/PBS	AKT/PI3K inhibitor	B. Kinase inhibitor	5.81	0	0	0	0.73	0	0.06	3.87	1.35	4.31	1.66	7.78	3.52	2.78	2.78	0
FIMM003733-001	Motesanib	VEGFR, PDGFR, Ret, Kit inhibitor	B. Kinase inhibitor	0	0	0	0	0.32	0	0.85	1.11	0	3.62	0.73	3.26	0	0.65	0.73	0
FIMM003734-002	Cediranib	KDR/Flt/VEGFR inhibitor	B. Kinase inhibitor	0	0	0	0	0.03	0	1.2	0	0	0	0	1.88	0	0	0	0
FIMM003735-001	PF-04691502	PI3K/mTOR inhibitor	B. Kinase inhibitor	14.54	11.44	10.96	8.86	11.5	27.63	2.72	16.49	14.97	16.61	14.09	22.44	7.29	19.1	16.49	10.96
FIMM003736-001	Rucaparib	PARP inhibitor	E. Differentiating/ epigenetic modifier	0	0	0	0	1.54	1.29	1.47	4.23	1.18	13.26	6.07	3.52	1.5	0.68	1.5	0
FIMM003737-001	Tarenflurbil	Gamma-secretase inhibitor	X. Other	0.07	0	0	0	0	0	0	1.72	0	5.13	0.07	2.36	0.04	0.47	0.07	0
FIMM003738-001	Tivozanib	VEGFR1, 2, 3, c-Kit, PDGFRB inhibitor	B. Kinase inhibitor	6.37	2.94	1.08	0	0	4.63	1.23	2.57	4.48	3.83	5.65	11.46	8.55	5.67	4.63	1.08
FIMM003739-001	MK1775	Wee1 inhibitor	B. Kinase inhibitor	0	3.64	2.29	1.01	13.04	20.39	17.09	21.77	27.05	25.47	18.83	24.33	20.97	20.39	20.97	2.29
FIMM003740-002	PF-00477736	Chk1 inhibitor	B. Kinase inhibitor	0	2.92	6.1	6.18	11.42	11.11	19.06	19.7	22.62	11.73	15.25	14.65	17.98	15.03	15.25	6.1
FIMM003741-001	AZD7762	Chk1 inhibitor	B. Kinase inhibitor	2.58	3.1	1.59	0.69	9.03	10.65	4.99	18.01	18.4	14.86	10.08	10.24	10.01	9.64	10.24	1.59
FIMM003742-001	AZD1152-HQPA	Aurora B inhibitor	B. Kinase inhibitor	0	0	0	0	2.27	13.44	0.56	3.83	5.54	0	11.51	0.72	13.22	2.33	3.83	0
FIMM003743-003	AZD8055	mTOR inhibitor	B. Kinase inhibitor	0	8.04	4.67	2.13	12.77	27.47	0.56	20.59	18.58	25.54	18.93	20.69	19.14	17.33	19.14	4.67
FIMM003744-001	Belinostat	HDAC inhibitor	E. Differentiating/ epigenetic modifier	22.9	22.48	21.2	20.1	20.76	21.62	21.24	24.06	22.89	20.9	20.88	24.52	21.68	20.11	21.62	21.2
FIMM003745-002	Bimatoprost	Prostaglandin analog	D. Immunomodulatory	0	0	0.89	0.89	0.89	0.89	0.89	0.89	0.89	0	0.89	0.89	0	0.89	0.89	0.89
FIMM003746-001	Doramapimod	p38 inhibitor	B. Kinase inhibitor	5.69	4.39	4.66	5.02	5.25	1.44	2.23	10.65	4.24	16.4	6.27	5.9	0	3.98	4.24	4.66
FIMM003747-006	Bryostatin 1	PKC activator	B. Kinase inhibitor	0	0	0	0	0	8.96	23.95	0	35.42	0	0	31.7	14.9	0	8.96	0
FIMM003748-001	Tacedinaline	HDAC inhibitor	E. Differentiating/ epigenetic modifier	5.06	0.6	0	0	0.42	0	0.58	1.62	0.78	0.67	1	1.36	2.54	1.69	1	0
FIMM003749-001	BMS-754807	IGF1R inhibitor	B. Kinase inhibitor	2.52	0.16	0	0	7.77	13.92	4.66	4.58	7.7	0	12.72	7.43	10.78	5.62	7.43	0
FIMM003750-001	Idelalisib	PI3K inhibitor, p110δ-selective	B. Kinase inhibitor	2.55	1.85	3.36	1.78	3.47	8.42	0	2.76	0.8	3.92	0.36	14.83	6.33	3	3	1.85
FIMM003751-001	Trametinib	MEK1/2 inhibitor	B. Kinase inhibitor	0	1.13	0	0.89	0	10.15	0.89	4.13	10.66	15.48	1.13	0.89	0	0	1.13	0.89
FIMM003752-001	Sonidegib	Smothened (Hh) inhib	X. Other	0	0	0	0	0.28	0	4.85	0.87	2.43	2.01	2.3	8.23	10.63	2.89	2.43	0
FIMM003753-001	OSI-027	mTOR inhibitor	B. Kinase inhibitor	2.18	2.65	4.93	4.17	4.91	8.48	0.09	7.92	6.5	10.95	5.77	8.91	7.2	6.33	7.2	4.17
FIMM003754-001	Refametinib	MEK1/2 inhibitor	B. Kinase inhibitor	4.14	3.32	3.81	1.74	1.44	14.66	2.67	6.75	16.04	19.13	2.69	4.28	0	4.03	4.28	3.32
FIMM003755-001	Everolimus	binds FKBP12, causes inhibition of mTORC1	C. Rapalog	1.91	0	0	0	0	12.27	0	12.07	5.27	14.47	13.51	1.27	16.59	8.98	12.07	0
FIMM003756-001	Ruxolitinib	JAK1&2 inhibitor	B. Kinase inhibitor	0.6	18.49	19.83	18	26.73	27.15	12.59	32.2	32.16	32.63	19.81	25.58	25.85	17.76	25.85	18.49
FIMM003757-001	Fasudil	Rho kinase, PKA, PKG, PRK inhibitor, prodrug	B. Kinase inhibitor	0.88	4.47	6.25	2.91	1.35	2.67	0	5.22	2.15	1.12	0.3	5.03	0.22	4.32	2.15	4.47
FIMM003758-001	Indibulin	Mitoric inhibitor. Microtubule depolymerizer	A. Conv. Chemo	0.77	0	0	0.07	5.97	10.48	17.3	14.56	24.02	21.9	18.21	24.28	35.02	20.77	20.77	0
FIMM003759-001	Iniparib	PARP inhibitor	E. Differentiating/ epigenetic modifier	7.97	4.84	1.31	0.46	0.24	1.1	0	0	0	0	0	0	2.01	0	0	1.31
FIMM003760-001	MK-2206	AKT inhibitor	B. Kinase inhibitor	3.29	1.31	2.88	1.47	5.95	8.28	0	1.8	0.23	0	0.39	4.95	0.95	0	0.39	1.47
FIMM003761-001	Alisertib	Aurora A inhibitor	B. Kinase inhibitor	5.81	0	1.95	1.41	16.43	23.45	19.82	15.99	24.45	17.89	24.47	21.07	24.86	13.57	21.07	1.41
FIMM003762-001	Nelarabine	Nucleoside analog, DNA, RNA synth inhibitor	A. Conv. Chemo	25.32	14.38	13.81	15.72	6.13	4.29	0	8.27	1.02	4.79	0.54	2.5	0	0	1.02	14.38
FIMM003763-001	Nilotinib	BCR/Abl inhibitor	B. Kinase inhibitor	0	0	0	0	2.11	0	0	0.95	0.72	6.35	1.36	7.73	6.76	2.28	1.36	0
FIMM003764-001	Luminespib	HSP90 inhibitor	K. HSP inhibitor	11.49	25.71	23.47	22.24	29.48	30.67	24.3	29.75	24.02	26.86	29.08	25.38	19.6	17.58	25.38	23.47
FIMM003765-001	2-methoxyestradiol	Angiogenesis inhibitor	X. Other	1.87	1.6	0.33	0	4.38	14.24	12.81	9.37	17.57	17.53	14.98	21.15	14.04	15.9	14.98	0.33
FIMM003766-002	Plerixafor aq	CXCR4 antagonist	X. Other	0	0	0	0	0	0	0.01	0	0	0.24	0	0	0	0	0	0
FIMM003767-001	Vemurafenib	B-Raf(V600E) inhibitor	B. Kinase inhibitor	4.54	0	0	0	0	6.92	1.59	6.2	11.08	6.06	4.38	8.16	5.17	8.15	6.2	0
FIMM003769-002	Vandetanib	VEGFR,EGFR, RET inhibitor	B. Kinase inhibitor	0	0	0.01	0	2.32	0	0.22	0.3	0	0	0.03	0	7.25	0.08	0.03	0
FIMM003771-001	YM155	Survivin inhibitor	G. Apoptotic modulator	19.06	12.93	11.97	8.63	22.04	36.25	48.1	35.78	33.81	42.86	34.17	33.22	29.85	37.61	35.78	11.97
FIMM003772-001	Linsitinib	IGF1R, IR inhibitor	B. Kinase inhibitor	3.19	0.79	1.67	0.23	0	0	0	0	0	0.01	0	3.33	0	0.72	0	0.79
FIMM003773-001	EMD1214063	c-Met inhibitor	B. Kinase inhibitor	0	0	0	0	0	2.76	0	0	0.39	0.35	0	0	1.09	0	0	0
FIMM003774-001	Lestaurtinib	FLT3, JAK2, TrkA, TrkB, TrkC inhibitor	B. Kinase inhibitor	3.91	15.62	14.65	11.88	21.65	17.87	11.78	20.07	21.51	14.81	10.63	14.97	12.48	11.68	14.81	14.65
FIMM003775-001	Dasatinib	BCR/Abl, Src, Kit, EphR... Inhibitor	B. Kinase inhibitor	0	6.61	0	0	1.3	1.68	0	2.92	0.45	6.85	2.02	0.7	2.07	4.71	2.02	0
FIMM003776-001	Tofacitinib	JAK3, JAK2(V617F) inhibitor	B. Kinase inhibitor	0	15.61	13.66	9.81	20.7	19.15	9.8	20.77	25.07	22.6	13.03	14.51	17.59	8.99	17.59	13.66
FIMM003777-001	Fingolimod	S1PR antagonist	X. Other	5.33	6.91	8.2	5.22	8.27	7.91	7.23	8.95	7.28	9.92	7.3	5.44	7.85	6.91	7.3	6.91
FIMM003778-001	Axitinib	VEGFR, PDGFR, KIT inhibitor	B. Kinase inhibitor	2.23	3.89	1.77	0.95	5.02	15.66	5.63	10.5	11.02	8.51	9.35	8.68	10.8	9.19	9.35	1.77
FIMM003779-001	Saracatinib	Src, Abl inhibitor	B. Kinase inhibitor	7.66	2.04	0	0	6.3	6.92	5.54	4.31	4.35	2.2	3.64	6.22	0.27	7.37	4.35	0
FIMM003780-002	Bosutinib	Abl, Src inhibitor	B. Kinase inhibitor	12.43	8.82	9.3	5.14	6.07	9.96	4.71	9.81	9.26	5.43	5.71	8.9	4.57	7.9	7.9	8.82
FIMM003781-001	Canertinib	pan-ErbB inhibitor	B. Kinase inhibitor	16.22	15.9	12.6	10.27	9.72	10.93	4.78	11.19	6.47	10.35	8.03	10.84	5.87	8.07	8.07	12.6
FIMM003782-001	Lenalidomide	Immunomodulatory	D. Immunomodulatory	7.86	0.82	0.06	0.01	1.25	0	0.13	4.39	1.04	3.34	0.64	2.68	8.33	0.46	1.04	0.06
FIMM003783-001	Panobinostat	HDAC inhibitor	E. Differentiating/ epigenetic modifier	24.56	22.31	24.65	22.28	22.62	23.01	18.27	26.04	21.55	25.23	20.96	22.54	22.05	20.13	22.05	22.31
FIMM003784-001	Pazopanib	VEGFR inhibitor	B. Kinase inhibitor	0	0	0	0	0.02	0	4.34	1.17	5.18	1.08	1.11	5.68	15.03	1.79	1.79	0
FIMM003785-001	Tandutinib	FLT3, PDGFR, KIT inhibitor	B. Kinase inhibitor	0	0	0	0	0	0	0.83	0.84	0.42	0	0	4.33	0	0	0	0
FIMM003786-001	Temsirolimus	binds FKBP12, causes inhibition of mTORC1	C. Rapalog	0.07	0.28	3.24	0.84	1.25	15.13	0	14.25	13.42	21.63	17.38	7.04	17.21	14.37	14.37	0.84
FIMM003787-001	Vorinostat	HDAC inhibitor	E. Differentiating/ epigenetic modifier	14.77	15.67	10.83	7.93	12.23	13.73	7.28	17.27	15.15	16.36	10.87	15.45	12.98	9.63	13.73	10.83
FIMM003788-001	Entinostat	HDAC inhibitor	E. Differentiating/ epigenetic modifier	12.99	9.83	9.03	5.88	8.42	9.28	7.18	14.85	11.5	14.57	8.53	14.77	14.36	6.43	11.5	9.03
FIMM003789-001	Enzastaurin	PKCbeta inhibitor	B. Kinase inhibitor	0	0	0.55	0.87	0	1.77	3.17	0	2	0	0	0.06	0.12	0.24	0.12	0.55
FIMM003790-001	Olaparib	PARP inhibitor	E. Differentiating/ epigenetic modifier	0.22	0	0.48	0.4	3.25	1.54	4.75	7.15	5.78	14.52	8.28	7.35	8.04	1.37	7.15	0.4
FIMM003791-001	Masitinib	KIT inhibitor	B. Kinase inhibitor	5.07	5.41	4.61	4.72	6.42	7.97	5.34	5.72	6.29	5.08	7.84	4.64	3.3	6.67	5.72	4.72
FIMM003792-001	Pictilisib	PI3K inhibitor, pan-class I	B. Kinase inhibitor	8.8	8.06	4.41	2.3	5.88	12.94	0	4.66	4.95	9.46	6.66	11.03	2.73	6.22	6.22	4.41
FIMM003793-001	Vismodegib	Smothened (Hh) inhibitor	X. Other	1.51	0	0.05	0	0	2.77	0	0	0.07	3.21	0.2	5.87	0	0.65	0.2	0
FIMM003794-001	Sorafenib	B-Raf, FGFR-1, VEGFR-2 & -3, PDGFR-beta, KIT, and FLT3 inhib	B. Kinase inhibitor	1.53	0	0	0	0	1.11	0	0	0	0	0	0.73	3.94	0	0	0
FIMM003795-001	Seliciclib	CDK2/7/9 inhibitor	B. Kinase inhibitor	2.43	2.2	1.7	0.41	1.71	1.62	0.28	4.72	0.62	3.69	3.07	4.81	0.43	4.39	3.07	1.7
FIMM003796-002	Patupilone	Mitotic inhibitor, epothilone microtubule stabilizer	A. Conv. Chemo	0.55	0.14	0	0	17.1	31.13	30.1	16.38	21.94	21.74	17	26.25	24.27	24.66	24.27	0
FIMM003797-001	Docetaxel	Mitotic inhibitor, taxane microtubule stabilizer	A. Conv. Chemo	0	0	0.25	1.58	16.77	30.43	30.51	18.34	29.31	32.23	25.92	23.44	28.78	31.89	29.31	0.25
FIMM023794-002	Pentostatin	Antimetabolite; Purine analog	A. Conv. Chemo	0	0	0	0	0	0	0	0	0	0	0	0	7.04	0	0	0
FIMM023795-004	Sirolimus	binds FKBP12, causes inhibition of mTORC1	C. Rapalog	0.29	0.01	3.82	0	1.68	8.02	0	10.03	9.94	19.33	13.81	4.93	13.62	10.35	10.03	0.01
FIMM023796-003	Estramustine aq	Alkylating agent	A. Conv. Chemo	0	0	0	0	0	0	0	0	0	0	0	0	0	0	0	0
FIMM023797-003	Floxuridine	Antimetabolite; Analog of 5-fluorouracil	A. Conv. Chemo	0	0	0	0	10.94	25.92	22.03	24	37.23	20.23	25.9	27.17	23.28	10.45	24	0
FIMM023798-002	Gemcitabine	Antimetabolite; Nucleoside analog	A. Conv. Chemo	0.38	0.96	3.97	3.49	24.48	23.72	30.61	27.64	32.59	38.41	28.35	30.97	25.11	17.4	28.35	3.49
FIMM023799-002	Teniposide	Topoisomerase II inhibitor	A. Conv. Chemo	20.59	14.01	10.99	10.1	18.83	33.47	32.56	29.93	30.9	36.18	29.27	25.03	28.53	22.14	29.93	10.99
FIMM023800-002	Dactinomycin	RNA and DNA synthesis inhibitor	A. Conv. Chemo	25.81	22.03	25.34	22.52	22.23	33.63	23.16	26.64	30.4	38.78	39.48	18.77	38.15	36.53	33.63	22.52
FIMM023801-003	Streptozocin	Alkylating glucosamine-nitrosourea agent	A. Conv. Chemo	0	0	0	0	0.16	0	1.35	0	0	0	0	0	12.36	0	0	0
FIMM023804-002	Cladribine	Anti-metabolite; Purine analog	A. Conv. Chemo	23.52	20.3	20.28	18.37	22.41	15.44	12.53	12.24	18.17	17.55	6.1	17.13	13.79	3.98	13.79	20.28
FIMM023805-002	Mitomycin C	Antineoplastic anatibiotic; DNA crosslinker	A. Conv. Chemo	6.45	2.74	10.29	9.16	1.99	0	6.29	9.91	16.27	21.91	17.22	9.13	14.84	4.01	9.91	9.16
FIMM023806-004	Carboplatin aq	Platinum-based antineoplastic agent	A. Conv. Chemo	6.58	5.94	5.27	5.79	8.66	13.27	12.79	19.78	18.01	23.43	14.83	15.25	16.1	4.13	15.25	5.79
FIMM023807-006	Cisplatin aq	Platinum-based antineoplastic agent	A. Conv. Chemo	4	4.22	8.93	9.04	14.05	6	27.81	23.17	29.33	32.96	25.65	12.87	16.56	5.93	23.17	8.93
FIMM023808-003	Pemetrexed aq	Dihydrofolate reductase inhibitor	H. Metabolic modifier	0	0	0	0	8.95	21.08	20.93	13.62	30.08	7.94	23.65	20.68	18.37	13.49	20.68	0
FIMM023809-004	Oxaliplatin aq	Platinum-based antineoplastic agent	A. Conv. Chemo	11.27	9.57	10.67	11.27	18.52	19.75	11.59	17.86	21.77	23.61	24.33	20.86	21.12	26.82	21.12	10.67
FIMM023810-002	Uracil mustard	Alkylating agent	A. Conv. Chemo	1.83	0	0.26	0	0.53	0	0	1.5	0	0.45	1.03	1.65	0	0	0	0
FIMM023811-004	Daunorubicin	Topoisomerase II inhibitor	A. Conv. Chemo	20.54	19.58	19.18	16.07	14.37	19.66	20.69	14.23	16.94	29.4	17.26	15.97	17.1	16.58	17.1	19.18
FIMM023814-002	Etoposide	Topoisomerase II inhibitor	A. Conv. Chemo	11.32	6.78	4.34	4.07	9.42	21.95	22.2	19.27	16.17	28.03	17.67	13.73	13.85	11.14	17.67	4.34
FIMM023816-003	Arsenic(III) oxide aq	Thioredoxin reductase inhibitor; cytotoxic chemotherapeutic	E. Differentiating/ epigenetic modifier	0.89	0.89	0.25	0	1.13	0	0	0	0.01	5.87	0	0	0	0	0	0.25
FIMM023818-005	Doxorubicin	Topoisomerase II inhibitor	A. Conv. Chemo	13.34	10.26	10.22	8.97	10.81	17.43	15.99	16.19	14.57	28.66	17.15	12.77	15.46	13.33	15.99	10.22
FIMM023819-002	Valrubicin	Topoisomerase II inhibitor	A. Conv. Chemo	16.06	14.74	14.25	12.28	12.2	22.93	20.68	17.37	17.54	35.2	21	17.68	18.56	15.83	18.56	14.25
FIMM023820-003	Sunitinib	Broad TK inhibitor	B. Kinase inhibitor	0.08	0.13	0	0	0	0	0	0.06	0	0	0.4	0	0	0	0	0
FIMM023821-002	Ixabepilone	Mitotic inhibitor. Epothilone microtubule stabilizer.	A. Conv. Chemo	0	0	0	0	2.77	5.27	4.92	2.26	5.84	4.34	3.45	4.08	3.82	5.3	4.34	0
FIMM023825-003	Azacitidine	DNMT inhibitor	E. Differentiating/ epigenetic modifier	1.88	2.65	1.04	0.77	4	8.4	4.03	6.42	8.51	2.92	6.22	8.11	10.67	1.12	6.42	1.04
FIMM023828-002	Fludarabine	Antimetabolite; Purine analog	A. Conv. Chemo	13.51	10.55	10.8	9.07	13.28	3.52	2.89	7.22	5.42	12.32	0.32	9.32	7.06	0	5.42	10.55
FIMM023831-003	Bleomycin	Glycopeptide antibiotic; causes DNA breaks	A. Conv. Chemo	4.07	3.94	7.05	6.94	7.53	8.38	5.31	11.16	4.93	10.59	11.13	13.18	27.64	4.81	10.59	6.94
FIMM023832-001	Dactolisib	PI3K/mTOR inhibitor	B. Kinase inhibitor	11.85	10.61	9.12	4.8	8.96	19.59	4.51	15.87	14.21	18.61	14.78	15.2	8.78	12.66	14.78	9.12
FIMM023833-001	Quizartinib	FLT3 inhibitor	B. Kinase inhibitor	0	0	0	0.01	0.13	2.22	0	6.21	4.98	3.06	2.8	2.69	0.72	2.36	2.69	0
FIMM100345-001	APR-246	p53 activator, thioredoxin reductase 1 inhibitor	G. Apoptotic modulator	16.92	14.17	15.68	15.23	5.95	0.03	0	0.58	0	3.01	1.17	0.65	3.96	0	0.58	15.23
FIMM100346-001	Carfilzomib	Proteasome inhibitor (20S subunit)	A. Conv. Chemo	34.15	33.97	33.4	31.44	29.7	37.17	30.29	34.76	30.85	29.88	30.91	33.07	31.14	30.63	30.91	33.4
FIMM100347-001	Gandotinib	JAK2 inhibitor	B. Kinase inhibitor	0.18	13.01	11.13	8.97	20.02	21.01	10.45	22	23.86	20.41	17.09	18.3	18.79	15.04	18.79	11.13
FIMM100352-001	AZ 3146	Mps1 kinase (TTK) inhibitor	B. Kinase inhibitor	6.04	4.98	5.18	5.18	5.96	7.08	7.02	9.06	7.83	7.26	8.24	2.49	7.53	7.34	7.34	5.18
FIMM100355-002	Sotrastaurin	PKC inhibitor	B. Kinase inhibitor	0	7.19	3.66	2.75	5.13	9.93	0.22	6.26	7.45	11.45	4.32	6.04	2.08	3.65	6.04	3.66
FIMM100358-001	Bendamustine	Nitrogen mustard alkylating agent	A. Conv. Chemo	4.14	2.59	3.11	3.81	4.02	0	1.24	1.09	0.29	8.66	4.15	0.59	5.85	0	1.09	3.11
FIMM100362-001	Midostaurin	PKC, PKA, S6K and EGFR inhibitor	B. Kinase inhibitor	6.7	18.02	14.02	12.11	19.34	19.46	15.63	19.32	20.86	18.54	13.51	15.81	22.16	10.81	18.54	14.02
FIMM100364-001	Regorafenib	B-Raf, c-Kit, VEGFR2 inhibitor	B. Kinase inhibitor	6.48	4.63	5.3	3.62	0.41	7.66	3.09	4.49	6.71	6.61	6.12	9.31	13.94	8.99	6.71	4.63
FIMM100365-001	XAV-939	Tankyrase-1 and -2	E. Differentiating/ epigenetic modifier	0	0	0	0	1.76	0	3.24	0	0.01	0.48	0	5.52	8.49	0	0.01	0
FIMM100366-004	UCN-01	PKCbeta, PDK1, Chk, Cdk2 inhibitor	B. Kinase inhibitor	18.34	23.84	24.84	22.53	28.51	30.4	17.05	32.35	31.76	27.43	27.84	29.21	34	20.23	29.21	23.84
FIMM100367-002	Ruboxistaurin	PKCbeta inhibitor	B. Kinase inhibitor	11.25	9.78	7.72	7.99	9.52	10.48	4.21	8.93	10.22	9.73	9.16	5.89	6.19	6.1	8.93	7.99
FIMM100368-001	Capecitabine	5-FU prodrug	A. Conv. Chemo	1.76	0	0	0	0	3.42	0	4.96	0	0	1.92	0	6.62	2.47	1.92	0
FIMM100371-002	Chloroquine aq	Antimalaria agent; chemo/radio sensitizer	A. Conv. Chemo	12.98	9.97	9.79	11.77	14.19	10.11	5.31	16.65	8.52	21.02	8.63	10.17	12.51	8.28	10.11	9.97
FIMM100372-002	Valproic acid aq	HDAC inhibitor	E. Differentiating/ epigenetic modifier	3.14	1.15	1.5	0.1	2	0.96	0.34	4.75	2.32	4.12	0.59	0.11	0.02	0	0.59	1.15
FIMM100373-001	Tivantinib	MET inhibitor	B. Kinase inhibitor	0	0	2.26	1	4.27	5.07	5.57	4.63	7.4	4.03	7.74	10.4	12.95	6.61	6.61	1
FIMM100374-001	Niraparib	PARP inhibitor	E. Differentiating/ epigenetic modifier	0	0	0	0	3.36	5.15	8.2	7.35	6.89	16.01	9.06	7.65	4.87	1.42	7.35	0
FIMM100375-001	Volasertib	PLK1 inhibitor	B. Kinase inhibitor	0.37	1.12	1.57	0	9.75	20.22	17.24	8.7	18.42	11.48	11.67	21.25	16.3	13.85	16.3	1.12
FIMM100376-001	Toremifene	selective estrogen receptor modulator	F. Hormone therapy	5.83	2.96	3.11	1.64	0.54	5.52	0.01	4.76	3.24	2.74	0.96	3.98	6.85	2.42	3.24	2.96
FIMM100377-001	Lasofoxifene	Selective estrogen receptor modulator	F. Hormone therapy	0	0	0	0	0.59	0	0.95	0.26	0	0	0	0	0	0	0	0
FIMM100378-006	Galiellalactone	STAT3-DNA interaction inhibitor	X. Other	8.44	7.72	6.94	5.23	6.5	10.35	1.6	9.99	6.22	2.18	6.25	7.95	7.97	4.18	6.25	6.94
FIMM100379-001	Omacetaxine	Protein synthesis inhib (80 S ribosome)	A. Conv. Chemo	43.61	38.4	38.4	35.36	31.56	37.77	30.13	37.13	29.88	30.79	30.63	31.6	38.81	33.67	31.6	38.4
FIMM100380-001	RAF265	C-Raf inhibitor	B. Kinase inhibitor	10.16	2.83	0.47	0	2.97	5.33	0.01	5.82	3.28	2.71	0.99	5.13	1.66	0.52	2.71	0.47
FIMM100381-001	Nutlin-3	mdm2 inhibitor	G. Apoptotic modulator	14.53	9.16	7.31	4.75	8.63	9.5	0.61	7.56	0.02	3.64	9.5	2.8	10.08	6.81	6.81	7.31
FIMM100382-002	Neratinib	EGFR inhibitor	B. Kinase inhibitor	3.36	1.29	1.38	0.26	4.02	5.21	0	2.59	1.72	3.24	0.13	4.28	0	0	1.72	1.29
FIMM100383-001	Mocetinostat	HDAC inhibitor (HDAC1 & 2-selective)	E. Differentiating/ epigenetic modifier	14.29	11.45	12.88	12.22	14.77	16.96	18.42	17.18	17.58	21.44	13.68	19.32	19.36	11.57	17.58	12.22
FIMM100384-001	Rabusertib	Chk1 inhibitor	B. Kinase inhibitor	0	0	0.35	0	5.12	2.31	0	6.43	8.07	7.11	4.02	7.67	5.37	0	5.37	0
FIMM100385-001	Galunisertib	TGF-B/Smad inhibitor	B. Kinase inhibitor	1.02	0	0	0	0	0	0	0	0	0	0	0	0	0	0	0
FIMM100386-001	Linifanib	VEGFR, PDGFR, CSF-1R, FLT3 inhibitor	B. Kinase inhibitor	3.83	0.05	0	0	0	0	0	0.91	0	1.69	0	0.9	0	0	0	0
FIMM100387-001	Brivanib	VEGFR inhibitor	B. Kinase inhibitor	0	0	0	0	0	0	0	0	0	0	0.18	0	0	0	0	0
FIMM100388-001	Buparlisib	PI3K inhibitor, pan-class I	B. Kinase inhibitor	1.48	1.89	1.72	0.55	7.15	9.98	4.51	9.35	12.57	13.97	11.68	12.17	23.7	10.39	11.68	1.72
FIMM100389-001	Nintedanib	VEGFR, PDGFR, FGFR inhibitor	B. Kinase inhibitor	11.11	10.61	9.18	6.33	9.6	10.68	4.45	7.87	8.76	12.28	8.84	11.29	3.37	6.61	8.76	9.18
FIMM100390-001	Apitolisib	PI3K/mTOR inhibitor	B. Kinase inhibitor	4.44	8.91	6.81	4.24	10.03	18.01	0	9.5	7.06	10.26	10.15	11.3	6.63	9.84	9.84	6.81
FIMM100391-001	AZD4547	FGFR inhibitor	B. Kinase inhibitor	0.81	3.07	0	0	0.21	0	0.05	2.12	0	4.12	0	0	1.27	1.18	0.05	0
FIMM100392-001	VER 155008	HSP70 inhibitor	K. HSP inhibitor	3.54	0.69	0.06	0	0.38	2.63	4.46	3.83	5.29	0	6.65	3.57	5.74	5.18	4.46	0.06
FIMM100393-001	Daporinad	NAMPT inhibitor	H. Metabolic modifier	40.38	39.62	37.85	37.31	29.18	35.39	29.75	29.29	30.73	31.58	38.13	26.93	38.29	26.57	30.73	37.85
FIMM100395-001	Cabozantinib	VEGFR2, Met, FLT3, Tie2, Kit and Ret inhibitor	B. Kinase inhibitor	0.01	0	0	0	0	0	0	0	0	0.33	0	1.73	0	0.02	0	0
FIMM100396-001	AZD1480	JAK1/2, FGFR inhibitor	B. Kinase inhibitor	0	8.59	7.54	6.17	11.98	13.73	3.91	17.15	17.86	14.53	7.94	8.24	12.53	5.7	12.53	7.54
FIMM100397-001	Ridaforolimus	binds FKBP12, causes inhibition of mTORC1	C. Rapalog	9.48	3.96	2.58	0.06	1.24	13.3	0	12.37	5.97	19.25	15.99	3.73	15.64	11.22	12.37	2.58
FIMM100398-001	Sonolisib	PI3K inhibitor, pan-class I. Irreversible	B. Kinase inhibitor	5.24	5.59	3.83	2.06	1.91	1.49	0	2.98	0.5	3.66	2.85	4.58	0.79	1.45	1.49	3.83
FIMM100399-001	Quisinostat	HDAC inhibitor	E. Differentiating/ epigenetic modifier	28.57	24.57	25.21	22.21	21.93	23.67	17.24	20.65	19.94	23.58	19.66	15.05	12.19	14.34	19.66	24.57
FIMM100402-001	Tosedostat	Aminopeptidase inhibitor	X. Other	15.08	8	6.04	1.63	2.81	17.98	1.21	1.15	7.83	6.28	8.33	5.36	0	6.11	6.11	6.04
FIMM100403-001	PF-04708671	p70S6K inhibitor	B. Kinase inhibitor	6.44	5.45	3.74	0.75	0	0.17	6.88	1.03	5.08	5.1	4.07	5.84	6.35	3.86	5.08	3.74
FIMM100407-001	Binimetinib	MEK inhibitor	B. Kinase inhibitor	1.99	4.75	0	0	0.91	3.71	0	4.5	5.14	10.38	0.72	0	0	0.31	0.72	0
FIMM100408-002	Tamatinib	Syk inhibitor	B. Kinase inhibitor	0	1.62	3.61	3.27	5	5.34	2.27	11.7	9.92	7.84	5.03	6.83	4.09	5.49	5.49	3.27
FIMM100409-001	KX2-391	non-ATP competitive Src inhibitor	B. Kinase inhibitor	2.04	3.06	1.59	0	17.86	31.07	30.02	22.97	30.69	30.13	25.41	34.84	34.72	32.05	30.69	1.59
FIMM100410-001	PF-3845	FAAH inhibitor	X. Other	3.74	3.87	2	0.32	0	2.45	2.22	0.99	4	6.2	5.91	2.38	0.86	3.29	2.45	2
FIMM100411-001	MK-0752	gamma-secretase/notch inhibitor	X. Other	0	0	0	0	1.1	0	0	0	0	0	0.08	0	1.21	0	0	0
FIMM100412-001	TAK-733	MEK inhibitor	B. Kinase inhibitor	0	0.17	2.88	0	0.89	10.7	1	5.51	11.7	17.23	1.77	0.33	0	0.35	1.77	0.17
FIMM100413-001	SB 743921	Mitotic inhibitor. Eg5/KSP inhibitor	I. Kinesin inhibitor	0	0	1.26	3.16	8.92	7.54	17.95	6.54	18.18	14.47	13.73	7.14	15.04	4.68	13.73	1.26
FIMM100414-001	Omipalisib	PI3K/mTOR inhibitor	B. Kinase inhibitor	6.75	5.18	7.36	2.64	10.59	21.03	0.6	12.9	9.7	11.44	11.66	14.76	7.24	13.65	11.66	5.18
FIMM100415-001	Ibrutinib	Btk inhibitor	B. Kinase inhibitor	2.74	2.44	0	0	0	2.68	0	1.54	0	4.8	0.35	0.3	0	3.17	0.35	0
FIMM100416-001	TAK-901	Aurora B inhibitor	B. Kinase inhibitor	1.6	2.88	0.75	0	2.88	12.46	10.62	8.03	5.36	7.8	12.89	0	6.86	2.64	7.8	0.75
FIMM100417-004	Fostamatinib aq	Syk inhibitor	B. Kinase inhibitor	2.12	0.8	0.74	0	2.26	1.52	0.89	9.05	0	7.04	0	3.95	0	4.07	1.52	0.74
FIMM100418-001	(+)JQ1	BET family inhibitor	E. Differentiating/ epigenetic modifier	8.55	12.08	12.07	7.49	6.89	24.27	14.3	9.24	19.85	16.62	13.95	4.26	15.02	11.7	14.3	12.07
FIMM109440-001	NVP-BGJ398	FGFR inhibitor	B. Kinase inhibitor	1.18	0	0.05	0	0	0	0	0	1.3	0.59	0	3.27	0	0.2	0	0
FIMM109441-001	Momelotinib	JAK1 & 2 inhibitor	B. Kinase inhibitor	1.97	14.77	11.54	10.23	15.55	16.03	8.56	17.12	21.24	18.11	12.2	12.26	11.53	9.23	12.26	11.54
FIMM109442-001	INK128	mTOR inhibitor	B. Kinase inhibitor	4.47	7.91	8.27	3.64	9.64	19.18	0.2	13.07	8.73	17.1	10.67	14.05	10.64	14.05	13.07	7.91
FIMM109444-001	TGX-221	p110beta selective PI3K inhibitor	B. Kinase inhibitor	4.9	1.93	2	0.14	2.2	1.37	0	1.55	0	2.96	1.43	6.45	0	2.28	1.43	1.93
FIMM109445-002	Tubacin	HDAC6 inhibitor	E. Differentiating/ epigenetic modifier	3.59	2.14	0.95	0.27	3.3	7.93	6.44	6.87	4.84	8.82	5.76	6.62	7.71	5.78	6.62	0.95
FIMM109446-001	Tubastatin A	HDAC6 inhibitor	E. Differentiating/ epigenetic modifier	7.58	5.39	3.66	1.21	4.5	3.03	4.57	9.51	4.58	8.2	4.55	8.57	5.42	5.09	5.09	3.66
FIMM109447-001	Atorvastatin	HMG CoA reductase inhibitor	H. Metabolic modifier	2.71	0.79	1.06	0	0.92	4	9.38	3.95	5.76	17.24	14.03	2.7	2.14	9	5.76	0.79
FIMM109448-001	Varespladib	Secretory phospholipase A2 inhibitor	X. Other	2.05	0	0	0	0	0	0	0.68	0	0	0.22	1.34	0	0.02	0	0
FIMM109449-001	StemRegenin 1	AHR antagonist, stem cell regenerating	E. Differentiating/ epigenetic modifier	6.2	3.58	2.7	1.7	0	21.07	0	4.25	6.85	7.36	1.09	10.59	3.24	4.83	4.83	2.7
FIMM109450-001	VX-11E	ERK1 & 2 inhibitor	B. Kinase inhibitor	0	0	0.4	0	1.07	6.63	0.52	0.75	2.75	9.01	1.65	0	0	1.15	1.15	0
FIMM109451-001	PFI-1	Selective chemical probe for BET Bromodomains	E. Differentiating/ epigenetic modifier	0.99	1.98	4.3	2.17	4.03	9.94	2.96	3.39	8.09	8.04	7.15	0.06	3.9	3.74	3.9	2.17
FIMM109453-001	4-hydroxytamoxifen	Selective estrogen receptor modulator	F. Hormone therapy	4.19	3.97	5.13	3.03	4.78	7.09	5.5	6.52	5.42	4.98	4.91	6.14	4.28	6.69	5.5	3.97
FIMM109454-002	15D-PGJ2	Endogenous PPARγ ligand, prostaglandin, NFkB signaling inhibitor	X. Other	0	0.07	0.45	0.13	1.44	0.17	0	0.28	0	0	0	0.46	1.74	0.01	0.01	0.13
FIMM109455-001	RD162	AR antagonist	F. Hormone therapy	5.08	0.72	0.09	0	0	0	0.76	0.52	0.01	1.84	0.56	1.56	0	1.51	0.56	0.09
FIMM109456-001	Enzalutamide	AR antagonist	F. Hormone therapy	2.39	0	0	0	0	0	0.37	0	0	0	0	0.49	4.37	0	0	0
FIMM109458-002	1-methyl-D-tryptophan aq	Indolamine 2,3-dioxygenase 1 and 2 inhibitor	X. Other	0	0	0	0	0	0	0	0	0	0.62	0.88	0.06	0	0	0	0
FIMM109459-001	Dacomitinib	pan-HER inhibitor	B. Kinase inhibitor	2.49	0.77	1.25	0.2	2.02	1.45	0.74	2.88	0	8.95	1.38	0.79	0.98	0	0.98	0.77
FIMM109460-001	Dinaciclib	CDK inhibitor	B. Kinase inhibitor	20.04	23.18	28.8	26.58	22.41	22.52	23.69	24.57	23.57	28.84	28.33	25.85	23.7	29.77	24.57	26.58
FIMM109461-001	Dabrafenib	B-Raf(V600E) inhibitor	B. Kinase inhibitor	3.85	0	0.89	0.89	0	1.38	0	1.13	13.43	0.89	0	0.89	0	0.64	0.89	0.89
FIMM109462-001	I-BET151	BET family inhibitor	E. Differentiating/ epigenetic modifier	7.37	9.37	8.63	6.22	6.57	17.45	6.36	7.74	14.06	12.37	11.11	1.57	16.05	8.36	11.11	8.63
FIMM109463-001	Ralimetinib	p38MAPK inhibitor	B. Kinase inhibitor	3.35	2.38	1.04	0	0	4	0	0	2.57	6.44	0.28	7.03	0	4.06	2.57	1.04
FIMM109464-001	Crenolanib	PDGFRA and PDGFRB inhibitor	B. Kinase inhibitor	4.78	9.05	10.06	9.06	10.62	11.61	6.39	7.36	8.48	13.33	8.29	11.73	15.25	9.15	9.15	9.06
FIMM109465-001	PF-4800567	CK1epsilon inhibitor	B. Kinase inhibitor	0.06	0.03	0.39	0.39	0.66	1.44	0	0	0	1.92	0	1.45	0	2.23	0	0.39
FIMM109467-001	PF-670462	CK1epsilon and CK1delta inhibitor	B. Kinase inhibitor	2.37	3.09	4.42	1.17	0.68	2.07	0	25.2	1.98	0	4.44	6.29	4.81	3.49	3.49	3.09
FIMM109468-001	ZSTK474	p110gamma selective PI3K inhibitor	B. Kinase inhibitor	5.69	7.96	3.84	1.91	7.86	18.41	0	9.53	4.45	11	7.54	16.87	7.51	9	9	3.84
FIMM115468-001	PAC-1	procaspase-3 activator	G. Apoptotic modulator	4.76	5.57	6.79	7.93	8.67	6.53	5.83	12.98	14.72	13.92	6.2	11.99	11.28	9.03	11.28	6.79
FIMM115469-001	AZD2014	mTOR inhibitor, ATP-competitive	B. Kinase inhibitor	9.03	8.12	5.3	5.08	10.78	18.64	0	21.02	11.19	20.45	14.39	14.46	12.51	13.53	14.39	5.3
FIMM115470-001	CPI-613	pyruvate dehydrogenase, alpha-ketoglutarate dehydrogenase inhibitor	H. Metabolic modifier	3.6	0	0	0	0	0	0	0.36	0.38	0	0.31	1.68	0.07	0.45	0.31	0
FIMM115471-001	FG-4592	HIF prolyl hydroxylase inhibitor	E. Differentiating/ epigenetic modifier	0	0	0	0	0.37	0	0.7	0.42	1	0.76	1.72	1.18	1.59	0	0.76	0
FIMM115472-001	Pevonedistat	NAE inhibitor	H. Metabolic modifier	0	13.96	9.66	14.04	12.63	16.3	22.61	27.17	26.23	16.08	14.97	14.2	29.03	22.81	22.61	13.96
FIMM115473-001	GSK2636771	p110beta selective PI3K inhibitor	B. Kinase inhibitor	0	0	0.23	0.01	1.17	0.85	0	3.6	3.2	0.29	0.34	3.86	0.03	1.67	0.85	0.01
FIMM115474-001	AT-406	XIAP, cIAP1, cIAP2 inhibitor	G. Apoptotic modulator	7.24	7.33	6.28	5.48	5.72	4.83	2.57	5.12	8.94	3.99	0	4.65	0.19	3.66	3.99	6.28
FIMM115476-003	(5Z)-7-Oxozeaenol	TAK1 inhibitor	B. Kinase inhibitor	12.02	12.12	8.91	7.72	8.28	14.11	2.11	12.64	15.62	20.46	11.03	9.5	8.87	11.4	11.4	8.91
FIMM115477-001	Rebastinib	Allosteric ABL, FLT3, TIE2, TRKA inhibitor	B. Kinase inhibitor	0	0	0	0	0	0	0	0	0	0	0	0	0	0	0	0
FIMM115478-001	Lomeguatrib	O6-methylguanine-DNA methyltransferase inhibitor	E. Differentiating/ epigenetic modifier	0	2.96	0.34	0	0.49	1.33	0	0.96	0	4.14	0.03	0	0	0.19	0.03	0.34
FIMM115479-001	GSK269962	ROCK1 and ROCK2 inhibitor	B. Kinase inhibitor	4.87	6.54	4.86	5.91	3.71	18.17	2.4	9.52	6.96	5.93	12.56	12.37	19.37	2.8	9.52	5.91
FIMM115481-001	PF 431396	FAK/PYK2 inhibitor	B. Kinase inhibitor	3.72	10.51	8.64	8.12	12.41	14.41	11.07	9.97	14.94	13.35	11.56	8.85	5.93	9.64	11.07	8.64
FIMM115482-001	GSK650394	SGK1 & 2 inhibitor	B. Kinase inhibitor	3.47	3.22	3.48	1.43	6.12	4.22	4.18	8.09	8.41	7.3	4.89	4.5	0	3.73	4.5	3.22
FIMM115483-001	AVN944	IMPDH inhibitor	H. Metabolic modifier	4.7	2.1	0.8	1.47	9.68	22.28	13.46	23.05	23.09	19.25	22.85	21.47	24.26	18.94	22.28	1.47
FIMM115484-001	Venetoclax	Selective Bcl-2 inhibitor	G. Apoptotic modulator	34.55	8.04	2.56	0.37	0.35	16.24	0	33.6	8.64	18.36	7.95	5.65	26.05	14.06	14.06	2.56
FIMM115485-001	BMS-911543	JAK2 inhibitor	B. Kinase inhibitor	0	3.85	3.12	2.38	5.99	4.87	0	14.52	5.93	8.84	3.29	4.85	0	4.02	4.85	3.12
FIMM115486-001	GDC-0068	Akt inhibitor	B. Kinase inhibitor	3.04	1.57	3.09	2.08	3.79	9.75	0	0	1.8	0.78	1.05	1.5	0.68	0	0.78	2.08
FIMM115488-002	Radicicol	HSP90 inhibitor	K. HSP inhibitor	10.57	20.79	23.64	20.47	23.87	28.94	18.07	25.14	20.21	19.45	20	22.78	23.29	14.2	20.21	20.79
FIMM115492-001	LY-294002	PI3K inhibitor	B. Kinase inhibitor	12.17	9.7	10.05	8.63	9.96	13.62	4.34	6.11	8.95	10.69	10.09	6.84	13.63	8.24	8.95	9.7
FIMM115606-002	IOX-2	PHD2 inhibitor	E. Differentiating/ epigenetic modifier	0	0	0	0.04	1.12	0.77	2.14	0.01	0.37	1.32	0.91	0.62	3.58	0.14	0.77	0
FIMM115607-003	GSK-J4	JMJD3 (histone demethylase) inhibitor	E. Differentiating/ epigenetic modifier	22.65	20.16	17.52	19.81	16.91	18.95	22.89	17.49	21.22	17.62	17.63	25.18	18.15	18.89	18.89	19.81
FIMM115608-002	UNC1215	L3MBTL3 inhibitor	E. Differentiating/ epigenetic modifier	0	0	0.28	0.52	0	0	0.31	0.59	0.12	0	0.25	0.29	0	0	0.12	0.28
FIMM115609-002	SGC0946	DOT1L inhibitor	E. Differentiating/ epigenetic modifier	2.93	0.32	0.89	1.29	0.11	1.92	0.74	4.84	0.48	1.63	0.7	3.88	4.92	1.23	1.63	0.89
FIMM115610-002	UNC0642	G9a/GLP inhibitor	E. Differentiating/ epigenetic modifier	9.04	8.52	5.23	5.16	7.22	5.6	6.92	11.33	2.2	9.05	6.94	3.1	9.35	4.75	6.92	5.23
FIMM115611-001	GSK343	EZH2 inhibitor	E. Differentiating/ epigenetic modifier	6.86	6.41	0	2.74	5.07	6.76	4.86	6.8	6.07	5.27	6.26	5.45	5.02	6	6	2.74
FIMM115612-002	UNC0638	G9a/GLP inhibitor	E. Differentiating/ epigenetic modifier	7.28	5.15	5.75	5.3	6.1	7.69	6.26	14.45	6.72	7.29	6.67	8.98	9.2	5.79	7.29	5.3
FIMM115613-002	C646	p300/CREB-binding protein (CBP) inhibitor	E. Differentiating/ epigenetic modifier	13.4	7.19	8.3	7.38	4.01	1.81	6.26	5.22	6.21	5.97	6.65	8.95	5.25	7.68	6.21	7.38
FIMM115614-001	8-chloro-adenosine	Nucleoside analog, RNA synthesis inhibitor	A. Conv. Chemo	8.97	8.37	7.63	5.7	8.27	22.65	2.97	21.88	13.98	9.19	16.33	9.34	23.81	12.5	13.98	7.63
FIMM115615-001	8-amino-adenosine	Nucleoside analog, RNA synthesis inhibitor	A. Conv. Chemo	4.92	8.3	9.73	8.22	22.23	24.34	20.05	26.63	21.42	25.65	21.96	25.02	32.46	21.26	24.34	8.3
FIMM115616-003	Stattic	STAT3 SH2 domain inhibitor	X. Other	19.44	19.89	17.68	17.12	17.4	19.37	4.71	19.95	17.49	11.8	9.96	17.28	16.64	17.34	17.28	17.68
FIMM133775-001	AZ-23	Trk inhibitor	B. Kinase inhibitor	0	0	7.86	0	2.75	0.51	0	2.21	0.25	4.11	0.85	0	3.55	0.01	0.51	0
FIMM133776-001	Rocilinostat	HDAC-6 selective inhibitor	E. Differentiating/ epigenetic modifier	13.41	10.4	8.8	6.65	9.32	8.01	6.83	11.98	11.48	12.84	9.02	10.41	9.9	8.53	9.9	8.8
FIMM133777-001	ASP3026	ALK inhibitor	B. Kinase inhibitor	3.53	3.22	0.97	0.03	6.45	3.14	5.24	3.79	5.05	4.54	3.39	0.4	0	5.89	3.79	0.97
FIMM133778-001	Alectinib	ALK (incl gatekeeper mut) inhib	B. Kinase inhibitor	0.17	0	0	0	0	0.02	0	0	0.86	0.33	1.14	2.08	0	0	0.02	0
FIMM133779-001	GSK-1838705A	IGF1R, INSR, ALK inhib	B. Kinase inhibitor	5.45	2.46	4.72	4.67	0	3.92	5.21	4.02	0.06	6.89	0.33	4.95	0.17	0	3.92	4.67
FIMM133780-001	GSK-1904529A	IGF1R, INSR inhib	B. Kinase inhibitor	0	0	0	0	0	0	0	0	0	0	0	1.41	0	0	0	0
FIMM133781-001	SP600125	pan-JNK inhibitor	B. Kinase inhibitor	0	5.75	5.61	3.2	4.7	12.78	0.95	8.9	9.5	10.26	6.25	10.17	7.17	4.53	8.9	5.61
FIMM133782-001	Ganetespib	HSP90 inhibitor	K. HSP inhibitor	14.42	23.48	22.28	20.11	24.61	26.58	17.86	23.34	18.74	22.03	22.76	21.37	16.51	17.14	21.37	22.28
FIMM133783-001	TRAM-34	intermediate-conductance Ca2+-activated K+ channel inh.	X. Other	0	0	0	0	0.49	0	0	0	0	0	0	0	0	0	0	0
FIMM133784-001	Pracinostat	HDAC inhibitor	E. Differentiating/ epigenetic modifier	22.47	21.05	20.65	19.95	21.68	21.4	19.62	25.42	22.06	24.64	20.32	23.6	20.12	20.1	21.4	20.65
FIMM133785-001	AR-42	HDAC inhibitor	E. Differentiating/ epigenetic modifier	15.94	16.55	15.45	14.97	17.33	17.72	18.29	24.64	19.45	18.94	14.84	22.85	18.87	14.9	18.87	15.45
FIMM133786-001	Lonafarnib	Farnesyl transferase inhibitor	E. Differentiating/ epigenetic modifier	11.59	8.02	6.83	4.3	1.95	9.51	1.66	6.28	13	4.21	12.19	7.81	6.27	6.47	6.47	6.83
FIMM133787-001	Alpelisib	PI3Kalpha inhibitor	B. Kinase inhibitor	0.03	0	0.14	0	1.85	0.82	0	2.35	0	0.2	0.18	0.74	3.22	0.26	0.26	0
FIMM133788-001	Baricitinib	JAK inhibitor	B. Kinase inhibitor	0	14.69	13.28	10.39	20.17	18.97	7.47	24.57	23.95	26.34	13.68	15.6	12.83	11.62	15.6	13.28
FIMM133789-001	BX-912	PDK1 inhib	B. Kinase inhibitor	2.21	7.12	7.7	5.85	9.08	11.41	13.35	13.71	14.89	9.05	5.99	8.1	13.41	8.82	11.41	7.12
FIMM133791-001	AZD-5363	AKT inhibitor	B. Kinase inhibitor	5.91	7.1	6.51	4.93	7.76	9.3	0	8.37	6.95	8.01	5.13	3.86	4.89	4.76	5.13	6.51
FIMM133792-001	CUDC-305	HSP90 inhibitor	K. HSP inhibitor	12.69	17.82	17.03	15.76	20.89	21.53	18.24	23.49	19.39	17.89	21.73	20.35	16.02	18.21	19.39	17.03
FIMM133793-001	Oprozomib	Irreversible proteasome (20 S) inhibitor	A. Conv. Chemo	24.97	22.01	25.44	24.25	23.36	28.58	18.12	24.4	20.68	20.19	23.66	22.81	20.44	20.55	20.68	24.25
FIMM133794-001	SAR302503	JAK2-selective inhibitor	B. Kinase inhibitor	12.28	18.18	15.27	14.95	15.28	18.83	12.12	19.76	18.98	22.56	14.57	10.2	12.44	11.85	14.57	15.27
FIMM133795-001	PF-03758309	PAK inhibitor	B. Kinase inhibitor	9.24	9.34	13.52	8.84	11.46	24.67	41.61	18.07	29.5	14.43	23.03	15.21	8.41	17.51	18.07	9.34
FIMM133796-001	GSK-2334470	PDK1 inhibitor	B. Kinase inhibitor	2.84	3.79	1.91	2.05	5.66	13.61	0	2.49	0	1.31	0.64	1.22	0	0	0.64	2.05
FIMM133797-002	Pomalidomide	Immunomodulatory agent, anti-angiogenic	D. Immunomodulatory	0	0	0	0	0	0	0	0	0	3.93	0	0	0.99	0	0	0
FIMM133798-001	Bafetinib	Abl, Lyn inhibitor	B. Kinase inhibitor	0	0.1	0.12	0.06	1.77	0.06	0	3.8	1.5	4.77	0.42	2.35	0	0.72	0.72	0.1
FIMM133799-001	Orteronel	CYP17A1, androgen synth inhib.	F. Hormone therapy	2.88	0	0	0	0	0	0	0	0	0	0	0	0	0	0	0
FIMM133800-001	AZD-8330	MEK inhibitor	B. Kinase inhibitor	3.07	1.33	0	0	0	15.5	0	0	20.75	24.69	1.5	0	0	0	0	0
FIMM133801-001	BMS-599626	Pan-HER inhibitor	B. Kinase inhibitor	2.48	1.06	3.16	2.07	2.22	3.21	2.97	3.56	5.75	3.06	2.25	7.04	0.86	2.8	3.06	2.07
FIMM133802-001	EPZ-5687	EZH2 inhibitor	E. Differentiating/ epigenetic modifier	4.36	0	0	0	0	0	0	0	0	0	0	0	0	0	0	0
FIMM133803-001	LY-2874455	FGFR inhibitor	B. Kinase inhibitor	0.82	11.39	15.3	12.71	20.26	11.6	8.86	17.63	21.64	19.4	12.94	12.93	20.77	6.34	12.94	12.71
FIMM133804-001	ARN 509	AR antagonist	F. Hormone therapy	0.11	0	0	0	3.05	0	0.78	1.88	0	0	0.46	0.72	7.62	0	0.46	0
FIMM133805-001	Tideglusib	GSK3 inhibitor	B. Kinase inhibitor	4.87	0.12	0	0	0	0	0.12	1.59	0	0.46	0	0	0	0.04	0	0
FIMM133806-001	SGI-1776	PIM kinase inhibitor	B. Kinase inhibitor	9.01	7.48	9.22	6.78	9.44	10.64	5.65	7.99	7.47	8.62	6.92	6.86	5.51	6.74	6.92	7.48
FIMM133807-001	Rigosertib	PLK1 inhibitor, non-ATP-comp inhibitor	B. Kinase inhibitor	8.37	4.54	3.7	0.62	11.29	29.13	29.33	20.27	29.8	26.72	22.98	26.77	26.75	27.82	26.77	3.7
FIMM133808-001	Milciclib	CDK2 inhibitor	B. Kinase inhibitor	13.51	10.55	12.15	9.53	12.83	13.63	5.2	10.35	18.24	10.66	10.88	10.76	8.04	8.93	10.66	10.55
FIMM133809-001	Lenvatinib	VEGFR inhibitor	B. Kinase inhibitor	0	0.01	0.89	0	1.26	0	0	3.76	0.34	4.35	1.95	4.08	0.89	0.88	0.89	0.01
FIMM133810-001	Duvelisib	PI3K inhibitor	B. Kinase inhibitor	0	0.83	1.9	0.66	4.43	6.16	0	1.4	0.45	3.86	0.07	7.08	2.8	0.15	1.4	0.83
FIMM133811-001	Icotinib	EGFR inhibitor	B. Kinase inhibitor	1.28	0	0.45	0	1.38	0.52	0.61	0.15	0.85	0	0.62	4.82	0.39	0.63	0.61	0
FIMM133812-001	Cilengitide	alphaVbeta3 integrin inhibitor	X. Other	0	0	0	0	0	0	0	0	0	0	0	0	0	0	0	0
FIMM133813-001	Apatinib	VEGFR inhibitor	B. Kinase inhibitor	2.45	0	0	0	0	0	0	0.17	0.9	0	0.26	4.58	0	0	0	0
FIMM133815-001	Amuvatinib	Broad spectrum TK inhib	B. Kinase inhibitor	8.27	7.49	5.67	5.25	0.55	12.95	7.59	4.97	7.56	11.73	7.16	8.04	9.4	4.88	7.59	5.67
FIMM133816-002	SCH772984	ERK1 & 2 inhibitor	B. Kinase inhibitor	5.24	4.28	0.76	0.32	1.01	10.28	0	5.52	9.89	10.91	3.58	0.01	0.08	1.87	3.58	0.76
FIMM133817-001	Semaxanib	VEGFR inhibitor	B. Kinase inhibitor	0	0	0	0	0	0	0	0.08	0	0	0.03	0	0	0	0	0
FIMM133818-001	Pelitinib	EGFR inhibitor	B. Kinase inhibitor	6.98	9.9	10.07	8.33	10.34	10.74	4.58	9.6	9.44	7.63	3.95	7.76	16.29	4.06	7.76	9.9
FIMM133819-001	Telatinib	VEGFR, KIT, PDGFR inhibitor	B. Kinase inhibitor	0	0	0	0	0.23	1	0.48	0.91	0.8	7.2	0.7	1.85	1.33	0	0.91	0
FIMM133820-002	Triciribine	Akt inhibitor	B. Kinase inhibitor	17.97	13.11	14	14.34	9.11	10.13	9.39	17.44	28.28	5.34	17.09	32.05	30.7	13.79	17.09	14
FIMM133821-001	Tozasertib	pan-Aurora inhibitor	B. Kinase inhibitor	0.14	3.05	2.02	0.53	9.96	23.63	17.35	11.55	16.64	2.42	19.21	11.37	20.94	5.97	16.64	2.02
FIMM133822-001	Varlitinib	EGFR HER2 inhibitor	B. Kinase inhibitor	0	0	0	0	0	0	2.92	0	1.18	1.5	0.1	2.45	8.77	0.09	1.18	0
FIMM133823-001	Golvatinib	MET, VEGFR2 inhibitor	B. Kinase inhibitor	1.23	0.66	0	0	1.59	0.2	0	1.75	3.05	1.26	0.08	4.41	0	1.11	1.11	0
FIMM133825-001	Sapitinib	Pan-HER inhibitor	B. Kinase inhibitor	0	0	0	0	1.29	0	0.17	0	0	0	0	0	8.21	0.02	0	0
FIMM133826-001	NVP-AEE788	EGFR, VEGFR, ABL, SRC inhibitor	B. Kinase inhibitor	0.04	0	0	0	1.88	1.24	0	1.9	0.75	4.63	0.35	4.8	0	2.2	1.24	0
FIMM133827-001	AT7519	CDK1, 2, 4, 6 and 9 inhibitor	B. Kinase inhibitor	15.14	18.56	17.21	16.77	17.46	17.32	17.41	16.31	12.65	20.34	18.94	9.5	9.33	15.62	16.31	17.21
FIMM133828-001	NVP-BGT226	PI3K/mTOR inhibitor	B. Kinase inhibitor	13.23	10.88	9.95	8.86	11.57	23.96	11.93	14.1	14.83	13.7	17.48	16.73	14.05	11.35	14.1	9.95
FIMM133829-001	BMS-777607	Met, Axl, Ron and Tyro3 inhibitor	B. Kinase inhibitor	0	0	0	0	0	0	1.25	0.35	0	0	0.06	0.14	0.23	1.85	0.14	0
FIMM133830-001	Abemaciclib	CDK4 and 6 inhibitor	B. Kinase inhibitor	0.89	2.05	2.85	0	3.89	10.81	4.41	0.01	9.69	1.33	8.19	3.33	0.14	0	3.33	2.05
FIMM133831-001	Ceritinib	ALK inhibitor	B. Kinase inhibitor	5.8	3.33	0.23	0	0.89	0.92	0.89	0	0	0.89	0.89	0	0	0	0	0.23
FIMM133832-001	AGI-5198	IDH1 R132H/R132C inhibitor	H. Metabolic modifier	0	0	0	0	0	0	0	0	0	0.33	0.18	0.01	0.54	0	0	0
FIMM133834-001	VX 745	p38MAPK inhibitor	B. Kinase inhibitor	5.57	1.96	0.67	0.07	0.12	0.75	1.58	6.91	1.17	7.53	4.52	3.48	1.52	2.49	2.49	0.67
FIMM133835-001	XL-647	EGFR, ERBB2, VEGFR, EPHB4	B. Kinase inhibitor	5.88	3.29	1.68	0.47	3.02	3.48	0	4.2	0.5	5.6	2.37	4.71	0	1.99	2.37	1.68
FIMM133836-001	TAK-960	PLK1 inhibitor	B. Kinase inhibitor	0	0	0.16	0	0	0.89	0.63	0	0	0	0	0.18	12.98	0	0	0
FIMM133837-001	Hydroxyfasudil	ROCK inhibitor	B. Kinase inhibitor	0.05	0.25	2.54	1.36	1.51	2.59	0	1.06	1.61	3.11	0.37	0.43	3.39	0	1.06	1.36
FIMM133838-001	Lucitanib	FGFR1, VEGFR inhibitor	B. Kinase inhibitor	0.81	0	0	0	1.53	0.68	0	4.47	5.63	0	5.23	6.93	3.25	2.92	3.25	0
FIMM133840-001	PD184352	MEK1/2 inhibitor	B. Kinase inhibitor	3.64	3.11	1.26	0.13	2.2	7.6	4.87	11.05	9.71	16.61	5.39	5.23	4.38	6.98	6.98	1.26
FIMM133841-001	ENMD-2076	pan-Aurora inhibitor	B. Kinase inhibitor	7.17	8.98	9.3	7.76	12.93	15	14.17	18.11	15.41	13.96	15.4	11.76	12.15	10.05	14.17	8.98
FIMM133842-001	MK-2461	MET inhibitor	B. Kinase inhibitor	0.54	0.46	0.24	0	1.13	4.49	0	4.68	3.41	2.56	2.18	0	0.21	0	2.18	0.24
FIMM133843-001	PD0325901	MEK1/2 inhibitor	B. Kinase inhibitor	0	1.95	0	0	0	23.1	0	3.26	9.09	11.1	0	0	0	0	0	0
FIMM133844-001	PH-797804	p38MAPK inhibitor	B. Kinase inhibitor	0	3.24	0	0	0	0	0.02	4.23	0.02	5.52	2.15	1.12	0	0.89	0.89	0
FIMM133845-001	TAK-715	p38MAPK inhibitor	B. Kinase inhibitor	1.63	0.02	0.63	0.05	0	0	2.93	3.97	2.79	6.94	5.02	6.19	3.59	3.5	3.59	0.05
FIMM133846-001	TG100-115	PI3K gamma/delta inhibitor	B. Kinase inhibitor	0.1	0.36	1.02	0.09	2.01	0	2.97	0	1.47	2.07	0	0.35	10.85	0	0.35	0.36
FIMM133847-001	AMG-208	MET inhibitor	B. Kinase inhibitor	0	0	0	0	0	0.89	0.02	0.07	0.59	0	0	0.61	7.74	0.16	0.16	0
FIMM133848-001	AMG-900	pan-Aurora inhibitor	B. Kinase inhibitor	0.61	0	0	0	6.8	17.1	6.18	5.44	12.64	0	20.22	6.74	23	3.19	6.74	0
FIMM133849-001	ARRY-380	HER2 inhibitor	B. Kinase inhibitor	4.38	1.66	1.12	0	0.97	0.16	0.13	2.11	0.24	3.39	1	3.89	0.89	1.22	1	1.12
FIMM133850-001	GSK-1070916	AURb, AURc inhibitor	B. Kinase inhibitor	0	0	0	0	8.97	14.71	6.3	4.01	8.32	3.99	16.48	5.05	18.59	4.47	6.3	0
FIMM133851-001	GSK-461364	PLK1 inhibitor	B. Kinase inhibitor	15.46	8.55	8.79	7.17	19.79	31.16	29.55	19.26	33.8	27.77	23.09	38.4	27.57	27.47	27.77	8.55
FIMM133852-001	NVP-INC280	MET inhibitor	B. Kinase inhibitor	0	0	0	0	0.67	0	0.81	0.03	0	0	0	0	4.62	0.42	0	0
FIMM133853-001	OSI-930	KIT, VEGFR inhibitor	B. Kinase inhibitor	0.24	0	0	0	0	0.66	0.67	0	0	0	0	1.27	8.62	0	0	0
FIMM133854-001	Palomid-529	AKT, MTOR, PI3K inhibitor	B. Kinase inhibitor	0	0	0	0	0	0.82	0	3.78	4.78	5.94	3.86	8.66	0	4.52	3.86	0
FIMM133855-001	PF-00562271	FAK inhibitor	B. Kinase inhibitor	3.17	7.02	4.9	4.64	6.5	8	5.8	7.77	10.78	8.95	9.57	5.49	3.56	9.01	8	4.9
FIMM133856-001	PF-03814735	AURa, AURb inhibitor	B. Kinase inhibitor	3.63	11.03	11.98	10.04	24.61	27.26	24.17	22.9	28.74	22.51	21.94	22.07	30.96	15.14	22.9	11.03
FIMM133857-001	Gedatolisib	PI3K/mTOR inhibitor	B. Kinase inhibitor	0.01	1.34	2.68	1.15	3.49	17.51	1.45	7.65	2.77	13.87	12.71	0.11	6.43	5.75	6.43	1.34
FIMM133858-001	SNS-314	AURa, AURb inhibitor	B. Kinase inhibitor	3.41	0	0	0	8.52	13.13	5.61	7.77	15.01	4.85	12.96	11.16	17.12	3.89	11.16	0
FIMM133859-001	TAK-285	HER2 inhibitor	B. Kinase inhibitor	0.01	0	0.89	0.89	0.89	0	0.89	0	0	0.89	0	0.37	0	0	0	0.89
FIMM133860-001	CEP-32496	BRAF inhibitor	B. Kinase inhibitor	0	0	0	0	3.18	0	0	1.44	1.77	9.3	1.47	2.92	0	4.37	1.47	0
FIMM133862-002	IOX-1	2-Oxoglutarate Oxygenase Inhibitor	E. Differentiating/ epigenetic modifier	5.03	3.07	0.36	0.69	1.59	4.57	4.66	8.02	5.99	5.52	4.95	5.53	7.64	5.1	5.52	0.69
FIMM133866-001	MLN-8054	AURa AURb FLT3 KIT (PDGFR)	B. Kinase inhibitor	0.03	0	0.7	0.29	7.83	8.47	7.96	12.16	14.31	13.96	18.96	8.69	21.23	11.95	12.16	0.29
FIMM133867-001	KW-2449	AURa AURb FLT3 inhibitor	B. Kinase inhibitor	0	0.65	0.03	0.89	1.2	2.35	0.89	0.03	3.4	0	2.28	0.25	4.22	0	0.89	0.65
FIMM133868-001	KRN-633	VEGFR inhibitor	B. Kinase inhibitor	0	0	0	0	0	0	0	2.05	0	5.19	0.34	2.65	0	0.73	0.34	0
FIMM133869-001	PHA-793887	CDK inhibitor	B. Kinase inhibitor	3.02	5.49	7.11	3.98	7.91	13.11	20.96	9.47	16.39	9.5	14.85	5.51	6.8	10.64	10.64	5.49
FIMM133870-001	AZD-6482	PI3Kbeta-selective inhibitor	B. Kinase inhibitor	0.12	0.92	1.26	0.05	1.31	0.68	0	0	0	0	0	3.55	0.11	2.58	0	0.92
FIMM133871-001	GSK-1059615	PI3K/mTOR inhibitor	B. Kinase inhibitor	14.13	6.93	8.23	6.25	7.25	12.71	1.19	7.69	10.33	10.6	9.16	6.85	7.19	12.12	9.16	6.93
FIMM133872-001	CYC-116	Aurora and VEGFR2 inhibitor	B. Kinase inhibitor	0.44	6.12	6.33	4.4	11.53	12.39	9.98	10.05	14.19	9.96	14.07	8.76	16.04	9.36	10.05	6.12
FIMM133873-001	CP-724714	EGFR ERBB2 inhibitor	B. Kinase inhibitor	6.9	0.09	2.13	0.05	0	2.95	3.25	5.41	1.16	4.55	1.75	7.15	3.37	4.08	3.37	0.09
FIMM133874-001	SGX-523	MET inhibitor	B. Kinase inhibitor	2.87	0	0.02	0.04	0.89	0.58	0.89	0	0.89	0	0	0	0	0	0	0.02
FIMM133875-001	JNJ-38877605	MET inhibitor	B. Kinase inhibitor	0	0	0	0	0.71	0	1.63	0	0	2.43	0	2.9	5.6	0.87	0.87	0
FIMM133876-001	GSK-690693	AKT, PKA, PKC inhibitor	B. Kinase inhibitor	7.29	5.8	5.23	5.55	1.58	13.9	0	0	0	0	0	0.93	0	0	0	5.55
FIMM133877-001	OSU-03012	PDPK1 inhibitor	B. Kinase inhibitor	1.49	0.67	6.08	6.06	7.63	1.36	8.71	8.11	11.9	6.99	12.3	8.05	9.36	7.45	8.11	6.06
FIMM133878-001	NVP-AEW541	IGF1R inhibitor	B. Kinase inhibitor	7.73	5.03	5.91	6.13	5.57	7.72	6.27	8.05	6.36	5.41	7.45	5.6	5.01	6.76	6.36	5.91
FIMM133879-001	PF-04217903	MET inhibitor	B. Kinase inhibitor	0.02	0.34	0	0	0.06	0	0	0.81	0	3.7	0.5	3.17	0	0.06	0.06	0
FIMM133880-001	AZD-1080	GSK3 inhibitor	B. Kinase inhibitor	0	0	0	0.08	0.28	4.59	3.76	0.09	0.09	0.66	0.06	0	0	0.3	0.09	0
FIMM133881-001	RG-7603	pan-PI3K inhibitor	B. Kinase inhibitor	0.19	2.37	0.33	0	2.54	8.64	0.89	5.07	1.86	7.13	4.64	3.67	4.17	3.15	4.17	0.33
FIMM133882-001	MK-8776	CHEK1 inhibitor	B. Kinase inhibitor	0.68	2.16	0.64	0	4.51	4.16	0	7.81	10.23	7.86	4.58	3.39	2.97	0	4.16	0.64
FIMM133883-001	PKI-402	PI3K/mTOR inhibitor	B. Kinase inhibitor	7.08	7.21	3.74	3.19	4.52	15.94	0.69	11.45	8.93	11.63	10.63	5.62	6.93	10.59	10.59	3.74
FIMM133884-001	CH-5132799	pan-PI3K inhibitor	B. Kinase inhibitor	0.17	5.87	4.2	4.2	5.59	9.77	0	7.4	3.5	10.37	7.16	9.23	3.23	7.87	7.4	4.2
FIMM133885-001	AZD-5438	CDK1,2,9 inhibitor	B. Kinase inhibitor	3.02	7.3	7.94	8.5	6.5	10.04	10.53	10.98	11.33	6.34	12.59	5.86	3.04	9.28	10.04	7.94
FIMM133886-001	Silmitasertib	CSNK2A1 inhibitor	B. Kinase inhibitor	2.91	7.64	5.68	5.54	8.41	7.04	2.35	7.33	7.83	6.45	6.72	4.09	4.04	7.24	6.72	5.68
FIMM133887-001	Mubritinib	ERBB2 inhibitor	B. Kinase inhibitor	14.72	11.51	7.39	4.94	0.75	4.52	20.64	5.59	9.82	8.04	13.03	6.23	0	11.01	8.04	7.39
FIMM133888-001	AZD-8186	PI3Kbeta inhibitor	B. Kinase inhibitor	2.41	0.51	0	0	0	1.36	0	0	0	0	0	2.45	0	0	0	0
FIMM133889-001	GDC-0623	MEK1/2 inhibitor	B. Kinase inhibitor	0.97	0.57	0.54	0	0	4.82	0.89	2.53	12.99	16.67	0.81	0.89	0	0	0.89	0.54
FIMM133890-001	Talmapimod	p38alpha selective inhibitor	B. Kinase inhibitor	4.01	0	0	0	0	0	0	6.42	0	1.47	0.37	0	0	0.18	0	0
FIMM133891-001	Birinapant	IAPs, SMAC mimetic	G. Apoptotic modulator	3.83	3.88	3.2	1.6	3.47	10.46	2.52	1	0.34	3.5	0	2.35	0	0	1	3.2
FIMM133892-001	LCL161	IAPs, SMAC mimetic	G. Apoptotic modulator	10.38	14.04	13.57	11.96	10.36	8.62	1.5	7.35	21.47	3.42	0.39	9.07	1.99	4.58	4.58	13.57
FIMM133893-001	E7438	EZH2 inhibitor	E. Differentiating/ epigenetic modifier	0	0	0	0	0	0	0	0	0	0	0	3.24	0	0	0	0
FIMM133895-001	deltarasin	Ras-PDEdelta inhibitor	X. Other	9.04	6.08	7.32	6.03	5.21	8.12	5	8.58	6.1	7.72	6.93	8.37	5.39	6.49	6.93	6.08
FIMM133896-001	EPZ-5676	DOT1L inhibitor	E. Differentiating/ epigenetic modifier	0	1.75	0	0	0.26	0	0	0.23	1.32	3.3	0.65	1.76	2.24	0.67	0.67	0
FIMM133897-001	PHA 408	IKK-2 inhibitor	B. Kinase inhibitor	7.64	6.64	7.73	6.27	8.3	10.09	5.9	11.55	5.88	9.11	6.95	7.75	9.12	8.22	8.22	6.64
FIMM133898-001	PS-1145	IKK-2 inhibitor	B. Kinase inhibitor	0	0.64	0	1.86	0	0	0.51	10.14	0.87	0	0.04	1.52	1.45	0.38	0.51	0.64
FIMM133899-001	KU-60019	ATM inhibitor	B. Kinase inhibitor	8.7	6.71	5.1	3.14	2.76	6.89	5.86	7.81	8.65	7.43	6.02	8.57	6.99	6.69	6.99	5.1
FIMM133900-001	TPCA-1	IKK-2 inhibitor	B. Kinase inhibitor	9.72	15.25	15.79	14.5	18.45	21.5	6.04	22.96	21.93	20	13.16	15.88	18.23	16.34	18.23	15.25
FIMM133901-001	XL019	JAK2 inhibitor	B. Kinase inhibitor	6.18	5.96	7.07	6.8	6.07	6.99	3.31	7.51	5.54	9.26	3.62	1.81	0.74	1.85	3.62	6.8
FIMM133902-001	Selinexor	CRM1 inhibitor	G. Apoptotic modulator	29	24.15	25.98	24.64	25.94	25.01	15.51	23.87	21.33	19.87	19.36	20.79	25.1	25.44	21.33	24.64
FIMM133903-001	IRAK1/4 inhibitor	IRAK1/4 inhibitor	B. Kinase inhibitor	0.89	0	0.89	0.89	0	0.89	0	0.03	0	4.06	0	0	0	0	0	0.89
FIMM133904-001	GSK2801	BAZ2B/A bromodomain inhibitor	E. Differentiating/ epigenetic modifier	3.45	0.69	0.12	0	0	1.67	0	0.24	0	0.73	0.07	0	0.29	0	0.07	0.12
FIMM133905-002	SGC-CBP30	CREBBP/EP300 bromodomain inhibitor	E. Differentiating/ epigenetic modifier	7.45	9.22	8.45	5.27	5.98	13.26	1.04	2.09	8.22	10.37	6.98	2.67	2.41	5.56	5.56	8.45
FIMM136357-001	TH588	MTH1 inhibitor	H. Metabolic modifier	2.68	1.81	2.06	0.02	3.67	5.47	6.5	8.66	12.57	12.06	13.79	14.15	14.48	12.28	12.28	1.81
FIMM136358-001	NSC348884	NPM1 oligomerization inhibitor	X. Other	9.11	9.43	3.42	2.31	8.41	9.01	4.41	13.31	10.52	15.5	8.57	12.53	4.89	9.85	9.85	3.42
FIMM136365-001	VGX-1027	Immunomodulator	D. Immunomodulatory	0	4.99	0	0	0.56	0	0.28	3.28	1.09	2.41	0.79	2.51	0	1.27	1.09	0
FIMM136366-001	OTX015	BRD2, 3, 4	E. Differentiating/ epigenetic modifier	8.82	15.73	12.06	6.65	7.54	26.68	13.85	8.88	21.56	18.87	15.16	4.42	19.34	10.77	15.16	12.06
FIMM136367-001	Encorafenib	B-RAF(V600E)	B. Kinase inhibitor	0	0	0	0	0	0	0.04	1.37	16.33	0	0.52	0.17	0	0.55	0.17	0
FIMM136368-001	URB597	FAAH inhibitor	H. Metabolic modifier	0	0	0	0	0	0	0	0.21	0	2.41	0	0	0	0	0	0
FIMM136369-001	CUDC-907	HADC1/2/3/10, PI3Kalpha inhibitor	E. Differentiating/ epigenetic modifier	38.42	38.05	37.73	36.74	37.15	46.51	35.3	43.41	44.38	43.76	37.14	42.88	37.94	34.62	42.88	37.73
FIMM136370-001	MK-8745	Aurora A inhibitor	B. Kinase inhibitor	0	0	0.89	0.89	2.71	7.96	4.06	4.06	3.3	4.29	7.96	2.22	9.92	3.79	4.06	0.89
FIMM136371-001	NLG919	IDO inhibitor	D. Immunomodulatory	1.53	0	0	0	0	0	0.82	0	0	0	0	0	0	0	0	0
FIMM136372-001	NVP-LGK974	PORCN inhibitor	X. Other	1.83	2.94	2.7	1.06	0	6.37	6.85	1.68	1.99	6.69	1.66	0.39	1.29	3.59	1.99	2.7
FIMM136373-001	ONX-0914	LMP7 (immunoproteasome)	X. Other	31.86	30.5	30.68	26.69	24.82	32.72	21.74	32.91	22.3	30.94	28.59	31.62	25.63	26.34	28.59	30.5
FIMM136374-001	RGFP966	HDAC3 inhibitor	E. Differentiating/ epigenetic modifier	0.22	0	0	0	0	7.16	1.17	5.75	3.64	8.18	2.39	6.98	5.69	1.24	5.69	0
FIMM136375-001	NMS-873	p97/VCP inhibitor	X. Other	13.72	11.42	12.15	8.69	9.28	9.55	26.35	10.43	17.89	14.57	22.14	14.85	9.51	26.1	14.85	11.42
FIMM136376-001	AZ191	DYRK1A inhibitor	B. Kinase inhibitor	3.59	5.01	4.59	4.48	6.54	9.03	6.03	6.56	7.01	7.17	6.95	4.21	4.58	2.31	6.56	4.59
FIMM136377-001	NVP-LEE011	CDK4/6 inhibitor	B. Kinase inhibitor	6.2	3.77	3.47	1.58	3.05	3.81	0	2	9.33	2.07	4.9	2.18	1.78	3.67	2.18	3.47
FIMM136378-001	Triapine	ribonucleotide reductase inhibitor	H. Metabolic modifier	8.2	3.86	3.34	4.03	10.09	4.86	4.69	9.5	13.84	4.61	9.25	12.11	4.48	3.49	4.86	3.86
FIMM136379-001	VE-821	ATR inihibitor	B. Kinase inhibitor	0	0	0.62	0.29	3.68	4.71	4.37	8.88	8.93	0.89	4.96	7.01	6.77	0	4.96	0.29
FIMM136380-001	Pacritinib	FLT3/JAK2	B. Kinase inhibitor	12.61	16.2	16.2	14.08	12.77	14.11	4.5	14.23	12.76	13.09	11.7	10.66	9.9	12.23	12.23	16.2
FIMM136381-001	Tanzisertib	JNK1, 2, 3 inhibitor	B. Kinase inhibitor	0	0.03	0.02	0	0.57	0.7	0	0	0	4.27	1.7	0	0	0.43	0	0.02
FIMM136382-001	GSK923295	CENP-E inhibitor	I. Kinesin inhibitor	1.92	0.98	2.26	2.31	13.16	25.93	18.86	15.09	23.09	25.34	24.44	20.2	27.77	27.75	24.44	2.26
FIMM136383-001	Bentamapimod	JNK inhibitor	B. Kinase inhibitor	0	0	1.6	0.34	3.1	4.97	4.25	4.12	5.69	6.1	4.74	4.21	0	5.2	4.74	0.34
FIMM136384-001	RG7388	MDM2/p53, 2nd gen MDM2 inihib	G. Apoptotic modulator	28.75	21.78	19.28	16.99	21.87	23.83	3.88	18.29	2.54	4.61	23.31	5	27.17	16.06	16.06	19.28
FIMM136385-001	Aldoxorubicin	Topo II, albumin	A. Conv. Chemo	12.44	9.69	11.28	9.86	11.09	17.65	16.03	14.25	14.7	28.93	17.04	12	18.87	13.6	16.03	9.86
FIMM136386-001	ARRY-520	KSP/Eg5 inhibitor	I. Kinesin inhibitor	0	0	0	0	18.18	30.51	30.48	14.55	30.32	26	23.05	22.39	27.78	13.22	26	0
FIMM136387-001	AGI-6780	IDH2-R140Q inhibitor	H. Metabolic modifier	4.5	1.25	1.59	0	0	3.34	0.03	0.81	2.61	0.4	1.21	6.57	2.72	3.31	2.61	1.25
FIMM136388-001	Talazoparib	PARP1/2 inhibitor	E. Differentiating/ epigenetic modifier	0	0	0.86	1.31	4.21	5.22	7.06	12.66	7.93	27.71	18.35	11.97	8.8	0	8.8	0.86
FIMM136389-001	Tasquinimod	S100A9, immunomodulatory, anti-angiogenic	D. Immunomodulatory	0	0	0	0	0.52	0	1.63	0.42	0.64	0	0.88	0.25	1.33	0.05	0.42	0
FIMM136390-001	Resminostat	HDAC1, 3, 6 inhibitor	E. Differentiating/ epigenetic modifier	16.12	12.99	10.22	8.68	10.57	11.53	5.11	17.09	13.42	18.21	10.32	14.09	12.32	9.67	12.32	10.22
FIMM136391-001	WEHI-539	Bcl-XL inhibitor	G. Apoptotic modulator	0	0	4.17	0.44	0.83	0.89	2.11	14.76	1.94	2.2	0	2.55	15.69	13.16	2.2	0.44
FIMM136392-001	Cobimetinib	MEK1/2 inhibitor	B. Kinase inhibitor	2.92	5.11	1.58	0.02	0.83	7.96	0	3.21	6.6	10.44	1.78	0	0	0.26	1.78	1.58
FIMM136393-001	AZD1208	PIM1, 2, 3 kinase inhibitor	B. Kinase inhibitor	6.52	3.28	1.86	0.17	5.29	9.28	0	5.48	1.82	7.1	2.84	0	0.26	0	1.82	1.86
FIMM136394-001	BGB324	Axl inhibitor	B. Kinase inhibitor	15.98	13.15	11.35	9.12	8.94	14.66	5.23	11.15	12.54	14.76	7.94	11.63	10.31	7.38	11.15	11.35
FIMM136423-001	Voxtalisib	mTOR/PI3K inhibitor	B. Kinase inhibitor	5.05	6.3	4.74	4.03	7.48	13.77	0.15	9.29	7.22	10.1	7.02	10.72	3.96	9.92	9.29	4.74
FIMM136432-001	Pilaralisib	PI3K inhibitor. Pan-class I	B. Kinase inhibitor	1.41	0.02	1.39	0.19	2.77	2.77	0	1.25	1.04	1.45	0.68	6.61	0.01	2.91	1.25	0.19

## Sheet: 261_drugs
DRUG_NAME		Cell line name	Disease/Cell type	Purchased from
Pilocarpine		MONO-MAC-1	acute monocytic leukemia	DSMZ
Gefitinib		MONO-MAC-6	acute monocytic leukemia	DSMZ
Anagrelide		MV4-11	acute monocytic leukemia	DSMZ
Imatinib		SIG-M5	acute monocytic leukemia	DSMZ
Idarubicin		THP-1	acute monocytic leukemia	DSMZ
Vatalanib		Kasumi-1	acute myelocytic leukemia	DSMZ
Erlotinib		SHI-1	acute myelocytic leukemia	DSMZ
Dexamethasone		KG-1	acute myelogenous leukemia	DSMZ
Auranofin		AML-193	acute myeloid leukemia	DSMZ
Tretinoin		HL60.TB	acute myeloid leukemia	NCI-FREDERICK CANCER DTDC TUMOR/CELL LINE REPOSITORY
Goserelin		ME-1	acute myeloid leukemia	DSMZ
Raloxifene		MOLM-16	acute myeloid leukemia	DSMZ
Camptothecin		MUTZ-2	acute myeloid leukemia	DSMZ
Plicamycin		NOMO-1	acute myeloid leukemia	DSMZ
Lapatinib		OCI-AML2	acute myeloid leukemia	DSMZ
Bortezomib		OCI-AML3	acute myeloid leukemia	DSMZ
Letrozole		OCI-AML5	acute myeloid leukemia	DSMZ
Bexarotene		PL-21	acute myeloid leukemia	DSMZ
Celecoxib		SKM-1	acute myeloid leukemia	DSMZ
Anastrozole		UT-7	acute myeloid leukemia	DSMZ
Bicalutamide		GDM-1	acute myelomonocytic leukemia	DSMZ
Clofarabine		ML-2	acute myelomonocytic leukemia	DSMZ
Lomustine		NB-4	acute promyelocytic leukemia	DSMZ
Vincristine		EM-2	chronic myeloid leukemia in blast crisis	DSMZ
Vinorelbine		K562	chronic myeloid leukemia in blast crisis	DSMZ
Altretamine		MOLM-1	chronic myeloid leukemia in blast crisis	DSMZ
Aminoglutethimide		Jurkat	T-cell acute lymphoblastic leukemia	DSMZ
Vinblastine		MOLT4	T-cell acute lymphoblastic leukemia	NCI-FREDERICK CANCER DTDC TUMOR/CELL LINE REPOSITORY
Chlorambucil		SUP-T11	T-cell acute lymphoblastic leukemia	DSMZ
Thalidomide
Clomifene
Dacarbazine
Cyclophosphamide
Cytarabine
Finasteride
Fluorouracil
Flutamide
Ifosfamide
Imiquimod
Levamisole
Methylprednisolone
Mitoxantrone
Paclitaxel
Prednisolone
Procarbazine
Prednisone
Topotecan
Temozolomide
Fulvestrant
Megestrol
Tamoxifen
Methotrexate
Nilutamide
Mitotane
Allopurinol
Busulfan
Hydroxyurea
Mercaptopurine
Thioguanine
Carmustine
Thio-TEPA
Pipobroman
Tacrolimus
AT 101
BI 2536
Exemestane
Irinotecan
Palbociclib
AT9283
Navitoclax
Selumetinib
Veliparib
Afatinib
Dovitinib
Obatoclax
Crizotinib
Danusertib
Foretinib
Abiraterone
Tanespimycin
Alvespimycin
SNS-032
ABT-751
Serdemetan
BIIB021
CUDC-101
Decitabine
Alvocidib
MGCD-265
Amonafide
Tipifarnib
Pimasertib
Ponatinib
Motesanib
Cediranib
PF-04691502
Rucaparib
Tarenflurbil
Tivozanib
MK1775
PF-00477736
AZD7762
AZD1152-HQPA
AZD8055
Belinostat
Bimatoprost
Doramapimod
Bryostatin 1
Tacedinaline
BMS-754807
Idelalisib
Trametinib
Sonidegib
OSI-027
Refametinib
Everolimus
Ruxolitinib
Fasudil
Indibulin
Iniparib
MK-2206
Alisertib
Nelarabine
Nilotinib
Luminespib
2-methoxyestradiol
Plerixafor aq
Vemurafenib
Vandetanib
YM155
Linsitinib
EMD1214063
Lestaurtinib
Dasatinib
Tofacitinib
Fingolimod
Axitinib
Saracatinib
Bosutinib
Canertinib
Lenalidomide
Panobinostat
Pazopanib
Tandutinib
Temsirolimus
Vorinostat
Entinostat
Enzastaurin
Olaparib
Masitinib
Pictilisib
Vismodegib
Sorafenib
Seliciclib
Patupilone
Docetaxel
Pentostatin
Sirolimus
Floxuridine
Gemcitabine
Teniposide
Dactinomycin
Streptozocin
Cladribine
Mitomycin C
Carboplatin aq
Pemetrexed aq
Uracil mustard
Daunorubicin
Etoposide
Doxorubicin
Valrubicin
Sunitinib
Ixabepilone
Azacitidine
Fludarabine
Bleomycin
Dactolisib
Quizartinib
APR-246
Carfilzomib
Gandotinib
AZ 3146
Sotrastaurin
Bendamustine
Midostaurin
Regorafenib
XAV-939
UCN-01
Ruboxistaurin
Capecitabine
Chloroquine aq
Valproic acid aq
Tivantinib
Niraparib
Volasertib
Toremifene
Lasofoxifene
Galiellalactone
Omacetaxine
RAF265
Nutlin-3
Neratinib
Mocetinostat
Rabusertib
Galunisertib
Linifanib
Brivanib
Buparlisib
Nintedanib
Apitolisib
AZD4547
VER 155008
Daporinad
Cabozantinib
AZD1480
Ridaforolimus
Sonolisib
Quisinostat
Tosedostat
PF-04708671
Binimetinib
Tamatinib
KX2-391
PF-3845
MK-0752
TAK-733
SB 743921
Omipalisib
Ibrutinib
TAK-901
(+)JQ1
NVP-BGJ398
Momelotinib
INK128
TGX-221
Tubacin
Tubastatin A
Atorvastatin
StemRegenin 1
VX-11E
PFI-1
Dinaciclib
Dabrafenib
I-BET151
Ralimetinib
Crenolanib
ZSTK474
AZD2014
Pevonedistat
(5Z)-7-Oxozeaenol
Rebastinib
GSK269962
PF 431396
AVN944
Venetoclax
BMS-911543
8-chloro-adenosine
GSK-J4
8-amino-adenosine
Stattic

## Sheet: DERL-7
ID	DRUG_NAME	ANALYSIS_NAME	IC50	SLOPE	MAX	MIN	Max.Conc.tested	Min.Conc.tested	DSS	D1	D2	D3	D4	D5	GRAPH	Mechanism.Targets	Class.explained	High.phase.Approval.status	Label.name	Res..code	Alias	Trade.names	activity.modifier	Active.inactive.in.clinic	Supplier	Supplier.Ref	Solvent	High.conc..nM.
FIMM000060-004	Pilocarpine	IC50	40000	0.33	2.27	0	40000	4	0	1.42	-1.75	0.14	2.27	-9.94		Non-selective muscarinic receptor agonist	X. Other	Approved	Pilocarpine						Tocris Biosciences	694	DMSO	40000
FIMM000143-003	Lovastatin	IC50	10000	2.5	7.15	0	10000	1	0	2.67	-1.74	3.23	-2.63	7.15		HMG-CoA reductase inhibitor	H. Metabolic modifier	approved (non-oncology)							Selleck	S2061	DMSO	10000
FIMM000160-003	Gefitinib	IC50	3014.77	2.5	70.44	0	10000	1	4.07	3.62	-2.09	5.77	1.47	70.44		EGFR inhibitor	B. Kinase inhibitor	Approved	Gefitinib	ZD-1839		Iressa			LC Laboratories	G-4408	DMSO	10000
FIMM000170-003	Metformin aq	IC50	100000	2.5	1.1	0	100000	10	0	-5.86	1.1	-0.8	-0.2	-3.02		AMPK activator	H. Metabolic modifier	Approved (non-oncology)	Metformin hydrochloride aq						Tocris Biosciences	2864	AQ	100000
FIMM000171-004	Anagrelide	IC50	10000	2.5	5.22	0	10000	1	0	0.58	-15.83	5.22	-2.15	-3.54		PDE-3, PLA2 inhibitor	X. Other	Approved	Anagrelide						Tocris Biosciences	2432	DMSO	10000
FIMM000172-004	Imatinib	IC50	2185.08	2.5	87.73	0	10000	1	6.62	0.4	-1.51	5.95	10.49	87.73		Abl, Kit, PDGFRB inhibitor	B. Kinase inhibitor	Approved	Imatinib, methanesulfonate salt	STI571		Gleevec, Glivec			LC Laboratories	C-5508	DMSO	10000
FIMM000173-003	Idarubicin	IC50	6.26	1.38	100	0	1000	0.1	26.12	5.69	7.69	65.15	100.27	101.29		Topoisomerase II inhibitor	A. Conv. Chemo	Approved	Idarubicin HCl						Sigma-Aldrich	I1656	DMSO	1000
FIMM000176-002	Vatalanib	IC50	10000	1	5.91	0	10000	1	0	1.72	5.91	0.68	4.05	0.46		VEGFR-1 & -2 inhibitor	B. Kinase inhibitor	Investigational (III)	Vatalanib	CGP-79787	PTK 787, ZK222584				LC Laboratories	V-8303	DMSO	10000
FIMM000183-003	Erlotinib	IC50	2956.87	2.5	48.36	0	10000	1	2.71	0.1	-2.35	-1.33	1.39	48.36		EGFR inhibitor	B. Kinase inhibitor	Approved	Erlotinib HCl	CP-358774	OSI-774	Tarceva			National Cancer Institute	NSC 718781-R/4	DMSO	10000
FIMM000227-002	Dexamethasone	IC50	8.07	2.5	100	0	10000	1	37.88	-2.49	63.12	100.09	100.62	100.95		Immunosuppresant; glucocorticoid	D. Immunomodulatory	Approved	Dexamethasone (Decadron)						Selleck	S1322	DMSO	10000
FIMM000239-003	Auranofin	IC50	273.8	1.4	98.16	0	2500	0.25	10.6	-0.63	7.06	8.16	44.58	98.16		Antirheumatic agent	A. Conv. Chemo	Approved	Auranofin						Sigma-Aldrich	A6733	DMSO	2500
FIMM000249-004	Tretinoin	IC50	10000	2.5	2.42	0	10000	1	0	0.02	-9.97	-17.23	-1.93	1.55		Retinoic acid receptor agonist	E. Differentiating/ epigenetic modifier	Approved	Tretinoin		ATRA, retinoic acid, vitamin A				National Cancer Institute	NSC 122758-Q/6	DMSO	10000
FIMM000255-003	Simvastatin	IC50	1005.31	0.69	10.31	0	10000	1	0	-1.97	-3.51	4.88	4.07	10.31		HMG CoA reductase inhibitor	H. Metabolic modifier	Approved (non-oncology)	Simvastatin						Sigma-Aldrich	S6196	DMSO	10000
FIMM000257-002	Goserelin	IC50	10000	2.5	0.68	0	10000	1	0	0.68	-4.54	-4.5	-0.44	-4.02		Gonadotropin releasing hormone superagonist	F. Hormone therapy	Approved	Goserelin acetate						Tocris Biosciences	3592	DMSO	10000
FIMM000262-004	Raloxifene	IC50	1743.47	2.5	68.84	0	10000	1	6.02	-6.41	2.29	1.8	13.66	68.84		Selective estrogen receptor modulator	F. Hormone therapy	Approved	Raloxifene HCl						National Cancer Institute	NSC 747974-X/1	DMSO	10000
FIMM000263-003	Camptothecin	IC50	9.21	2.18	100	0	5000	0.5	33.28	1	20.8	97.73	92.94	100.03		Topoisomerase I inhibitor	A. Conv. Chemo	Probe	Camptothecin						Tocris Biosciences	1100	DMSO	5000
FIMM000264-007	Plicamycin	IC50	48.21	2.5	100	0	10000	1	28.18	0.06	-2.61	86.82	100.86	101.43		RNA synthesis inhibitor	A. Conv. Chemo	Approved	Mithramycin A		Mithramycin A				Santa Cruz Biotechnology	sc-200909-5	DMSO	10000
FIMM000269-004	Rofecoxib	IC50	10000	0.78	6.85	0	10000	1	0	6.85	-1.97	-3.99	2.79	0.07		COX-2 inhibitor	J. NSAID	Approved	Rofecoxib (Vioxx)			Vioxx			ChemieTek	CT-RX001	DMSO	10000
FIMM000274-003	Lapatinib	IC50	1000	2.5	9.64	0	1000	0.1	0	4.2	1.17	2.53	-0.89	9.64		HER2, EGFR inhibitor	B. Kinase inhibitor	Approved	Lapatinib, di-p-toluenesulfonate salt	GW572016	GW2016	Tykerb, Tyverb			LC Laboratories	L-4804	DMSO	1000
FIMM000287-002	Bortezomib	IC50	1.69	2.5	100	0	1000	0.1	33.87	-10.95	21.17	100.82	101.07	100.5		Proteasome inhibitor (26S subunit)	A. Conv. Chemo	Approved	Bortezomib	PS-341	MS-341	Velcade, Cytomib			National Cancer Institute	NSC 681239-L/9	DMSO	1000
FIMM000290-004	Letrozole	IC50	10000	2.5	3.92	0	10000	1	0	3.92	-4.41	0.76	-20.47	-8.07		Aromatase inhibitor	F. Hormone therapy	Approved	Letrozole						National Cancer Institute	NSC 719345-G/2	DMSO	10000
FIMM000296-002	Bexarotene	IC50	10000	2.5	6.9	0	10000	1	0	-1.72	-14.1	-7.53	1.51	6.9		Antineoplastic agent; retinoid specifically selective for retinoid X receptors	E. Differentiating/ epigenetic modifier	Approved	Bexarotene						Santa Cruz Biotechnology	sc-217753	DMSO	10000
FIMM000298-004	Celecoxib	IC50	2876.17	2.5	20.14	0	10000	1	0.68	-4.04	-0.66	2.98	0.77	20.14		Selective COX-2 inhibitor	J. NSAID	Approved	Celecoxib						National Cancer Institute	NSC 719627-M/1	DMSO	10000
FIMM000303-004	Anastrozole	IC50	10000	1	4.62	0	10000	1	0	1.86	1.72	1.5	4.62	1.85		Aromatase inhibitor	F. Hormone therapy	Approved	Anastrozole						National Cancer Institute	NSC 719344-F/2	DMSO	10000
FIMM000304-003	Bicalutamide	IC50	10000	0.15	7.46	0	10000	1	0	1.65	7.46	-4.98	5.71	5.22		Nonsteriodal antiandrogen	F. Hormone therapy	Approved	Bicalutamide						ChemieTek	CT-BIC	DMSO	10000
FIMM000321-002	Clofarabine	IC50	21.72	2.5	100	0	10000	1	32.51	-6.34	12.42	98.84	100	99.97		Anti-metabolite; Purine analog	A. Conv. Chemo	Approved	Clofarabine			Evoltra, Clolar	Prodrug, activated in the cells		National Cancer Institute	NSC 606869-X/4	DMSO	10000
FIMM000326-003	Lomustine	IC50	10000	2.5	100	0	10000	1	0	-0.56	-0.17	-2.85	-3.2	-5.37		Alkylating nitrosourea compound	A. Conv. Chemo	Approved	Lomustine, CCNU				Prodrug, activated in the liver		National Cancer Institute	NSC 79037-R/12	DMSO	10000
FIMM000337-003	Vincristine	IC50	3.38	2.5	100	0	1000	0.1	30.11	-4.76	-3.31	99.67	100.33	99.9		Mitotic inhibitor. Vinca alkaloid microtubule depolymerizer	A. Conv. Chemo	Approved	Vincristine Sulfate (Oncovin)						Selleck	S1241	DMSO	1000
FIMM000344-003	Vinorelbine	IC50	5.07	2.5	99.95	0	10000	1	40.38	-3.93	85.21	98.46	98.53	99.95		Mitotic inhibitor. Vinca alkaloid microtubule depolymerizer	A. Conv. Chemo	Approved	Vinorelbine tartrate						Selleck	S4269	DMSO	10000
FIMM000356-005	Altretamine	IC50	10000	2.5	2.22	0	10000	1	0	-4.53	-2.77	0.97	2.22	0.81		Formaldehyde release, alkylating agent	A. Conv. Chemo	Approved	Altretamine						National Cancer Institute	NSC 13875-O/97	DMSO	10000
FIMM000360-003	Aminoglutethimide	IC50	8517.36	2.5	12.58	0	10000	1	0	6.92	1.97	7.28	-2.32	7.58		Anti-steroid, aromatase inhibitor	F. Hormone therapy	Approved	Aminoglutethimide						Sigma-Aldrich	A9657	DMSO	10000
FIMM000370-003	Vinblastine	IC50	3.3	2.5	100	0	1000	0.1	30.23	-13.38	-1.94	99.66	100.64	99.75		Mitotic inhibitor. Vinca alkaloid microtubule depolymerizer	A. Conv. Chemo	Approved	Vinblastine sulfate						National Cancer Institute	NSC 49842-J44	DMSO	1000
FIMM000377-005	Chlorambucil	IC50	2655.24	2.5	35.31	0	10000	1	2	-3.58	-2.26	-1.57	2.26	35.31		Nitrogen mustard alkylating agent	A. Conv. Chemo	Approved	Chlorambucil				Prodrug, activated in the liver		National Cancer Institute	NSC 3088-N/6	DMSO	10000
FIMM000390-004	Thalidomide	IC50	10000	2.5	1.66	0	10000	1	0	-4.35	1.66	0.7	-4.56	-10.4		Immunosuppresant	D. Immunomodulatory	Approved	Thalidomide						National Cancer Institute	NSC 66847-R/5	DMSO	10000
FIMM000396-002	Clomifene	IC50	1584.99	2.29	79.65	0	10000	1	7.34	4.06	0.91	9.39	20.38	79.65		Selective estrogen receptor modulator	F. Hormone therapy	Approved	Clomifene citrate		Clomid, Serophene, Milophene				Selleck	S2561	DMSO	10000
FIMM000397-004	Dacarbazine	IC50	10000	2.5	100	0	10000	1	0	-2.46	-7.71	-9.81	-6.85	-5.73		Alkylating agent	A. Conv. Chemo	Approved	Dacarbazine				Prodrug, activated in the liver		National Cancer Institute	NSC 45388-R/74	DMSO	10000
FIMM000403-004	Cyclophosphamide	IC50	40000	2.5	5.07	0	40000	4	0	-4.46	-3.5	-1.09	-0.28	5.07		Alkylating agent	A. Conv. Chemo	Approved	Clafen (Cyclophosphamide, Endoxan)				Prodrug, activated in the liver		Selleck	S1217	DMSO	40000
FIMM000406-003	Cytarabine	IC50	23.04	1.46	99.65	0	10000	1	31.52	-3.03	23.2	88.83	98.09	99.65		Anti-metabolite, interferes with DNA synthesis	A. Conv. Chemo	Approved	Cytarabine HCl		Ara-C		Prodrug, activated in the cells		National Cancer Institute	NSC 63878-P/19	DMSO	10000
FIMM000416-004	Disulfiram	IC50	193.58	1.88	100	0	100000	10	32.87	4.4	22.08	97.2	58.31	100.4		alcohol dehydrogenase inhibitor	H. Metabolic modifier	Approved (non-oncology)				Antabuse			Selleck	S1680	DMSO	100000
FIMM000428-003	Finasteride	IC50	3248.74	2.5	12.4	0	10000	1	0.06	8.57	-6.64	5.89	-0.19	12.4		type II 5-alpha reductase inhibitor	F. Hormone therapy	Approved	Finasteride	MK-906					Tocris Biosciences	3293	DMSO	10000
FIMM000439-004	Fluorouracil	IC50	2485.79	2.5	60.84	0	10000	1	4.1	-1.71	-2.2	-3.46	5.05	60.84		Antimetabolite	A. Conv. Chemo	Approved	Fluorouracil		5-FU		Prodrug, activated in the cells		National Cancer Institute	NSC 19893-G/4	DMSO	10000
FIMM000446-003	Flutamide	IC50	10000	0.11	11.31	0	10000	1	0	0.26	11.31	-2.83	6.87	2.11		Nonsteroidal antiandrogen	F. Hormone therapy	Approved	Flutamide						Tocris Biosciences	4094	DMSO	10000
FIMM000463-004	Ifosfamide	IC50	10000	2.5	100	0	10000	1	0	-5.51	-7.54	-1.33	-3.22	-6.83		Nitrogen mustard alkylating agent	A. Conv. Chemo	Approved	Ifosfamide				Prodrug, activated in the liver		National Cancer Institute	NSC 109724-X/4	DMSO	10000
FIMM000464-003	Imiquimod	IC50	2500	0.41	4.83	0	2500	0.25	0	-5	4.44	-3.41	4.83	-1.82		Immunomodulatory agent	D. Immunomodulatory	Approved	Imiquimod						National Cancer Institute	NSC 369100-F/4	DMSO	2500
FIMM000469-002	Levamisole	IC50	10000	2.5	0.58	0	10000	1	0	-5.12	0.58	-3.2	-6.8	-8.1		Immunomodulatory agent	D. Immunomodulatory	Approved	Tetramisole HCl		Tetramisole				Sigma-Aldrich	L9756	DMSO	10000
FIMM000482-005	Melphalan aq	IC50	12500	2.5	3.24	0	12500	1.25	0	-4.46	-4.42	3.24	-7.17	-5.88		Nitrogen mustard alkylating agent	A. Conv. Chemo	Approved	Melphalan				Prodrug, activated in the liver		Sigma-Aldrich	M2011	AQ	12500
FIMM000484-002	Methylprednisolone	IC50	22.08	1.84	100	0	10000	1	32.13	-1.31	18.99	94.02	100.26	100.91		Immunosuppresant	D. Immunomodulatory	Approved	Methylprednisolone						Santa Cruz Biotechnology	sc-205749	DMSO	10000
FIMM000490-004	Mitoxantrone	IC50	80.54	1.3	81.12	0	1000	0.1	10	-0.69	-3.99	7.25	45.36	81.12		Topoisomerase II inhibitor	A. Conv. Chemo	Approved	Mitoxantrone						National Cancer Institute	NSC 279836-C/2	DMSO	1000
FIMM000491-003	Paclitaxel	IC50	3.25	2.5	99.96	0	1000	0.1	30.31	2.23	-0.79	99.42	99.96	99.4		Mitotic inhibitor, taxane microtubule stabilizer	A. Conv. Chemo	Approved	Paclitaxel						National Cancer Institute	NSC 125973-L/68	DMSO	1000
FIMM000519-002	Prednisolone	IC50	65.65	2.06	99.47	0	10000	1	26.2	-5.13	1.92	70.04	98	99.47		Immunomodulatory agent	D. Immunomodulatory	Approved	Prednisolone						Santa Cruz Biotechnology	sc-205815	DMSO	10000
FIMM000521-004	Procarbazine	IC50	10000	2.5	100	0	10000	1	0	-5.96	-2.97	-1.35	-4.02	-1.33		Alkylating agent	A. Conv. Chemo	Approved	Procarbazine				Prodrug, activated in the liver		National Cancer Institute	NSC 77213-K/6	DMSO	10000
FIMM000523-002	Prednisone	IC50	10000	1.32	1.18	0	10000	1	0	-1.82	-3.2	-10.56	1.18	-9		Immunomodulatory agent	D. Immunomodulatory	Approved	Prednisone				Prodrug, activated in the liver		Santa Cruz Biotechnology	sc-205816	DMSO	10000
FIMM000528-005	Mepacrine aq	IC50	1066.42	2.5	100	0	50000	5	20.1	1.07	1.04	12.66	100.32	100.61		Unclear. PLA2 inhibitor. NF-kB inhibitor, p53 activator	X. Other	Approved	Quinacrine HCl		Quinacrine, Achricrine				Sigma-Aldrich	Q3251	AQ	50000
FIMM000556-005	Topotecan	IC50	54.9	1.39	100	0	10000	1	26.85	-5.89	8.74	69.93	96.43	100.5		Topoisomerase I inhibitor. Camptothecin analog	A. Conv. Chemo	Approved	Topotecan						National Cancer Institute	NSC 609699-Y/16	DMSO	10000
FIMM000560-004	Temozolomide	IC50	100000	0.3	4.75	0	100000	10	0	-3.81	2.52	-0.21	4.75	-1.49		Alkylating agent	A. Conv. Chemo	Approved	Temozolomide				Prodrug, activated in the liver		National Cancer Institute	NSC 362856-R/31	DMSO	100000
FIMM000617-004	Fulvestrant	IC50	1000	2.5	5.21	0	1000	0.1	0	-6.65	4.87	1.14	-1.33	2.61		Estrogen receptor antagonist	F. Hormone therapy	Approved	Fulvestrant						Selleck	S1191	DMSO	1000
FIMM000618-004	Megestrol	IC50	1193.87	0.98	48.87	0	10000	1	4.51	5.27	-5.87	12.41	17.86	48.87		Progestogen	F. Hormone therapy	Approved	Megestrol						National Cancer Institute	NSC 71423-Q/12	DMSO	10000
FIMM000620-004	Tamoxifen	IC50	1681.83	2.5	58.06	0	10000	1	5.15	1.51	5.51	6.94	12.36	58.06		Estrogen receptor antagonist	F. Hormone therapy	Approved	Tamoxifen citrate				Prodrug, reduced activity compared to main metabolite 4-hydroxytamoxifen		National Cancer Institute	NSC 180973-S/203	DMSO	10000
FIMM000640-003	Mechlorethamine	IC50	18779.7	2.5	96.02	0	100000	10	8.01	-5.39	0.7	-3.74	16.33	96.02		Nitrogen mustard alkylating agent	A. Conv. Chemo	Approved	Mechlorethamine		Nitrogen mustard	Mustargen	Prodrug, activated in the liver		Sigma-Aldrich	122564	DMSO	100000
FIMM000649-004	Methotrexate	IC50	268.41	2.5	51.82	0	5000	0.5	7.89	1.41	1.81	-8.11	43.68	51.82		Antimetabolite; Anti-folate agent	H. Metabolic modifier	Approved	Abitrexate						Selleck	S1210	DMSO	5000
FIMM000773-002	Nilutamide	IC50	10000	0.29	3.47	0	10000	1	0	-0.2	-1.34	3.47	-0.03	1.75		Nonsteroidal antiandrogen	F. Hormone therapy	Approved	Nilutamide						Santa Cruz Biotechnology	sc-203644	DMSO	10000
FIMM000822-003	Mitotane	IC50	10000	2.5	1.52	0	10000	1	0	-3.98	-2.6	-1.88	-5.27	1.52		Antineoplastic agent	A. Conv. Chemo	Approved	Mitotane						National Cancer Institute	NSC 38721-U/3	DMSO	10000
FIMM000833-003	Allopurinol	IC50	10000	0	4.75	0	10000	1	0	2.01	4.75	3.34	1.14	-11.75		Xanthine oxidase inhibitor	A. Conv. Chemo	Approved	Allopurinol						National Cancer Institute	NSC 1390-R/3	DMSO	10000
FIMM000862-003	Busulfan	IC50	38493.1	2.5	37.33	0	100000	10	1.44	-0.3	0.71	-1.86	-6.29	37.33		Alkylating antineoplastic agent	A. Conv. Chemo	Approved	Busulfan				Prodrug, activated in the liver		Sigma-Aldrich	B2635	DMSO	100000
FIMM000914-002	Deferoxamine aq	IC50	2628.3	2.5	61.1	0	10000	1	3.93	-5.58	-0.46	-4.21	4.11	61.1		Iron chelator	X. Other	Approved (non-oncology)	Deferoxamine mesylate		desferrioxamine, DFOM				Sigma-Aldrich	D9533	AQ	10000
FIMM000983-003	Hydroxyurea	IC50	40770.5	2.5	12.63	0	100000	10	0.03	2.03	-0.08	8.03	-3.4	12.63		Antineoplastic agent	A. Conv. Chemo	Approved	Hydroxyurea			Myelostat	Prodrug, activated in the cells		Sigma-Aldrich	H8627	DMSO	100000
FIMM001000-003	Mercaptopurine	IC50	1697.01	2.5	47	0	10000	1	4.05	-4.35	-1.44	0.98	9.85	47		Antimetabolite	A. Conv. Chemo	Approved	Mercaptopurine				Prodrug, activated in the cells		National Cancer Institute	NSC 755-Z/13	DMSO	10000
FIMM001062-003	Thioguanine	IC50	2349.95	2.5	87.15	0	10000	1	6.23	-5.49	1.22	-5.6	8.62	87.15		Antimetabolite; Purine analog	A. Conv. Chemo	Approved	Thioguanine				Prodrug, activated in the cells		National Cancer Institute	NSC 752-W/47	DMSO	10000
FIMM001171-003	Carmustine	IC50	10000	2.5	5.36	0	10000	1	0	5.36	1.21	3.36	-4.79	-4.35		Alkylating agent	A. Conv. Chemo	Approved	Carmustine				Prodrug, activated in the liver		National Cancer Institute	NSC 409962-T/3	DMSO	10000
FIMM001217-003	Thio-TEPA	IC50	50000	0.01	5.03	0	50000	5	0	1.93	5.03	-0.04	1.45	3.25		Alkylating agent	A. Conv. Chemo	Approved	Thio-TEPA				Prodrug, activated in the liver		Sigma-Aldrich	T6069	DMSO	50000
FIMM001220-003	Pipobroman	IC50	10000	2.5	2	0	10000	1	0	-7.31	-1.37	2	-0.47	-5.96		Alkylating agent	A. Conv. Chemo	Approved	Pipobroman				Prodrug, activated in the liver		National Cancer Institute	NSC 25154-X/2	DMSO	10000
FIMM001244-002	Tacrolimus	IC50	4095.32	2.5	22.96	0	10000	1	0.55	-6.89	-0.55	-1.59	-6.35	22.96		Binds FKBP12, causes inhibition of calcineurin	C. Rapalog	Approved	FK 506	FK-506	Fujimycin				Tocris Biosciences	3631	DMSO	10000
FIMM001376-002	Itraconazole	IC50	1155.82	2.5	83.64	0	5000	0.5	6.05	7.65	4.19	-0.11	8.64	83.64		antifungal, hedgehog signaling inhibitor	X. Other	Approved (non-oncology)							Selleck	S2476	DMSO	5000
FIMM001823-004	AT 101	IC50	3197.39	2.5	100	0	100000	10	17.91	-9.06	0.82	-0.84	100.27	101.05		Bcl family inhibitor	G. Apoptotic modulator	Investigational (II)	AT 101	AT 101	R-(-).gossypol				Selleck	S2812	DMSO	100000
FIMM002337-002	BI 2536	IC50	8.62	2.02	99.06	0	1000	0.1	24.62	-1.78	1.66	56.84	99.06	96.42		PLK1 inhibitor	B. Kinase inhibitor	Investigational (II)	BI 2536	BI 2536				Inactive	Selleck	S1109	DMSO	1000
FIMM003268-001	Orantinib	IC50	10000	2.5	1.12	0	10000	1	0	1.12	-2.21	-6.87	-10.2	-8.27		KDR, FGFR, PDGFR inhibitor	B. Kinase inhibitor	Investigational (III)	TSU-68, SU6668	TSU-68	SU6668			Inactive	Selleck	S1470	DMSO	10000
FIMM003569-002	Pravastatin aq	IC50	10000	0.46	4.53	0	10000	1	0	-1.18	3.11	4.42	1.22	4.53		HMG CoA reductase inhibitor	H. Metabolic modifier	Approved (non-oncology)	Pravastatin		Eptastatin				Tocris Biosciences	2318	AQ	10000
FIMM003593-003	Exemestane	IC50	1369.51	2.5	26.25	0	10000	1	2.16	-0.04	2.07	-0.5	8.21	26.25		Aromatase inhibitor	F. Hormone therapy	Approved	Exemestane						National Cancer Institute	NSC 713563-U/2	DMSO	10000
FIMM003684-002	Irinotecan	IC50	597.37	1.46	96.7	0	10000	1	13.57	-4.74	4.74	6.64	65.58	96.7		Topoisomerase I inhibitor. Camptothecin prodrug analog	A. Conv. Chemo	Approved	Irinotecan		Camptosar		Prodrug, activated in the liver		LC Laboratories	I-4122	DMSO	10000
FIMM003705-001	Palbociclib	IC50	1376.75	1.78	90.94	0	10000	1	8.89	-8.16	4.2	8.47	32.25	90.94		Cdk inhibitor (Cdk4/6)	B. Kinase inhibitor	Approved	PD-0332991	PD-0332991					Selleck	S1116	DMSO	10000
FIMM003706-001	AT9283	IC50	41.08	1.81	98.33	0	1000	0.1	16	0.91	0.04	7.11	81.91	98.33		Aurora A & B, Jak2, Flt, Abl inhibitor	B. Kinase inhibitor	Investigational (II)	AT9283	AT9283					Selleck	S1134	DMSO	1000
FIMM003707-002	Navitoclax	IC50	109.12	1.31	99.95	0	10000	1	23.03	2	1.88	47.81	93.02	99.95		Bcl-2 inhibitor	G. Apoptotic modulator	Investigational (II)	ABT-263 (Navitoclax)	ABT-263					Selleck	S1001-2	DMSO	10000
FIMM003708-001	Selumetinib	IC50	135.94	0.68	51.47	0	10000	1	10.22	-4.06	8.89	24.41	38.17	51.47		MEK inhibitor	B. Kinase inhibitor	Investigational (II)	AZD6244 (Selumetinib)	AZD6244	ARRY-142886				Selleck	S1008	DMSO	10000
FIMM003709-001	Veliparib	IC50	3697.26	2.5	25.11	0	10000	1	0.78	1.66	5.22	0.09	-2.95	25.11		PARP inhibitor	E. Differentiating/ epigenetic modifier	Investigational (II)	ABT-888 (Veliparib)	ABT-888					Selleck	S1004	DMSO	10000
FIMM003710-001	Afatinib	IC50	244.33	2.5	40.35	0	1000	0.1	2.57	1.24	-0.84	3.12	3.53	40.35		EGFR inhibitor	B. Kinase inhibitor	Approved	BIBW2992 (Tovok)	BIBW2992			Irreversible		Selleck	S1011	DMSO	1000
FIMM003711-001	Dovitinib	IC50	2330.78	2.5	19.07	0	10000	1	0.77	-0.26	-2.47	-0.75	1.93	19.07		FGFR inhibitor	B. Kinase inhibitor	Investigational (III)	CHIR-258 (Dovitinib)	CHIR-258	TKI258				Selleck	S1018	DMSO	10000
FIMM003712-001	Obatoclax	IC50	2649.01	2.5	36.54	0	10000	1	2.1	-3.53	-2.23	2.25	2.35	36.54		Bcl2 inhibitor	G. Apoptotic modulator	Investigational (III)	Obatoclax Mesylate (GX15-070)	GX15-070				Inactive	Selleck	S1057	DMSO	10000
FIMM003713-001	Crizotinib	IC50	362.57	2.5	25.16	0	1000	0.1	0.81	-0.63	5.41	-1.8	-2.42	25.16		ALK, c-Met inhibitor	B. Kinase inhibitor	Approved	PF-2341066 (Crizotinib)	PF-02341066					Selleck	S1068	DMSO	1000
FIMM003714-001	Danusertib	IC50	175.39	0.76	73.34	0	10000	1	14.35	4.21	7.76	28.76	56.88	73.34		Aurora, Ret, TrkA, FGFR-1 inhibitor	B. Kinase inhibitor	Investigational (II)	PHA-739358 (Danusertib)	PHA-739358				Inactive	Selleck	S1107	DMSO	10000
FIMM003715-001	Foretinib	IC50	368.55	2.5	70.82	0	1000	0.1	3.35	3.24	-0.68	2.22	-8.07	70.82		MET, VEGFR2 inhibitor	B. Kinase inhibitor	Investigational (II)	XL880 (Foretinib)	GSK1363089	XL880, EXEL-2880				Selleck	S1111	DMSO	1000
FIMM003716-001	Abiraterone	IC50	5000	0.21	8.85	0	5000	0.5	0	-1.84	6.7	-3.24	8.85	-0.3		P450 17alpha-hydroxylase-17,20-lyase inhibitor	F. Hormone therapy	Approved	Abiraterone (CB-7598)	CB-7598					Selleck	S1123	DMSO	5000
FIMM003717-001	Tanespimycin	IC50	126.09	2.5	100	0	10000	1	22.96	0.9	-1.85	35.89	100.67	101.16		HSP90 inhibitor	K. HSP inhibitor	Investigational (II)	17-AAG (Tanespimycin, Geldanamycin)		17-AAG				Selleck	S1141	DMSO	10000
FIMM003718-001	Alvespimycin	IC50	49.07	1.44	100	0	1000	0.1	15.06	-2.47	-2.74	9.85	73.21	101		HSP90 inhibitor	K. HSP inhibitor	Investigational (II)	17-DMAG (Alvespimycin)	KOS-1022	17-DMAG			Inactive	Selleck	S1142	DMSO	1000
FIMM003719-001	SNS-032	IC50	61.29	2.5	100	0	10000	1	26.87	0.08	-3.51	77.55	100.08	100.3		Cdk inhibitor	B. Kinase inhibitor	Investigational (II)	SNS-032	SNS-032	BMS-387032			Inactive	Selleck	S1145	DMSO	10000
FIMM003720-001	ABT-751	IC50	293.94	2.5	99.14	0	10000	1	18.22	5.8	5.64	3.05	99.14	99.05		Mitotic inhibitor. Colchicine site binding microtubule depolymerizer.	A. Conv. Chemo	Investigational (II)	ABT-751	ABT-751				Inactive	Selleck	S1165	DMSO	10000
FIMM003721-001	Serdemetan	IC50	328.7	2.35	99.85	0	10000	1	17.68	1.57	3.06	5.72	93.04	99.85		HDM2-p53 antagonist	G. Apoptotic modulator	Investigational (I)	JNJ 26854165 (Serdemetan)	JNJ 26854165				Inactive	Selleck	S1172	DMSO	10000
FIMM003722-001	BIIB021	IC50	68.43	1.43	100	0	10000	1	25.69	2.38	6.56	62.92	99.93	101.07		HSP90 inhibitor	K. HSP inhibitor	Investigational (II)	BIIB021	BIIB021				Inactive	Selleck	S1175	DMSO	10000
FIMM003723-001	CUDC-101	IC50	176.87	2.5	100	0	10000	1	21.12	-3.07	-2.96	19.27	100.17	100.71		HDAC & EGFR, Her2 inhibitor	B. Kinase inhibitor	Investigational (I)	CUDC-101	CUDC-101					Selleck	S1194	DMSO	10000
FIMM003724-001	Decitabine	IC50	436.31	0.94	92.29	0	10000	1	14.06	0.66	-1.23	21.08	60.8	92.29		Nucleoside analog DNA methyl transferase inhibitor	E. Differentiating/ epigenetic modifier	Approved	Decitabine (Dacogen)		5-aza-2'-deoxycytidine		Prodrug, activated in the cells		Selleck	S1200	DMSO	10000
FIMM003725-001	Alvocidib	IC50	174.18	2.5	100	0	10000	1	21.2	-0.06	-8.43	19.96	99.62	100.55		Cdk inhibitor	B. Kinase inhibitor	Investigational (II)	Flavopiridol (Alvocidib)		Flavopiridol, HMR-1275				Selleck	S1230	DMSO	10000
FIMM003727-001	Amonafide	IC50	1756.39	2.5	100	0	10000	1	8.69	-0.77	2.31	-12.62	19.57	100.54		Topoisomerase II inhibitor / DNA intercalator	A. Conv. Chemo	Investigational (III)	Amonafide	AS1413	Xanafide, Quinamed			Inactive	Selleck	S1367	DMSO	10000
FIMM003728-001	Tipifarnib	IC50	91.81	0.58	82.42	0	10000	1	18.65	1.19	15.01	50.54	55.84	82.42		Farnesyltransferase inhibitor	E. Differentiating/ epigenetic modifier	Investigational (III)	Tipifarnib (Zarnestra)	R115777	Zarnestra, IND 58359				Selleck	S1453	DMSO	10000
FIMM003729-001	Pimasertib	IC50	62.01	0.57	49.72	0	10000	1	11.58	0.5	14.95	29.39	37.79	49.72		MEK inhibitor	B. Kinase inhibitor	Investigational (II)	AS703026	AS703026	MSC1936369B				Selleck	S1475	DMSO	10000
FIMM003730-001	Ponatinib	IC50	155.97	2.5	74.23	0	1000	0.1	6.96	6.88	2.27	-1.37	18.35	74.23		Broad TK inhibitor	B. Kinase inhibitor	Approved	AP24534 (Ponatinib)	AP24534		Iclusig			Selleck	S1490	DMSO	1000
FIMM003732-001	Perifosine aq/PBS	IC50	2500	0.42	5.1	0	2500	0.25	0	0.02	-6.02	5.1	1.16	-1.83		AKT/PI3K inhibitor	B. Kinase inhibitor	Investigational (III)	Perifosine aq/PBS						Selleck	S1037	AQ	2500
FIMM003733-001	Motesanib	IC50	10000	2.5	10.7	0	10000	1	0	8.61	2.19	10.7	-4.45	-7.84		VEGFR, PDGFR, Ret, Kit inhibitor	B. Kinase inhibitor	Investigational (II)	Motesanib Diphosphate (AMG-706)	AMG-706					Selleck	S1032	DMSO	10000
FIMM003734-002	Cediranib	IC50	1000	0.42	7.76	0	1000	0.1	0	0.36	1.65	5.2	3.45	7.76		KDR/Flt/VEGFR inhibitor	B. Kinase inhibitor	Investigational (III)	Cediranib (AZD2171, Recentin)	AZD2171		Recentin			Selleck	S1017	DMSO	1000
FIMM003735-001	PF-04691502	IC50	41.26	0.89	99.88	0	10000	1	27.63	2.23	21.8	69.6	91.97	99.88		PI3K/mTOR inhibitor	B. Kinase inhibitor	Investigational (II)	PF-04691502	PF-04691502					ChemieTek	CT-PF1502	DMSO	10000
FIMM003736-001	Rucaparib	IC50	1983.46	2.5	22.73	0	10000	1	1.29	-9.87	10.04	4.56	3.4	22.73		PARP inhibitor	E. Differentiating/ epigenetic modifier	Investigational (II)	AG-014699	AG-014699	AG-014447 ,PF-01367338				Axon Medchem	Axon 1529	DMSO	10000
FIMM003737-001	Tarenflurbil	IC50	10000	0	4.46	0	10000	1	0	4.46	2.02	-0.14	2.03	-3.24		Gamma-secretase inhibitor	X. Other	Investigational (III)	(R)-Flurbiprofen (Tarenflurbil)		(R)-Flurbiprofen			Inactive	Cayman Chemical Company	70255	DMSO	10000
FIMM003738-001	Tivozanib	IC50	2776.48	2.5	74.24	0	10000	1	4.63	6.25	-4.07	8.65	3.71	74.24		VEGFR1, 2, 3, c-Kit, PDGFRB inhibitor	B. Kinase inhibitor	Investigational (III)	AV-951 (Tivozanib)	AV-951	KRN951				ChemieTek	CT-AV951	DMSO	10000
FIMM003739-001	MK1775	IC50	185.08	2.5	97.51	0	10000	1	20.39	0.66	0.03	17.09	97.51	92.22		Wee1 inhibitor	B. Kinase inhibitor	Investigational (II)	MK1775	MK1775					Axon Medchem	Axon 1494	DMSO	10000
FIMM003740-002	PF-00477736	IC50	1001.86	1.63	97.63	0	10000	1	11.11	-5.54	-1.5	4.6	48.33	97.63		Chk1 inhibitor	B. Kinase inhibitor	Investigational (I)	PF 477736	PF-00477736				Inactive	Axon Medchem	Axon 1379-2	DMSO	10000
FIMM003741-001	AZD7762	IC50	114.71	2.5	96.85	0	1000	0.1	10.65	0.34	1.83	-2.38	40.21	96.85		Chk1 inhibitor	B. Kinase inhibitor	Investigational (I)	AZD 7762 hydrochloride	AZD7762				Inactive	Axon Medchem	Axon 1399	DMSO	1000
FIMM003742-001	AZD1152-HQPA	IC50	27.85	2.5	70.76	0	1000	0.1	13.44	2.27	0.97	3.92	70	70.76		Aurora B inhibitor	B. Kinase inhibitor	Investigational (III)	AZD1152-HQPA	AZD1152-HQPA			active metabolite of Barasertib	Inactive	ChemieTek	CT-A1152H	DMSO	1000
FIMM003743-003	AZD8055	IC50	21.73	0.83	88.27	0	10000	1	27.47	0.54	34.1	65.76	86.81	88.27		mTOR inhibitor	B. Kinase inhibitor	Investigational (I)	AZD8055	AZD8055					ChemieTek	CT-A8055-3	DMSO	10000
FIMM003744-001	Belinostat	IC50	161.35	2.5	100	0	10000	1	21.62	-0.73	5.09	23.11	100.4	100.62		HDAC inhibitor	E. Differentiating/ epigenetic modifier	Approved (US)	Belinostat (PXD101)	PXD101	PX105684				ChemieTek	CT-BELI	DMSO	10000
FIMM003745-002	Bimatoprost	IC50	5500	2.5	100	0	5500	0.55	0.89	-5.3	-2.53	-3.35	-10.43	-4.94		Prostaglandin analog	D. Immunomodulatory	Approved	Bimatoprost	AGN 192024		Latisse, Lumigan, Prostamide			Selleck	S1407	DMSO	5500
FIMM003746-001	Doramapimod	IC50	3081.34	2.5	31.31	0	10000	1	1.44	-1.24	0.45	-6.35	0.4	31.31		p38 inhibitor	B. Kinase inhibitor	Investigational (I)	BIRB 796 (Doramapimod)	BIRB 796				Inactive	Axon Medchem	Axon 1358	DMSO	10000
FIMM003747-006	Bryostatin 1	IC50	0.75	2.5	35.17	0	100	0.01	8.96	-2.14	-19.42	24.37	19.98	35.17		PKC activator	B. Kinase inhibitor	Investigational (I)	Bryostatin 1	B705008K112					Santa Cruz Biotechnology	sc-201407-4	DMSO	100
FIMM003748-001	Tacedinaline	IC50	1000	2.5	4.2	0	1000	0.1	0	-0.72	2.51	4.2	-1.26	-24.98		HDAC inhibitor	E. Differentiating/ epigenetic modifier	Investigational (III)	CI-994	CI-994	Acetyldinaline, Gö 5549, PD 123654,			Inactive	LC Laboratories	C-2606	DMSO	1000
FIMM003749-001	BMS-754807	IC50	289.94	2.5	74.27	0	10000	1	13.92	-1.6	5.82	2.68	74.27	60.14		IGF1R inhibitor	B. Kinase inhibitor	Investigational (II)	BMS-754807	BMS-754807					ChemieTek	CT-BMS75	DMSO	10000
FIMM003750-001	Idelalisib	IC50	675.09	0.84	66.78	0	10000	1	8.42	0.81	7.45	12.78	35.09	66.78		PI3K inhibitor, p110δ-selective	B. Kinase inhibitor	Approved (US)	CAL-101	GS-1101	CAL-101				ChemieTek	CT-CAL101	DMSO	10000
FIMM003751-001	Trametinib	IC50	2.9	0.7	49.24	0	250	0.02	10.15	1.02	7.15	24.33	38.54	49.24		MEK1/2 inhibitor	B. Kinase inhibitor	Approved	GSK1120212	GSK1120212					ChemieTek	CT-GSK112	DMSO	250
FIMM003752-001	Sonidegib	IC50	10000	1.4	7.71	0	10000	1	0	-6.39	0.97	3.22	7.44	7.71		Smothened (Hh) inhib	X. Other	Investigational (II)	NVP-LDE225 (Diphosphate salt)	NVP-LDE225	LDE225				ChemieTek	CT-LDE225	DMSO	10000
FIMM003753-001	OSI-027	IC50	1216.86	1.78	81.29	0	10000	1	8.48	7.51	-0.27	4.62	33.27	81.29		mTOR inhibitor	B. Kinase inhibitor	Investigational (II)	OSI-027	OSI-027					ChemieTek	CT-O027	DMSO	10000
FIMM003754-001	Refametinib	IC50	194.04	0.6	78	0	10000	1	14.66	6.17	12.98	30.24	53.8	78		MEK1/2 inhibitor	B. Kinase inhibitor	Investigational (II)	RDEA119	BAY 869766	RDEA119				ChemieTek	CT-R119	DMSO	10000
FIMM003755-001	Everolimus	IC50	0.94	1.1	52.41	0	100	0.01	12.27	-6.16	5.85	26.57	49.39	52.41		binds FKBP12, causes inhibition of mTORC1	C. Rapalog	Approved	Everolimus	RAD001	SDZ-RAD	Afinitor, Certican, Zortress			LC Laboratories	E-4040	DMSO	100
FIMM003756-001	Ruxolitinib	IC50	45.36	0.89	100	0	10000	1	27.15	9.24	20.75	64.24	100.64	100.79		JAK1&2 inhibitor	B. Kinase inhibitor	Approved	INCB018424 (free base, Ruxolitinib)	INCB018424					ChemieTek	CT-INCB	DMSO	10000
FIMM003757-001	Fasudil	IC50	6985.45	2.11	31.46	0	50000	5	2.67	-1.59	2.77	2.04	10.34	31.46		Rho kinase, PKA, PKG, PRK inhibitor, prodrug	B. Kinase inhibitor	Approved (Japan)	HA-1077 (Fasudil)	AT-877	HA-1077		Prodrug, activated in the liver		LC Laboratories	H-2330	DMSO	50000
FIMM003758-001	Indibulin	IC50	922.41	1.48	89.25	0	10000	1	10.48	0.04	6.67	4.75	46.77	89.25		Mitoric inhibitor. Microtubule depolymerizer	A. Conv. Chemo	Investigational (II)	Indibulin	D 24851				Inactive	Tocris Biosciences	3728	DMSO	10000
FIMM003759-001	Iniparib	IC50	3343.97	2.5	28.09	0	10000	1	1.1	-3.85	-2.44	3.9	-0.89	28.09		PARP inhibitor	E. Differentiating/ epigenetic modifier	Investigational (II)	Iniparib (BSI-201, IND-71677)	BSI-201	IND-71677				Axon Medchem	Axon 1566	DMSO	10000
FIMM003760-001	MK-2206	IC50	102.8	1.15	76.02	0	1000	0.1	8.28	-1.61	2.78	9.98	34.83	76.02		AKT inhibitor	B. Kinase inhibitor	Investigational (II)	MK-2206	MK-2206					ChemieTek	CT-MK2206	DMSO	1000
FIMM003761-001	Alisertib	IC50	28.25	2.5	73.87	0	10000	1	23.45	3.14	3.32	73.87	65.12	72.8		Aurora A inhibitor	B. Kinase inhibitor	Investigational (III)	MLN8237	MLN8237					ChemieTek	CT-M8237	DMSO	10000
FIMM003762-001	Nelarabine	IC50	1491.88	2.5	46.08	0	10000	1	4.29	1.44	7.77	2.31	12.36	46.08		Nucleoside analog, DNA, RNA synth inhibitor	A. Conv. Chemo	Approved	Nelarabine			Arranon, Atriance	Prodrug, activated selectively in T-cells		SequoiaResearchProducts	SRP003328n	DMSO	10000
FIMM003763-001	Nilotinib	IC50	10000	2.5	4.31	0	10000	1	0	-4.23	4.31	-3.59	-5.83	-5.46		BCR/Abl inhibitor	B. Kinase inhibitor	Approved	Nilotinib	AMN-107					LC Laboratories	N-8207	DMSO	10000
FIMM003764-001	Luminespib	IC50	3.05	2.5	100	0	1000	0.1	30.67	2.4	1.89	99.73	100.42	100.33		HSP90 inhibitor	K. HSP inhibitor	Investigational (II)	NVP-AUY922	NVP-AUY922	AUY922				ChemieTek	CT-AUY922	DMSO	1000
FIMM003765-001	2-methoxyestradiol	IC50	589.45	1.98	98.9	0	10000	1	14.24	-1.82	1.54	2.89	73.15	98.9		Angiogenesis inhibitor	X. Other	Investigational (II)	2-methoxyestradiol (Panzem)		2ME2			Inactive	Cayman Chemical Company	13021	DMSO	10000
FIMM003766-002	Plerixafor aq	IC50	10000	2.5	3.26	0	10000	1	0	3.26	-8.66	-5.77	-9.17	-4.02		CXCR4 antagonist	X. Other	Approved	Plerixafor	SID 791	JM 3100, AMD 3100		Irreversible		Cayman Chemical Company	10011332-2	AQ	10000
FIMM003767-001	Vemurafenib	IC50	1761.55	2.5	79.49	0	10000	1	6.92	3.23	0.38	4.34	15.43	79.49		B-Raf(V600E) inhibitor	B. Kinase inhibitor	Approved	PLX4032	PLX4032	RG7204, RO5185426				ChemieTek	CT-P4032	DMSO	10000
FIMM003769-002	Vandetanib	IC50	1000	2.5	6.05	0	1000	0.1	0	-0.64	-4.35	-15.95	-3.72	3.05		VEGFR,EGFR, RET inhibitor	B. Kinase inhibitor	Approved	Vandetanib (ZD6474, Zactima)	ZD6474					LC Laboratories	V-9402	DMSO	1000
FIMM003771-001	YM155	IC50	9.75	1.41	100	0	10000	1	36.25	7.39	49.86	100.02	100.68	100.28		Survivin inhibitor	G. Apoptotic modulator	Investigational (II)	YM155	YM155					ChemieTek	CT-YM155	DMSO	10000
FIMM003772-001	Linsitinib	IC50	10000	2.5	9.66	0	10000	1	0	-5.4	6.82	-0.65	-2.2	7.81		IGF1R, IR inhibitor	B. Kinase inhibitor	Investigational (II)	OSI-906	OSI-906	ASP7487				ChemieTek	CT-O906	DMSO	10000
FIMM003773-001	EMD1214063	IC50	216.84	2.5	39.5	0	1000	0.1	2.76	-4.25	-4.18	3.15	4.81	39.5		c-Met inhibitor	B. Kinase inhibitor	Investigational (I)	EMD1214063	EMD1214063					ChemieTek	CT-EMD063	DMSO	1000
FIMM003774-001	Lestaurtinib	IC50	28.65	1.42	99.6	0	1000	0.1	17.87	6.54	3.47	17.88	85.37	99.6		FLT3, JAK2, TrkA, TrkB, TrkC inhibitor	B. Kinase inhibitor	Investigational (III)	Lestaurtinib	CEP-701					LC Laboratories	L-6307	DMSO	1000
FIMM003775-001	Dasatinib	IC50	21.52	0.3	23.16	0	1000	0.1	1.68	2.24	8.32	14.12	5.36	23.16		BCR/Abl, Src, Kit, EphR... Inhibitor	B. Kinase inhibitor	Approved	Dasatinib	BMS-354825					LC Laboratories	D-3307	DMSO	1000
FIMM003776-001	Tofacitinib	IC50	99.53	0.81	100	0	5000	0.5	19.15	4.68	5.82	37.89	76.49	100.1		JAK3, JAK2(V617F) inhibitor	B. Kinase inhibitor	Approved	Tasocitinib	CP-690550	tasocitinib				LC Laboratories	T-1377	DMSO	5000
FIMM003777-001	Fingolimod	IC50	2032.37	2.5	100	0	10000	1	7.91	2.13	-1.97	5.25	14.17	100.44		S1PR antagonist	X. Other	Approved	Fingolimod						LC Laboratories	F-4633	DMSO	10000
FIMM003778-001	Axitinib	IC50	322.98	0.81	94.04	0	10000	1	15.66	-3.47	7.74	27	64.48	94.04		VEGFR, PDGFR, KIT inhibitor	B. Kinase inhibitor	Approved	Axitinib	AG013736					LC Laboratories	A-1107	DMSO	10000
FIMM003779-001	Saracatinib	IC50	1590.92	2.5	74.67	0	10000	1	6.92	-0.15	1.98	7.09	17.73	74.67		Src, Abl inhibitor	B. Kinase inhibitor	Investigational (III)	Saracatinib	AZD-0530				Inactive	LC Laboratories	S-8906	DMSO	10000
FIMM003780-002	Bosutinib	IC50	1322.36	1.75	100	0	10000	1	9.96	1.55	6.21	8.26	37.36	100.05		Abl, Src inhibitor	B. Kinase inhibitor	Approved	Bosutinib	SKI-606					LC Laboratories	B-1788	DMSO	10000
FIMM003781-001	Canertinib	IC50	1080.19	1.53	100	0	10000	1	10.93	-1.22	3.31	7.19	46.1	100.67		pan-ErbB inhibitor	B. Kinase inhibitor	Investigational (III)	Canertinib	CI-1033	PD 183805		Irreversible	Inactive	LC Laboratories	C-1201	DMSO	10000
FIMM003782-001	Lenalidomide	IC50	100000	2.5	100	0	100000	10	0	-8.15	-7.59	-6.54	-8.34	-1.1		Immunomodulatory	D. Immunomodulatory	Approved	Lenalidomide	CC-5013					LC Laboratories	L-5499	DMSO	100000
FIMM003783-001	Panobinostat	IC50	12.49	2.5	100	0	1000	0.1	23.01	-11.76	-4.71	36.46	100.41	100.27		HDAC inhibitor	E. Differentiating/ epigenetic modifier	Approved (US)	Panobinostat	LBH589		Faridak			LC Laboratories	P-3703	DMSO	1000
FIMM003784-001	Pazopanib	IC50	10000	2.5	9.12	0	10000	1	0	-0.93	9.12	-0.5	-6.76	-10.36		VEGFR inhibitor	B. Kinase inhibitor	Approved	Pazopanib	GW786034		Votrient			LC Laboratories	P-6706	DMSO	10000
FIMM003785-001	Tandutinib	IC50	1000	0	6.14	0	1000	0.1	0	6.14	3.13	1.63	2.2	-0.71		FLT3, PDGFR, KIT inhibitor	B. Kinase inhibitor	Investigational (I/II)	Tandutinib	MLN518	CT53518				LC Laboratories	T-7802	DMSO	1000
FIMM003786-001	Temsirolimus	IC50	0.57	1.25	56.55	0	100	0.01	15.13	0.65	5.41	38.22	53.83	56.55		binds FKBP12, causes inhibition of mTORC1	C. Rapalog	Approved	Temsirolimus	CCI-779		Torisel			LC Laboratories	T-8040	DMSO	100
FIMM003787-001	Vorinostat	IC50	689.88	2.5	100	0	10000	1	13.73	-1.03	-2.59	-8.59	72.03	100.72		HDAC inhibitor	E. Differentiating/ epigenetic modifier	Approved	Vorinostat	MK-0683	SAHA	Zolinza			LC Laboratories	V-8477	DMSO	10000
FIMM003788-001	Entinostat	IC50	1565.28	2.5	99.7	0	10000	1	9.28	0.45	2.75	-7.22	24.52	99.7		HDAC inhibitor	E. Differentiating/ epigenetic modifier	Investigational (II)	Entinostat	MS-275	SNDX-275				LC Laboratories	E-3866	DMSO	10000
FIMM003789-001	Enzastaurin	IC50	3401.9	2.5	38.89	0	10000	1	1.77	1.51	-3.14	-1.37	-1.66	38.89		PKCbeta inhibitor	B. Kinase inhibitor	Investigational (III)	Enzastaurin	LY317615					LC Laboratories	E-4506	DMSO	10000
FIMM003790-001	Olaparib	IC50	2914.76	2.5	31.49	0	10000	1	1.54	-1.68	4.77	-8.94	1.1	31.49		PARP inhibitor	E. Differentiating/ epigenetic modifier	Approved	Olaparib	AZD2281	KU-0059436				LC Laboratories	O-9201	DMSO	10000
FIMM003791-001	Masitinib	IC50	2005.04	2.5	99.89	0	10000	1	7.97	-4.46	4.7	-3.25	14.7	99.89		KIT inhibitor	B. Kinase inhibitor	Investigational (III)	Masitinib	AB1010					LC Laboratories	M-7007	DMSO	10000
FIMM003792-001	Pictilisib	IC50	472.15	0.98	87.06	0	10000	1	12.94	0.8	4.11	16.11	57.46	87.06		PI3K inhibitor, pan-class I	B. Kinase inhibitor	Investigational (II)	GDC-0941	GDC-0941	RG-7321				LC Laboratories	G-9252	DMSO	10000
FIMM003793-001	Vismodegib	IC50	1862.56	2.5	36.22	0	10000	1	2.77	5.54	5.58	5.06	6.24	36.22		Smothened (Hh) inhibitor	X. Other	Approved	Vismodegib	GDC-0449	HhAntag691				LC Laboratories	V-4050	DMSO	10000
FIMM003794-001	Sorafenib	IC50	283.14	2.5	25.25	0	1000	0.1	1.11	-14.31	2.59	4.15	1.1	25.25		B-Raf, FGFR-1, VEGFR-2 & -3, PDGFR-beta, KIT, and FLT3 inhib	B. Kinase inhibitor	Approved	Sorafenib	Bay 43-9006		Nevaxar			LC Laboratories	S-8502	DMSO	1000
FIMM003795-001	Seliciclib	IC50	2986.75	2.5	33.06	0	10000	1	1.62	-1.96	7.05	6.82	0.8	33.06		CDK2/7/9 inhibitor	B. Kinase inhibitor	Investigational (II)	Roscovitine	CYC202	Roscovitine				LC Laboratories	R-1234	DMSO	10000
FIMM003796-002	Patupilone	IC50	2.74	2.5	99.61	0	1000	0.1	31.13	-4.98	5.91	98.75	99.61	99.19		Mitotic inhibitor, epothilone microtubule stabilizer	A. Conv. Chemo	Investigational (III)	Epothilone B (Patupilone)	EPO-906	Epothilone B, EpoB			Inactive	LC Laboratories	E-5500-2	DMSO	1000
FIMM003797-001	Docetaxel	IC50	3.18	2.5	100	0	1000	0.1	30.43	-4.53	0.19	99.51	100.07	100.39		Mitotic inhibitor, taxane microtubule stabilizer	A. Conv. Chemo	Approved	Docetaxel	RP 56976	Taxotere				LC Laboratories	D-1000	DMSO	1000
FIMM023794-002	Pentostatin	IC50	10000	2.5	2.32	0	10000	1	0	-9.03	2.32	-10.49	-5.23	-4.31		Antimetabolite; Purine analog	A. Conv. Chemo	Approved	Pentostatin				Prodrug, activated in the cells		National Cancer Institute	NSC 218321-O/48	DMSO	10000
FIMM023795-004	Sirolimus	IC50	5	1.18	55.74	0	100	0.01	8.02	1.91	1.51	7.44	38.31	55.74		binds FKBP12, causes inhibition of mTORC1	C. Rapalog	Approved	Rapamycin (sirolimus)		Rapamycin	Rapamune			LC Laboratories	R-5000	DMSO	100
FIMM023796-003	Estramustine aq	IC50	10000	2.5	1.02	0	10000	1	0	1.02	-4.56	-3.84	-11.37	-4.34		Alkylating agent	A. Conv. Chemo	Approved	Estramustine sodium phosphate				Prodrug, activated in the liver		Sigma-Aldrich	E0407	AQ	10000
FIMM023797-003	Floxuridine	IC50	30.99	0.42	94.28	0	10000	1	25.92	-7.14	68.8	44.14	69.79	94.28		Antimetabolite; Analog of 5-fluorouracil	A. Conv. Chemo	Approved	Floxuridine				Prodrug, activated in the cells		National Cancer Institute	NSC 27640-Z/31	DMSO	10000
FIMM023798-002	Gemcitabine	IC50	10.86	2.5	99.78	0	1000	0.1	23.72	-4.73	-12.35	44.88	99.71	99.78		Antimetabolite; Nucleoside analog	A. Conv. Chemo	Approved	Gemcitabine HCl				Prodrug, activated in the cells		National Cancer Institute	NSC 613327-S/2	DMSO	1000
FIMM023799-002	Teniposide	IC50	15.47	1.35	99.34	0	10000	1	33.47	5.54	34.54	94.92	80.26	99.34		Topoisomerase II inhibitor	A. Conv. Chemo	Approved	Teniposide						National Cancer Institute	NSC 122819-I/52	DMSO	10000
FIMM023800-002	Dactinomycin	IC50	1.43	1.01	100	0	1000	0.1	33.63	-0.87	44.85	83.02	101.08	101.1		RNA and DNA synthesis inhibitor	A. Conv. Chemo	Approved	Dactinomycin (actinomycin)						National Cancer Institute	NSC 3053-Y/14	DMSO	1000
FIMM023801-003	Streptozocin	IC50	10000	2.5	100	0	10000	1	0	-4.65	-4.39	-0.36	-4.36	-9.4		Alkylating glucosamine-nitrosourea agent	A. Conv. Chemo	Approved	Streptozocin				Prodrug, activated in the liver		National Cancer Institute	NSC 37917-V/5	DMSO	10000
FIMM023804-002	Cladribine	IC50	49.74	2.31	100	0	1000	0.1	15.44	-4.72	-1.74	2.44	83.35	100.02		Anti-metabolite; Purine analog	A. Conv. Chemo	Approved	Cladribine				Prodrug, activated in the cells		National Cancer Institute	NSC 105014-F/2	DMSO	1000
FIMM023805-002	Mitomycin C	IC50	4355.63	2.5	11.27	0	10000	1	0	-3.54	4.32	-0.35	-4.88	11.27		Antineoplastic anatibiotic; DNA crosslinker	A. Conv. Chemo	Approved	Mitomycin C						National Cancer Institute	NSC 26980-J/65	DMSO	10000
FIMM023806-004	Carboplatin aq	IC50	7018.76	1.63	100	0	100000	10	13.27	-12.9	-2	4.79	63.8	100.62		Platinum-based antineoplastic agent	A. Conv. Chemo	Approved	Carboplatin						Selleck	S1215-2	AQ	100000
FIMM023807-006	Cisplatin aq	IC50	29164.9	2.5	99.82	0	100000	10	6	-7.18	-7.69	-3.51	3.39	99.82		Platinum-based antineoplastic agent	A. Conv. Chemo	Approved	Cisplatin aq						Selleck	S1166-2	AQ	100000
FIMM023808-003	Pemetrexed aq	IC50	50.32	1.75	75.11	0	10000	1	21.08	-1.92	4.23	57.76	74.06	75.11		Dihydrofolate reductase inhibitor	H. Metabolic modifier	Approved	Pemetrexed						LC Laboratories	P-7177	AQ	10000
FIMM023809-004	Oxaliplatin aq	IC50	1934.54	1.13	100	0	100000	10	19.75	2.49	-2.01	33.71	84.87	100.5		Platinum-based antineoplastic agent	A. Conv. Chemo	Approved	Oxaliplatin						Selleck	S1224-2	AQ	100000
FIMM023810-002	Uracil mustard	IC50	10000	0.57	1.68	0	10000	1	0	-3.55	-2.92	0.29	1.68	-8.73		Alkylating agent	A. Conv. Chemo	Approved	Uracil mustard				Prodrug, activated in the liver		National Cancer Institute	NSC 34462-Q/2	DMSO	10000
FIMM023811-004	Daunorubicin	IC50	21.71	1.72	100	0	1000	0.1	19.66	-3.3	-4.68	21.19	92.77	101.49		Topoisomerase II inhibitor	A. Conv. Chemo	Approved	Daunorubicin HCl (daunomycin)						National Cancer Institute	NSC 82151-A/44	DMSO	1000
FIMM023814-002	Etoposide	IC50	133.5	2.32	96.96	0	10000	1	21.95	-3.7	3.15	32.77	96.96	82.81		Topoisomerase II inhibitor	A. Conv. Chemo	Approved	Etoposide						National Cancer Institute	NSC 141540-H/184	DMSO	10000
FIMM023816-003	Arsenic(III) oxide aq	IC50	2500	2.5	4.78	0	2500	0.25	0	4.78	-1.06	0.72	-11.12	0.32		Thioredoxin reductase inhibitor; cytotoxic chemotherapeutic	E. Differentiating/ epigenetic modifier	Approved	Arsenic(II) oxide						Sigma-Aldrich	202673	AQ	2500
FIMM023818-005	Doxorubicin	IC50	32.33	1.61	100	0	1000	0.1	17.43	-0.26	-4.85	13.44	85.88	100.42		Topoisomerase II inhibitor	A. Conv. Chemo	Approved	Doxorubicin						Sigma-Aldrich	D1515	DMSO	1000
FIMM023819-002	Valrubicin	IC50	63.39	2.5	100	0	5000	0.5	22.93	1.97	-4.8	35.64	99.12	101.25		Topoisomerase II inhibitor	A. Conv. Chemo	Approved	Valrubicin						National Cancer Institute	NSC 246131-R/4	DMSO	5000
FIMM023820-003	Sunitinib	IC50	1000	2.5	8.72	0	1000	0.1	0	-3.26	-7.9	-4.27	2.22	8.72		Broad TK inhibitor	B. Kinase inhibitor	Approved	Sunitinib maleate (Sutent, SU-11248)	SU-11248		Sutent			LC Laboratories	S-8803	DMSO	1000
FIMM023821-002	Ixabepilone	IC50	335.01	2.5	99.45	0	1000	0.1	5.27	-1.92	-1.52	3.37	-3.24	99.45		Mitotic inhibitor. Epothilone microtubule stabilizer.	A. Conv. Chemo	Approved	Ixabepilone						National Cancer Institute	NSC 747973-W/3	DMSO	1000
FIMM023825-003	Azacitidine	IC50	1439.22	2.5	85.62	0	10000	1	8.4	2.03	3.15	2.51	24.53	85.62		DNMT inhibitor	E. Differentiating/ epigenetic modifier	Approved	Azacitidine				Prodrug, activated in the cells		National Cancer Institute	NSC 102816-P/21	DMSO	10000
FIMM023828-002	Fludarabine	IC50	3720.17	2.5	74.79	0	10000	1	3.52	-6.18	-6.69	2.47	-9.31	74.79		Antimetabolite; Purine analog	A. Conv. Chemo	Approved	Fludarabine				Prodrug, activated in the cells		National Cancer Institute	NSC 312887-C/7	DMSO	10000
FIMM023831-003	Bleomycin	IC50	1221.34	2.5	78.18	0	10000	1	8.38	0.04	-2.28	1.21	29.5	78.18		Glycopeptide antibiotic; causes DNA breaks	A. Conv. Chemo	Approved	Bleomycin						Selleck	S1214	DMSO	10000
FIMM023832-001	Dactolisib	IC50	9.68	0.86	84.88	0	1000	0.1	19.59	0.52	15.99	38.72	79.38	84.88		PI3K/mTOR inhibitor	B. Kinase inhibitor	Investigational (II)	NVP-BEZ235	NVP-BEZ235	BEZ235				LC Laboratories	N-4288	DMSO	1000
FIMM023833-001	Quizartinib	IC50	214.73	2.5	33.35	0	1000	0.1	2.22	4.27	4.47	0.07	4.17	33.35		FLT3 inhibitor	B. Kinase inhibitor	Investigational (II)	AC220	AC220					ChemieTek	CT-AC220	DMSO	1000
FIMM100345-001	APR-246	IC50	4442.77	2.5	12.92	0	10000	1	0.03	4.22	1.94	4.99	-6.45	12.92		p53 activator, thioredoxin reductase 1 inhibitor	G. Apoptotic modulator	Investigational (I)	Prima-1 Met	APR-246	Prima-1 Met				Tocris Biosciences	3710	DMSO	10000
FIMM100346-001	Carfilzomib	IC50	0.92	2.5	100	0	1000	0.1	37.17	0.47	55.21	100.79	101.08	101.13		Proteasome inhibitor (20S subunit)	A. Conv. Chemo	Approved	Carfilzomib						ChemieTek	CT-CARF	DMSO	1000
FIMM100347-001	Gandotinib	IC50	163.13	1.46	99.99	0	10000	1	21.01	2.64	12.49	31.26	96.25	99.99		JAK2 inhibitor	B. Kinase inhibitor	Investigational (II)	LY2784544	LY2784544					Selleck	S2179	DMSO	10000
FIMM100352-001	AZ 3146	IC50	2334.22	2.5	98.56	0	10000	1	7.08	-4.12	4.05	2.89	9.9	98.56		Mps1 kinase (TTK) inhibitor	B. Kinase inhibitor	Probe	AZ 3146	AZ 3146					Tocris Biosciences	3994	DMSO	10000
FIMM100355-002	Sotrastaurin	IC50	1084.32	2.02	88.96	0	10000	1	9.93	-4.78	-0.35	2.08	40.76	88.96		PKC inhibitor	B. Kinase inhibitor	Investigational (II)	Sotrastaurin	NVP-AEB071	AEB071				Axon Medchem	Axon 1635-2	DMSO	10000
FIMM100358-001	Bendamustine	IC50	10000	2.5	8.22	0	10000	1	0	2.35	-0.75	-0.87	-0.14	8.22		Nitrogen mustard alkylating agent	A. Conv. Chemo	Approved	Bendamustine hydrochloride hydrate				Prodrug, activated in the liver		National Cancer Institute	NSC 138783	DMSO	10000
FIMM100362-001	Midostaurin	IC50	217.12	1.88	98.44	0	10000	1	19.46	2.78	1.24	18.5	93.26	98.44		PKC, PKA, S6K and EGFR inhibitor	B. Kinase inhibitor	Investigational (III)	PKC412	PKC412	CGP 41251				LC Laboratories	P-7600	DMSO	10000
FIMM100364-001	Regorafenib	IC50	1189.78	2.5	70.48	0	10000	1	7.66	2.39	2.44	-0.06	27.7	70.48		B-Raf, c-Kit, VEGFR2 inhibitor	B. Kinase inhibitor	Approved	BAY 73-4506	BAY73-4506					Selleck	S1178	DMSO	10000
FIMM100365-001	XAV-939	IC50	10000	2.5	2.31	0	10000	1	0	-0.97	2.31	-5.81	-0.61	-5.6		Tankyrase-1 and -2	E. Differentiating/ epigenetic modifier	Probe	XAV-939	XAV-939					Selleck	S1180	DMSO	10000
FIMM100366-004	UCN-01	IC50	27.04	1.15	100	0	10000	1	30.4	8.29	22.94	82.22	100.51	100.88		PKCbeta, PDK1, Chk, Cdk2 inhibitor	B. Kinase inhibitor	Investigational (II)	UCN-01	UCN-01	7-Hydroxystaurosporine			Inactive	Sigma-Aldrich	U6508-4	DMSO	10000
FIMM100367-002	Ruboxistaurin	IC50	1137.69	1.07	99.88	0	10000	1	10.48	-1.56	1.57	18.13	40.63	99.88		PKCbeta inhibitor	B. Kinase inhibitor	Investigational (III)	LY 333531 mesylate	LY 333531				Inactive	Axon Medchem	Axon 1401-2	DMSO	10000
FIMM100368-001	Capecitabine	IC50	2516.01	2.5	52.17	0	10000	1	3.42	0.46	4.42	-2.34	4.15	52.17		5-FU prodrug	A. Conv. Chemo	Approved	Capecitabine				Prodrug, converted in liver and tumor by 3-step reaction		LC Laboratories	C-2799	DMSO	10000
FIMM100371-002	Chloroquine aq	IC50	12719.1	1.62	100	0	100000	10	10.11	-3.47	-2.03	10.75	39.19	100.89		Antimalaria agent; chemo/radio sensitizer	A. Conv. Chemo	Approved	Chloroquine diphosphate						Sigma-Aldrich	C6628	AQ	100000
FIMM100372-002	Valproic acid aq	IC50	406171	2.5	30.27	0	1000000	100	0.96	-0.49	-1.79	-8.27	-7.83	30.27		HDAC inhibitor	E. Differentiating/ epigenetic modifier	Approved	Valproic acid						Sigma-Aldrich	P4543	AQ	1000000
FIMM100373-001	Tivantinib	IC50	347.09	2.5	98.86	0	1000	0.1	5.07	1.35	4.31	5.17	-5.73	98.86		MET inhibitor	B. Kinase inhibitor	Investigational (II)	ARQ 197	ARQ-197					ChemieTek	CT-ARQ197	DMSO	1000
FIMM100374-001	Niraparib	IC50	2170.57	2.5	68.31	0	10000	1	5.15	0.54	3.15	0.76	8.32	68.31		PARP inhibitor	E. Differentiating/ epigenetic modifier	Investigational (I)	MK-4827, HCl salt	MK-4827					ChemieTek	CT-MK4827	DMSO	10000
FIMM100375-001	Volasertib	IC50	19.65	2.5	98.28	0	1000	0.1	20.22	6.13	1.89	15.11	98.28	94.98		PLK1 inhibitor	B. Kinase inhibitor	Investigational (III)	BI 6727	BI 6727					ChemieTek	CT-BI6727	DMSO	1000
FIMM100376-001	Toremifene	IC50	1088.92	1.31	53.52	0	10000	1	5.52	1.82	1.64	5.42	24.2	53.52		selective estrogen receptor modulator	F. Hormone therapy	Approved	Toremifene citrate	FC 1157a	Fareston, Acapodene				Santa Cruz Biotechnology	sc-253712	DMSO	10000
FIMM100377-001	Lasofoxifene	IC50	1000	2.5	1.46	0	1000	0.1	0	-2.25	-2.91	-6	-9.21	0.79		Selective estrogen receptor modulator	F. Hormone therapy	Approved	Lasofoxifene			Oporia			Santa Cruz Biotechnology	sc-211721	DMSO	1000
FIMM100378-006	Galiellalactone	IC50	3108.04	1.92	100	0	25000	2.5	10.35	-3.32	-2.23	6.78	39.31	100.84		STAT3-DNA interaction inhibitor	X. Other	Probe	Galiellalactone						Santa Cruz Biotechnology	sc-202165-6	DMSO	25000
FIMM100379-001	Omacetaxine	IC50	7.54	1.55	100	0	10000	1	37.77	5.07	60.51	100.29	100.57	101.01		Protein synthesis inhib (80 S ribosome)	A. Conv. Chemo	Approved	Homoharringtonine		Homoharringtonine	Synribo			Santa Cruz Biotechnology	sc-202652	DMSO	10000
FIMM100380-001	RAF265	IC50	103.66	2.5	46.85	0	1000	0.1	5.33	-3.61	1.74	-1.22	22.39	46.85		C-Raf inhibitor	B. Kinase inhibitor	Investigational (II)	RAF265	RAF265	CHIR-265				Selleck	S2161	DMSO	1000
FIMM100381-001	Nutlin-3	IC50	1474.31	2.27	99.33	0	10000	1	9.5	0.15	0.54	7.5	28.97	99.33		mdm2 inhibitor	G. Apoptotic modulator	Probe	Nutlin-3		Nutlin-3				Selleck	S1061	DMSO	10000
FIMM100382-002	Neratinib	IC50	216.2	2.5	68.9	0	1000	0.1	5.21	-7.68	3.12	6.29	8.45	68.9		EGFR inhibitor	B. Kinase inhibitor	Investigational (III)	Neratinib	HKI-272			Irreversible		Selleck	S2150(2)	DMSO	1000
FIMM100383-001	Mocetinostat	IC50	380.78	2.5	100	0	10000	1	16.96	-3.82	-7.01	-13.81	99.33	100.61		HDAC inhibitor (HDAC1 & 2-selective)	E. Differentiating/ epigenetic modifier	Investigational (II)	MGCD0103	MGCD0103					Selleck	S1122	DMSO	10000
FIMM100384-001	Rabusertib	IC50	207.05	2.5	33.54	0	1000	0.1	2.31	5.67	5.69	4.81	4.56	33.54		Chk1 inhibitor	B. Kinase inhibitor	Investigational (II)	LY2603618	LY2603618	IC-83				Selleck	S2626	DMSO	1000
FIMM100385-001	Galunisertib	IC50	1000	2.5	5.62	0	1000	0.1	0	5.62	1.68	4.85	-1.77	1.92		TGF-B/Smad inhibitor	B. Kinase inhibitor	Investigational (II)	LY2157299	LY2157299					Selleck	S2230	DMSO	1000
FIMM100386-001	Linifanib	IC50	1000	0.21	3.09	0	1000	0.1	0	-3.48	1.81	3.09	2.4	-1.99		VEGFR, PDGFR, CSF-1R, FLT3 inhibitor	B. Kinase inhibitor	Investigational (III)	ABT-869	ABT-869	AL-39324, RG3635				Selleck	S1003	DMSO	1000
FIMM100387-001	Brivanib	IC50	1000	0.11	7.48	0	1000	0.1	0	0.94	7.48	-2.36	3.07	-1.62		VEGFR inhibitor	B. Kinase inhibitor	Investigational (III)	Brivanib	BMS-540215	BMS-582664				Selleck	S1084	DMSO	1000
FIMM100388-001	Buparlisib	IC50	1066.28	1.7	89.94	0	10000	1	9.98	-4.02	6.38	3.7	42.19	89.94		PI3K inhibitor, pan-class I	B. Kinase inhibitor	Investigational (II)	BKM-120	NVP-BKM120	BKM-120				Selleck	S2247	DMSO	10000
FIMM100389-001	Nintedanib	IC50	1213.86	2.5	100	0	10000	1	10.68	-8.99	0.01	2.16	38.08	100.37		VEGFR, PDGFR, FGFR inhibitor	B. Kinase inhibitor	Approved	BIBF 1120	BIBF 1120	Indetanib, Vargatef				Selleck	S1010	DMSO	10000
FIMM100390-001	Apitolisib	IC50	204.03	1.11	92.42	0	10000	1	18.01	3.04	1.57	29.21	78.44	92.42		PI3K/mTOR inhibitor	B. Kinase inhibitor	Investigational (II)	GDC-0980	GDC-0980					ChemieTek	CT-G0980	DMSO	10000
FIMM100391-001	AZD4547	IC50	1000	1	12.04	0	1000	0.1	0	0.65	12.04	4.33	3.09	5.77		FGFR inhibitor	B. Kinase inhibitor	Investigational (II)	AZD4547	AZD4547					ChemieTek	CT-A4547	DMSO	1000
FIMM100392-001	VER 155008	IC50	1585.26	2.5	32.06	0	10000	1	2.63	4.78	2.63	2.42	7.67	32.06		HSP70 inhibitor	K. HSP inhibitor	Probe	VER 155008	VER 155008					Axon Medchem	Axon 1608	DMSO	10000
FIMM100393-001	Daporinad	IC50	1.27	2.37	100	0	1000	0.1	35.39	-1.42	36.41	98.71	99.85	100.62		NAMPT inhibitor	H. Metabolic modifier	Probe	FK-866 HCl	FK-866	DGB				Axon Medchem	Axon 1546	DMSO	1000
FIMM100395-001	Cabozantinib	IC50	1000	2.5	8.67	0	1000	0.1	0	4.09	2.17	6.31	-1.21	8.67		VEGFR2, Met, FLT3, Tie2, Kit and Ret inhibitor	B. Kinase inhibitor	Approved	XL184	BMS-907351	XL184				ChemieTek	CT-XL184	DMSO	1000
FIMM100396-001	AZD1480	IC50	50.47	1.04	94.19	0	1000	0.1	13.73	0.17	6.33	14.86	61.99	94.19		JAK1/2, FGFR inhibitor	B. Kinase inhibitor	Investigational (I)	AZD1480	AZD1480					ChemieTek	CT-A1480	DMSO	1000
FIMM100397-001	Ridaforolimus	IC50	1.04	1.19	57.31	0	100	0.01	13.3	-15.39	2.83	28.88	51.18	57.31		binds FKBP12, causes inhibition of mTORC1	C. Rapalog	Investigational (III)	Ridaforolimus	MK-8669	AP 23573, Deforolimus				Active Biochem	A-1004	DMSO	100
FIMM100398-001	Sonolisib	IC50	1193.28	0.81	25.73	0	10000	1	1.49	4.44	0.05	7.66	7.97	25.73		PI3K inhibitor, pan-class I. Irreversible	B. Kinase inhibitor	Investigational (II)	PX-866	PX-866	DJM-166				Active Biochem	PX-866	DMSO	10000
FIMM100399-001	Quisinostat	IC50	10.57	2.09	99.56	0	1000	0.1	23.67	4.2	1.75	46.85	99.56	99.14		HDAC inhibitor	E. Differentiating/ epigenetic modifier	Investigational (II)	JNJ-26481585	JNJ-26481585					Active Biochem	A-1162	DMSO	1000
FIMM100402-001	Tosedostat	IC50	23.26	0.65	60.35	0	10000	1	17.98	0.91	28.12	38.84	57.25	60.35		Aminopeptidase inhibitor	X. Other	Investigational (III)	CHR 2797	CHR 2797					Tocris Biosciences	3595	DMSO	10000
FIMM100403-001	PF-04708671	IC50	3592.13	2.5	14.77	0	10000	1	0.17	3.43	7.18	-5.16	-1.27	14.77		p70S6K inhibitor	B. Kinase inhibitor	Probe	PF-04708671	PF-04708671					Sigma-Aldrich	PZ0143	DMSO	10000
FIMM100407-001	Binimetinib	IC50	43.05	0.54	33.66	0	1000	0.1	3.71	1.19	7.3	10.46	16.32	33.66		MEK inhibitor	B. Kinase inhibitor	Investigational (II)	ARRY-162	NVP-MEK162	MEK162, ARRY-438162, ARRY-162				ChemieTek	CT-A162	DMSO	1000
FIMM100408-002	Tamatinib	IC50	626.2	2.5	38.51	0	10000	1	5.34	-3.21	-4.44	-1.63	29.5	38.51		Syk inhibitor	B. Kinase inhibitor	Investigational (III)	R406	R406			Active metabolite of Fostamatinib		Selleck	S2194-2	DMSO	10000
FIMM100409-001	KX2-391	IC50	28.07	2.5	99.86	0	10000	1	31.07	-1.42	5.02	99.3	99.86	98.86		non-ATP competitive Src inhibitor	B. Kinase inhibitor	Investigational (II)	KX2-391	KX2-391					Selleck	S2700	DMSO	10000
FIMM100410-001	PF-3845	IC50	3084.65	2.5	46.08	0	10000	1	2.45	3.63	-4.44	5.89	0.51	46.08		FAAH inhibitor	X. Other	Probe	PF-3845	PF-3845					Selleck	S2666	DMSO	10000
FIMM100411-001	MK-0752	IC50	1000	2.5	0.74	0	1000	0.1	0	-0.82	-1.19	-2.01	-1.84	0.38		gamma-secretase/notch inhibitor	X. Other	Investigational (II)	MK-0752	MK-0752					Selleck	S2660	DMSO	1000
FIMM100412-001	TAK-733	IC50	7.03	0.62	47.18	0	1000	0.1	10.7	3.05	13.38	22.97	41.46	47.18		MEK inhibitor	B. Kinase inhibitor	Investigational (I)	TAK-733	TAK-733					Selleck	S2617	DMSO	1000
FIMM100413-001	SB 743921	IC50	21.78	2.5	99.95	0	100	0.01	7.54	-6.36	-10.33	-3.04	12.09	99.95		Mitotic inhibitor. Eg5/KSP inhibitor	I. Kinesin inhibitor	Investigational (II)	SB 743921	SB 743921				Inactive	Selleck	S2182	DMSO	100
FIMM100414-001	Omipalisib	IC50	11.14	0.7	95.69	0	1000	0.1	21.03	1.39	16.89	45.51	77.27	95.69		PI3K/mTOR inhibitor	B. Kinase inhibitor	Investigational (I)	GSK2126458	GSK2126458					Selleck	S2658	DMSO	1000
FIMM100415-001	Ibrutinib	IC50	168.83	2.28	34.06	0	1000	0.1	2.68	2.78	2.44	6.17	7.83	34.06		Btk inhibitor	B. Kinase inhibitor	Approved	PCI-32765	PCI-32765	CRA-032765		Irreversible		Selleck	S2680	DMSO	1000
FIMM100416-001	TAK-901	IC50	50.22	2.5	79.65	0	1000	0.1	12.46	-2.6	5.56	-0.1	67.77	79.65		Aurora B inhibitor	B. Kinase inhibitor	Investigational (I)	TAK-901	TAK-901					Selleck	S2718	DMSO	1000
FIMM100417-004	Fostamatinib aq	IC50	555.67	2.5	26.41	0	2500	0.25	1.52	-0.46	-2.43	3.94	3.01	26.41		Syk inhibitor	B. Kinase inhibitor	Investigational (II)	R935788	R935788			Prodrug, active substance of Fostamatinib		Selleck	S2206-3	AQ	2500
FIMM100418-001	(+)JQ1	IC50	76.94	1.07	98.48	0	10000	1	24.27	3.63	11.58	54.59	96.07	98.48		BET family inhibitor	E. Differentiating/ epigenetic modifier	Probe	(+)JQ1	(+)JQ1	SGCBD01(+)				SGC	SGCBD01(+)	DMSO	10000
FIMM109440-001	NVP-BGJ398	IC50	1000	1	8.48	0	1000	0.1	0	2.66	5.38	2.13	4.05	8.48		FGFR inhibitor	B. Kinase inhibitor	Investigational (I)	NVP-BGJ398	NVP-BGJ398	BGJ398				ChemieTek	CT-BGJ398	DMSO	1000
FIMM109441-001	Momelotinib	IC50	393.82	1.2	100	0	10000	1	16.03	3.73	4.25	15.86	75.16	100.33		JAK1 & 2 inhibitor	B. Kinase inhibitor	Investigational (II)	CYT-387	CYT-387	CYT1138				ChemieTek	CT-CYT387	DMSO	10000
FIMM109442-001	INK128	IC50	15.1	1.03	91.37	0	1000	0.1	19.18	-4.21	-1.17	39.39	76.06	91.37		mTOR inhibitor	B. Kinase inhibitor	Investigational (I)	INK128	INK128					ChemieTek	CT-INK128	DMSO	1000
FIMM109444-001	TGX-221	IC50	2634.01	2.5	27.37	0	10000	1	1.37	0.96	-2.74	-1.99	1.82	27.37		p110beta selective PI3K inhibitor	B. Kinase inhibitor	Probe	TGX-221	TGX-221					ChemieTek	CT-TGX221	DMSO	10000
FIMM109445-002	Tubacin	IC50	1621.22	2.5	86.62	0	10000	1	7.93	-2.36	4.2	7.74	19.83	86.62		HDAC6 inhibitor	E. Differentiating/ epigenetic modifier	Probe	Tubacin		Tubacin				Selleck	S2239	DMSO	10000
FIMM109446-001	Tubastatin A	IC50	3398.95	2.5	59.97	0	10000	1	3.03	-3.55	1.06	-2.9	-2.52	59.97		HDAC6 inhibitor	E. Differentiating/ epigenetic modifier	Probe	Tubastatin A HCl		Tubastatin A				ChemieTek	CT-TUBA	DMSO	10000
FIMM109447-001	Atorvastatin	IC50	2177.44	2.5	54.18	0	10000	1	4	-2.58	-0.16	-3.51	6.56	54.18		HMG CoA reductase inhibitor	H. Metabolic modifier	Approved	Atorvastatin Ca			Lipitor			ChemieTek	CT-ATOR	DMSO	10000
FIMM109448-001	Varespladib	IC50	10000	2.5	2.76	0	10000	1	0	-6.07	2.76	-0.45	-1.82	-5.52		Secretory phospholipase A2 inhibitor	X. Other	Investigational (II)	Varespladib	LY315920	A-001				ChemieTek	CT-VARE	DMSO	10000
FIMM109449-001	StemRegenin 1	IC50	111.52	0.64	96.42	0	10000	1	21.07	2.23	15.36	50.87	71.07	96.42		AHR antagonist, stem cell regenerating	E. Differentiating/ epigenetic modifier	Probe	SR1 HCl		StemRegenin 1, SR1				ChemieTek	CT-SR1	DMSO	10000
FIMM109450-001	VX-11E	IC50	407.72	2.5	72.67	0	2500	0.25	6.63	-1.22	2.92	5.47	16.45	72.67		ERK1 & 2 inhibitor	B. Kinase inhibitor	Probe	VX-11e	VX-11E					ChemieTek	CT-VX11e	DMSO	2500
FIMM109451-001	PFI-1	IC50	1077.65	1.31	91.76	0	10000	1	9.94	-2.29	2.86	9.32	41.8	91.76		Selective chemical probe for BET Bromodomains	E. Differentiating/ epigenetic modifier	Probe	PFI-1	PFI-1					SGC	SGCPFI	DMSO	10000
FIMM109453-001	4-hydroxytamoxifen	IC50	1685.25	2.5	79.21	0	10000	1	7.09	7.02	-0.93	4.62	16.81	79.21		Selective estrogen receptor modulator	F. Hormone therapy	Investigational as a gel preparation	4-hydroxytamoxifen				Most active metabolite of tamoxifen		Santa Cruz Biotechnology	sc-3542	DMSO	10000
FIMM109454-002	15D-PGJ2	IC50	1015.59	2.5	14.45	0	3000	0.3	0.17	3.37	-0.28	-1.84	-0.56	14.45		Endogenous PPARγ ligand, prostaglandin, NFkB signaling inhibitor	X. Other	Probe	15D-PGJ2		15D-PGJ2, 15-deoxy delta(12,14)prostaglandin J2				Merck	538927-2	DMSO	3000
FIMM109455-001	RD162	IC50	10000	2.5	2.54	0	10000	1	0	2.54	-3.32	-8.09	-8.58	-5.45		AR antagonist	F. Hormone therapy	Probe	RD162	RD162					Axon Medchem	Axon 1532	DMSO	10000
FIMM109456-001	Enzalutamide	IC50	10000	2.5	100	0	10000	1	0	-1.7	-4.09	-9.3	-2.76	-5		AR antagonist	F. Hormone therapy	Approved	MDV3100	MDV3100					Axon Medchem	Axon 1613	DMSO	10000
FIMM109458-002	1-methyl-D-tryptophan aq	IC50	5000	2.5	2.09	0	5000	0.5	0	-10.83	-2.26	2.09	-3.46	-0.59		Indolamine 2,3-dioxygenase 1 and 2 inhibitor	X. Other	Investigational (II)	1-methyl-D-tryptophan, 95%		1-methyl-D-tryptophan				Sigma-Aldrich	452483	AQ	5000
FIMM109459-001	Dacomitinib	IC50	365.88	2.5	35.93	0	1000	0.1	1.45	-5.58	-2.85	-0.73	-3.8	35.93		pan-HER inhibitor	B. Kinase inhibitor	Investigational (III)	Dacomitinib (monohydrate) (PF-00299804)	PF-00299804					ChemieTek	CT-DACO	DMSO	1000
FIMM109460-001	Dinaciclib	IC50	13.66	2.5	100	0	1000	0.1	22.52	3.44	0.2	31.4	100.35	101.19		CDK inhibitor	B. Kinase inhibitor	Investigational (III)	Dinaciclib (SCH727965)	SCH727965					ChemieTek	CT-DINA	DMSO	1000
FIMM109461-001	Dabrafenib	IC50	906.13	2.5	34.49	0	2500	0.25	1.38	3.06	5	-0.47	-3.32	34.49		B-Raf(V600E) inhibitor	B. Kinase inhibitor	Approved	Dabrafenib Mesylate	GSK2118436B					ChemieTek	CT-DABR	DMSO	2500
FIMM109462-001	I-BET151	IC50	305.91	1.28	100	0	10000	1	17.45	-3.21	-1.77	19.98	81.45	100.1		BET family inhibitor	E. Differentiating/ epigenetic modifier	Probe	I-BET151 (GSK1210151A)	I-BET151	GSK1210151A				ChemieTek	CT-BET151	DMSO	10000
FIMM109463-001	Ralimetinib	IC50	1804.69	2.5	48.21	0	10000	1	4	-0.84	3.26	3.67	8.89	48.21		p38MAPK inhibitor	B. Kinase inhibitor	Investigational (II)	LY2228820 (CP868569)	LY2228820	CP868569				Selleck	S1494	DMSO	10000
FIMM109464-001	Crenolanib	IC50	984.17	1.93	100	0	10000	1	11.61	9.4	0.68	2.82	50.62	100.64		PDGFRA and PDGFRB inhibitor	B. Kinase inhibitor	Investigational (II)	Crenolanib	CP-868596					Selleck	S2730	DMSO	10000
FIMM109465-001	PF-4800567	IC50	1851.61	2.5	23.44	0	10000	1	1.44	-1.45	-6.37	0.64	4.1	23.44		CK1epsilon inhibitor	B. Kinase inhibitor	Probe	PF4800567 hydrochloride	PF-4800567					Tocris Biosciences	4281	DMSO	10000
FIMM109467-001	PF-670462	IC50	1817.62	2.5	28.98	0	10000	1	2.07	-3.56	-1.12	-1.49	5.28	28.98		CK1epsilon and CK1delta inhibitor	B. Kinase inhibitor	Probe	PF670462	PF-670462					Tocris Biosciences	3316	DMSO	10000
FIMM109468-001	ZSTK474	IC50	109.72	0.92	81.72	0	10000	1	18.41	6	10.92	36.47	75.41	81.72		p110gamma selective PI3K inhibitor	B. Kinase inhibitor	Investigational (I/II)	ZSTK474	ZSTK474					LC Laboratories	Z-1066	DMSO	10000
FIMM115468-001	PAC-1	IC50	1981.11	2.5	80.87	0	10000	1	6.53	-1.36	2.12	-2.94	12.23	80.87		procaspase-3 activator	G. Apoptotic modulator	Probe	PAC-1	PAC-1					Selleck	S2738	DMSO	10000
FIMM115469-001	AZD2014	IC50	137.35	0.95	87.17	0	10000	1	18.64	-2.59	6.55	37.54	74.79	87.17		mTOR inhibitor, ATP-competitive	B. Kinase inhibitor	Investigational (I)	AZD2014	AZD2014					Selleck	S2783	DMSO	10000
FIMM115470-001	CPI-613	IC50	10000	2.5	0.23	0	10000	1	0	0.05	-0.43	-0.74	-7.69	0.16		pyruvate dehydrogenase, alpha-ketoglutarate dehydrogenase inhibitor	H. Metabolic modifier	Investigational (II)	CPI-613	CPI-613					Selleck	S2776	DMSO	10000
FIMM115471-001	FG-4592	IC50	10000	2.5	6.99	0	10000	1	0	-0.63	3.45	4.49	0.12	6.99		HIF prolyl hydroxylase inhibitor	E. Differentiating/ epigenetic modifier	Investigational (II)	FG-4592	FG-4592					Selleck	S1007	DMSO	10000
FIMM115472-001	Pevonedistat	IC50	430.07	2.5	100	0	10000	1	16.3	1.08	2.36	-6.58	91.52	100.86		NAE inhibitor	H. Metabolic modifier	Investigational (I/II)	MLN4924	MLN4924					ChemieTek	CT-M4924	DMSO	10000
FIMM115473-001	GSK2636771	IC50	311.65	2	13.38	0	10000	1	0.85	3.53	-4.49	1.36	12.14	13.38		p110beta selective PI3K inhibitor	B. Kinase inhibitor	Investigational (I/II)	GSK2636771	GSK2636771					ChemieTek	CT-GSK263	DMSO	10000
FIMM115474-001	AT-406	IC50	469.19	0.68	39.4	0	10000	1	4.83	-6.8	8.09	10.58	21.5	39.4		XIAP, cIAP1, cIAP2 inhibitor	G. Apoptotic modulator	Investigational (I)	AT-406	AT-406					Selleck	S2754	DMSO	10000
FIMM115476-003	(5Z)-7-Oxozeaenol	IC50	571.93	1.26	100	0	10000	1	14.11	-5.8	2.14	10.69	66.26	100.56		TAK1 inhibitor	B. Kinase inhibitor	Probe	(5Z)-7-Oxozeaenol		(5Z)-7-Oxozeaenol				Tocris Biosciences	3604-03-01 00:00:00	DMSO	10000
FIMM115477-001	Rebastinib	IC50	1000	2.5	1.69	0	1000	0.1	0	-4.96	1.69	-0.5	-4.52	-8.09		Allosteric ABL, FLT3, TIE2, TRKA inhibitor	B. Kinase inhibitor	Investigational (I/II)	DCC-2036	DCC-2036					ChemieTek	CT-DCC20	DMSO	1000
FIMM115478-001	Lomeguatrib	IC50	3113.68	2.5	29.95	0	10000	1	1.33	4.42	1.17	2.11	0.21	29.95		O6-methylguanine-DNA methyltransferase inhibitor	E. Differentiating/ epigenetic modifier	Probe	Lomeguatrib						Tocris Biosciences	4359	DMSO	10000
FIMM115479-001	GSK269962	IC50	63.41	0.74	72.74	0	10000	1	18.17	1.35	15.32	42.92	62.79	72.74		ROCK1 and ROCK2 inhibitor	B. Kinase inhibitor	Probe	GSK 269962	GSK269962					Tocris Biosciences	4009	DMSO	10000
FIMM115481-001	PF 431396	IC50	608.53	2.5	100	0	10000	1	14.41	-11.51	1.19	-8.22	78.15	101.13		FAK/PYK2 inhibitor	B. Kinase inhibitor	Probe	PF 431396	PF 431396					Tocris Biosciences	4278	DMSO	10000
FIMM115482-001	GSK650394	IC50	2819.34	2.5	68.97	0	10000	1	4.22	-9.96	-1.92	-0.6	3.14	68.97		SGK1 & 2 inhibitor	B. Kinase inhibitor	Probe	GSK 650394	GSK650394					Tocris Biosciences	3572	DMSO	10000
FIMM115483-001	AVN944	IC50	103.58	1.59	94.15	0	10000	1	22.28	1.82	-0.51	46.25	89.3	94.15		IMPDH inhibitor	H. Metabolic modifier	Probe	AVN944	AVN944	VX-944				ChemieTek	CT-AVN944	DMSO	10000
FIMM115484-001	Venetoclax	IC50	211.26	0.56	87.8	0	10000	1	16.24	1.21	16.96	36.33	54.59	87.8		Selective Bcl-2 inhibitor	G. Apoptotic modulator	Investigational (I)	ABT-199	ABT-199	GDC-0199				ChemieTek	CT-A199	DMSO	10000
FIMM115485-001	BMS-911543	IC50	1630.53	2.5	54.13	0	10000	1	4.87	0.43	0.75	1.97	12.27	54.13		JAK2 inhibitor	B. Kinase inhibitor	Investigational (I/II)	BMS-911543	BMS-911543					ChemieTek	CT-BMS911	DMSO	10000
FIMM115486-001	GDC-0068	IC50	1034.63	2.5	83.92	0	10000	1	9.75	-2.5	3.47	-3.9	40.22	83.92		Akt inhibitor	B. Kinase inhibitor	Investigational (II)	GDC-0068	RG7440					ChemieTek	CT-G0068	DMSO	10000
FIMM115488-002	Radicicol	IC50	37.28	1.38	100	0	10000	1	28.94	-0.88	14.26	79.38	100.5	101.19		HSP90 inhibitor	K. HSP inhibitor	Probe	Radicicol	RHI-12648	Monorden				Tocris Biosciences	2/1/1589	DMSO	10000
FIMM115492-001	LY-294002	IC50	5886.84	1.29	97.38	0	100000	10	13.62	0.77	-1.71	9.97	64.12	97.38		PI3K inhibitor	B. Kinase inhibitor	Investigational (I)	LY 294002	LY 294002				Inactive	LC Laboratories	L-7962	DMSO	100000
FIMM115606-002	IOX-2	IC50	19381.7	2.5	25.76	0	50000	5	0.77	-0.5	5.58	5.28	-4.63	25.76		PHD2 inhibitor	E. Differentiating/ epigenetic modifier	Probe	IOX-2	IOX-2					Tocris Biosciences	4451	DMSO	50000
FIMM115607-003	GSK-J4	IC50	2483.72	1.94	99.44	0	100000	10	18.95	-0.14	7.18	14.36	93.38	99.44		JMJD3 (histone demethylase) inhibitor	E. Differentiating/ epigenetic modifier	Probe	GSK-J4	GSK-J4					Selleck	S7070-2	DMSO	100000
FIMM115608-002	UNC1215	IC50	30000	2.5	7.89	0	30000	3	0	-1.53	0.01	3.61	7.89	3.14		L3MBTL3 inhibitor	E. Differentiating/ epigenetic modifier	Probe	UNC1215	UNC1215					Tocris Biosciences	4666	DMSO	30000
FIMM115609-002	SGC0946	IC50	2957.92	2.5	37.02	0	10000	1	1.92	4.94	2.4	5.77	1.04	37.02		DOT1L inhibitor	E. Differentiating/ epigenetic modifier	Probe	SGC0946	SGC0946					Selleck	S7079	DMSO	10000
FIMM115610-002	UNC0642	IC50	3159.6	2.5	99.9	0	10000	1	5.6	-0.28	1.37	-1.94	0.05	99.9		G9a/GLP inhibitor	E. Differentiating/ epigenetic modifier	Probe	UNC0642	UNC0642					Tocris Biosciences	5132	DMSO	10000
FIMM115611-001	GSK343	IC50	2416.34	2.5	96.61	0	10000	1	6.76	3.94	-4.82	3.13	8.76	96.61		EZH2 inhibitor	E. Differentiating/ epigenetic modifier	Probe	GSK343	GSK343					SGC	SGCGSK343	DMSO	10000
FIMM115612-002	UNC0638	IC50	2119.86	2.5	100	0	10000	1	7.69	2.53	3.85	-3.65	12.81	100.68		G9a/GLP inhibitor	E. Differentiating/ epigenetic modifier	Probe	UNC0638	UNC0638					Tocris Biosciences	4343	DMSO	10000
FIMM115613-002	C646	IC50	3655	2.5	24.16	0	25000	2.5	1.81	-2.24	-0.74	-1.92	6.74	24.16		p300/CREB-binding protein (CBP) inhibitor	E. Differentiating/ epigenetic modifier	Probe	C646	C646					Axon Medchem	Axon 1781	DMSO	25000
FIMM115614-001	8-chloro-adenosine	IC50	641.41	1.96	100	0	50000	5	22.65	-0.76	-2.87	38.22	96.88	100.53		Nucleoside analog, RNA synthesis inhibitor	A. Conv. Chemo	Probe	8-chloro-adenosine		8-chloro-adenosine		Prodrug, activated in the cells		Northwestern University	NWU 8CL	DMSO	50000
FIMM115615-001	8-amino-adenosine	IC50	488.71	2.5	100	0	50000	5	24.34	-0.37	-2.93	51.46	100.99	101.37		Nucleoside analog, RNA synthesis inhibitor	A. Conv. Chemo	Probe	8-amino-chloro-adenosine		8-amino-adenosine		Prodrug, activated in the cells		Northwestern University	NWU 8NH2	DMSO	50000
FIMM115616-003	Stattic	IC50	1220.74	2.5	100	0	50000	5	19.37	-5.69	0.09	8.66	100.41	100.46		STAT3 SH2 domain inhibitor	X. Other	Probe	Stattic		Stattic				Tocris Biosciences	2798-03-01 00:00:00	DMSO	50000
FIMM133775-001	AZ-23	IC50	299.45	2.5	18.29	0	1000	0.1	0.51	-2.19	-3.08	4.42	0.42	18.29		Trk inhibitor	B. Kinase inhibitor	Probe	AZ-23	AZ-23					Axon Medchem	Axon 1610	DMSO	1000
FIMM133776-001	Rocilinostat	IC50	1991.05	2.5	99.91	0	10000	1	8.01	-3.48	-3.35	-1.28	14.93	99.91		HDAC-6 selective inhibitor	E. Differentiating/ epigenetic modifier	Investigational (I)	Rocilinostat	ACY-1215					ChemieTek	CT-ACY12	DMSO	10000
FIMM133777-001	ASP3026	IC50	3112.65	2.5	57.18	0	10000	1	3.14	0.73	-6.32	2.12	0.42	57.18		ALK inhibitor	B. Kinase inhibitor	Investigational (I)	ASP3026	ASP3026					ChemieTek	CT-ASP302	DMSO	10000
FIMM133778-001	Alectinib	IC50	464.86	2.5	13.02	0	1000	0.1	0.02	-1.51	-2.79	-1.59	-8.82	13.02		ALK (incl gatekeeper mut) inhib	B. Kinase inhibitor	Approved (Japan)	CH5424802	CH5424802					ChemieTek	CT-CH542	DMSO	1000
FIMM133779-001	GSK-1838705A	IC50	804.87	2.5	72.11	0	2500	0.25	3.92	-0.44	5	-3.96	-0.65	72.11		IGF1R, INSR, ALK inhib	B. Kinase inhibitor	Probe	GSK1838705A	GSK1838705A					ChemieTek	CT-GSK183	DMSO	2500
FIMM133780-001	GSK-1904529A	IC50	10000	0.41	9.43	0	10000	1	0	-3.29	4.96	-4.2	9.43	2.99		IGF1R, INSR inhib	B. Kinase inhibitor	Probe	GSK1904529A	GSK1904529A					ChemieTek	CT-GSK190	DMSO	10000
FIMM133781-001	SP600125	IC50	2573.45	0.77	72.74	0	100000	10	12.78	0.02	10.73	21.56	53.27	72.74		pan-JNK inhibitor	B. Kinase inhibitor	Probe	SP600125	SP600125	Pyrazolanthrone, Anthrapyrazolone				LC Laboratories	S-7979	DMSO	100000
FIMM133782-001	Ganetespib	IC50	5.92	1.54	100	0	1000	0.1	26.58	-4.38	6.84	68.88	100.79	101.08		HSP90 inhibitor	K. HSP inhibitor	Investigational (III)	Ganetespib	STA-9090					Selleck	S1159	DMSO	1000
FIMM133783-001	TRAM-34	IC50	1000	2.5	3.63	0	1000	0.1	0	2.4	-1.24	1.99	-0.74	3.63		intermediate-conductance Ca2+-activated K+ channel inh.	X. Other	Probe	TRAM-34	TRAM-34					Selleck	S1160	DMSO	1000
FIMM133784-001	Pracinostat	IC50	167.95	2.5	100	0	10000	1	21.4	1.33	-8.53	21.43	100.18	100.48		HDAC inhibitor	E. Differentiating/ epigenetic modifier	Investigational (II)	Pracinostat	SB-939					Selleck	S1515	DMSO	10000
FIMM133785-001	AR-42	IC50	331.14	2.5	100	0	10000	1	17.72	-0.01	2.48	-2.69	100.13	100.92		HDAC inhibitor	E. Differentiating/ epigenetic modifier	Investigational (I)	AR-42	AR-42	OSU-HDAC42				Selleck	S2244	DMSO	10000
FIMM133786-001	Lonafarnib	IC50	708.28	1.37	72.99	0	10000	1	9.51	3.48	0.48	5.47	44.54	72.99		Farnesyl transferase inhibitor	E. Differentiating/ epigenetic modifier	Investigational (III)	Lonafarnib	SCH66336	Sarasar				Selleck	S2797	DMSO	10000
FIMM133787-001	Alpelisib	IC50	917.45	2.5	25.63	0	2500	0.25	0.82	-4.58	-9.56	-0.97	-2.79	25.63		PI3Kalpha inhibitor	B. Kinase inhibitor	Investigational (II)	BYL719	NVP-BYL719	BYL719				Selleck	S2814	DMSO	2500
FIMM133788-001	Baricitinib	IC50	51.94	0.84	100	0	2500	0.25	18.97	2.21	8.22	35.07	77.47	101.15		JAK inhibitor	B. Kinase inhibitor	Investigational (II)	Baricitinib	LY3009104	INCB28050				Selleck	S2851	DMSO	2500
FIMM133789-001	BX-912	IC50	1059.72	2.5	100	0	10000	1	11.41	2.87	-0.14	-7.54	46.46	100.41		PDK1 inhib	B. Kinase inhibitor	Probe	BX-912	BX-912					Selleck	S1275	DMSO	10000
FIMM133791-001	AZD-5363	IC50	1308.47	2.5	90.2	0	10000	1	9.3	-2.58	-4.21	0.54	30.47	90.2		AKT inhibitor	B. Kinase inhibitor	Investigational (II)	AZD5363	AZD-5363					ChemieTek	CT-A5363	DMSO	10000
FIMM133792-001	CUDC-305	IC50	164.08	2.5	100	0	10000	1	21.53	-1.72	-0.9	22.35	101.13	101.45		HSP90 inhibitor	K. HSP inhibitor	Investigational (I)	CUDC-305	CUDC-305	DEBIO-0932				ChemieTek	CT-CU305	DMSO	10000
FIMM133793-001	Oprozomib	IC50	10.52	1.75	100	0	2500	0.25	28.58	-5.62	7.77	81.91	101.22	101.49		Irreversible proteasome (20 S) inhibitor	A. Conv. Chemo	Investigational (I)	Oprozomib	ONX-0912	PR-047				ChemieTek	CT-OPRO	DMSO	2500
FIMM133794-001	SAR302503	IC50	233.46	1.21	100	0	10000	1	18.83	2.35	0.3	26.77	84.81	100.98		JAK2-selective inhibitor	B. Kinase inhibitor	Investigational (II)	TG-101348	SAR302503	TG-101348				ChemieTek	CT-TG101	DMSO	10000
FIMM133795-001	PF-03758309	IC50	57.26	0.4	100	0	10000	1	24.67	5.19	43.37	60.27	59.53	100.12		PAK inhibitor	B. Kinase inhibitor	Investigational (I)	PF-03758309	PF-03758309					ChemieTek	CT-PF0375	DMSO	10000
FIMM133796-001	GSK-2334470	IC50	248.07	1.24	73.12	0	10000	1	13.61	-6.71	4.6	17.48	62.26	73.12		PDK1 inhibitor	B. Kinase inhibitor	Probe	GSK2334470	GSK2334470					ChemieTek	CT-GSK233	DMSO	10000
FIMM133797-002	Pomalidomide	IC50	10000	2.5	15.23	0	10000	1	0	-0.13	-4.4	15.23	-7.7	-4.17		Immunomodulatory agent, anti-angiogenic	D. Immunomodulatory	Approved	Pomalidomide	CC-4047	3-amino-thalidomide				Sigma-Aldrich	P0018	DMSO	10000
FIMM133798-001	Bafetinib	IC50	455.85	2.5	14.17	0	1000	0.1	0.06	-13.98	2.29	-3.89	-8.4	14.17		Abl, Lyn inhibitor	B. Kinase inhibitor	Investigational (II)	Bafetinib	INNO-406	NS-187				Selleck	S1369	DMSO	1000
FIMM133799-001	Orteronel	IC50	10000	2.5	0.71	0	10000	1	0	-6.34	0.71	-1.69	-1	-1.19		CYP17A1, androgen synth inhib.	F. Hormone therapy	Investigational (III)	TAK-700	TAK-700					Selleck	S1195	DMSO	10000
FIMM133800-001	AZD-8330	IC50	13.98	0.6	49.12	0	10000	1	15.5	10.54	19.47	39.77	44.59	49.12		MEK inhibitor	B. Kinase inhibitor	Investigational (I)	AZD8330	AZD-8330	ARRY-424704				ChemieTek	CT-A8330	DMSO	10000
FIMM133801-001	BMS-599626	IC50	2728.28	2.5	52.51	0	10000	1	3.21	-2.53	-0.41	-0.2	2.93	52.51		Pan-HER inhibitor	B. Kinase inhibitor	Investigational (I)	BMS-599626	BMS-599626	AC-480				ChemieTek	CT-BMS59	DMSO	10000
FIMM133802-001	EPZ-5687	IC50	10000	2.5	6.73	0	10000	1	0	-1.37	6.73	-10.29	-3.14	3.39		EZH2 inhibitor	E. Differentiating/ epigenetic modifier	Probe	EPZ005687	EPZ-5687					ChemieTek	CT-EPZ687	DMSO	10000
FIMM133803-001	LY-2874455	IC50	91.84	1.18	100	0	1000	0.1	11.6	-4.25	-1.44	12.1	49.95	100.11		FGFR inhibitor	B. Kinase inhibitor	Investigational (I)	LY 2874455	LY 2874455					Axon Medchem	Axon 1981	DMSO	1000
FIMM133804-001	ARN 509	IC50	10000	2.5	6.41	0	10000	1	0	6.41	-1.09	-0.93	-13.34	-12.61		AR antagonist	F. Hormone therapy	Investigational (II)	ARN 509	ARN 509					Axon Medchem	Axon 1979	DMSO	10000
FIMM133805-001	Tideglusib	IC50	3000	0	9.73	0	3000	0.3	0	0.33	8.56	5.78	9.73	-4.19		GSK3 inhibitor	B. Kinase inhibitor	Investigational (II)	NP031112	NP031112					Selleck	S2823	DMSO	3000
FIMM133806-001	SGI-1776	IC50	1124.17	1.34	100	0	10000	1	10.64	4.46	1.8	11.31	43.85	100.76		PIM kinase inhibitor	B. Kinase inhibitor	Investigational (I)	SGI-1776	SGI-1776					Selleck	S2198	DMSO	10000
FIMM133807-001	Rigosertib	IC50	36.66	2.5	98.05	0	10000	1	29.13	-3.53	3.03	91.01	98.05	97.83		PLK1 inhibitor, non-ATP-comp inhibitor	B. Kinase inhibitor	Investigational (II)	ON-01910	ON-01910		Estybon, Novonex			Selleck	S1362	DMSO	10000
FIMM133808-001	Milciclib	IC50	634.26	1.69	98.37	0	10000	1	13.63	3.27	-10.28	4.85	67.07	98.37		CDK2 inhibitor	B. Kinase inhibitor	Investigational (II)	PHA-848125	PHA-848125					Selleck	S2751	DMSO	10000
FIMM133809-001	Lenvatinib	IC50	2500	2.5	5.92	0	2500	0.25	0	-0.62	1.25	2.95	-3.62	5.92		VEGFR inhibitor	B. Kinase inhibitor	Approved	E7080	E7080					Selleck	S1164	DMSO	2500
FIMM133810-001	Duvelisib	IC50	44.45	0.85	56.48	0	500	0.05	6.16	-0.14	9.15	10.19	25.25	56.48		PI3K inhibitor	B. Kinase inhibitor	Investigational (II)	IPI-145	IPI-145	INK1197				Selleck	S7028	DMSO	500
FIMM133811-001	Icotinib	IC50	3790.52	2.5	21.13	0	10000	1	0.52	-3.69	4.28	2.21	-3.13	21.13		EGFR inhibitor	B. Kinase inhibitor	Investigational (II)	BPI-2009H	BPI-2009H					Selleck	S2922	DMSO	10000
FIMM133812-001	Cilengitide	IC50	10000	2.5	5.16	0	10000	1	0	1.94	-0.89	5.16	-1.67	1.74		alphaVbeta3 integrin inhibitor	X. Other	Investigational (III)	Cilengitide	EMD 121974	NSC 707544				Selleck	S7077	DMSO	10000
FIMM133813-001	Apatinib	IC50	10000	2.5	3.87	0	10000	1	0	-0.33	-0.49	-2.76	-4.82	1.97		VEGFR inhibitor	B. Kinase inhibitor	Investigational (III)	Apatinib	YN968D1					Selleck	S2221	DMSO	10000
FIMM133815-001	Amuvatinib	IC50	520.78	0.93	90.46	0	10000	1	12.95	0.19	2.67	17.97	55.93	90.46		Broad spectrum TK inhib	B. Kinase inhibitor	Investigational (II)	MP-470	MP-470					Selleck	S1244	DMSO	10000
FIMM133816-002	SCH772984	IC50	381.57	0.79	66.63	0	10000	1	10.28	-1.39	5.53	18	42.89	66.63		ERK1 & 2 inhibitor	B. Kinase inhibitor	Probe	SCH772984	SCH772984					ChemieTek	CT-SCH772	DMSO	10000
FIMM133817-001	Semaxanib	IC50	10000	2.5	100	0	10000	1	0	-12.75	-10.62	-9.72	-14.24	-12.28		VEGFR inhibitor	B. Kinase inhibitor	Investigational (III)	Semaxanib	SU5416					Selleck	S2845	DMSO	10000
FIMM133818-001	Pelitinib	IC50	293.48	2.17	99.88	0	2500	0.25	10.74	-4.83	-5.06	2.43	41.27	99.88		EGFR inhibitor	B. Kinase inhibitor	Investigational (II)	Pelitinib	EKB-569	WAY-EKB 569		Irreversible		Selleck	S1392	DMSO	2500
FIMM133819-001	Telatinib	IC50	1070.97	2.5	16.47	0	10000	1	1	-7.49	-0.52	-1.32	7.55	16.47		VEGFR, KIT, PDGFR inhibitor	B. Kinase inhibitor	Investigational (II)	Telatinib	BAY 57-9352					Selleck	S2231	DMSO	10000
FIMM133820-002	Triciribine	IC50	4589.68	0.89	68.93	0	100000	10	10.13	-6.77	0.33	16.81	43.32	68.93		Akt inhibitor	B. Kinase inhibitor	Investigational (II)	Triciribine	NSC 154020	Pentaazacentopthylene, Tricyclic nucleoside				Selleck	S1117-2	DMSO	100000
FIMM133821-001	Tozasertib	IC50	46.27	2.5	81.99	0	10000	1	23.63	3.54	-3.04	72.55	61.96	81.99		pan-Aurora inhibitor	B. Kinase inhibitor	Investigational (II)	Tozasertib	VX-680	MK-0457				Selleck	S1048	DMSO	10000
FIMM133822-001	Varlitinib	IC50	10000	2.5	1.37	0	10000	1	0	1.37	-3.89	-4.97	-5.43	-2.66		EGFR HER2 inhibitor	B. Kinase inhibitor	Investigational (II)	Varlitinib	ARRY-334543					Selleck	S2755	DMSO	10000
FIMM133823-001	Golvatinib	IC50	866.91	2.5	15.16	0	2500	0.25	0.2	-1.96	-0.71	1.22	-0.87	15.16		MET, VEGFR2 inhibitor	B. Kinase inhibitor	Investigational (II)	Golvatinib	E7050					Selleck	S2859	DMSO	2500
FIMM133825-001	Sapitinib	IC50	1000	2.5	3.06	0	1000	0.1	0	3.06	0.6	-4.76	-5	-2.82		Pan-HER inhibitor	B. Kinase inhibitor	Investigational (II)	Sapitinib	AZD-8931					Selleck	S2192	DMSO	1000
FIMM133826-001	NVP-AEE788	IC50	376.87	2.5	19.92	0	2500	0.25	1.24	-0.87	0.92	1.23	5.24	19.92		EGFR, VEGFR, ABL, SRC inhibitor	B. Kinase inhibitor	Investigational (II)	AEE788	NVP-AEE788	AEE788, GNF-PF-5343				Selleck	S1486	DMSO	2500
FIMM133827-001	AT7519	IC50	356.28	2.5	100	0	10000	1	17.32	3.68	-3.37	-6.6	99.19	100.18		CDK1, 2, 4, 6 and 9 inhibitor	B. Kinase inhibitor	Investigational (I)	AT-7519	AT7519					Selleck	S1524	DMSO	10000
FIMM133828-001	NVP-BGT226	IC50	8.54	1.05	99.7	0	1000	0.1	23.96	-4.47	7.95	55.68	88.96	99.7		PI3K/mTOR inhibitor	B. Kinase inhibitor	Investigational (II)	NVP-BGT226	NVP-BGT226	BGT226				Selleck	S2749	DMSO	1000
FIMM133829-001	BMS-777607	IC50	2500	2.5	6.06	0	2500	0.25	0	0.56	6.06	-1.35	-3.94	-13.71		Met, Axl, Ron and Tyro3 inhibitor	B. Kinase inhibitor	Investigational (II)	BMS-777607	BMS 777607					Selleck	S1561	DMSO	2500
FIMM133830-001	Abemaciclib	IC50	130.12	1.29	73.92	0	2500	0.25	10.81	-4.64	-2.09	8.58	51.26	73.92		CDK4 and 6 inhibitor	B. Kinase inhibitor	Investigational (II)	LY2835219	LY2835219					Selleck	S7158	DMSO	2500
FIMM133831-001	Ceritinib	IC50	647.96	2.5	21.77	0	2500	0.25	0.92	3.63	5.92	-4.52	1.56	21.77		ALK inhibitor	B. Kinase inhibitor	Approved	LDK378	NVP-LDK378	LDK378				Selleck	S7083	DMSO	2500
FIMM133832-001	AGI-5198	IC50	10000	1.34	4.9	0	10000	1	0	-2.01	0.12	2.86	4.19	4.9		IDH1 R132H/R132C inhibitor	H. Metabolic modifier	Probe	AGI-5198	AGI-5198	IDH-C35, AGI 5198				Selleck	S7185	DMSO	10000
FIMM133834-001	VX 745	IC50	3482.18	2.5	23.63	0	10000	1	0.75	0.51	2.58	3.17	-1.44	23.63		p38MAPK inhibitor	B. Kinase inhibitor	Investigational (II)	VX-745	VX 745					Tocris Biosciences	3915	DMSO	10000
FIMM133835-001	XL-647	IC50	231.01	2.5	49.93	0	1000	0.1	3.48	2.38	4.2	2.43	5.16	49.93		EGFR, ERBB2, VEGFR, EPHB4	B. Kinase inhibitor	Investigational (II)	XL-647	XL-647					Santa Cruz Biotechnology	sc-364659	DMSO	1000
FIMM133836-001	TAK-960	IC50	2500	2.5	100	0	2500	0.25	0.89	-1.39	-5.61	-0.81	-6.15	-11.45		PLK1 inhibitor	B. Kinase inhibitor	Investigational (I)	TAK-960	TAK-960					Santa Cruz Biotechnology	sc-364631	DMSO	2500
FIMM133837-001	Hydroxyfasudil	IC50	5160.73	2.5	29.74	0	37500	3.75	2.59	2.41	-1.56	-3.11	9.25	29.74		ROCK inhibitor	B. Kinase inhibitor	Active metabolite of approved drug	Hydroxyfasudil	HA-1100			Active metabolite of fasudil		Santa Cruz Biotechnology	sc-202176	DMSO	37500
FIMM133838-001	Lucitanib	IC50	3670.53	2.5	23.39	0	10000	1	0.68	-0.32	-4.66	2.4	-2.57	23.39		FGFR1, VEGFR inhibitor	B. Kinase inhibitor	Investigational (I)	E-3810	E-3810	CO-3810, S 80881				Axon Medchem	Axon 1942	DMSO	10000
FIMM133840-001	PD184352	IC50	1308.67	1.27	77.97	0	10000	1	7.6	2.61	5.1	12.34	29.5	77.97		MEK1/2 inhibitor	B. Kinase inhibitor	Investigational (II)	CI-1040	PD184352					Selleck	S1020	DMSO	10000
FIMM133841-001	ENMD-2076	IC50	496.92	1.46	100	0	10000	1	15	-3.97	1.55	8.93	73.33	100.08		pan-Aurora inhibitor	B. Kinase inhibitor	Investigational (II)	ENMD-2076	ENMD-2076					Selleck	S1181	DMSO	10000
FIMM133842-001	MK-2461	IC50	1769.27	2.5	52.8	0	10000	1	4.49	-6.68	-3.14	-6.19	10.2	52.8		MET inhibitor	B. Kinase inhibitor	Investigational (II)	MK-2461	MK-2461					Selleck	S2774	DMSO	10000
FIMM133843-001	PD0325901	IC50	10	1	100	0	1000	0.1	23.1	102.12	5.21	16.18	22.41	38.7		MEK1/2 inhibitor	B. Kinase inhibitor	Investigational (II)	PD0325901	PD0325901					Selleck	S1036	DMSO	1000
FIMM133844-001	PH-797804	IC50	1000	2.5	2.58	0	1000	0.1	0	-0.31	-4.89	-4.27	2.58	1.48		p38MAPK inhibitor	B. Kinase inhibitor	Investigational (II)	PH-797804	PH-797804					Selleck	S2726	DMSO	1000
FIMM133845-001	TAK-715	IC50	10000	2.5	8.69	0	10000	1	0	-3.04	0.75	-2.18	-4.76	8.69		p38MAPK inhibitor	B. Kinase inhibitor	Investigational (II)	TAK-715	TAK-715					Selleck	S2928	DMSO	10000
FIMM133846-001	TG100-115	IC50	10000	2.5	5.03	0	10000	1	0	-6.88	-4.08	5.03	-4.31	3.35		PI3K gamma/delta inhibitor	B. Kinase inhibitor	Investigational (II)	TG100-115	TG100-115					Selleck	S1352	DMSO	10000
FIMM133847-001	AMG-208	IC50	2500	2.5	100	0	2500	0.25	0.89	-3.09	-8.21	-1.7	-5.84	-4.71		MET inhibitor	B. Kinase inhibitor	Investigational (I)	AMG-208	AMG-208					Selleck	S1316	DMSO	2500
FIMM133848-001	AMG-900	IC50	11.06	2.5	70.78	0	1000	0.1	17.1	-3.26	-1.85	30.98	70.78	53.87		pan-Aurora inhibitor	B. Kinase inhibitor	Investigational (I)	AMG-900	AMG-900					Selleck	S2719	DMSO	1000
FIMM133849-001	ARRY-380	IC50	423.75	1.91	12.62	0	2500	0.25	0.16	-4.93	5.7	2.84	3.25	12.62		HER2 inhibitor	B. Kinase inhibitor	Investigational (I)	ARRY-380	ARRY-380					Selleck	S2752	DMSO	2500
FIMM133850-001	GSK-1070916	IC50	17.57	2.5	68.12	0	1000	0.1	14.71	-1.42	-13.73	13.38	68.12	56.93		AURb, AURc inhibitor	B. Kinase inhibitor	Investigational (I)	GSK-1070916	GSK-1070916					Selleck	S2740	DMSO	1000
FIMM133851-001	GSK-461364	IC50	27.8	2.5	100	0	10000	1	31.16	-5.05	5.6	98.97	97.74	101		PLK1 inhibitor	B. Kinase inhibitor	Investigational (I)	GSK-461364	GSK-461364					Selleck	S2193	DMSO	10000
FIMM133852-001	NVP-INC280	IC50	1000	2.5	4.26	0	1000	0.1	0	-5.28	4.26	-9.16	-6.92	-4.89		MET inhibitor	B. Kinase inhibitor	Investigational (I)	INCB-28060	NVP-INC280	INC280, INCB-28060				Selleck	S2788	DMSO	1000
FIMM133853-001	OSI-930	IC50	47.01	2.19	12.14	0	2500	0.25	0.66	-3.26	4.29	2.35	12.14	10.23		KIT, VEGFR inhibitor	B. Kinase inhibitor	Investigational (I)	OSI-930	OSI-930					Selleck	S1220	DMSO	2500
FIMM133854-001	Palomid-529	IC50	2697.88	2.5	21.1	0	10000	1	0.82	-6.43	-4.11	-0.12	1.25	21.1		AKT, MTOR, PI3K inhibitor	B. Kinase inhibitor	Investigational (I)	Palomid-529	Palomid-529	P529				Selleck	S2238	DMSO	10000
FIMM133855-001	PF-00562271	IC50	1994.97	2.5	99.94	0	10000	1	8	-3.04	-1.94	-4.92	14.88	99.94		FAK inhibitor	B. Kinase inhibitor	Investigational (I)	PF-00562271	PF-00562271					Selleck	S2672	DMSO	10000
FIMM133856-001	PF-03814735	IC50	54.28	1.85	100	0	10000	1	27.26	-3.49	2.07	76.55	79.69	100.59		AURa, AURb inhibitor	B. Kinase inhibitor	Investigational (I)	PF-03814735	PF-03814735					Selleck	S2725	DMSO	10000
FIMM133857-001	Gedatolisib	IC50	27.36	1.29	96.82	0	1000	0.1	17.51	-6.47	3.75	20.46	81.61	96.82		PI3K/mTOR inhibitor	B. Kinase inhibitor	Investigational (I)	PF-05212384	PF-05212384	PKI-587				Selleck	S2628	DMSO	1000
FIMM133858-001	SNS-314	IC50	28.15	2.5	69.3	0	1000	0.1	13.13	-2.96	-1.43	3.21	69.3	58.43		AURa, AURb inhibitor	B. Kinase inhibitor	Investigational (I)	SNS-314	SNS-314					Selleck	S1154	DMSO	1000
FIMM133859-001	TAK-285	IC50	2500	2.5	6.38	0	2500	0.25	0	0.57	-0.5	-0.21	-6.99	3.24		HER2 inhibitor	B. Kinase inhibitor	Investigational (I)	TAK-285	TAK-285					Selleck	S2784	DMSO	2500
FIMM133860-001	CEP-32496	IC50	10000	0.36	6.23	0	10000	1	0	-5.16	6.23	-3	4.56	-7.99		BRAF inhibitor	B. Kinase inhibitor	Probe	CEP-32496	CEP-32496					Selleck	S8015	DMSO	10000
FIMM133862-002	IOX-1	IC50	21623	2.5	60.92	0	100000	10	4.57	3.2	6.07	1.59	7.49	60.92		2-Oxoglutarate Oxygenase Inhibitor	E. Differentiating/ epigenetic modifier	Probe	IOX-1	IOX-1					Selleck	S7234	DMSO	100000
FIMM133866-001	MLN-8054	IC50	762.65	2.5	63.49	0	10000	1	8.47	-1.42	-2.27	-2.98	42.19	63.49		AURa AURb FLT3 KIT (PDGFR)	B. Kinase inhibitor	Investigational (I)	MLN-8054	MLN-8054					Selleck	S1100	DMSO	10000
FIMM133867-001	KW-2449	IC50	919.74	2.5	52.02	0	2500	0.25	2.35	-3.07	-3.42	-0.35	-5.82	52.02		AURa AURb FLT3 inhibitor	B. Kinase inhibitor	Investigational (I)	KW-2449	KW-2449					Selleck	S2158	DMSO	2500
FIMM133868-001	KRN-633	IC50	2500	2.5	5.83	0	2500	0.25	0	-3.34	5.83	-0.63	-4.25	1.83		VEGFR inhibitor	B. Kinase inhibitor	Investigational (I)	KRN-633	KRN-633					Selleck	S1557	DMSO	2500
FIMM133869-001	PHA-793887	IC50	665.64	0.95	100	0	10000	1	13.11	-3.18	-3.13	19.64	55.2	100.32		CDK inhibitor	B. Kinase inhibitor	Investigational (I)	PHA-793887	PHA-793887					Selleck	S1487	DMSO	10000
FIMM133870-001	AZD-6482	IC50	491.69	2.5	17.01	0	2500	0.25	0.68	-4.2	-4.4	3.19	2.6	17.01		PI3Kbeta-selective inhibitor	B. Kinase inhibitor	Investigational (I)	AZD-6482	AZD-6482					Selleck	S1462	DMSO	2500
FIMM133871-001	GSK-1059615	IC50	543.36	1.29	88.15	0	10000	1	12.71	-4.4	4.35	9.03	60.2	88.15		PI3K/mTOR inhibitor	B. Kinase inhibitor	Investigational (I)	GSK-1059615	GSK-1059615	GSK-615				Selleck	S1360	DMSO	10000
FIMM133872-001	CYC-116	IC50	537.81	1.56	84.2	0	10000	1	12.39	-3.32	-3.55	6.03	60.93	84.2		Aurora and VEGFR2 inhibitor	B. Kinase inhibitor	Investigational (I)	CYC-116	CYC-116					Selleck	S1171	DMSO	10000
FIMM133873-001	CP-724714	IC50	1404.71	2.5	32.98	0	10000	1	2.95	-3.08	-0.4	-4.63	9.9	32.98		EGFR ERBB2 inhibitor	B. Kinase inhibitor	Investigational (I)	CP-724714	CP-724714					Selleck	S1167	DMSO	10000
FIMM133874-001	SGX-523	IC50	643.27	2.5	14.45	0	5000	0.5	0.58	3.14	1.32	-1.44	5.03	14.45		MET inhibitor	B. Kinase inhibitor	Investigational (I)	SGX-523	SGX-523					Selleck	S1112	DMSO	5000
FIMM133875-001	JNJ-38877605	IC50	10000	2.5	1.35	0	10000	1	0	-6.47	1.35	-5.46	-8.39	-0.31		MET inhibitor	B. Kinase inhibitor	Investigational (I)	JNJ-38877605	JNJ-38877605					Selleck	S1114	DMSO	10000
FIMM133876-001	GSK-690693	IC50	269.19	1.16	76.91	0	10000	1	13.9	-2.25	7.79	17.27	63.72	76.91		AKT, PKA, PKC inhibitor	B. Kinase inhibitor	Investigational (I)	GSK-690693	GSK-690693					Selleck	S1113	DMSO	10000
FIMM133877-001	OSU-03012	IC50	9083.77	2.5	34.21	0	25000	2.5	1.36	-6.63	0.68	3.86	-3.39	34.21		PDPK1 inhibitor	B. Kinase inhibitor	Investigational (I)	OSU-03012	OSU-03012	AR-12				Selleck	S1106	DMSO	25000
FIMM133878-001	NVP-AEW541	IC50	2108.34	2.5	100	0	10000	1	7.72	1.42	-1.93	1.59	13.07	100		IGF1R inhibitor	B. Kinase inhibitor	Investigational (I)	NVP-AEW541	NVP-AEW541	AEW541			Inactive	Selleck	S1034	DMSO	10000
FIMM133879-001	PF-04217903	IC50	2500	2.5	0.34	0	2500	0.25	0	-0.9	-0.84	0.34	-3	-8.26		MET inhibitor	B. Kinase inhibitor	Investigational (I)	PF-04217903	PF-04217903					Selleck	S1094	DMSO	2500
FIMM133880-001	AZD-1080	IC50	3423.87	2.5	88.52	0	10000	1	4.59	0.69	-2.27	-0.41	-4.2	88.52		GSK3 inhibitor	B. Kinase inhibitor	Investigational (I)	AZD-1080	AZD-1080	AZ-11548415				Selleck	S7145	DMSO	10000
FIMM133881-001	RG-7603	IC50	155.6	1.36	63.43	0	2500	0.25	8.64	-2.9	5.17	4.85	41.38	63.43		pan-PI3K inhibitor	B. Kinase inhibitor	Investigational (I)	RG-7603	RG-7603	GDC-0349				Selleck	S8040	DMSO	2500
FIMM133882-001	MK-8776	IC50	539.42	2.5	55.76	0	2500	0.25	4.16	-4.26	-3.5	3.67	6.88	55.76		CHEK1 inhibitor	B. Kinase inhibitor	Investigational (I)	MK-8776	MK-8776	SCH-900776				Selleck	S2735	DMSO	2500
FIMM133883-001	PKI-402	IC50	89.12	1.66	93.83	0	2500	0.25	15.94	-1.72	1.39	10.09	79.5	93.83		PI3K/mTOR inhibitor	B. Kinase inhibitor	Probe	PKI-402	PKI-402					Selleck	S2739	DMSO	2500
FIMM133884-001	CH-5132799	IC50	1002.54	1.66	85.6	0	10000	1	9.77	-3.09	-4.08	3.85	42.4	85.6		pan-PI3K inhibitor	B. Kinase inhibitor	Investigational (I)	CH-5132799	CH-5132799	PA-799				Selleck	S2699	DMSO	10000
FIMM133885-001	AZD-5438	IC50	1366.71	2.5	100	0	10000	1	10.04	-5.59	2.74	-9.82	31.44	100.38		CDK1,2,9 inhibitor	B. Kinase inhibitor	Investigational (I)	AZD-5438	AZD-5438					Selleck	S2621	DMSO	10000
FIMM133886-001	Silmitasertib	IC50	2269.76	2.5	96.03	0	10000	1	7.04	-3.79	0.67	-2.32	10.44	96.03		CSNK2A1 inhibitor	B. Kinase inhibitor	Investigational (I)	CX-4945	CX-4945					Selleck	S2248	DMSO	10000
FIMM133887-001	Mubritinib	IC50	22.3	1.62	26.97	0	1000	0.1	4.52	1.75	0.44	5.74	24.82	26.97		ERBB2 inhibitor	B. Kinase inhibitor	Investigational (I)	TAK-165	TAK-165					Selleck	S2216	DMSO	1000
FIMM133888-001	AZD-8186	IC50	58.99	1.79	17.23	0	1000	0.1	1.36	-0.61	-0.52	0.73	12.39	17.23		PI3Kbeta inhibitor	B. Kinase inhibitor	Investigational (I)		AZD-8186					Active Biochem	A-1610	DMSO	1000
FIMM133889-001	GDC-0623	IC50	306.55	1.56	49.26	0	2500	0.25	4.82	1.53	2.87	4.11	20.24	49.26		MEK1/2 inhibitor	B. Kinase inhibitor	Investigational (II)		GDC-0623					Active Biochem	A-1181	DMSO	2500
FIMM133890-001	Talmapimod	IC50	10000	0.73	3.34	0	10000	1	0	-8.76	3.34	-3.64	2.18	-3.8		p38alpha selective inhibitor	B. Kinase inhibitor	Investigational (II)		SCIO-469				Inactive	Axon Medchem	Axon 1671	DMSO	10000
FIMM133891-001	Birinapant	IC50	9.06	0.85	46.58	0	1000	0.1	10.46	7.8	5.54	23.21	43.06	46.58		IAPs, SMAC mimetic	G. Apoptotic modulator	Investigational (II)		TL32711					Chemietek	CT-BIRI	DMSO	1000
FIMM133892-001	LCL161	IC50	1387.79	0.77	64.15	0	25000	2.5	8.62	3.1	13.01	11.31	36.62	64.15		IAPs, SMAC mimetic	G. Apoptotic modulator	Investigational (II)		LCL161					Chemietek	CT-LCL161	DMSO	25000
FIMM133893-001	E7438	IC50	10000	1	11.74	0	10000	1	0	7.34	4.06	9.96	1.71	11.74		EZH2 inhibitor	E. Differentiating/ epigenetic modifier	Investigational (I)		E7438	EPZ-6438				Chemietek	CT-EPZ438	DMSO	10000
FIMM133895-001	deltarasin	IC50	1952.41	2.5	100	0	10000	1	8.12	-6.29	6.05	-2.6	15.58	100.31		Ras-PDEdelta inhibitor	X. Other	probe			deltarasin				Chemietek	CT-DELT	DMSO	10000
FIMM133896-001	EPZ-5676	IC50	1000	0.01	5.23	0	1000	0.1	0	0.43	5.23	1.69	4.27	-4.86		DOT1L inhibitor	E. Differentiating/ epigenetic modifier	Investigational (I)	EPZ-5676	EPZ-5676					Selleck	S7062	DMSO	1000
FIMM133897-001	PHA 408	IC50	1352.02	2.5	100	0	10000	1	10.09	-1.3	0.79	2.16	31.93	100.86		IKK-2 inhibitor	B. Kinase inhibitor	Probe		PHA 408					Axon Medchem	Axon 1651	DMSO	10000
FIMM133898-001	PS-1145	IC50	25000	2.5	1.95	0	25000	2.5	0	-3.2	-13.04	1.95	-4.1	-8.03		IKK-2 inhibitor	B. Kinase inhibitor	Probe		PS-1145					Axon Medchem	Axon 1568	DMSO	25000
FIMM133899-001	KU-60019	IC50	4936.54	2.5	85.21	0	25000	2.5	6.89	-2	-3.36	-4.44	12.99	85.21		ATM inhibitor	B. Kinase inhibitor	probe							Selleck	S1570	DMSO	25000
FIMM133900-001	TPCA-1	IC50	366.6	1.36	100	0	25000	2.5	21.5	0.71	4.69	36.77	94.03	100.17		IKK-2 inhibitor	B. Kinase inhibitor	Probe		TPCA-1					Selleck	S2824	DMSO	25000
FIMM133901-001	XL019	IC50	1365.7	1.73	71.77	0	10000	1	6.99	0.19	0.52	7.06	25.88	71.77		JAK2 inhibitor	B. Kinase inhibitor	Investigational (I)						Inactive	Selleck	S7036	DMSO	10000
FIMM133902-001	Selinexor	IC50	65.14	0.89	99.25	0	10000	1	25.01	-2.69	16.89	59.26	89.66	99.25		CRM1 inhibitor	G. Apoptotic modulator	Investigational (II)		KPT-330					Selleck	S7252	DMSO	10000
FIMM133903-001	IRAK1/4 inhibitor	IC50	25000	2.5	100	0	25000	2.5	0.89	-3.06	-7.1	-6.57	-0.09	-7.49		IRAK1/4 inhibitor	B. Kinase inhibitor	Probe			IRAK1/4 inhibitor				Merck Millipore	407601	DMSO	25000
FIMM133904-001	GSK2801	IC50	2033.6	2.5	26.74	0	10000	1	1.67	3.66	0.68	6.46	3.78	26.74		BAZ2B/A bromodomain inhibitor	E. Differentiating/ epigenetic modifier	Probe	GSK2801	GSK2801					SGC	SGCGSK2801	DMSO	10000
FIMM133905-002	SGC-CBP30	IC50	1487.05	1.12	96.1	0	25000	2.5	13.26	0.1	3.95	12.34	60.46	96.1		CREBBP/EP300 bromodomain inhibitor	E. Differentiating/ epigenetic modifier	Probe	SGC-CBP30	SGC-CBP30					Medchemexpress	HY-15826	DMSO	25000
FIMM136357-001	TH588	IC50	7895.43	2.5	97.69	0	25000	2.5	5.47	-0.31	1.28	1.11	0.06	97.69		MTH1 inhibitor	H. Metabolic modifier	Probe		TH588					KI/Helleday	TH588	DMSO	25000
FIMM136358-001	NSC348884	IC50	8270.5	2.5	100	0	50000	5	9.01	2.65	-5.22	4.05	21.96	101.29		NPM1 oligomerization inhibitor	X. Other	Probe		NSC348884					Axon Medchem	Axon 1402	DMSO	50000
FIMM136365-001	VGX-1027	IC50	10000	2.5	0.25	0	10000	1	0	0.25	-1.69	-4.26	-3.18	-6.46		Immunomodulator	D. Immunomodulatory	Investigational (I)		VGX-1027				Inactive	Selleck	S7515	DMSO	10000
FIMM136366-001	OTX015	IC50	48.14	0.82	100	0	10000	1	26.68	1.92	24.02	61.99	95.77	100.25		BRD2, 3, 4	E. Differentiating/ epigenetic modifier	Investigational (I)		OTX015					Selleck	S7360	DMSO	10000
FIMM136367-001	Encorafenib	IC50	1000	2.5	5.51	0	1000	0.1	0	-4.45	1.39	-5.31	-20.43	2.89		B-RAF(V600E)	B. Kinase inhibitor	Investigational (II)		NVP-LGX818	LGX818				Selleck	S7108	DMSO	1000
FIMM136368-001	URB597	IC50	1000	1	12.01	0	1000	0.1	0	11.04	4.35	12.01	5.02	5.08		FAAH inhibitor	H. Metabolic modifier	probe		URB597					Selleck	S2631	DMSO	1000
FIMM136369-001	CUDC-907	IC50	1.6	2.5	100	0	10000	1	46.51	23.51	99.72	100.25	100.33	99.72		HADC1/2/3/10, PI3Kalpha inhibitor	E. Differentiating/ epigenetic modifier	Investigational (I)		CUDC-907					Selleck	S2759	DMSO	10000
FIMM136370-001	MK-8745	IC50	375.57	2.5	83.1	0	2500	0.25	7.96	-8.45	2.62	1.62	22.02	83.1		Aurora A inhibitor	B. Kinase inhibitor	probe		MK-8745					Selleck	S7065	DMSO	2500
FIMM136371-001	NLG919	IC50	10000	2.5	4.02	0	10000	1	0	-2.63	-0.81	-2.16	3.82	4.02		IDO inhibitor	D. Immunomodulatory	probe		NLG919					Selleck	S7111	DMSO	10000
FIMM136372-001	NVP-LGK974	IC50	1220.93	1.49	63.1	0	10000	1	6.37	-3.52	-1.35	6.13	26.03	63.1		PORCN inhibitor	X. Other	Investigational (I)		NVP-LGK974	LGK974				Selleck	S7143	DMSO	10000
FIMM136373-001	ONX-0914	IC50	18.66	1.41	100	0	10000	1	32.72	6.02	28.72	92.15	100.79	100.7		LMP7 (immunoproteasome)	X. Other	probe		ONX-0914	PR-957				Selleck	S7172	DMSO	10000
FIMM136374-001	RGFP966	IC50	1529.62	2	77.13	0	10000	1	7.16	-5.83	-2.09	9.7	22.74	77.13		HDAC3 inhibitor	E. Differentiating/ epigenetic modifier	probe		RGFP966					Selleck	S7229	DMSO	10000
FIMM136375-001	NMS-873	IC50	1412.73	1.58	100	0	10000	1	9.55	8.88	2.79	15.75	34.84	100.8		p97/VCP inhibitor	X. Other	probe		NMS-873					Selleck	S7285	DMSO	10000
FIMM136376-001	AZ191	IC50	1648.26	2.5	100	0	10000	1	9.03	7.49	2.85	4.6	22.18	100.11		DYRK1A inhibitor	B. Kinase inhibitor	probe		AZ191					Selleck	S7338	DMSO	10000
FIMM136377-001	NVP-LEE011	IC50	1485.98	2.5	41.59	0	10000	1	3.81	-3.18	4.13	1.76	11.24	41.59		CDK4/6 inhibitor	B. Kinase inhibitor	Investigational (III)		NVP-LEE011	LEE011				Selleck	S7440	DMSO	10000
FIMM136378-001	Triapine	IC50	3577.5	2.5	97.71	0	10000	1	4.86	-1.06	2.72	-5.08	-8.15	97.71		ribonucleotide reductase inhibitor	H. Metabolic modifier	Investigational (II)		OCX-191	3-AP				Selleck	S7470	DMSO	10000
FIMM136379-001	VE-821	IC50	1539.98	2.5	50.88	0	10000	1	4.71	4.33	7.29	1.29	12.87	50.88		ATR inihibitor	B. Kinase inhibitor	probe							Selleck	S8007	DMSO	10000
FIMM136380-001	Pacritinib	IC50	559.77	1.14	99.93	0	10000	1	14.11	-0.5	3.08	13.11	64.87	99.93		FLT3/JAK2	B. Kinase inhibitor	Investigational (III)		SB1518					Selleck	S8057	DMSO	10000
FIMM136381-001	Tanzisertib	IC50	2351.35	2.5	18.51	0	10000	1	0.7	2.01	0.84	5.01	1.8	18.51		JNK1, 2, 3 inhibitor	B. Kinase inhibitor	Investigational (II)		CC-930					Medchemexpress	HY-15495	DMSO	10000
FIMM136382-001	GSK923295	IC50	70.28	2.5	99.17	0	10000	1	25.93	3.17	0.65	70.13	99.17	98.17		CENP-E inhibitor	I. Kinesin inhibitor	Investigational (I)		GSK923295				Inactive	Medchemexpress	HY-10299	DMSO	10000
FIMM136383-001	Bentamapimod	IC50	1435.99	2.5	51.5	0	10000	1	4.97	-1.64	-1.25	-0.32	14.83	51.5		JNK inhibitor	B. Kinase inhibitor	Investigational (I)		AS602801					Medchemexpress	HY-14761	DMSO	10000
FIMM136384-001	RG7388	IC50	97.03	1.46	100	0	10000	1	23.83	-5.33	3.83	51.09	96.72	100.75		MDM2/p53, 2nd gen MDM2 inihib	G. Apoptotic modulator	probe		RG7388					Medchemexpress	HY-15676	DMSO	10000
FIMM136385-001	Aldoxorubicin	IC50	31.23	1.67	100	0	1000	0.1	17.65	-4.24	-3.44	13.27	87.26	100.96		Topo II, albumin	A. Conv. Chemo	Investigational (II)		INNO-206					Medchemexpress	HY-16261	DMSO	1000
FIMM136386-001	ARRY-520	IC50	3.14	2.5	100	0	1000	0.1	30.51	-10.81	1.72	98.67	100.08	100.15		KSP/Eg5 inhibitor	I. Kinesin inhibitor	Investigational (II)		ARRY-520					Medchemexpress	HY-15187	DMSO	1000
FIMM136387-001	AGI-6780	IC50	1870.91	2.5	42.19	0	10000	1	3.34	2.8	2.88	5.06	7.2	42.19		IDH2-R140Q inhibitor	H. Metabolic modifier	Probe		AGI-6780					Medchemexpress	HY-15734	DMSO	10000
FIMM136388-001	Talazoparib	IC50	27.34	0.51	37.82	0	1000	0.1	5.22	4.61	7.22	13.69	21.33	37.82		PARP1/2 inhibitor	E. Differentiating/ epigenetic modifier	Investigational (III)		BMN 673					Medchemexpress	HY-16106	DMSO	1000
FIMM136389-001	Tasquinimod	IC50	10000	2.5	100	0	10000	1	0	-3.57	-2.07	-7.69	-10.75	-11.11		S100A9, immunomodulatory, anti-angiogenic	D. Immunomodulatory	Investigational (III)		ABR-215050					Medchemexpress	HY-10528	DMSO	10000
FIMM136390-001	Resminostat	IC50	1035.67	2.5	100	0	10000	1	11.53	2.49	1.77	-10.01	47.91	100.93		HDAC1, 3, 6 inhibitor	E. Differentiating/ epigenetic modifier	Investigational (II)		4SC 201					Medchemexpress	HY-14718A	DMSO	10000
FIMM136391-001	WEHI-539	IC50	2500	2.5	100	0	2500	0.25	0.89	-1.03	-0.51	-3.83	-4.69	-10.2		Bcl-XL inhibitor	G. Apoptotic modulator	probe		WEHI-539					Medchemexpress	HY-15607A	DMSO	2500
FIMM136392-001	Cobimetinib	IC50	22.16	0.75	46.45	0	1000	0.1	7.96	-2.43	3.83	18.06	32.9	46.45		MEK1/2 inhibitor	B. Kinase inhibitor	Investigational (III)		GDC-0973	XL-518				Medchemexpress	HY-13064	DMSO	1000
FIMM136393-001	AZD1208	IC50	303.84	0.85	56.48	0	10000	1	9.28	1.77	2.67	16.37	40.22	56.48		PIM1, 2, 3 kinase inhibitor	B. Kinase inhibitor	Investigational (I)		AZD1208					Medchemexpress	HY-15604	DMSO	10000
FIMM136394-001	BGB324	IC50	507.96	1.18	100	0	10000	1	14.66	1.87	-0.37	13.87	68.03	100.54		Axl inhibitor	B. Kinase inhibitor	Investigational (I)	R 428	BGB324	R 428				Axon Medchem	Axon 1946	DMSO	10000
FIMM136423-001	Voxtalisib	IC50	457.03	1.16	90.46	0	10000	1	13.77	5.41	4.21	13.12	64.01	90.46		mTOR/PI3K inhibitor	B. Kinase inhibitor	Investigational (II)	XL765	SAR245409	XL765				ChemieTek	CT-XL765c	DMSO	10000
FIMM136432-001	Pilaralisib	IC50	698.64	2.5	47.25	0	2500	0.25	2.77	4.27	-2.64	5.48	2.26	47.25		PI3K inhibitor. Pan-class I	B. Kinase inhibitor	Investigational (II)	XL-147	SAR245408	XL147				Medchemexpress	HY-16526	DMSO	2500

## Sheet: IMC-1
ID	DRUG_NAME	ANALYSIS_NAME	IC50	SLOPE	MAX	MIN	Max.Conc.tested	Min.Conc.tested	DSS	D1	D2	D3	D4	D5	GRAPH	Mechanism.Targets	Class.explained	High.phase.Approval.status	Label.name	Res..code	Alias	Trade.names	activity.modifier	Active.inactive.in.clinic	Supplier	Supplier.Ref	Solvent	High.conc..nM.	Plate	DWell
FIMM000060-004	Pilocarpine	IC50	875.61	0.55	10.8	0	40000	4	0	0.9	2.74	3.37	7.24	10.8		Non-selective muscarinic receptor agonist	X. Other	Approved				Salagen			Tocris Biosciences	694	DMSO	40000	7	P18
FIMM000143-003	Lovastatin	IC50	10000	2.5	5.39	0	10000	1	0	0.36	-4.93	-3.87	-8.19	5.39		HMG-CoA reductase inhibitor	H. Metabolic modifier	approved (non-oncology)							Selleck	S2061	DMSO	10000	4	G15
FIMM000160-003	Gefitinib	IC50	1883.94	2.5	13.51	0	10000	1	0.3	-4.89	1.4	2.3	2.27	13.51		EGFR inhibitor	B. Kinase inhibitor	Approved		ZD-1839		Iressa			LC Laboratories	G-4408	DMSO	10000	1	P15
FIMM000170-003	Metformin	IC50	100000	2.5	5.51	0	100000	10	0	-3.89	-0.13	-3.1	-1.36	5.51		AMPK activator	H. Metabolic modifier	Approved (non-oncology)							Tocris Biosciences	2864	AQ	100000	4	A18
FIMM000171-004	Anagrelide	IC50	10000	2.5	0.73	0	10000	1	0	-2	-2.1	0.73	-7.98	0.69		PDE-3, PLA2 inhibitor	X. Other	Approved				Agrylin, Xagrid			Tocris Biosciences	2432	DMSO	10000	7	A19
FIMM000172-004	Imatinib	IC50	3395.08	2.5	100	0	10000	1	5.24	-6.61	-9.38	0.61	-5.6	101.06		Abl, Kit, PDGFRB inhibitor	B. Kinase inhibitor	Approved		STI571		Gleevec, Glivec			LC Laboratories	C-5508	DMSO	10000	1	A16
FIMM000173-003	Idarubicin	IC50	7.71	2.5	100	0	1000	0.1	25.63	-7.47	-4.02	65.84	100.63	100.77		Topoisomerase II inhibitor	A. Conv. Chemo	Approved				Zavedos, Idamycin			Sigma-Aldrich	I1656	DMSO	1000	5	A4
FIMM000176-002	Vatalanib	IC50	1896.38	2.5	30.72	0	10000	1	2.18	-2.63	0.44	3.66	5.09	30.72		VEGFR-1 & -2 inhibitor	B. Kinase inhibitor	Investigational (Ph 3)		CGP-79787	PTK 787, ZK222584				LC Laboratories	V-8303	DMSO	10000	1	P12
FIMM000183-003	Erlotinib	IC50	194.65	0.4	22.75	0	10000	1	1.94	1.33	9.48	7.46	12.31	22.75		EGFR inhibitor	B. Kinase inhibitor	Approved		CP-358774	OSI-774	Tarceva			National Cancer Institute	NSC 718781-R/4	DMSO	10000	1	P23
FIMM000227-002	Dexamethasone	IC50	10000	2.5	100	0	10000	1	0	-2.17	-4.52	-10.6	-12.72	-2.61		Immunosuppresant; glucocorticoid	D. Immunomodulatory	Approved				Decadron, Dexpak			Selleck	S1322	DMSO	10000	7	A11
FIMM000239-003	Auranofin	IC50	760.84	2.5	99.34	0	2500	0.25	5.76	-3.33	-1.53	4.17	1.71	99.34		Antirheumatic agent	A. Conv. Chemo	Approved							Sigma-Aldrich	A6733	DMSO	2500	5	P6
FIMM000249-004	Tretinoin	IC50	10000	2.5	100	0	10000	1	0	-5.65	-8.65	-8.92	-15.62	-11.9		Retinoic acid receptor agonist	E. Differentiating/ epigenetic modifier	Approved			ATRA, retinoic acid, vitamin A				National Cancer Institute	NSC 122758-Q/6	DMSO	10000	6	G9
FIMM000255-003	Simvastatin	IC50	2329.31	2.5	38.08	0	10000	1	2.48	-0.2	-3.36	3.54	3.84	38.08		HMG CoA reductase inhibitor	H. Metabolic modifier	Approved (non-oncology)				Zocor			Sigma-Aldrich	S6196	DMSO	10000	4	P13
FIMM000257-002	Goserelin	IC50	3253.8	2.5	11.2	0	10000	1	0.01	-8.43	-3.76	-4.51	-0.15	11.2		Gonadotropin releasing hormone superagonist	F. Hormone therapy	Approved							Tocris Biosciences	3592	DMSO	10000	7	A9
FIMM000262-004	Raloxifene	IC50	161.54	0.79	10.38	0	10000	1	0	0.84	1.43	3.84	8.59	10.38		Selective estrogen receptor modulator	F. Hormone therapy	Approved							National Cancer Institute	NSC 747974-X/1	DMSO	10000	7	P6
FIMM000263-003	Camptothecin	IC50	14.22	2.5	100	0	5000	0.5	31.04	-1.32	4.46	99.69	99.97	100.36		Topoisomerase I inhibitor	A. Conv. Chemo	Probe						Inactive	Tocris Biosciences	1100	DMSO	5000	5	O3
FIMM000264-007	Plicamycin	IC50	729.5	2.5	99.96	0	10000	1	13.43	-2.17	-0.08	-16.36	69.26	99.96		RNA synthesis inhibitor	A. Conv. Chemo	Approved			Mithramycin A				Santa Cruz Biotechnology	sc-200909-5	DMSO	10000	5	P18
FIMM000269-004	Rofecoxib	IC50	10000	2.5	6.61	0	10000	1	0	2.54	0.06	3	-1.23	3.31		COX-2 inhibitor	J. NSAID	Approved				Vioxx			ChemieTek	CT-RX001	DMSO	10000	6	G23
FIMM000274-003	Lapatinib	IC50	1000	2.5	9.49	0	1000	0.1	0	-4.47	-0.19	-1	2.17	9.49		HER2, EGFR inhibitor	B. Kinase inhibitor	Approved		GW572016	GW2016	Tykerb, Tyverb			LC Laboratories	L-4804	DMSO	1000	1	A19
FIMM000287-002	Bortezomib	IC50	3.34	2.5	100	0	1000	0.1	30.17	-1.29	-3.94	100.69	101.08	100.56		Proteasome inhibitor (26S subunit)	A. Conv. Chemo	Approved		PS-341	MS-341	Velcade, Cytomib			National Cancer Institute	NSC 681239-L/9	DMSO	1000	5	F22
FIMM000290-004	Letrozole	IC50	10000	2.5	8.91	0	10000	1	0	-2.09	-2.27	-1.74	2.28	8.91		Aromatase inhibitor	F. Hormone therapy	Approved		CGS-20267		Femara			National Cancer Institute	NSC 719345-G/2	DMSO	10000	7	A6
FIMM000296-002	Bexarotene	IC50	4460.82	2.5	14.49	0	10000	1	0.08	-7.44	-4.67	-6.9	-7.39	14.49		Antineoplastic agent; retinoid specifically selective for retinoid X receptors	E. Differentiating/ epigenetic modifier	Approved							Santa Cruz Biotechnology	sc-217753	DMSO	10000	6	A5
FIMM000298-004	Celecoxib	IC50	1114.94	1.05	21.44	0	10000	1	1.17	-1.63	4.12	3.17	8.92	21.44		Selective COX-2 inhibitor	J. NSAID	Approved							National Cancer Institute	NSC 719627-M/1	DMSO	10000	6	P23
FIMM000303-004	Anastrozole	IC50	10000	2.5	100	0	10000	1	0	-2.19	-4.02	-0.27	-6.87	-2.18		Aromatase inhibitor	F. Hormone therapy	Approved		ZD1033					National Cancer Institute	NSC 719344-F/2	DMSO	10000	7	G5
FIMM000304-003	Bicalutamide	IC50	1703.12	2.22	42.31	0	10000	1	3.5	3.29	5.96	8.36	9.75	42.31		Nonsteriodal antiandrogen	F. Hormone therapy	Approved				Casodex, Cosudex, Calutide, Kalumid			ChemieTek	CT-BIC	DMSO	10000	7	P2
FIMM000321-002	Clofarabine	IC50	54.11	2.5	100	0	10000	1	27.55	-5.2	-10.66	83.47	99.8	100.37		Antimetabolite; Purine analog	A. Conv. Chemo	Approved				Evoltra, Clolar	Prodrug, activated in the cells		National Cancer Institute	NSC 606869-X/4	DMSO	10000	5	A16
FIMM000326-003	Lomustine	IC50	10000	2.5	100	0	10000	1	0	-5.94	-3.37	-4.39	-5.66	-4.09		Alkylating nitrosourea compound	A. Conv. Chemo	Approved			CCNU, CeeNU		Prodrug, activated in the liver		National Cancer Institute	NSC 79037-R/12	DMSO	10000	5	G10
FIMM000337-003	Vincristine	IC50	3.41	2.5	100	0	1000	0.1	30.06	-6.56	-3.8	99.56	100.57	100.52		Mitotic inhibitor. Vinca alkaloid microtubule depolymerizer	A. Conv. Chemo	Approved							Selleck	S1241	DMSO	1000	5	A19
FIMM000344-003	Vinorelbine	IC50	3.26	2.5	100	0	10000	1	42.8	-0.83	99.29	99.73	100.02	101.06		Mitotic inhibitor. Vinca alkaloid microtubule depolymerizer	A. Conv. Chemo	Approved							Selleck	S4269	DMSO	10000	5	P14
FIMM000356-005	Altretamine	IC50	10000	2.5	0.47	0	10000	1	0	-2.71	0.47	-4.67	-2.63	-6.93		Formaldehyde release, alkylating agent	A. Conv. Chemo	Approved							National Cancer Institute	NSC 13875-O/97	DMSO	10000	5	F7
FIMM000360-003	Aminoglutethimide	IC50	10000	1	4.93	0	10000	1	0	1.84	4.93	3.29	2.36	3.88		Anti-steroid, aromatase inhibitor	F. Hormone therapy	Approved							Sigma-Aldrich	A9657	DMSO	10000	7	G2
FIMM000370-003	Vinblastine	IC50	3.57	2.5	100	0	1000	0.1	29.8	-4.96	-7.43	99.54	100.56	100.49		Mitotic inhibitor. Vinca alkaloid microtubule depolymerizer	A. Conv. Chemo	Approved							National Cancer Institute	NSC 49842-J44	DMSO	1000	5	A21
FIMM000377-005	Chlorambucil	IC50	4228.3	2.5	20.63	0	10000	1	0.4	-7.26	-1.26	-5.09	-7.21	20.63		Nitrogen mustard alkylating agent	A. Conv. Chemo	Approved					Prodrug, activated in the liver		National Cancer Institute	NSC 3088-N/6	DMSO	10000	5	F8
FIMM000390-004	Thalidomide	IC50	806.6	0.86	11.97	0	10000	1	0.03	-2.34	-2.83	3.91	5.3	11.97		Immunosuppresant	D. Immunomodulatory	Approved							National Cancer Institute	NSC 66847-R/5	DMSO	10000	7	A12
FIMM000396-002	Clomifene	IC50	2405.72	2.5	81.29	0	10000	1	5.71	-0.71	-1.19	4.94	7.46	81.29		Selective estrogen receptor modulator	F. Hormone therapy	Approved			Clomid, Serophene, Milophene				Selleck	S2561	DMSO	10000	7	O3
FIMM000397-004	Dacarbazine	IC50	10000	2.22	5.24	0	10000	1	0	-2.15	-3.53	1.36	1.13	5.24		Alkylating agent	A. Conv. Chemo	Approved					Prodrug, activated in the liver		National Cancer Institute	NSC 45388-R/74	DMSO	10000	5	P8
FIMM000403-004	Cyclophosphamide	IC50	40000	2.5	100	0	40000	4	0	-3.57	-3.7	-1.67	-7.03	-3.85		Alkylating agent	A. Conv. Chemo	Approved					Prodrug, activated in the liver		Selleck	S1217	DMSO	40000	5	G5
FIMM000406-003	Cytarabine	IC50	85.45	2.5	99.61	0	10000	1	24.98	-2.71	-1.64	59.53	98.25	99.61		Antimetabolite, interferes with DNA synthesis	A. Conv. Chemo	Approved			Ara-C		Prodrug, activated in the cells		National Cancer Institute	NSC 63878-P/19	DMSO	10000	5	G15
FIMM000416-004	Disulfiram	IC50	1588.82	0.52	100	0	100000	10	19.99	-0.36	2.91	74.21	44.65	100.96		alcohol dehydrogenase inhibitor	H. Metabolic modifier	Approved (non-oncology)				Antabuse			Selleck	S1680	DMSO	100000	4	P16
FIMM000428-003	Finasteride	IC50	2447.97	2.5	27.09	0	10000	1	1.45	-6.06	-4.68	-1.34	2.37	27.09		type II 5-alpha reductase inhibitor	F. Hormone therapy	Approved		MK-906					Tocris Biosciences	3293	DMSO	10000	7	A4
FIMM000439-004	Fluorouracil	IC50	1280.43	2.5	12.94	0	10000	1	0.36	-7.45	1.88	-3.48	4.56	12.94		Antimetabolite	A. Conv. Chemo	Approved			5-fluorouracil, 5-FU		Prodrug, activated in the cells		National Cancer Institute	NSC 19893-G/4	DMSO	10000	5	A10
FIMM000446-003	Flutamide	IC50	3983.78	2.5	12.17	0	10000	1	0.02	-0.8	-1.46	-1.68	-2.71	12.17		Nonsteroidal antiandrogen	F. Hormone therapy	Approved							Tocris Biosciences	4094	DMSO	10000	7	F4
FIMM000463-004	Ifosfamide	IC50	10000	2.5	100	0	10000	1	0	-7.45	-2.99	-8.91	-4.46	-9.5		Nitrogen mustard alkylating agent	A. Conv. Chemo	Approved					Prodrug, activated in the liver		National Cancer Institute	NSC 109724-X/4	DMSO	10000	5	F13
FIMM000464-003	Imiquimod	IC50	219.11	1.02	22.22	0	2500	0.25	1.48	2.11	-3.32	4.26	10.77	22.22		Immunomodulatory agent, TLR7 agonist	D. Immunomodulatory	Approved							National Cancer Institute	NSC 369100-F/4	DMSO	2500	7	P11
FIMM000469-002	Levamisole	IC50	10000	2.5	0.36	0	10000	1	0	0.36	-1.13	-6.73	-2.24	-6.39		Immunomodulatory agent	D. Immunomodulatory	Approved			Tetramisole				Sigma-Aldrich	L9756	DMSO	10000	7	F11
FIMM000482-005	Melphalan	IC50	12500	2.5	0.63	0	12500	1.25	0	-3.81	-2.31	-1.39	0.63	0.47		Nitrogen mustard alkylating agent	A. Conv. Chemo	Approved					Prodrug, activated in the liver		Sigma-Aldrich	M2011	AQ	12500	4	O22
FIMM000484-002	Methylprednisolone	IC50	10000	2.5	100	0	10000	1	0	-4.86	-2.72	-15.23	-4.89	-2.93		Immunosuppressant	D. Immunomodulatory	Approved							Santa Cruz Biotechnology	sc-205749	DMSO	10000	7	A10
FIMM000490-004	Mitoxantrone	IC50	169.55	2.5	92.13	0	1000	0.1	8.2	-4.49	-5.12	2.6	19.34	92.13		Topoisomerase II inhibitor	A. Conv. Chemo	Approved							National Cancer Institute	NSC 279836-C/2	DMSO	1000	5	P20
FIMM000491-003	Paclitaxel	IC50	3.31	2.5	100	0	1000	0.1	30.22	-7.88	-0.55	98.48	100.36	99.47		Mitotic inhibitor, taxane microtubule stabilizer	A. Conv. Chemo	Approved				Taxol			National Cancer Institute	NSC 125973-L/68	DMSO	1000	5	F21
FIMM000519-002	Prednisolone	IC50	10000	2.5	100	0	10000	1	0	-3.99	-3.97	-9.73	-19.35	-16.98		Immunomodulatory agent	D. Immunomodulatory	Approved							Santa Cruz Biotechnology	sc-205815	DMSO	10000	7	G10
FIMM000521-004	Procarbazine	IC50	10000	2.5	100	0	10000	1	0	-5.39	-4.18	-3.85	-5.41	-5.74		Alkylating agent	A. Conv. Chemo	Approved					Prodrug, activated in the liver		National Cancer Institute	NSC 77213-K/6	DMSO	10000	5	G12
FIMM000523-002	Prednisone	IC50	1654	1.97	15.41	0	10000	1	0.5	0.28	-0.37	3.06	4.05	15.41		Immunomodulatory agent	D. Immunomodulatory	Approved					Prodrug, activated in the liver		Santa Cruz Biotechnology	sc-205816	DMSO	10000	7	P10
FIMM000528-005	Mepacrine	IC50	1500	2.5	100	0	50000	5	18.25	-0.62	-1.1	2.08	100.3	101.13		Unclear. PLA2 inhibitor. NF-kB inhibitor, p53 activator	X. Other	Approved			Quinacrine, Achricrine				Sigma-Aldrich	Q3251	AQ	50000	4	P20
FIMM000556-005	Topotecan	IC50	30.83	2.5	100	0	10000	1	30.6	-3.93	2.9	98.09	99.59	100.49		Topoisomerase I inhibitor. Camptothecin analog	A. Conv. Chemo	Approved							National Cancer Institute	NSC 609699-Y/16	DMSO	10000	5	A13
FIMM000560-004	Temozolomide	IC50	15787.5	2.5	74.41	0	100000	10	6.93	1.34	-6.01	5.36	17.94	74.41		Alkylating agent	A. Conv. Chemo	Approved					Prodrug, activated in the liver		National Cancer Institute	NSC 362856-R/31	DMSO	100000	5	P13
FIMM000617-004	Fulvestrant	IC50	357.12	2.5	16.73	0	1000	0.1	0.29	-8.22	-3.8	-1.67	-1.37	16.73		Estrogen receptor antagonist	F. Hormone therapy	Approved							Selleck	S1191	DMSO	1000	7	A5
FIMM000618-004	Megestrol acetate	IC50	3944.48	2.5	10.41	0	10000	1	0	-3.51	-1.23	-4.32	-2.13	10.41		Progestogen	F. Hormone therapy	Approved				Megace			National Cancer Institute	NSC 71423-Q/12	DMSO	10000	7	F6
FIMM000620-004	Tamoxifen	IC50	1228.61	1.32	14.74	0	10000	1	0.37	2.26	1.26	1.8	5.99	14.74		Estrogen receptor antagonist	F. Hormone therapy	Approved		ICI-46474			Prodrug, reduced activity compared to main metabolite 4-hydroxytamoxifen		National Cancer Institute	NSC 180973-S/203	DMSO	10000	7	A7
FIMM000640-003	Mechlorethamine	IC50	100000	2.5	6.6	0	100000	10	0	-4.73	-5.66	-3.45	-3.41	6.6		Nitrogen mustard alkylating agent	A. Conv. Chemo	Approved			Nitrogen mustard	Mustargen	Prodrug, activated in the liver		Sigma-Aldrich	122564	DMSO	100000	5	F6
FIMM000649-004	Methotrexate	IC50	26.09	1.68	97.29	0	5000	0.5	26.67	-3.79	5.79	72.87	95.57	97.29		Antimetabolite; Anti-folate agent	H. Metabolic modifier	Approved							Selleck	S1210	DMSO	5000	4	F14
FIMM000773-002	Nilutamide	IC50	2558.15	2.5	40.35	0	10000	1	2.47	0	-0.12	2.93	3	40.35		Nonsteroidal antiandrogen	F. Hormone therapy	Approved							Santa Cruz Biotechnology	sc-203644	DMSO	10000	7	A3
FIMM000822-003	Mitotane	IC50	10000	2.5	100	0	10000	1	0	-4	-2.56	-9	-5.63	-8.85		Antineoplastic agent	A. Conv. Chemo	Approved							National Cancer Institute	NSC 38721-U/3	DMSO	10000	5	F11
FIMM000833-003	Allopurinol	IC50	2648.57	2.5	17.79	0	10000	1	0.55	0.44	0.22	0.39	1.15	17.79		Xanthine oxidase inhibitor	A. Conv. Chemo	Approved				Zyloprim			National Cancer Institute	NSC 1390-R/3	DMSO	10000	5	A7
FIMM000862-003	Busulfan	IC50	26921.2	2.5	97.74	0	100000	10	6.28	-7.58	1.98	-0.95	5.86	97.74		Alkylating antineoplastic agent	A. Conv. Chemo	Approved					Prodrug, activated in the liver		Sigma-Aldrich	B2635	DMSO	100000	5	P5
FIMM000914-002	Deferoxamine	IC50	3208.37	2.5	97.23	0	10000	1	5.37	-6.25	-3.2	-4.14	-0.7	97.23		Iron chelator	X. Other	Approved (non-oncology)			desferrioxamine, DFOM				Sigma-Aldrich	D9533	AQ	10000	4	A21
FIMM000983-003	Hydroxyurea	IC50	100000	2.5	9.95	0	100000	10	0	-6.14	-2.56	-2.39	-0.1	9.95		Antineoplastic agent	A. Conv. Chemo	Approved				Myelostat	Prodrug, activated in the cells		Sigma-Aldrich	H8627	DMSO	100000	5	A6
FIMM001000-003	Mercaptopurine	IC50	1591.57	2.5	91.44	0	10000	1	8.45	-3.21	-3.47	2.38	21.73	91.44		Antimetabolite	A. Conv. Chemo	Approved			6-mercaptopurine, 6-MP		Prodrug, activated in the cells		National Cancer Institute	NSC 755-Z/13	DMSO	10000	5	P10
FIMM001062-003	Thioguanine	IC50	1298.13	2.5	97.15	0	10000	1	10.03	-5.55	-1.21	-1.21	33.27	97.15		Antimetabolite; Purine analog	A. Conv. Chemo	Approved			6-thioguanine, 6-TG		Prodrug, activated in the cells		National Cancer Institute	NSC 752-W/47	DMSO	10000	5	A14
FIMM001171-003	Carmustine	IC50	10000	2.5	8.41	0	10000	1	0	-8.03	-3.09	-2.96	3.55	8.41		Alkylating agent	A. Conv. Chemo	Approved			BCNU		Prodrug, activated in the liver		National Cancer Institute	NSC 409962-T/3	DMSO	10000	5	A8
FIMM001217-003	Thio-TEPA	IC50	50000	2.5	8.77	0	50000	5	0	-2.71	-4.91	-3.42	-4.6	8.77		Alkylating agent	A. Conv. Chemo	Approved					Prodrug, activated in the liver		Sigma-Aldrich	T6069	DMSO	50000	5	A17
FIMM001220-003	Pipobroman	IC50	1139.59	2.5	11.6	0	10000	1	0.19	-6.08	-8.46	-2.84	4.89	11.6		Alkylating agent	A. Conv. Chemo	Approved					Prodrug, activated in the liver		National Cancer Institute	NSC 25154-X/2	DMSO	10000	5	A12
FIMM001244-002	Tacrolimus	IC50	3604.15	2.5	23.3	0	10000	1	0.7	1.61	-1.68	-1.5	-2.11	23.3		Binds FKBP12, causes inhibition of calcineurin	C. Rapalog	Approved		FK-506	Fujimycin	Prograf, Advagraf, Protopic			Tocris Biosciences	3631	DMSO	10000	4	F18
FIMM001376-002	Itraconazole	IC50	689.15	2.5	29.37	0	5000	0.5	2.54	-1.82	-3.66	-2.37	9.1	29.37		antifungal, hedgehog signaling inhibitor	X. Other	Approved (non-oncology)							Selleck	S2476	DMSO	5000	7	O22
FIMM001823-004	AT 101	IC50	3369.97	2.5	100	0	100000	10	17.62	-5.65	-3.59	1.74	95.96	101.01		Bcl-2 family inhibitor	G. Apoptotic modulator	Investigational (Ph 2)		AT 101	R-(-).gossypol				Selleck	S2812	DMSO	100000	6	A21
FIMM002337-002	BI 2536	IC50	14.75	2.5	96.66	0	1000	0.1	21.42	-3.03	-6.74	26.56	96.66	95.2		PLK1 inhibitor	B. Kinase inhibitor	Investigational (Ph 2)		BI 2536				Inactive	Selleck	S1109	DMSO	1000	2	P11
FIMM003268-001	Orantinib	IC50	1892.01	2.5	10.97	0	10000	1	0.04	-7.71	-4.44	-5.94	1.86	10.97		KDR, FGFR, PDGFR inhibitor	B. Kinase inhibitor	Investigational (Ph 3)		TSU-68	SU6668			Inactive	Selleck	S1470	DMSO	10000	2	A8
FIMM003569-002	Pravastatin	IC50	10000	0.01	3.55	0	10000	1	0	1.44	3.55	-0.89	2.49	1.04		HMG CoA reductase inhibitor	H. Metabolic modifier	Approved (non-oncology)			Eptastatin				Tocris Biosciences	2318	AQ	10000	4	P17
FIMM003593-003	Exemestane	IC50	853.77	1.74	12.89	0	10000	1	0.35	-4.22	2.93	0.3	7.31	12.89		Aromatase inhibitor	F. Hormone therapy	Approved							National Cancer Institute	NSC 713563-U/2	DMSO	10000	7	P5
FIMM003684-002	Irinotecan	IC50	347.15	2.5	99.57	0	10000	1	17.39	-2.65	-6.08	0	95.78	99.57		Topoisomerase I inhibitor. Camptothecin prodrug analog	A. Conv. Chemo	Approved				Camptosar	Prodrug, activated in the liver		LC Laboratories	I-4122	DMSO	10000	5	A3
FIMM003705-001	Palbociclib	IC50	2616.21	2.5	100	0	10000	1	6.58	-2.52	-7.06	-2.86	6.43	100.95		CDK inhibitor (Cdk4/6)	B. Kinase inhibitor	Approved		PD-0332991		Ibrance			Selleck	S1116	DMSO	10000	1	P8
FIMM003706-001	AT9283	IC50	77.95	2.5	100	0	1000	0.1	13.07	-3.86	-1.55	-6.66	65.26	100.25		Aurora A & B, Jak2, Flt, Abl inhibitor	B. Kinase inhibitor	Investigational (Ph 2)		AT9283					Selleck	S1134	DMSO	1000	1	F19
FIMM003707-002	Navitoclax	IC50	727.35	0.84	79.4	0	10000	1	9.91	-6.88	-0.75	19.6	38.72	79.4		Bcl-2/Bcl-xL inhibitor	G. Apoptotic modulator	Investigational (Ph 2)		ABT-263					Selleck	S1001-2	DMSO	10000	1	F8
FIMM003708-001	Selumetinib	IC50	4076.51	2.5	17.26	0	10000	1	0.24	-12.39	-11.38	-5.26	-4.59	17.26		MEK1/2 inhibitor	B. Kinase inhibitor	Investigational (Ph 3)		AZD6244	ARRY-142886				Selleck	S1008	DMSO	10000	1	A9
FIMM003709-001	Veliparib	IC50	10000	1	1.79	0	10000	1	0	1	0.9	0.37	0.91	1.79		PARP inhibitor	E. Differentiating/ epigenetic modifier	Investigational (Ph 3)		ABT-888					Selleck	S1004	DMSO	10000	6	F3
FIMM003710-001	Afatinib	IC50	1000	0.34	3.73	0	1000	0.1	0	-4.64	0.23	3.73	0.77	-7.53		EGFR inhibitor	B. Kinase inhibitor	Approved		BIBW2992		Gilotrif, Giotrif	Irreversible		Selleck	S1011	DMSO	1000	1	P19
FIMM003711-001	Dovitinib	IC50	10000	2.5	100	0	10000	1	0	-9.28	-4.03	-5.76	-6.55	-7.61		FGFR inhibitor	B. Kinase inhibitor	Investigational (Ph 3)		CHIR-258	TKI258				Selleck	S1018	DMSO	10000	1	F7
FIMM003712-001	Obatoclax	IC50	1519.08	2.5	18.47	0	10000	1	1.04	-4.53	-1.62	-0.16	4.8	18.47		Bcl-2 family inhibitor	G. Apoptotic modulator	Investigational (Ph 3)		GX15-070				Inactive	Selleck	S1057	DMSO	10000	6	P18
FIMM003713-001	Crizotinib	IC50	1000	2.5	7.41	0	1000	0.1	0	-4.84	-8.42	-0.95	5.13	7.41		ALK, c-Met inhibitor	B. Kinase inhibitor	Approved		PF-02341066		Xalkori			Selleck	S1068	DMSO	1000	1	A20
FIMM003714-001	Danusertib	IC50	312.11	2.36	99.55	0	10000	1	17.92	-7.01	-4.49	6.37	93.56	99.55		Aurora, Ret, TrkA, FGFR-1 inhibitor	B. Kinase inhibitor	Investigational (Ph 2)		PHA-739358				Inactive	Selleck	S1107	DMSO	10000	1	A7
FIMM003715-001	Foretinib	IC50	213.28	2.5	27.09	0	1000	0.1	1.64	-6.29	-10.17	-1.31	3.45	27.09		MET, VEGFR2 inhibitor	B. Kinase inhibitor	Investigational (Ph 2)		GSK1363089	XL880, EXEL-2880				Selleck	S1111	DMSO	1000	2	A12
FIMM003716-001	Abiraterone	IC50	919.3	2.5	25.92	0	5000	0.5	1.72	-0.05	0.08	1.73	4.6	25.92		P450 17alpha-hydroxylase-17,20-lyase inhibitor	F. Hormone therapy	Approved		CB-7598					Selleck	S1123	DMSO	5000	7	B2
FIMM003717-001	Tanespimycin	IC50	291.03	2.5	100	0	10000	1	18.42	-1.67	0.76	3.61	99.78	100.79		HSP90 inhibitor	K. HSP inhibitor	Investigational (Ph 2)			17-AAG				Selleck	S1141	DMSO	10000	7	A14
FIMM003718-001	Alvespimycin	IC50	191.84	2.5	100	0	1000	0.1	8.22	-5.23	4.85	1.66	16.1	100.97		HSP90 inhibitor	K. HSP inhibitor	Investigational (Ph 2)		KOS-1022	17-DMAG			Inactive	Selleck	S1142	DMSO	1000	7	P15
FIMM003719-001	SNS-032	IC50	36.18	2.5	99.12	0	10000	1	29.5	-4.98	-6.51	97.56	99.12	98.76		CDK inhibitor	B. Kinase inhibitor	Investigational (Ph 2)		SNS-032	BMS-387032			Inactive	Selleck	S1145	DMSO	10000	1	G9
FIMM003720-001	ABT-751	IC50	283.36	2.5	99.6	0	10000	1	18.49	1.24	2.22	4.35	99.6	99.57		Mitotic inhibitor. Colchicine site binding microtubule depolymerizer.	A. Conv. Chemo	Investigational (Ph 2)		ABT-751				Inactive	Selleck	S1165	DMSO	10000	5	G2
FIMM003721-001	Serdemetan	IC50	2578.72	2.5	86.21	0	10000	1	5.74	-3.43	-4.48	-1.24	6.25	86.21		HDM2-p53 antagonist	G. Apoptotic modulator	Investigational (Ph 1)		JNJ 26854165				Inactive	Selleck	S1172	DMSO	10000	6	F19
FIMM003722-001	BIIB021	IC50	150.06	2.5	100	0	10000	1	22.01	1.18	-3.95	26.61	99.63	100.79		HSP90 inhibitor	K. HSP inhibitor	Investigational (Ph 2)		BIIB021				Inactive	Selleck	S1175	DMSO	10000	7	P13
FIMM003723-001	CUDC-101	IC50	1018.5	2.5	100	0	10000	1	11.62	-4.07	-5.13	-1.06	48.85	101.09		HDAC & EGFR, Her2 inhibitor	B. Kinase inhibitor	Investigational (Ph 1)		CUDC-101					Selleck	S1194	DMSO	10000	1	P6
FIMM003724-001	Decitabine	IC50	446.2	0.45	49.56	0	10000	1	6.54	6.19	9.72	18.93	18.86	49.56		Nucleoside analog DNA methyl transferase inhibitor	E. Differentiating/ epigenetic modifier	Approved			5-aza-2'-deoxycytidine		Prodrug, activated in the cells		Selleck	S1200	DMSO	10000	6	P2
FIMM003725-001	Alvocidib	IC50	409.95	2.5	100	0	10000	1	16.56	-6.84	-2.57	-23.26	98.55	100.29		CDK inhibitor	B. Kinase inhibitor	Investigational (Ph 2)			Flavopiridol, HMR-1275				Selleck	S1230	DMSO	10000	1	P9
FIMM003727-001	Amonafide	IC50	1936.7	2.5	100	0	10000	1	8.17	1.06	3.1	5.35	15.82	100.39		Topoisomerase II inhibitor / DNA intercalator	A. Conv. Chemo	Investigational (Ph 3)		AS1413	Xanafide, Quinamed			Inactive	Selleck	S1367	DMSO	10000	5	P2
FIMM003728-001	Tipifarnib	IC50	1878.63	2.5	84.9	0	10000	1	7.09	-0.42	7.67	12.69	14.35	84.9		Farnesyltransferase inhibitor	E. Differentiating/ epigenetic modifier	Investigational (Ph 3)		R115777	Zarnestra, IND 58359				Selleck	S1453	DMSO	10000	6	A3
FIMM003729-001	Pimasertib	IC50	10000	2.5	5.6	0	10000	1	0	-6.58	-3.26	-9.96	-4.58	5.6		MEK1/2 inhibitor	B. Kinase inhibitor	Investigational (Ph 2)		AS703026	MSC1936369B				Selleck	S1475	DMSO	10000	1	F6
FIMM003730-001	Ponatinib	IC50	1000	2.5	100	0	1000	0.1	0	-6.8	-0.24	-8.73	-1.9	-20.18		Broad TK inhibitor	B. Kinase inhibitor	Approved		AP24534		Iclusig			Selleck	S1490	DMSO	1000	2	A10
FIMM003732-001	Perifosine	IC50	391.86	2.5	10.93	0	2500	0.25	0.06	-3.43	-7.43	0.31	2.67	10.93		AKT/PI3K inhibitor	B. Kinase inhibitor	Investigational (Ph 3)							Selleck	S1037	AQ	2500	4	A12
FIMM003733-001	Motesanib	IC50	1401.94	2.5	16.6	0	10000	1	0.85	-10.66	-4.04	-2.1	5	16.6		VEGFR, PDGFR, Ret, Kit inhibitor	B. Kinase inhibitor	Investigational (Ph 2)		AMG-706					Selleck	S1032	DMSO	10000	1	A8
FIMM003734-002	Cediranib	IC50	104.97	2.5	17.6	0	1000	0.1	1.2	-5.84	1.16	-0.8	8.28	17.6		KDR/Flt/VEGFR inhibitor	B. Kinase inhibitor	Investigational (Ph 3)		AZD2171		Recentin			Selleck	S1017	DMSO	1000	2	P9
FIMM003735-001	PF-04691502	IC50	4020.91	2.5	64.18	0	10000	1	2.72	-2.45	-13.74	-14.2	-15.37	64.18		PI3K/mTOR inhibitor	B. Kinase inhibitor	Investigational (Ph 2)		PF-04691502					ChemieTek	CT-PF1502	DMSO	10000	1	B2
FIMM003736-001	Rucaparib	IC50	2892.33	2.5	30.37	0	10000	1	1.47	-6.39	-3.67	-0.13	1.12	30.37		PARP inhibitor	E. Differentiating/ epigenetic modifier	Investigational (Ph 2)		AG-014699	AG-014447, PF-01367338				Axon Medchem	Axon 1529	DMSO	10000	6	A11
FIMM003737-001	Tarenflurbil	IC50	10000	2.5	5.39	0	10000	1	0	-1.05	0.62	-1.4	-6.55	2.74		Gamma-secretase inhibitor	X. Other	Investigational (Ph 3)			(R)-Flurbiprofen			Inactive	Cayman Chemical Company	70255	DMSO	10000	7	A17
FIMM003738-001	Tivozanib	IC50	1595.22	2.5	20.29	0	10000	1	1.23	0.39	1.69	-1.08	4.81	20.29		VEGFR1, 2, 3, c-Kit, PDGFRB inhibitor	B. Kinase inhibitor	Investigational (Ph 3)		AV-951	KRN951				ChemieTek	CT-AV951	DMSO	10000	1	G2
FIMM003739-001	MK1775	IC50	360.67	2.5	98.98	0	10000	1	17.09	-5.81	-5.29	-4.21	96.31	98.98		Wee1 inhibitor	B. Kinase inhibitor	Investigational (Ph 2)		MK1775					Axon Medchem	Axon 1494	DMSO	10000	1	G5
FIMM003740-002	PF-00477736	IC50	258.69	2.5	100	0	10000	1	19.06	-2.84	-1.7	7.25	99.77	101.21		Chk1 inhibitor	B. Kinase inhibitor	Investigational (Ph 1)		PF-00477736				Inactive	Axon Medchem	Axon 1379-2	DMSO	10000	2	P20
FIMM003741-001	AZD7762	IC50	352.79	2.5	99.01	0	1000	0.1	4.99	-6.23	-1.75	-2.17	-7.04	99.01		Chk1 inhibitor	B. Kinase inhibitor	Investigational (Ph 1)		AZD7762				Inactive	Axon Medchem	Axon 1399	DMSO	1000	2	A11
FIMM003742-001	AZD1152-HQPA	IC50	44.03	2.5	12.41	0	1000	0.1	0.56	-5.3	-3.72	-5.68	12.41	6.22		Aurora B inhibitor	B. Kinase inhibitor	Investigational (Ph 3)		AZD1152-HQPA			active metabolite of Barasertib	Inactive	ChemieTek	CT-A1152H	DMSO	1000	2	G10
FIMM003743-003	AZD8055	IC50	2324.49	2.5	16.9	0	10000	1	0.56	1.04	-9.13	-36.36	1.86	16.9		mTOR inhibitor	B. Kinase inhibitor	Investigational (Ph 1)		AZD8055					ChemieTek	CT-A8055-3	DMSO	10000	1	G23
FIMM003744-001	Belinostat	IC50	173.08	2.5	100	0	10000	1	21.24	2.36	-0.13	20.18	99.58	100.99		HDAC inhibitor	E. Differentiating/ epigenetic modifier	Approved (US)		PXD101	PX105684				ChemieTek	CT-BELI	DMSO	10000	6	B2
FIMM003745-002	Bimatoprost	IC50	5500	2.5	100	0	5500	0.55	0.89	-1.84	-3.91	-0.72	-4.98	-0.62		Prostaglandin analog	D. Immunomodulatory	Approved		AGN 192024		Latisse, Lumigan, Prostamide			Selleck	S1407	DMSO	5500	7	G9
FIMM003746-001	Doramapimod	IC50	1404.4	2.38	27.33	0	10000	1	2.23	-7.13	-0.74	1.31	8.39	27.33		p38MAPK inhibitor	B. Kinase inhibitor	Investigational (Ph 1)		BIRB 796				Inactive	Axon Medchem	Axon 1358	DMSO	10000	1	P5
FIMM003747-006	Bryostatin 1	IC50	0.28	2.5	75.61	0	100	0.01	23.95	-3.95	3.27	75.61	68.27	62.69		PKC activator	B. Kinase inhibitor	Investigational (Ph 1)		B705008K112					Santa Cruz Biotechnology	sc-201407-4	DMSO	100	2	F21
FIMM003748-001	Tacedinaline	IC50	248.65	2.5	17.63	0	1000	0.1	0.58	-3.66	-4.64	-1.29	1.46	17.63		HDAC inhibitor	E. Differentiating/ epigenetic modifier	Investigational (Ph 3)		CI-994	Acetyldinaline, Gö 5549, PD 123654,			Inactive	LC Laboratories	C-2606	DMSO	1000	6	A13
FIMM003749-001	BMS-754807	IC50	2846.44	2.5	76.29	0	10000	1	4.66	1.89	-6.3	0.07	3.22	76.29		IGF1R inhibitor	B. Kinase inhibitor	Investigational (Ph 2)		BMS-754807					ChemieTek	CT-BMS75	DMSO	10000	1	F4
FIMM003750-001	Idelalisib	IC50	3898.31	2.5	11.13	0	10000	1	0	-6.02	-6.45	-0.47	-2.08	11.13		PI3K inhibitor, p110δ-selective	B. Kinase inhibitor	Approved (US)		GS-1101	CAL-101	Zydelig			ChemieTek	CT-CAL101	DMSO	10000	1	P4
FIMM003751-001	Trametinib	IC50	250	2.5	100	0	250	0.02	0.89	-7.84	-6.23	-12.61	-5.74	-11.9		MEK1/2 inhibitor	B. Kinase inhibitor	Approved		GSK1120212	JTP-74057	Mekinist			ChemieTek	CT-GSK112	DMSO	250	2	F11
FIMM003752-001	Sonidegib	IC50	2247.98	2.5	66.19	0	10000	1	4.85	-2.05	0.95	10.71	7.33	66.19		Smothened (Hh) inhib	X. Other	Investigational (Ph 2)		NVP-LDE225	LDE225, erismodegib (USAN)				ChemieTek	CT-LDE225	DMSO	10000	7	P16
FIMM003753-001	OSI-027	IC50	6959.12	2.5	20.61	0	10000	1	0.09	-0.57	-5.79	-6.31	-24.59	15.61		mTOR inhibitor	B. Kinase inhibitor	Investigational (Ph 2)		OSI-027				Inactive	ChemieTek	CT-O027	DMSO	10000	1	O3
FIMM003754-001	Refametinib	IC50	1864.49	2.5	35.29	0	10000	1	2.67	-4.32	-6.37	-1.56	6.1	35.29		MEK1/2 inhibitor	B. Kinase inhibitor	Investigational (Ph 2)		BAY 869766	RDEA119				ChemieTek	CT-R119	DMSO	10000	1	A3
FIMM003755-001	Everolimus	IC50	100	2.5	100	0	100	0.01	0	-0.49	-3.23	-12.12	-39.47	-47.08		binds FKBP12, causes inhibition of mTORC1	C. Rapalog	Approved		RAD001	SDZ-RAD	Afinitor, Certican, Zortress			LC Laboratories	E-4040	DMSO	100	4	F19
FIMM003756-001	Ruxolitinib	IC50	779.69	1.51	99.6	0	10000	1	12.59	1.77	-5.31	5.62	58.7	99.6		JAK1&2 inhibitor	B. Kinase inhibitor	Approved		INCB018424		Jakafi, Jakavi			ChemieTek	CT-INCB	DMSO	10000	1	P2
FIMM003757-001	Fasudil	IC50	50000	2.5	1.08	0	50000	5	0	-3.69	1.08	-1.1	-3.21	-0.77		ROCK, PKA, PKG, PRK inhibitor, prodrug	B. Kinase inhibitor	Approved (Japan)		AT-877	HA-1077		Prodrug, activated in the liver		LC Laboratories	H-2330	DMSO	50000	1	A21
FIMM003758-001	Indibulin	IC50	338.73	2.5	98.2	0	10000	1	17.3	-3.14	0.7	4.01	92.36	98.2		Mitoric inhibitor. Microtubule depolymerizer	A. Conv. Chemo	Investigational (Ph 2)		D 24851				Inactive	Tocris Biosciences	3728	DMSO	10000	5	F3
FIMM003759-001	Iniparib	IC50	10000	0	5.28	0	10000	1	0	2.82	5.28	4.37	4.53	-3.7		PARP inhibitor	E. Differentiating/ epigenetic modifier	Investigational (Ph 3)		BSI-201	IND-71677			Inactive	Axon Medchem	Axon 1566	DMSO	10000	6	G2
FIMM003760-001	MK-2206	IC50	1000	2.5	9.7	0	1000	0.1	0	-4.35	-1.09	-0.11	-1.78	9.7		AKT inhibitor	B. Kinase inhibitor	Investigational (Ph 2)		MK-2206					ChemieTek	CT-MK2206	DMSO	1000	2	P10
FIMM003761-001	Alisertib	IC50	116.16	1.09	88	0	10000	1	19.82	-9.95	3	42.47	76.66	88		Aurora A inhibitor	B. Kinase inhibitor	Investigational (Ph 3)		MLN8237					ChemieTek	CT-M8237	DMSO	10000	1	A4
FIMM003762-001	Nelarabine	IC50	10000	2.5	100	0	10000	1	0	-3.75	-1.52	-5.24	-11.69	-10.42		Nucleoside analog, DNA, RNA synth inhibitor	A. Conv. Chemo	Approved				Arranon, Atriance	Prodrug, activated selectively in T-cells		SequoiaResearchProducts	SRP003328n	DMSO	10000	5	B2
FIMM003763-001	Nilotinib	IC50	10000	0.46	2.58	0	10000	1	0	-4.03	-1.9	2.58	0.7	-38.08		Abl inhibitor	B. Kinase inhibitor	Approved		AMN-107		Tasigna			LC Laboratories	N-8207	DMSO	10000	1	P10
FIMM003764-001	Luminespib	IC50	9.73	2.5	99.74	0	1000	0.1	24.3	-0.63	-3.7	51.6	99.56	99.74		HSP90 inhibitor	K. HSP inhibitor	Investigational (Ph 2)		NVP-AUY922	AUY922				ChemieTek	CT-AUY922	DMSO	1000	7	G15
FIMM003765-001	2-methoxyestradiol	IC50	790.63	2.5	98.45	0	10000	1	12.81	-3.9	0.72	-4.99	63.41	98.45		Angiogenesis inhibitor	X. Other	Investigational (Ph 2)			2ME2			Inactive	Cayman Chemical Company	13021	DMSO	10000	7	F17
FIMM003766-002	Plerixafor	IC50	4459.78	2.5	11.98	0	10000	1	0.01	-6.62	-2.25	-2.63	-6.11	11.98		CXCR4 antagonist	X. Other	Approved		SID 791	JM 3100, AMD 3100	Mozobil	Irreversible		Cayman Chemical Company	10011332-2	AQ	10000	4	G20
FIMM003767-001	Vemurafenib	IC50	3598.02	2.5	37.76	0	10000	1	1.59	-6.37	-7.47	-1.05	-3.36	37.76		B-Raf(V600E) inhibitor	B. Kinase inhibitor	Approved		PLX4032	RG7204, RO5185426	Zelboraf			ChemieTek	CT-P4032	DMSO	10000	1	A5
FIMM003769-002	Vandetanib	IC50	151.74	1.75	13.14	0	1000	0.1	0.22	-1	-1.11	2.06	4.13	13.14		VEGFR,EGFR, RET inhibitor	B. Kinase inhibitor	Approved		ZD6474		Caprelsa			LC Laboratories	V-9402	DMSO	1000	3	P8
FIMM003771-001	YM155	IC50	1	2.2	100	0	10000	1	48.1	65.29	99.37	100.42	100.75	100.44		Survivin inhibitor	G. Apoptotic modulator	Investigational (Ph 2)		YM155					ChemieTek	CT-YM155	DMSO	10000	6	F18
FIMM003772-001	Linsitinib	IC50	10000	2.5	100	0	10000	1	0	-3.5	-2.97	-5.08	-2.76	-3.58		IGF1R, IR inhibitor	B. Kinase inhibitor	Investigational (Ph 2)		OSI-906	ASP7487				ChemieTek	CT-O906	DMSO	10000	1	F3
FIMM003773-001	EMD1214063	IC50	1000	2.5	100	0	1000	0.1	0	-6.71	-2.19	-0.81	-1.98	-3.26		c-Met inhibitor	B. Kinase inhibitor	Investigational (Ph 1)		EMD1214063					ChemieTek	CT-EMD063	DMSO	1000	1	G20
FIMM003774-001	Lestaurtinib	IC50	96.69	2.5	98.86	0	1000	0.1	11.78	-6.9	-5.94	-22.25	51.81	98.86		FLT3, JAK2, TrkA, TrkB, TrkC inhibitor	B. Kinase inhibitor	Investigational (Ph 3)		CEP-701					LC Laboratories	L-6307	DMSO	1000	2	G12
FIMM003775-001	Dasatinib	IC50	1000	2.5	8.01	0	1000	0.1	0	-4.24	-3.41	-7.41	-6.36	8.01		Abl, Src, Kit, EphR... Inhibitor	B. Kinase inhibitor	Approved		BMS-354825		Sprycel			LC Laboratories	D-3307	DMSO	1000	2	A13
FIMM003776-001	Tofacitinib	IC50	615.92	2.5	92.13	0	5000	0.5	9.8	-6.11	-7.94	-16.78	34.45	92.13		JAK3, JAK2(V617F) inhibitor	B. Kinase inhibitor	Approved		CP-690550	tasocitinib	Xeljanz, Jakvinus			LC Laboratories	T-1377	DMSO	5000	1	G12
FIMM003777-001	Fingolimod	IC50	2310.12	2.5	100	0	10000	1	7.23	1.04	3.67	4.21	10.12	100.87		S1PR antagonist	X. Other	Approved				Gilenya			LC Laboratories	F-4633	DMSO	10000	7	P17
FIMM003778-001	Axitinib	IC50	2756.42	2.5	89.33	0	10000	1	5.63	-1.86	-0.66	0.71	4.7	89.33		VEGFR, PDGFR, KIT inhibitor	B. Kinase inhibitor	Approved		AG013736		Inlyta			LC Laboratories	A-1107	DMSO	10000	2	A19
FIMM003779-001	Saracatinib	IC50	3198.83	2.5	100	0	10000	1	5.54	-4.77	-2.25	-2.36	-0.89	100.3		Src, Abl inhibitor	B. Kinase inhibitor	Investigational (Ph 3)		AZD-0530				Inactive	LC Laboratories	S-8906	DMSO	10000	1	A11
FIMM003780-002	Bosutinib	IC50	3644.96	2.5	96.63	0	10000	1	4.71	-6.46	0.66	-10.54	-9.81	96.63		Abl, Src inhibitor	B. Kinase inhibitor	Approved		SKI-606		Bosulif			LC Laboratories	B-1788	DMSO	10000	2	F3
FIMM003781-001	Canertinib	IC50	3704.45	2.5	99.65	0	10000	1	4.78	-13.87	-4.18	-9.88	-11.88	99.65		pan-HER inhibitor	B. Kinase inhibitor	Investigational (Ph 3)		CI-1033	PD 183805		Irreversible	Inactive	LC Laboratories	C-1201	DMSO	10000	1	A10
FIMM003782-001	Lenalidomide	IC50	5645.33	0.88	12.49	0	100000	10	0.13	-4.67	1.54	2.6	7.23	12.49		Immunomodulatory	D. Immunomodulatory	Approved		CC-5013		Revlimid			LC Laboratories	L-5499	DMSO	100000	7	P9
FIMM003783-001	Panobinostat	IC50	29.92	2.5	100	0	1000	0.1	18.27	-2.07	-6.63	2.44	100.01	100.23		HDAC inhibitor	E. Differentiating/ epigenetic modifier	Approved (US)		LBH589		Farydak, Faridak			LC Laboratories	P-3703	DMSO	1000	6	G5
FIMM003784-001	Pazopanib	IC50	1277.81	2.04	44.25	0	10000	1	4.34	-4.11	-5.35	2.08	16.62	44.25		VEGFR inhibitor	B. Kinase inhibitor	Approved		GW786034		Votrient			LC Laboratories	P-6706	DMSO	10000	1	P11
FIMM003785-001	Tandutinib	IC50	197.16	2.5	18.37	0	1000	0.1	0.83	-5.53	-2.46	0.78	2.8	18.37		FLT3, PDGFR, KIT inhibitor	B. Kinase inhibitor	Investigational (Ph 2)		MLN518	CT53518			Inactive	LC Laboratories	T-7802	DMSO	1000	2	P12
FIMM003786-001	Temsirolimus	IC50	100	2.5	2.24	0	100	0.01	0	1.04	2.24	-25.08	-30.5	-23.9		binds FKBP12, causes inhibition of mTORC1	C. Rapalog	Approved		CCI-779		Torisel			LC Laboratories	T-8040	DMSO	100	4	P18
FIMM003787-001	Vorinostat	IC50	2288.68	2.5	100	0	10000	1	7.28	-3.93	-0.96	-3.21	10.42	100.87		HDAC inhibitor	E. Differentiating/ epigenetic modifier	Approved		MK-0683	SAHA	Zolinza			LC Laboratories	V-8477	DMSO	10000	6	A4
FIMM003788-001	Entinostat	IC50	2329.13	2.5	99.82	0	10000	1	7.18	2.59	0.46	1.95	10.09	99.82		HDAC inhibitor	E. Differentiating/ epigenetic modifier	Investigational (Ph 2)		MS-275	SNDX-275				LC Laboratories	E-3866	DMSO	10000	6	F4
FIMM003789-001	Enzastaurin	IC50	1252.39	2.5	33.11	0	10000	1	3.17	-6.89	3.57	0.18	12.01	33.11		PKCbeta inhibitor	B. Kinase inhibitor	Investigational (Ph 3)		LY317615					LC Laboratories	E-4506	DMSO	10000	2	P19
FIMM003790-001	Olaparib	IC50	1613.54	2.19	53.49	0	10000	1	4.75	2.29	1.77	7.69	13.7	53.49		PARP inhibitor	E. Differentiating/ epigenetic modifier	Approved		AZD2281	KU-0059436	Lynparza			LC Laboratories	O-9201	DMSO	10000	6	O3
FIMM003791-001	Masitinib	IC50	3324.03	2.5	100	0	10000	1	5.34	-6.41	-3.52	-8.01	-3.09	100.29		KIT inhibitor	B. Kinase inhibitor	Investigational (Ph 3)		AB1010					LC Laboratories	M-7007	DMSO	10000	1	F11
FIMM003792-001	Pictilisib	IC50	10000	2.5	100	0	10000	1	0	-6.08	-5.88	-14.14	-27.16	-37.01		PI3K inhibitor, pan-class I	B. Kinase inhibitor	Investigational (Ph 2)		GDC-0941	RG-7321				LC Laboratories	G-9252	DMSO	10000	1	G10
FIMM003793-001	Vismodegib	IC50	10000	2.5	8.93	0	10000	1	0	-2.4	2.13	-1.82	2.66	8.93		Smothened (Hh) inhibitor	X. Other	Approved		GDC-0449	HhAntag691	Erivedge			LC Laboratories	V-4050	DMSO	10000	7	A18
FIMM003794-001	Sorafenib	IC50	1000	2.5	100	0	1000	0.1	0	-6.25	-2.7	-8.4	-3.64	-1.65		B-Raf, FGFR-1, VEGFR-2 & -3, PDGFR-beta, KIT, and FLT3 inhib	B. Kinase inhibitor	Approved		Bay 43-9006		Nevaxar			LC Laboratories	S-8502	DMSO	1000	2	F13
FIMM003795-001	Seliciclib	IC50	1815.97	2.5	13.16	0	10000	1	0.28	-6.54	-8.7	-1.13	2.41	13.16		CDK2/7/9 inhibitor	B. Kinase inhibitor	Investigational (Ph 2)		CYC202	Roscovitine				LC Laboratories	R-1234	DMSO	10000	1	A12
FIMM003796-002	Patupilone	IC50	3.36	2.5	99.9	0	1000	0.1	30.1	-0.59	0.29	97.03	99.9	99.25		Mitotic inhibitor, epothilone microtubule stabilizer	A. Conv. Chemo	Investigational (Ph 3)		EPO-906	Epothilone B, EpoB			Inactive	LC Laboratories	E-5500-2	DMSO	1000	5	F18
FIMM003797-001	Docetaxel	IC50	3.14	2.5	100	0	1000	0.1	30.51	-1.65	2.39	97.9	100.65	100.71		Mitotic inhibitor, taxane microtubule stabilizer	A. Conv. Chemo	Approved		RP 56976		Taxotere, Docecad			LC Laboratories	D-1000	DMSO	1000	5	P17
FIMM023794-002	Pentostatin	IC50	2557.88	2.5	10.56	0	10000	1	0	0.7	-6.1	1.22	0.79	10.56		Antimetabolite; Purine analog	A. Conv. Chemo	Approved			Deoxycoformycin		Prodrug, activated in the cells		National Cancer Institute	NSC 218321-O/48	DMSO	10000	5	P11
FIMM023795-004	Sirolimus	IC50	100	2.5	1.18	0	100	0.01	0	-3.21	1.18	-3.68	-15.65	-35.8		binds FKBP12, causes inhibition of mTORC1	C. Rapalog	Approved			Rapamycin	Rapamune			LC Laboratories	R-5000	DMSO	100	4	P19
FIMM023796-003	Estramustine	IC50	10000	2.5	100	0	10000	1	0	-0.43	-1.35	-3.43	-6.09	-6.87		Alkylating agent	A. Conv. Chemo	Approved					Prodrug, activated in the liver		Sigma-Aldrich	E0407	AQ	10000	4	F22
FIMM023797-003	Floxuridine	IC50	128.49	2.5	96.09	0	10000	1	22.03	-2.91	-1.68	33.46	96.09	95.4		Antimetabolite; Analog of 5-fluorouracil	A. Conv. Chemo	Approved			5-fluorodeoxyuridine		Prodrug, activated in the cells		National Cancer Institute	NSC 27640-Z/31	DMSO	10000	5	G9
FIMM023798-002	Gemcitabine	IC50	3.08	2.5	100	0	1000	0.1	30.61	-7.53	2	99.14	100.85	101.15		Antimetabolite; Nucleoside analog	A. Conv. Chemo	Approved				Gemsar, Gemzar	Prodrug, activated in the cells		National Cancer Institute	NSC 613327-S/2	DMSO	1000	5	P21
FIMM023799-002	Teniposide	IC50	20.34	2.06	99.56	0	10000	1	32.56	-1.21	18.77	95.87	99.56	98.95		Topoisomerase II inhibitor	A. Conv. Chemo	Approved		VM-26					National Cancer Institute	NSC 122819-I/52	DMSO	10000	5	F14
FIMM023800-002	Dactinomycin	IC50	12.15	2.5	100	0	1000	0.1	23.16	-6.77	-14.73	38.15	100.25	100.58		RNA and DNA synthesis inhibitor	A. Conv. Chemo	Approved			Actinomycin D				National Cancer Institute	NSC 3053-Y/14	DMSO	1000	5	P19
FIMM023801-003	Streptozocin	IC50	1596.77	2.5	21.23	0	10000	1	1.35	-3	-1.77	1.49	5.01	21.23		Alkylating glucosamine-nitrosourea agent	A. Conv. Chemo	Approved					Prodrug, activated in the liver		National Cancer Institute	NSC 37917-V/5	DMSO	10000	5	P12
FIMM023804-002	Cladribine	IC50	86	2.5	99.88	0	1000	0.1	12.53	-1.93	-4.54	-8.55	59.42	99.88		Antimetabolite; Purine analog	A. Conv. Chemo	Approved				Leustatin	Prodrug, activated in the cells		National Cancer Institute	NSC 105014-F/2	DMSO	1000	5	F19
FIMM023805-002	Mitomycin C	IC50	2712.44	2.5	98.36	0	10000	1	6.29	-2.35	2.42	2.75	5.66	98.36		Antineoplastic anatibiotic; DNA crosslinker	A. Conv. Chemo	Approved							National Cancer Institute	NSC 26980-J/65	DMSO	10000	5	A11
FIMM023806-004	Carboplatin	IC50	8068.46	2.22	100	0	100000	10	12.79	-6.21	-0.67	1.27	61.67	100.41		Platinum-based antineoplastic agent	A. Conv. Chemo	Approved							Selleck	S1215-2	AQ	100000	4	B23
FIMM023807-006	Cisplatin	IC50	515.44	2.5	100	0	100000	10	27.81	0.88	-0.16	84.19	100.48	100.38		Platinum-based antineoplastic agent	A. Conv. Chemo	Approved							Selleck	S1166-2	AQ	100000	4	G23
FIMM023808-003	Pemetrexed	IC50	145.77	2.36	94.21	0	10000	1	20.93	-2.55	-0.76	27.46	93.05	94.21		Dihydrofolate reductase inhibitor	H. Metabolic modifier	Approved				Alimta			LC Laboratories	P-7177	AQ	10000	4	F17
FIMM023809-004	Oxaliplatin	IC50	9494.08	1.5	100	0	100000	10	11.59	-0.91	5.5	6.16	51.15	100.92		Platinum-based antineoplastic agent	A. Conv. Chemo	Approved							Selleck	S1224-2	AQ	100000	4	P23
FIMM023810-002	Uramustine	IC50	10000	2.5	6.18	0	10000	1	0	-9.69	0.32	0.64	0.1	6.18		Alkylating agent	A. Conv. Chemo	Approved			Uracil mustard		Prodrug, activated in the liver		National Cancer Institute	NSC 34462-Q/2	DMSO	10000	5	A15
FIMM023811-004	Daunorubicin	IC50	19.16	2.5	100	0	1000	0.1	20.69	-9.54	-10.17	16.46	98.66	101.18		Topoisomerase II inhibitor	A. Conv. Chemo	Approved							National Cancer Institute	NSC 82151-A/44	DMSO	1000	5	A20
FIMM023814-002	Etoposide	IC50	137.01	1.96	99.54	0	10000	1	22.2	-6.15	1.75	34.82	97.87	99.54		Topoisomerase II inhibitor	A. Conv. Chemo	Approved							National Cancer Institute	NSC 141540-H/184	DMSO	10000	5	A9
FIMM023816-003	Arsenic(III) oxide	IC50	2500	1.27	4.3	0	2500	0.25	0	-3.89	1.84	0.31	3.08	4.3		Thioredoxin reductase inhibitor; cytotoxic chemotherapeutic	E. Differentiating/ epigenetic modifier	Approved							Sigma-Aldrich	202673	AQ	2500	4	P21
FIMM023818-005	Doxorubicin	IC50	45.33	2.5	99.83	0	1000	0.1	15.99	-7.6	-2.62	-0.06	88.16	99.83		Topoisomerase II inhibitor	A. Conv. Chemo	Approved				Adriamycin			Sigma-Aldrich	D1515	DMSO	1000	5	F17
FIMM023819-002	Valrubicin	IC50	95.98	2.5	100	0	5000	0.5	20.68	-8.69	1.1	16.25	99.52	100.93		Topoisomerase II inhibitor	A. Conv. Chemo	Approved		AD-32		Valstar			National Cancer Institute	NSC 246131-R/4	DMSO	5000	5	P15
FIMM023820-003	Sunitinib	IC50	1000	2.5	100	0	1000	0.1	0	-2.84	-1.04	-2.36	-9.74	-11.73		Broad TK inhibitor	B. Kinase inhibitor	Approved		SU-11248		Sutent			LC Laboratories	S-8803	DMSO	1000	3	F8
FIMM023821-002	Ixabepilone	IC50	359.94	2.5	99.53	0	1000	0.1	4.92	-7.65	-4.14	-5.18	-8.88	99.53		Mitotic inhibitor. Epothilone microtubule stabilizer.	A. Conv. Chemo	Approved		BMS-247550	azaepothilone B	Ixempra			National Cancer Institute	NSC 747973-W/3	DMSO	1000	5	G20
FIMM023825-003	Azacitidine	IC50	3622.66	2.5	82.66	0	10000	1	4.03	-6.44	-3.39	2.53	-7.92	82.66		Nucleoside analog DNA methyl transferase inhibitor	E. Differentiating/ epigenetic modifier	Approved			5-azacytidine, 5-AzaC	Vidaza	Prodrug, activated in the cells		National Cancer Institute	NSC 102816-P/21	DMSO	10000	6	F8
FIMM023828-002	Fludarabine	IC50	3131.55	2.5	53.51	0	10000	1	2.89	-8.37	2.44	-0.32	0.25	53.51		Antimetabolite; Purine analog	A. Conv. Chemo	Approved				Fludara	Prodrug, activated in the cells		National Cancer Institute	NSC 312887-C/7	DMSO	10000	5	P9
FIMM023831-003	Bleomycin	IC50	1481.79	2.09	56.83	0	10000	1	5.31	-0.57	-6.19	5.49	17.19	56.83		Glycopeptide antibiotic; causes DNA breaks	A. Conv. Chemo	Approved							Selleck	S1214	DMSO	10000	5	P7
FIMM023832-001	Dactolisib	IC50	198.45	2.5	56.92	0	1000	0.1	4.51	-8.09	0.4	-15.09	8.63	56.92		mTOR/(PI3K) inhibitor	B. Kinase inhibitor	Investigational (Ph 2)		NVP-BEZ235					LC Laboratories	N-4288	DMSO	1000	1	A13
FIMM023833-001	Quizartinib	IC50	1000	2.5	100	0	1000	0.1	0	-3.97	-4.91	-0.67	-2.42	-26.99		FLT3 inhibitor	B. Kinase inhibitor	Investigational (Ph 2)		AC220					ChemieTek	CT-AC220	DMSO	1000	3	A7
FIMM100345-001	APR-246	IC50	10000	2.5	9.03	0	10000	1	0	-7.37	-2.9	-3.59	8.76	9.03		p53 activator, thioredoxin reductase 1 inhibitor	G. Apoptotic modulator	Investigational (Ph 1)		APR-246	Prima-1 Met				Tocris Biosciences	3710	DMSO	10000	6	P19
FIMM100346-001	Carfilzomib	IC50	3.26	2.5	100	0	1000	0.1	30.29	-4.55	-1.82	100.14	100.69	100.87		Proteasome inhibitor (20S subunit)	A. Conv. Chemo	Approved				Kyprolis			ChemieTek	CT-CARF	DMSO	1000	5	A18
FIMM100347-001	Gandotinib	IC50	1256.16	2.5	99.6	0	10000	1	10.45	-4.23	-6.96	-22.25	36.14	99.6		JAK2 inhibitor	B. Kinase inhibitor	Investigational (Ph 2)		LY2784544				Inactive	Selleck	S2179	DMSO	10000	1	F13
FIMM100352-001	AZ 3146	IC50	2403.13	2.5	100	0	10000	1	7.02	-1.3	2.72	8.86	9.14	100.2		Mps1 kinase (TTK) inhibitor	B. Kinase inhibitor	Probe		AZ 3146					Tocris Biosciences	3994	DMSO	10000	1	P14
FIMM100355-002	Sotrastaurin	IC50	2988.21	2.5	14.45	0	10000	1	0.22	-5.62	-0.79	-3.9	0.37	14.45		PKC inhibitor	B. Kinase inhibitor	Investigational (Ph 2)		NVP-AEB071	AEB071				Axon Medchem	Axon 1635-2	DMSO	10000	2	A22
FIMM100358-001	Bendamustine	IC50	2544.98	2.5	25.27	0	10000	1	1.24	-5.16	-3.14	0.53	1.92	25.27		Nitrogen mustard alkylating agent	A. Conv. Chemo	Approved					Prodrug, activated in the liver		National Cancer Institute	NSC 138783	DMSO	10000	5	P4
FIMM100362-001	Midostaurin	IC50	486.12	2.5	100	0	10000	1	15.63	-6.1	-6.16	-11.79	87.94	100.12		PKC, PKA, S6K and EGFR inhibitor	B. Kinase inhibitor	Investigational (Ph 3)		NVP-PKC412	PKC412, CGP 41251				LC Laboratories	P-7600	DMSO	10000	1	F14
FIMM100364-001	Regorafenib	IC50	1869.38	2.5	39.59	0	10000	1	3.09	-4.09	-5.72	3.85	6.77	39.59		B-Raf, c-Kit, VEGFR2 inhibitor	B. Kinase inhibitor	Approved		BAY73-4506		Stivarga			Selleck	S1178	DMSO	10000	1	P13
FIMM100365-001	XAV-939	IC50	1639.03	2.12	39.21	0	10000	1	3.24	-0.75	0.78	6.56	9.99	39.21		Tankyrase-1 and -2	E. Differentiating/ epigenetic modifier	Probe		XAV-939				Inactive	Selleck	S1180	DMSO	10000	6	P4
FIMM100366-004	UCN-01	IC50	374.59	2.5	100	0	10000	1	17.05	-7.27	-2.85	-13.44	100.08	101.24		PKCbeta, PDK1, Chk, Cdk2 inhibitor	B. Kinase inhibitor	Investigational (Ph 2)		UCN-01	7-Hydroxystaurosporine			Inactive	Sigma-Aldrich	U6508-4	DMSO	10000	2	P21
FIMM100367-002	Ruboxistaurin	IC50	4181.25	2.5	100	0	10000	1	4.21	-5.42	-4.44	-4.88	-32.87	100.17		PKCbeta inhibitor	B. Kinase inhibitor	Investigational (Ph 3)		LY333531				Inactive	Axon Medchem	Axon 1401-2	DMSO	10000	2	G20
FIMM100368-001	Capecitabine	IC50	10000	2.5	100	0	10000	1	0	-3.3	-4.34	-6.24	-6.22	-8.14		5-FU prodrug	A. Conv. Chemo	Approved					Prodrug, converted in liver and tumor by 3-step reaction		LC Laboratories	C-2799	DMSO	10000	5	F4
FIMM100371-002	Chloroquine	IC50	33416.8	2.5	99.82	0	100000	10	5.31	-9.53	-2.15	-3.29	-3.07	99.82		Antimalaria agent; chemo/radio sensitizer	A. Conv. Chemo	Approved							Sigma-Aldrich	C6628	AQ	100000	4	A22
FIMM100372-002	Valproic acid	IC50	353214	2.5	17.42	0	1000000	100	0.34	-0.33	-1.48	-8.1	-1.23	17.42		HDAC inhibitor	E. Differentiating/ epigenetic modifier	Approved							Sigma-Aldrich	P4543	AQ	1000000	4	F21
FIMM100373-001	Tivantinib	IC50	309.57	2.5	97.64	0	1000	0.1	5.57	-2.06	-7.71	1.1	0.97	97.64		MET inhibitor	B. Kinase inhibitor	Investigational (Ph 2)		ARQ-197					ChemieTek	CT-ARQ197	DMSO	1000	2	P13
FIMM100374-001	Niraparib	IC50	1795.28	2.5	95.57	0	10000	1	8.2	-4.38	1.54	3.53	17.84	95.57		PARP inhibitor	E. Differentiating/ epigenetic modifier	Investigational (Ph 1)		MK-4827					ChemieTek	CT-MK4827	DMSO	10000	6	P5
FIMM100375-001	Volasertib	IC50	29.97	2.5	94.01	0	1000	0.1	17.24	-3.21	-4.2	2.24	94.01	93.22		PLK1 inhibitor	B. Kinase inhibitor	Investigational (Ph 3)		BI 6727					ChemieTek	CT-BI6727	DMSO	1000	2	G15
FIMM100376-001	Toremifene	IC50	2242.44	2.5	10.57	0	10000	1	0.01	-0.16	2.16	-3.63	1.2	10.57		selective estrogen receptor modulator	F. Hormone therapy	Approved		FC 1157a		Fareston, Acapodene			Santa Cruz Biotechnology	sc-253712	DMSO	10000	7	F3
FIMM100377-001	Lasofoxifene	IC50	154.12	1.53	19.92	0	1000	0.1	0.95	0.35	0.07	4.03	6.29	19.92		Selective estrogen receptor modulator	F. Hormone therapy	Approved				Oporia			Santa Cruz Biotechnology	sc-211721	DMSO	1000	7	P8
FIMM100378-006	Galiellalactone	IC50	10237.4	2.5	42.72	0	25000	2.5	1.6	-4.12	-5.59	-4.92	-11.79	42.72		STAT3-DNA interaction inhibitor	X. Other	Probe							Santa Cruz Biotechnology	sc-202165-6	DMSO	25000	7	A21
FIMM100379-001	Omacetaxine	IC50	33.63	2.5	100	0	10000	1	30.13	-8.96	-3.07	99.69	100.57	100.76		Protein synthesis inhib (80 S ribosome)	A. Conv. Chemo	Approved			Homoharringtonine	Synribo			Santa Cruz Biotechnology	sc-202652	DMSO	10000	5	A5
FIMM100380-001	RAF265	IC50	409.58	2.5	12.01	0	1000	0.1	0.01	-5.99	-2.17	-3.34	-3.31	12.01		C-Raf inhibitor	B. Kinase inhibitor	Investigational (Ph 2)		RAF265	CHIR-265				Selleck	S2161	DMSO	1000	2	A17
FIMM100381-001	Nutlin-3	IC50	3425.11	2.5	21.23	0	10000	1	0.61	-5.54	-4.03	-1.5	-1.01	21.23		MDM2 inhibitor	G. Apoptotic modulator	Probe			Nutlin-3			Inactive	Selleck	S1061	DMSO	10000	6	A19
FIMM100382-002	Neratinib	IC50	1000	0.53	4.28	0	1000	0.1	0	-2.69	-1.05	1.8	4.28	1.07		EGFR inhibitor	B. Kinase inhibitor	Investigational (Ph 3)		HKI-272			Irreversible		Selleck	S2150(2)	DMSO	1000	1	P20
FIMM100383-001	Mocetinostat	IC50	291.04	2.5	100	0	10000	1	18.42	-6.53	-6.19	4.71	98.21	100.98		HDAC inhibitor (HDAC1 & 2-selective)	E. Differentiating/ epigenetic modifier	Investigational (Ph 2)		MGCD0103					Selleck	S1122	DMSO	10000	6	A6
FIMM100384-001	Rabusertib	IC50	1000	2.5	9.87	0	1000	0.1	0	-3.74	-1.84	2.04	1.67	9.87		Chk1 inhibitor	B. Kinase inhibitor	Investigational (Ph 2)		LY2603618	IC-83				Selleck	S2626	DMSO	1000	2	P16
FIMM100385-001	Galunisertib	IC50	1000	2.5	100	0	1000	0.1	0	-7.13	-0.55	-5.27	-8.99	-4.14		TGF-B/Smad inhibitor	B. Kinase inhibitor	Investigational (Ph 2)		LY2157299					Selleck	S2230	DMSO	1000	2	G16
FIMM100386-001	Linifanib	IC50	1000	2.5	1.06	0	1000	0.1	0	-6.64	-7.44	-3.21	-3.37	1.06		VEGFR, PDGFR, CSF-1R, FLT3 inhibitor	B. Kinase inhibitor	Investigational (Ph 3)		ABT-869	AL-39324, RG3635				Selleck	S1003	DMSO	1000	2	A16
FIMM100387-001	Brivanib	IC50	1000	2.5	100	0	1000	0.1	0	-8.23	-2.37	-10.08	-3.91	-8.67		VEGFR inhibitor	B. Kinase inhibitor	Investigational (Ph 3)		BMS-540215	BMS-582664				Selleck	S1084	DMSO	1000	2	F17
FIMM100388-001	Buparlisib	IC50	3902.78	2.5	99.28	0	10000	1	4.51	-4.05	-1.36	2.62	-18.8	99.28		PI3K inhibitor, pan-class I	B. Kinase inhibitor	Investigational (Ph 2)		NVP-BKM120	BKM-120				Selleck	S2247	DMSO	10000	1	P16
FIMM100389-001	Nintedanib	IC50	3979.1	2.5	100	0	10000	1	4.45	-8.95	-2.57	-11.27	-22.33	100.08		VEGFR, PDGFR, FGFR inhibitor	B. Kinase inhibitor	Approved (US)		BIBF 1120	Indetanib	Vargatef, Ofev			Selleck	S1010	DMSO	10000	1	G16
FIMM100390-001	Apitolisib	IC50	8932.82	2.5	13.81	0	10000	1	0	-4.85	-5.41	-12.56	-55.16	8.81		PI3K/mTOR inhibitor	B. Kinase inhibitor	Investigational (Ph 2)		GDC-0980					ChemieTek	CT-G0980	DMSO	10000	1	G15
FIMM100391-001	AZD4547	IC50	157.33	1.55	11.72	0	1000	0.1	0.05	-10.25	-0.55	2.58	3.59	11.72		FGFR inhibitor	B. Kinase inhibitor	Investigational (Ph 2)		AZD4547					ChemieTek	CT-A4547	DMSO	1000	2	A15
FIMM100392-001	VER 155008	IC50	3861.51	2.5	97.24	0	10000	1	4.46	-1.92	-0.39	-4.01	-16.83	97.24		HSP70 inhibitor	K. HSP inhibitor	Probe		VER 155008				Inactive	Axon Medchem	Axon 1608	DMSO	10000	7	F14
FIMM100393-001	Daporinad	IC50	3.61	2.5	100	0	1000	0.1	29.75	-4.3	-0.58	95.24	100.78	99.63		NAMPT inhibitor	H. Metabolic modifier	Probe		FK-866	DGB			Inactive	Axon Medchem	Axon 1546	DMSO	1000	4	A14
FIMM100395-001	Cabozantinib	IC50	1000	1.03	8.61	0	1000	0.1	0	-7.19	0.46	1.98	6.03	8.61		VEGFR2, Met, FLT3, Tie2, Kit and Ret inhibitor	B. Kinase inhibitor	Approved		BMS-907351	XL184	Cometriq			ChemieTek	CT-XL184	DMSO	1000	2	P15
FIMM100396-001	AZD1480	IC50	331.28	2.5	73.75	0	1000	0.1	3.91	-4.11	-5.28	-12.68	-1.83	73.75		JAK1/2, FGFR inhibitor	B. Kinase inhibitor	Investigational (Ph 1)		AZD1480					ChemieTek	CT-A1480	DMSO	1000	2	F14
FIMM100397-001	Ridaforolimus	IC50	100	2.5	100	0	100	0.01	0	-3.33	-2.56	-12.86	-45.33	-38.26		binds FKBP12, causes inhibition of mTORC1	C. Rapalog	Investigational (Ph 3)		MK-8669	AP 23573, Deforolimus				Active Biochem	A-1004	DMSO	100	4	A19
FIMM100398-001	Sonolisib	IC50	10000	2.5	6.3	0	10000	1	0	-9.13	-2.03	-1.28	-0.72	6.3		PI3K inhibitor, pan-class I. Irreversible	B. Kinase inhibitor	Investigational (Ph 2)		PX-866	DJM-166				Active Biochem	PX-866	DMSO	10000	1	A15
FIMM100399-001	Quisinostat	IC50	35.82	2.5	99.71	0	1000	0.1	17.24	-4.98	-0.52	-8.31	99.62	99.71		HDAC inhibitor	E. Differentiating/ epigenetic modifier	Investigational (Ph 2)		JNJ-26481585					Active Biochem	A-1162	DMSO	1000	6	F13
FIMM100402-001	Tosedostat	IC50	4046.85	2.5	34.82	0	10000	1	1.21	1.56	3.44	2.86	-8.8	34.82		Aminopeptidase inhibitor	X. Other	Investigational (Ph 3)		CHR 2797					Tocris Biosciences	3595	DMSO	10000	7	F18
FIMM100403-001	PF-04708671	IC50	2140.36	2.5	89.98	0	10000	1	6.88	-6.13	-3.43	3.72	11.33	89.98		p70S6K inhibitor	B. Kinase inhibitor	Probe		PF-04708671				Inactive	Sigma-Aldrich	PZ0143	DMSO	10000	1	A17
FIMM100407-001	Binimetinib	IC50	1000	2.5	6.74	0	1000	0.1	0	-6	-0.56	-0.39	4.96	6.74		MEK1/2 inhibitor	B. Kinase inhibitor	Investigational (Ph 2)		NVP-MEK162	MEK162, ARRY-438162, ARRY-162				ChemieTek	CT-A162	DMSO	1000	2	A14
FIMM100408-002	Tamatinib	IC50	4096.18	2.5	56.08	0	10000	1	2.27	-4.81	-0.95	-11.04	-15.5	56.08		Syk inhibitor	B. Kinase inhibitor	Investigational (Ph 1)		R406			Active metabolite of Fostamatinib	Inactive	Selleck	S2194-2	DMSO	10000	2	F22
FIMM100409-001	KX2-391	IC50	34.35	2.5	100	0	10000	1	30.02	-2.07	-3.69	99.11	100.06	99.99		non-ATP competitive Src inhibitor	B. Kinase inhibitor	Investigational (Ph 2)		KX2-391					Selleck	S2700	DMSO	10000	1	F17
FIMM100410-001	PF-3845	IC50	751.95	0.97	26.2	0	10000	1	2.22	0.9	-0.47	4.7	13.75	26.2		FAAH inhibitor	X. Other	Probe		PF-3845				Inactive	Selleck	S2666	DMSO	10000	7	F19
FIMM100411-001	MK-0752	IC50	1000	2.23	9.87	0	1000	0.1	0	-1.19	-1.62	3.7	1.88	9.87		gamma-secretase/notch inhibitor	X. Other	Investigational (Ph 2)		MK-0752					Selleck	S2660	DMSO	1000	7	P20
FIMM100412-001	TAK-733	IC50	172.65	2.5	18.94	0	1000	0.1	1	-1.32	1.37	0.58	3.83	18.94		MEK1/2 inhibitor	B. Kinase inhibitor	Investigational (Ph 1)		TAK-733					Selleck	S2617	DMSO	1000	2	P18
FIMM100413-001	SB 743921	IC50	3.17	2.5	100	0	100	0.01	17.95	-7.61	-1.73	0.06	99.77	100.6		Mitotic inhibitor. Eg5/KSP inhibitor	I. Kinesin inhibitor	Investigational (Ph 2)		SB 743921				Inactive	Selleck	S2182	DMSO	100	5	B23
FIMM100414-001	Omipalisib	IC50	592.52	2.5	34.06	0	1000	0.1	0.6	-0.58	-1.71	-11.77	-32.47	29.06		PI3K/mTOR inhibitor	B. Kinase inhibitor	Investigational (Ph 1)		GSK2126458					Selleck	S2658	DMSO	1000	2	P17
FIMM100415-001	Ibrutinib	IC50	1000	2.5	100	0	1000	0.1	0	-4.48	-0.1	-1.11	-2.87	-8.75		Btk inhibitor	B. Kinase inhibitor	Approved		PCI-32765	CRA-032765	Imbruvica	Irreversible		Selleck	S2680	DMSO	1000	2	A18
FIMM100416-001	TAK-901	IC50	115.51	2.5	96.93	0	1000	0.1	10.62	-1.14	1.82	-2.81	39.84	96.93		Aurora B inhibitor	B. Kinase inhibitor	Investigational (Ph 1)		TAK-901					Selleck	S2718	DMSO	1000	2	F18
FIMM100417-004	Fostamatinib	IC50	2500	2.5	100	0	2500	0.25	0.89	-2.94	-0.51	-4.59	-3.53	-9.62		Syk inhibitor	B. Kinase inhibitor	Investigational (Ph 2)		R935788			Prodrug, active substance of Fostamatinib		Selleck	S2206-3	AQ	2500	4	G12
FIMM100418-001	JQ1	IC50	543.27	2.5	94.86	0	10000	1	14.3	-4.39	-3.88	-6.09	78.63	94.86		BET family inhibitor	E. Differentiating/ epigenetic modifier	Probe		JQ1	(+)JQ1, SGCBD01(+)			Inactive	SGC	SGCBD01(+)	DMSO	10000	6	F6
FIMM109440-001	NVP-BGJ398	IC50	1000	0.39	4.31	0	1000	0.1	0	-7.18	3.41	-1.12	4.31	-1.42		FGFR inhibitor	B. Kinase inhibitor	Investigational (Ph 1)		NVP-BGJ398	BGJ398				ChemieTek	CT-BGJ398	DMSO	1000	1	A18
FIMM109441-001	Momelotinib	IC50	1799.69	2.5	100	0	10000	1	8.56	-3.83	-4.31	-6.56	18.55	100.77		JAK1 & 2 inhibitor	B. Kinase inhibitor	Investigational (Ph 2)		CYT-387	CYT1138				ChemieTek	CT-CYT387	DMSO	10000	1	F18
FIMM109442-001	MLN-0128	IC50	528.46	2.5	19.58	0	1000	0.1	0.2	-2.42	-1.34	-16.7	-30.33	19.58		mTOR inhibitor	B. Kinase inhibitor	Investigational (Ph 1)		MLN-0128	INK128				ChemieTek	CT-INK128	DMSO	1000	1	A22
FIMM109444-001	TGX-221	IC50	10000	2.5	100	0	10000	1	0	-6.36	-5.05	-4.93	-4.5	-0.86		PI3K beta selective inhibitor	B. Kinase inhibitor	Probe		TGX-221					ChemieTek	CT-TGX221	DMSO	10000	1	P18
FIMM109445-002	Tubacin	IC50	2654.02	2.5	99.05	0	10000	1	6.44	-1.32	0.91	3.12	6.34	99.05		HDAC6 inhibitor	E. Differentiating/ epigenetic modifier	Probe			Tubacin			Inactive	Selleck	S2239	DMSO	10000	6	P6
FIMM109446-001	Tubastatin A	IC50	3273.23	2.5	84.55	0	10000	1	4.57	-3.32	-4.63	-0.4	-1.55	84.55		HDAC6 inhibitor	E. Differentiating/ epigenetic modifier	Probe			Tubastatin A			Inactive	ChemieTek	CT-TUBA	DMSO	10000	6	A7
FIMM109447-001	Atorvastatin	IC50	1523.78	2.5	99.23	0	10000	1	9.38	-2.01	0.19	4.44	25.6	99.23		HMG CoA reductase inhibitor	H. Metabolic modifier	Approved				Lipitor			ChemieTek	CT-ATOR	DMSO	10000	4	P12
FIMM109448-001	Varespladib	IC50	10000	2.5	100	0	10000	1	0	-6.89	-8.73	-5.72	-2.45	-3.95		Secretory phospholipase A2 inhibitor	X. Other	Investigational (Ph 2)		LY315920	A-001				ChemieTek	CT-VARE	DMSO	10000	7	A20
FIMM109449-001	StemRegenin 1	IC50	10000	2.5	1.23	0	10000	1	0	-6.67	-2.1	-7.77	-8.29	0.67		AHR antagonist, stem cell regenerating	E. Differentiating/ epigenetic modifier	Probe			StemRegenin 1, SR1			Inactive	ChemieTek	CT-SR1	DMSO	10000	6	F7
FIMM109450-001	VX-11E	IC50	310.22	2.5	13.95	0	2500	0.25	0.52	-2.34	-0.51	-0.35	5.14	13.95		ERK1 & 2 inhibitor	B. Kinase inhibitor	Probe		VX-11E				Inactive	ChemieTek	CT-VX11e	DMSO	2500	1	P17
FIMM109451-001	PFI-1	IC50	2966.45	2.5	52.28	0	10000	1	2.96	-2.65	-6.11	-1.36	1.44	52.28		Selective chemical probe for BET Bromodomains	E. Differentiating/ epigenetic modifier	Probe		PFI-1				Inactive	SGC	SGCPFI	DMSO	10000	6	P7
FIMM109453-001	4-hydroxytamoxifen	IC50	2129.49	2.5	71.77	0	10000	1	5.5	-4.59	-0.5	3.38	9.15	71.77		Selective estrogen receptor modulator	F. Hormone therapy	Investigational as a gel preparation					Most active metabolite of tamoxifen		Santa Cruz Biotechnology	sc-3542	DMSO	10000	7	P4
FIMM109454-002	15D-PGJ2	IC50	3000	0.34	5.09	0	3000	0.3	0	-2.09	2.04	0.05	5.09	1.41		Endogenous PPARγ ligand, prostaglandin, NFkB signaling inhibitor	X. Other	Probe			15D-PGJ2, 15-deoxy delta(12,14)prostaglandin J2			Inactive	Merck	538927-2	DMSO	3000	7	P19
FIMM109455-001	RD162	IC50	1907.21	2.5	17.59	0	10000	1	0.76	-5.69	-2.87	-1.68	2.9	17.59		AR antagonist	F. Hormone therapy	Probe		RD162				Inactive	Axon Medchem	Axon 1532	DMSO	10000	7	A8
FIMM109456-001	Enzalutamide	IC50	3652.66	2.5	18.34	0	10000	1	0.37	-3.38	0.92	-2.2	-1.9	18.34		AR antagonist	F. Hormone therapy	Approved		MDV3100		Xtandi			Axon Medchem	Axon 1613	DMSO	10000	7	F8
FIMM109458-002	1-methyl-D-tryptophan	IC50	5000	2.5	0.08	0	5000	0.5	0	-6.61	-9.96	-5.67	-2.82	0.08		Indolamine 2,3-dioxygenase 1 and 2 inhibitor	X. Other	Investigational (Ph 2)			1-methyl-D-tryptophan				Sigma-Aldrich	452483	AQ	5000	4	A20
FIMM109459-001	Dacomitinib	IC50	0.1	0.27	13.39	0	1000	0.1	0.74	9.55	7.6	11.63	10.13	13.39		pan-HER inhibitor	B. Kinase inhibitor	Investigational (Ph 3)		PF-00299804					ChemieTek	CT-DACO	DMSO	1000	3	P2
FIMM109460-001	Dinaciclib	IC50	11.02	2.5	100	0	1000	0.1	23.69	-1.04	-1.9	43.96	99.68	101.62		CDK inhibitor	B. Kinase inhibitor	Investigational (Ph 3)		SCH727965					ChemieTek	CT-DINA	DMSO	1000	3	A3
FIMM109461-001	Dabrafenib	IC50	2500	2.5	8.46	0	2500	0.25	0	-5.61	-2.47	-3.07	-7.52	8.46		B-Raf(V600E) inhibitor	B. Kinase inhibitor	Approved		GSK2118436B		Tafinlar			ChemieTek	CT-DABR	DMSO	2500	4	F8
FIMM109462-001	I-BET151	IC50	2038.17	2.5	80.39	0	10000	1	6.36	-10.4	-6.13	-13.84	11.44	80.39		BET family inhibitor	E. Differentiating/ epigenetic modifier	Probe		I-BET151	GSK1210151A			Inactive	ChemieTek	CT-BET151	DMSO	10000	6	A8
FIMM109463-001	Ralimetinib	IC50	10000	2.5	100	0	10000	1	0	-2.69	-3.53	-8.24	-9.02	-12.23		p38MAPK inhibitor	B. Kinase inhibitor	Investigational (Ph 2)		LY2228820	CP868569				Selleck	S1494	DMSO	10000	1	F21
FIMM109464-001	Crenolanib	IC50	2714.41	2.5	100	0	10000	1	6.39	-5.33	1.06	0.71	5.26	100.94		PDGFRA and PDGFRB inhibitor	B. Kinase inhibitor	Investigational (Ph 2)		CP-868596					Selleck	S2730	DMSO	10000	1	P21
FIMM109465-001	PF-4800567	IC50	10000	0.88	5.66	0	10000	1	0	-0.63	-0.09	1.3	2.67	5.66		CK1epsilon inhibitor	B. Kinase inhibitor	Probe		PF-4800567				Inactive	Tocris Biosciences	4281	DMSO	10000	1	O22
FIMM109467-001	PF-670462	IC50	10000	1.56	3.74	0	10000	1	0	0.25	1.14	3.57	3.69	3.74		CK1epsilon and CK1delta inhibitor	B. Kinase inhibitor	Probe		PF-670462				Inactive	Tocris Biosciences	3316	DMSO	10000	1	B23
FIMM109468-001	ZSTK474	IC50	10000	2.5	0.84	0	10000	1	0	0.84	-3.67	-9.08	-31.53	-20.68		PI3K gamma selective inhibitor	B. Kinase inhibitor	Investigational (Ph 1)		ZSTK474					LC Laboratories	Z-1066	DMSO	10000	1	F22
FIMM115468-001	PAC-1	IC50	3022.03	2.5	100	0	10000	1	5.83	-3.49	-2.97	1.56	1.88	100.17		procaspase-3 activator	G. Apoptotic modulator	Investigational (Ph 1)		PAC-1					Selleck	S2738	DMSO	10000	6	P20
FIMM115469-001	AZD2014	IC50	8926.48	2.5	13.41	0	10000	1	0	-8.07	-10.06	-19.91	-44.51	8.41		mTOR inhibitor, ATP-competitive	B. Kinase inhibitor	Investigational (Ph 1)		AZD2014					Selleck	S2783	DMSO	10000	2	B2
FIMM115470-001	CPI-613	IC50	10000	2.5	9.03	0	10000	1	0	-2.98	-1.62	-2.71	-2.84	9.03		pyruvate dehydrogenase, alpha-ketoglutarate dehydrogenase inhibitor	H. Metabolic modifier	Investigational (Ph 2)		CPI-613					Selleck	S2776	DMSO	10000	4	A17
FIMM115471-001	FG-4592	IC50	3516.31	2.5	22.95	0	10000	1	0.7	-3.51	-1.09	1.25	-1.57	22.95		HIF prolyl hydroxylase inhibitor	E. Differentiating/ epigenetic modifier	Investigational (Ph 2)		FG-4592					Selleck	S1007	DMSO	10000	6	P8
FIMM115472-001	Pevonedistat	IC50	106.84	1.19	98.16	0	10000	1	22.61	0.59	6.87	46.59	92.85	98.16		NAE inhibitor	H. Metabolic modifier	Investigational (Ph 1)		MLN4924					ChemieTek	CT-M4924	DMSO	10000	4	A13
FIMM115473-001	GSK2636771	IC50	4091.73	2.5	11.27	0	10000	1	0	-6.71	-4.25	-1.73	-3.09	11.27		PI3K beta selective inhibitor	B. Kinase inhibitor	Investigational (Ph 1)		GSK2636771					ChemieTek	CT-GSK263	DMSO	10000	2	P4
FIMM115474-001	AT-406	IC50	146.46	2.5	17.38	0	10000	1	2.57	-6.88	-6.17	4.87	17.38	12.24		XIAP, cIAP1, cIAP2 inhibitor	G. Apoptotic modulator	Investigational (Ph 1)		AT-406					Selleck	S2754	DMSO	10000	6	A20
FIMM115476-003	(5Z)-7-Oxozeaenol	IC50	3785.43	2.5	48.87	0	10000	1	2.11	-4.21	-3.28	-4.71	-7.11	48.87		TAK1 inhibitor	B. Kinase inhibitor	Probe			(5Z)-7-Oxozeaenol			Inactive	Tocris Biosciences	3604-03-01 00:00:00	DMSO	10000	2	A21
FIMM115477-001	Rebastinib	IC50	1000	0.1	7.15	0	1000	0.1	0	0.93	7.15	-1.23	1.86	-6.19		Allosteric ABL, FLT3, TIE2, TRKA inhibitor	B. Kinase inhibitor	Investigational (Ph 1)		DCC-2036				Inactive	ChemieTek	CT-DCC20	DMSO	1000	3	F3
FIMM115478-001	Lomeguatrib	IC50	10000	2.5	8.26	0	10000	1	0	-11.53	-6.71	-6.4	-6.2	8.26		O6-methylguanine-DNA methyltransferase inhibitor	E. Differentiating/ epigenetic modifier	Investigational (Ph 2)						Inactive	Tocris Biosciences	4359	DMSO	10000	6	A9
FIMM115479-001	GSK269962	IC50	643.51	0.86	26.8	0	10000	1	2.4	-0.83	-2.25	6.95	14.08	26.8		ROCK1 and ROCK2 inhibitor	B. Kinase inhibitor	Probe		GSK269962				Inactive	Tocris Biosciences	4009	DMSO	10000	2	F19
FIMM115481-001	PF 431396	IC50	1128.86	2.5	100	0	10000	1	11.07	-8.05	-9.43	-5.71	42.53	100.33		FAK/PYK2 inhibitor	B. Kinase inhibitor	Probe		PF 431396				Inactive	Tocris Biosciences	4278	DMSO	10000	2	A20
FIMM115482-001	GSK650394	IC50	3037.78	2.5	72.66	0	10000	1	4.18	-3.86	-6.5	-2.05	1.32	72.66		SGK1 & 2 inhibitor	B. Kinase inhibitor	Probe		GSK650394					Tocris Biosciences	3572	DMSO	10000	2	A3
FIMM115483-001	AVN944	IC50	622.22	2.5	93.83	0	10000	1	13.46	-3.38	0.07	-49.72	74.74	93.83		IMPDH inhibitor	H. Metabolic modifier	Investigational (Ph 2)		AVN944	VX-944			Inactive	ChemieTek	CT-AVN944	DMSO	10000	4	F13
FIMM115484-001	Venetoclax	IC50	1000	1.52	6.24	0	1000	0.1	0	-3.1	2.12	-1.24	-0.5	5.01		Bcl-2-selective inhibitor	G. Apoptotic modulator	Investigational (Ph 1)		ABT-199	GDC-0199				ChemieTek	CT-A199	DMSO	1000	6	G20
FIMM115485-001	BMS-911543	IC50	10000	2.5	2.69	0	10000	1	0	-1.17	2.69	0.12	-11.64	-7.89		JAK2 inhibitor	B. Kinase inhibitor	Investigational (Ph 1)		BMS-911543				Inactive	ChemieTek	CT-BMS911	DMSO	10000	2	G2
FIMM115486-001	Ipatasertib	IC50	10000	2.5	9.26	0	10000	1	0	0.54	2.26	1.36	0.96	9.26		AKT inhibitor	B. Kinase inhibitor	Investigational (Ph 2)		GDC-0068	RG7440				ChemieTek	CT-G0068	DMSO	10000	2	P2
FIMM115488-002	Radicicol	IC50	310.16	2.5	100	0	10000	1	18.07	-2.78	3.67	0.43	100.51	101.07		HSP90 inhibitor	K. HSP inhibitor	Probe		RHI-12648	Monorden			Inactive	Tocris Biosciences	2/1/1589	DMSO	10000	7	P14
FIMM115492-001	LY-294002	IC50	35211.5	2.5	86.2	0	100000	10	4.34	-0.85	-3.31	-2.01	-5.98	86.2		PI3K inhibitor	B. Kinase inhibitor	Investigational (Ph 1)		LY 294002				Inactive	LC Laboratories	L-7962	DMSO	100000	3	P7
FIMM115606-002	IOX-2	IC50	8507.44	2.4	28.93	0	50000	5	2.14	1.88	0.96	5.1	6.24	28.93		PHD2 inhibitor	E. Differentiating/ epigenetic modifier	Probe		IOX-2					Tocris Biosciences	4451	DMSO	50000	6	P14
FIMM115607-003	GSK-J4	IC50	1233.9	2.02	100	0	100000	10	22.89	-5.61	-2.96	39.72	96.96	100.05		JMJD3 (histone demethylase) inhibitor	E. Differentiating/ epigenetic modifier	Probe		GSK-J4				Inactive	Selleck	S7070-2	DMSO	100000	6	F14
FIMM115608-002	UNC1215	IC50	4735.99	1.6	14.32	0	30000	3	0.31	-3.72	-5.44	3.3	4.34	14.32		L3MBTL3 inhibitor	E. Differentiating/ epigenetic modifier	Probe		UNC1215				Inactive	Tocris Biosciences	4666	DMSO	30000	6	P13
FIMM115609-002	SGC0946	IC50	1863.59	2.5	17.25	0	10000	1	0.74	-8.07	-3.94	-2.69	2.99	17.25		DOT1L inhibitor	E. Differentiating/ epigenetic modifier	Probe		SGC0946				Inactive	Selleck	S7079	DMSO	10000	6	P9
FIMM115610-002	UNC0642	IC50	2448.99	2.5	100	0	10000	1	6.92	-11.88	-4.05	-6.38	8.61	100.36		G9a/GLP inhibitor	E. Differentiating/ epigenetic modifier	Probe		UNC0642				Inactive	Tocris Biosciences	5132	DMSO	10000	6	A10
FIMM115611-001	GSK343	IC50	3634.62	2.5	99.37	0	10000	1	4.86	-6.79	-3.69	-6.5	-9.82	99.37		EZH2 inhibitor	E. Differentiating/ epigenetic modifier	Probe		GSK343				Inactive	SGC	SGCGSK343	DMSO	10000	6	G10
FIMM115612-002	UNC0638	IC50	2780.8	2.5	100	0	10000	1	6.26	-2.5	-1.52	2.54	4.7	100.49		G9a/GLP inhibitor	E. Differentiating/ epigenetic modifier	Probe		UNC0638				Inactive	Tocris Biosciences	4343	DMSO	10000	6	P10
FIMM115613-002	C646	IC50	6419.37	2.5	93.78	0	25000	2.5	6.26	-10.55	-2.92	-5.11	6.93	93.78		p300/CREB-binding protein (CBP) inhibitor	E. Differentiating/ epigenetic modifier	Probe		C646				Inactive	Axon Medchem	Axon 1781	DMSO	25000	6	A14
FIMM115614-001	8-chloro-adenosine	IC50	19337.6	2.5	66.72	0	50000	5	2.97	-4.61	-4.66	-2.73	-11.7	66.72		Nucleoside analog, RNA synthesis inhibitor	A. Conv. Chemo	Probe			8-chloro-adenosine		Prodrug, activated in the cells		Northwestern University	NWU 8CL	DMSO	50000	5	G16
FIMM115615-001	8-amino-adenosine	IC50	1077.3	2.5	100	0	50000	5	20.05	-2.9	-0.37	12.24	100.88	101.39		Nucleoside analog, RNA synthesis inhibitor	A. Conv. Chemo	Probe			8-amino-adenosine		Prodrug, activated in the cells	Inactive	Northwestern University	NWU 8NH2	DMSO	50000	5	P16
FIMM115616-003	Stattic	IC50	18862.7	2.5	99.9	0	50000	5	4.71	-3.55	-2.13	-12.24	-14.09	99.9		STAT3 SH2 domain inhibitor	X. Other	Probe			Stattic				Tocris Biosciences	2798-03-01 00:00:00	DMSO	50000	7	F21
FIMM133775-001	AZ-23	IC50	1000	0.89	8	0	1000	0.1	0	1.36	2.7	8	5.82	6.35		Trk inhibitor	B. Kinase inhibitor	Probe		AZ-23				Inactive	Axon Medchem	Axon 1610	DMSO	1000	3	P4
FIMM133776-001	Rocilinostat	IC50	2492.47	2.5	100	0	10000	1	6.83	-4.44	-8.29	-0.57	8.19	100.05		HDAC-6 selective inhibitor	E. Differentiating/ epigenetic modifier	Investigational (Ph 1)		ACY-1215					ChemieTek	CT-ACY12	DMSO	10000	6	A12
FIMM133777-001	ASP3026	IC50	3354.74	2.5	98.86	0	10000	1	5.24	-8.57	-5.26	-7.48	-3.28	98.86		ALK inhibitor	B. Kinase inhibitor	Investigational (Ph 1)		ASP3026					ChemieTek	CT-ASP302	DMSO	10000	2	A4
FIMM133778-001	Alectinib	IC50	1000	2.5	1.06	0	1000	0.1	0	-2.94	1.06	-2.15	-2.79	-0.64		ALK (incl gatekeeper mut) inhib	B. Kinase inhibitor	Approved (Japan)		CH5424802		Alecensa			ChemieTek	CT-CH542	DMSO	1000	3	F6
FIMM133779-001	GSK-1838705A	IC50	844.16	2.5	98.91	0	2500	0.25	5.21	5.23	2.36	0.79	-3.73	98.91		IGF1R, INSR, ALK inhib	B. Kinase inhibitor	Probe		GSK1838705A				Inactive	ChemieTek	CT-GSK183	DMSO	2500	3	F4
FIMM133780-001	GSK-1904529A	IC50	10000	2.5	100	0	10000	1	0	-4.74	-7.3	-8.28	-4.78	-4.76		IGF1R, INSR inhib	B. Kinase inhibitor	Probe		GSK1904529A				Inactive	ChemieTek	CT-GSK190	DMSO	10000	2	F4
FIMM133781-001	SP600125	IC50	8428.28	2.5	15.37	0	100000	10	0.95	-9.76	-5.66	-7.38	9.45	15.37		pan-JNK inhibitor	B. Kinase inhibitor	Probe		SP600125	Pyrazolanthrone, Anthrapyrazolone			Inactive	LC Laboratories	S-7979	DMSO	100000	3	A8
FIMM133782-001	Ganetespib	IC50	32.26	2.5	100	0	1000	0.1	17.86	-2.6	-2.72	-0.68	99.69	100.95		HSP90 inhibitor	K. HSP inhibitor	Investigational (Ph 3)		STA-9090					Selleck	S1159	DMSO	1000	7	A16
FIMM133783-001	TRAM-34	IC50	1000	1.43	8.82	0	1000	0.1	0	-7.73	1.38	0.84	6.67	8.82		intermediate-conductance Ca2+-activated K+ channel inh.	X. Other	Probe		TRAM-34				Inactive	Selleck	S1160	DMSO	1000	7	P21
FIMM133784-001	Pracinostat	IC50	232.97	2.5	100	0	10000	1	19.62	-2.79	2.79	10	100.39	101.07		HDAC inhibitor	E. Differentiating/ epigenetic modifier	Investigational (Ph 2)		SB-939					Selleck	S1515	DMSO	10000	6	P12
FIMM133785-001	AR-42	IC50	289.28	2.07	100	0	10000	1	18.29	-2.38	-3.46	10.08	92.79	101.09		HDAC inhibitor	E. Differentiating/ epigenetic modifier	Investigational (Ph 1)		AR-42	OSU-HDAC42				Selleck	S2244	DMSO	10000	6	P11
FIMM133786-001	Lonafarnib	IC50	3334.6	2.5	36.58	0	10000	1	1.66	-4.85	-3.21	-6.32	-1.06	36.58		Farnesyl transferase inhibitor	E. Differentiating/ epigenetic modifier	Investigational (Ph 3)		SCH66336	Sarasar				Selleck	S2797	DMSO	10000	6	F11
FIMM133787-001	Alpelisib	IC50	2500	0.33	5.77	0	2500	0.25	0	3.85	3.43	5.77	4.62	5.3		PI3Kalpha inhibitor	B. Kinase inhibitor	Investigational (Ph 2)		NVP-BYL719	BYL719				Selleck	S2814	DMSO	2500	3	O3
FIMM133788-001	Baricitinib	IC50	451.33	2.5	87.19	0	2500	0.25	7.47	-4.87	-4.53	-11.19	16.16	87.19		JAK inhibitor	B. Kinase inhibitor	Investigational (Ph 2)		LY3009104	INCB28050				Selleck	S2851	DMSO	2500	3	A4
FIMM133789-001	BX-912	IC50	734.91	2.36	100	0	10000	1	13.35	-2.34	-6.68	1.1	67.39	100.4		PDK1 inhib	B. Kinase inhibitor	Probe		BX-912				Inactive	Selleck	S1275	DMSO	10000	2	O3
FIMM133791-001	AZD-5363	IC50	10000	2.5	8.35	0	10000	1	0	-13.71	-3.52	-6	-9.3	8.35		AKT inhibitor	B. Kinase inhibitor	Investigational (Ph 2)		AZD-5363					ChemieTek	CT-A5363	DMSO	10000	2	A5
FIMM133792-001	CUDC-305	IC50	300.74	2.5	100	0	10000	1	18.24	-5.61	-0.06	1.88	100.42	101.27		HSP90 inhibitor	K. HSP inhibitor	Investigational (Ph 1)		CUDC-305	DEBIO-0932				ChemieTek	CT-CU305	DMSO	10000	7	A15
FIMM133793-001	Oprozomib	IC50	76.79	2.5	100	0	2500	0.25	18.12	-7.29	-3.63	0.39	101.09	101.46		proteasome (20 S) inhibitor	A. Conv. Chemo	Investigational (Ph 1)		ONX-0912	PR-047		Irreversible		ChemieTek	CT-OPRO	DMSO	2500	5	A22
FIMM133794-001	Fedratinib	IC50	928.57	2.5	100	0	10000	1	12.12	-6.81	-6.37	-28.75	55.05	100.56		JAK2-selective inhibitor	B. Kinase inhibitor	Investigational (Ph 2)		SAR302503	TG-101348			Inactive	ChemieTek	CT-TG101	DMSO	10000	2	A6
FIMM133795-001	PF-03758309	IC50	4.06	2.5	100	0	10000	1	41.61	-7.89	94.05	100.07	99.98	100.63		PAK inhibitor	B. Kinase inhibitor	Investigational (Ph 1)		PF-03758309					ChemieTek	CT-PF0375	DMSO	10000	2	P5
FIMM133796-001	GSK-2334470	IC50	10000	2.5	100	0	10000	1	0	-3.83	-6.62	-4.53	-20.27	-19.24		PDK1 inhibitor	B. Kinase inhibitor	Probe		GSK2334470				Inactive	ChemieTek	CT-GSK233	DMSO	10000	2	G5
FIMM133797-002	Pomalidomide	IC50	10000	2.5	100	0	10000	1	0	-4	-1.04	-2.22	-4.13	-2.92		Immunomodulatory agent, anti-angiogenic	D. Immunomodulatory	Approved		CC-4047	3-amino-thalidomide	Pomalyst			Sigma-Aldrich	P0018	DMSO	10000	7	G12
FIMM133798-001	Bafetinib	IC50	1000	2.5	1.78	0	1000	0.1	0	-6.49	-4.43	-0.85	0.31	1.78		Abl, Lyn inhibitor	B. Kinase inhibitor	Investigational (Ph 2)		INNO-406	NS-187				Selleck	S1369	DMSO	1000	3	A5
FIMM133799-001	Orteronel	IC50	10000	0.3	2.99	0	10000	1	0	-2.16	2.99	-1.56	2.85	-4.82		CYP17A1, androgen synth inhib.	F. Hormone therapy	Investigational (Ph 3)		TAK-700					Selleck	S1195	DMSO	10000	7	F7
FIMM133800-001	AZD-8330	IC50	10000	2.5	1.54	0	10000	1	0	-6.12	-4.24	-7.8	-3.57	1.54		MEK1/2 inhibitor	B. Kinase inhibitor	Investigational (Ph 1)		AZD-8330	ARRY-424704				ChemieTek	CT-A8330	DMSO	10000	2	F6
FIMM133801-001	BMS-599626	IC50	2310.29	2.5	43.62	0	10000	1	2.97	-5.26	-0.97	0.8	4.51	43.62		Pan-HER inhibitor	B. Kinase inhibitor	Investigational (Ph 1)		BMS-599626	AC-480				ChemieTek	CT-BMS59	DMSO	10000	2	P6
FIMM133802-001	EPZ-5687	IC50	10000	2.5	100	0	10000	1	0	-4.92	-2.89	-1.1	-3.52	-3.58		EZH2 inhibitor	E. Differentiating/ epigenetic modifier	Probe		EPZ-5687				Inactive	ChemieTek	CT-EPZ687	DMSO	10000	6	G12
FIMM133803-001	LY-2874455	IC50	164.84	2.5	98.06	0	1000	0.1	8.86	2.17	-5.43	-8.61	21.83	98.06		FGFR inhibitor	B. Kinase inhibitor	Investigational (Ph 1)		LY 2874455					Axon Medchem	Axon 1981	DMSO	1000	3	G5
FIMM133804-001	ARN 509	IC50	459.73	0.73	16.9	0	10000	1	0.78	2.81	-1.31	5.83	9.26	16.9		AR antagonist	F. Hormone therapy	Investigational (Ph 2)		ARN 509					Axon Medchem	Axon 1979	DMSO	10000	7	P7
FIMM133805-001	Tideglusib	IC50	1114.78	2.5	14.21	0	3000	0.3	0.12	-9.15	-4.57	-3.56	-1.74	14.21		GSK3 inhibitor	B. Kinase inhibitor	Investigational (Ph 2)		NP031112					Selleck	S2823	DMSO	3000	2	A9
FIMM133806-001	SGI-1776	IC50	3129.51	2.5	100	0	10000	1	5.65	-2.53	-0.64	0.12	-0.28	100.81		PIM kinase inhibitor	B. Kinase inhibitor	Investigational (Ph 1)		SGI-1776					Selleck	S2198	DMSO	10000	2	P8
FIMM133807-001	Rigosertib	IC50	37.47	2.5	99.21	0	10000	1	29.33	-6.34	-1.76	93.85	99.21	97.83		Ras-Raf interaction inhibitor	B. Kinase inhibitor	Investigational (Ph 2)		ON-01910		Estybon, Novonex			Selleck	S1362	DMSO	10000	2	F8
FIMM133808-001	Milciclib	IC50	3420.89	2.5	100	0	10000	1	5.2	-3.68	-8.88	-4.95	-5.54	100.61		CDK2 inhibitor	B. Kinase inhibitor	Investigational (Ph 2)		PHA-848125					Selleck	S2751	DMSO	10000	2	P7
FIMM133809-001	Lenvatinib	IC50	2500	2.5	3.18	0	2500	0.25	0	-6.27	-2.01	-2.37	0.43	3.18		VEGFR inhibitor	B. Kinase inhibitor	Approved (US)		E7080		Lenvima			Selleck	S1164	DMSO	2500	3	A6
FIMM133810-001	Duvelisib	IC50	500	2.5	6.98	0	500	0.05	0	0.88	-0.84	-0.96	-0.33	6.98		PI3K inhibitor	B. Kinase inhibitor	Investigational (Ph 2)		IPI-145	INK1197				Selleck	S7028	DMSO	500	3	P6
FIMM133811-001	Icotinib	IC50	2272.63	2.5	17.33	0	10000	1	0.61	-2.8	-2.04	2.45	1.87	17.33		EGFR inhibitor	B. Kinase inhibitor	Investigational (Ph 2)		BPI-2009H					Selleck	S2922	DMSO	10000	2	P14
FIMM133812-001	Cilengitide	IC50	10000	2.5	100	0	10000	1	0	-4.13	-2.67	-2.6	-4.07	-10.03		alphaVbeta3 integrin inhibitor	X. Other	Investigational (Ph 3)		EMD 121974	NSC 707544				Selleck	S7077	DMSO	10000	7	G20
FIMM133813-001	Apatinib	IC50	10000	2.5	2.03	0	10000	1	0	-6.4	-0.28	-6.01	0.8	2.01		VEGFR inhibitor	B. Kinase inhibitor	Investigational (Ph 3)		YN968D1					Selleck	S2221	DMSO	10000	2	F7
FIMM133815-001	Amuvatinib	IC50	365.53	2.5	44.13	0	10000	1	7.59	-1.71	-0.29	1.01	41.18	44.13		Broad spectrum TK inhib	B. Kinase inhibitor	Investigational (Ph 2)		MP-470					Selleck	S1244	DMSO	10000	2	A7
FIMM133816-002	SCH772984	IC50	10000	2.5	100	0	10000	1	0	-5.11	-10.69	-8.77	-10.1	-4.64		ERK1 & 2 inhibitor	B. Kinase inhibitor	Probe		SCH772984				Inactive	ChemieTek	CT-SCH772	DMSO	10000	2	G9
FIMM133817-001	Semaxanib	IC50	10000	2.5	1.84	0	10000	1	0	-3.23	1.84	-5.66	-0.69	-8.53		VEGFR inhibitor	B. Kinase inhibitor	Investigational (Ph 3)		SU5416				Inactive	Selleck	S2845	DMSO	10000	3	F21
FIMM133818-001	Pelitinib	IC50	966.47	2.5	99.69	0	2500	0.25	4.58	-0.29	1.94	3.33	-17.45	99.69		EGFR inhibitor	B. Kinase inhibitor	Investigational (Ph 2)		EKB-569	WAY-EKB 569		Irreversible		Selleck	S1392	DMSO	2500	3	P16
FIMM133819-001	Telatinib	IC50	8.1	2.5	10.72	0	10000	1	0.48	-1.29	6.77	10.72	6.73	6.92		VEGFR, KIT, PDGFR inhibitor	B. Kinase inhibitor	Investigational (Ph 2)		BAY 57-9352					Selleck	S2231	DMSO	10000	3	A22
FIMM133820-002	Triciribine	IC50	420.11	1.02	35.89	0	100000	10	9.39	-0.85	7.26	25.04	35.89	30.97		AKT inhibitor	B. Kinase inhibitor	Investigational (Ph 2)		NSC 154020	Pentaazacentopthylene, Tricyclic nucleoside				Selleck	S1117-2	DMSO	100000	2	O22
FIMM133821-001	Tozasertib	IC50	282.75	1.11	97.97	0	10000	1	17.35	-4.29	1.42	24	78.01	97.97		pan-Aurora inhibitor	B. Kinase inhibitor	Investigational (Ph 2)		VX-680	MK-0457			Inactive	Selleck	S1048	DMSO	10000	4	F6
FIMM133822-001	Varlitinib	IC50	1135.18	1.19	34.05	0	10000	1	2.92	-2.91	6.3	4.06	14.57	34.05		EGFR HER2 inhibitor	B. Kinase inhibitor	Investigational (Ph 2)		ARRY-334543					Selleck	S2755	DMSO	10000	3	P21
FIMM133823-001	Golvatinib	IC50	2500	2.5	5.73	0	2500	0.25	0	-9.45	-2.35	-2.39	5.73	3.69		MET, VEGFR2 inhibitor	B. Kinase inhibitor	Investigational (Ph 2)		E7050					Selleck	S2859	DMSO	2500	3	A14
FIMM133825-001	Sapitinib	IC50	88.74	0.62	15.1	0	1000	0.1	0.17	0.18	0.99	5.5	4.61	15.1		Pan-HER inhibitor	B. Kinase inhibitor	Investigational (Ph 2)		AZD-8931					Selleck	S2192	DMSO	1000	3	P10
FIMM133826-001	NVP-AEE788	IC50	2500	2.5	5.2	0	2500	0.25	0	-8.78	-2.35	1.14	-4.8	5.2		EGFR, VEGFR, ABL, SRC inhibitor	B. Kinase inhibitor	Investigational (Ph 2)		NVP-AEE788	AEE788, GNF-PF-5343				Selleck	S1486	DMSO	2500	3	A15
FIMM133827-001	AT7519	IC50	317.17	2.5	96.79	0	10000	1	17.41	5.46	1.26	-0.14	96.79	96.37		CDK1, 2, 4, 6 and 9 inhibitor	B. Kinase inhibitor	Investigational (Ph 1)		AT7519					Selleck	S1524	DMSO	10000	3	F22
FIMM133828-001	NVP-BGT226	IC50	90.65	2.5	97.18	0	1000	0.1	11.93	-2.15	-4.82	-34.58	55.09	97.18		PI3K/mTOR inhibitor	B. Kinase inhibitor	Investigational (Ph 2)		NVP-BGT226	BGT226				Selleck	S2749	DMSO	1000	3	G12
FIMM133829-001	BMS-777607	IC50	33.64	0.46	18.15	0	2500	0.25	1.25	1.35	4.61	9.25	10.67	18.15		Met, Axl, Ron and Tyro3 inhibitor	B. Kinase inhibitor	Investigational (Ph 2)		BMS 777607					Selleck	S1561	DMSO	2500	3	P14
FIMM133830-001	Abemaciclib	IC50	978.05	2.5	97.49	0	2500	0.25	4.41	1.3	-5.47	-5.79	-18.8	97.49		CDK4 and 6 inhibitor	B. Kinase inhibitor	Investigational (Ph 2)		LY2835219					Selleck	S7158	DMSO	2500	3	G15
FIMM133831-001	Ceritinib	IC50	2500	2.5	100	0	2500	0.25	0.89	-2.25	-2.84	-3.12	-7.73	-4.42		ALK inhibitor	B. Kinase inhibitor	Approved		NVP-LDK378	LDK378	Zykadia			Selleck	S7083	DMSO	2500	3	F14
FIMM133832-001	AGI-5198	IC50	10000	2.5	6.36	0	10000	1	0	-3.01	0.83	3.36	-0.42	6.36		IDH1 R132H/R132C inhibitor	H. Metabolic modifier	Probe		AGI-5198	IDH-C35, AGI 5198			Inactive	Selleck	S7185	DMSO	10000	4	P14
FIMM133834-001	VX 745	IC50	1856.4	2.5	24.69	0	10000	1	1.58	-8.82	-3.76	-6.12	4.33	24.69		p38MAPK inhibitor	B. Kinase inhibitor	Investigational (Ph 2)		VX 745					Tocris Biosciences	3915	DMSO	10000	4	A8
FIMM133835-001	XL-647	IC50	1000	2.5	6.29	0	1000	0.1	0	-7	-0.32	0.43	-6.58	6.29		EGFR, ERBB2, VEGFR, EPHB4	B. Kinase inhibitor	Investigational (Ph 2)		XL-647					Santa Cruz Biotechnology	sc-364659	DMSO	1000	3	A11
FIMM133836-001	TAK-960	IC50	7.25	1.03	11.78	0	2500	0.25	0.63	-4.4	4.01	9.33	8.23	11.78		PLK1 inhibitor	B. Kinase inhibitor	Investigational (Ph 1)		TAK-960					Santa Cruz Biotechnology	sc-364631	DMSO	2500	3	P15
FIMM133837-001	Hydroxyfasudil	IC50	37500	1.35	5.47	0	37500	3.75	0	-4.78	-3.11	0.96	2.27	5.47		ROCK, PKA, PKG, PRK inhibitor	B. Kinase inhibitor	Active metabolite of approved drug		HA-1100			Active metabolite of fasudil		Santa Cruz Biotechnology	sc-202176	DMSO	37500	4	P4
FIMM133838-001	Lucitanib	IC50	10000	1.1	2.72	0	10000	1	0	-4.99	1.11	1.41	2.72	0.85		FGFR1, VEGFR inhibitor	B. Kinase inhibitor	Investigational (Ph 1)		E-3810	CO-3810, S 80881				Axon Medchem	Axon 1942	DMSO	10000	3	A19
FIMM133840-001	PD184352	IC50	2222.19	2.5	65.82	0	10000	1	4.87	2.83	1.66	4.76	7.54	65.82		MEK1/2 inhibitor	B. Kinase inhibitor	Investigational (Ph 2)		PD184352					Selleck	S1020	DMSO	10000	3	B2
FIMM133841-001	ENMD-2076	IC50	573.27	1.49	99.34	0	10000	1	14.17	5.76	6.97	6.68	69.01	99.34		pan-Aurora inhibitor	B. Kinase inhibitor	Investigational (Ph 2)		ENMD-2076					Selleck	S1181	DMSO	10000	3	G2
FIMM133842-001	MK-2461	IC50	10000	2.5	3.27	0	10000	1	0	1.71	-0.63	3.27	-5.3	-50.1		MET inhibitor	B. Kinase inhibitor	Investigational (Ph 2)		MK-2461					Selleck	S2774	DMSO	10000	3	F19
FIMM133843-001	PD0325901	IC50	1000	2.5	0.45	0	1000	0.1	0	-4.97	0.45	-4.28	-5.8	-9.8		MEK1/2 inhibitor	B. Kinase inhibitor	Investigational (Ph 2)		PD0325901					Selleck	S1036	DMSO	1000	3	G10
FIMM133844-001	PH-797804	IC50	415.91	2.5	12.37	0	1000	0.1	0.02	-9.65	-8.9	-7.96	-3.82	12.37		p38MAPK inhibitor	B. Kinase inhibitor	Investigational (Ph 2)		PH-797804					Selleck	S2726	DMSO	1000	3	A9
FIMM133845-001	TAK-715	IC50	1625.76	2.5	35.23	0	10000	1	2.93	-6.3	1.07	-0.32	8.04	35.23		p38MAPK inhibitor	B. Kinase inhibitor	Investigational (Ph 2)		TAK-715					Selleck	S2928	DMSO	10000	4	P5
FIMM133846-001	TG100-115	IC50	1087.87	1.12	34.2	0	10000	1	2.97	-0.94	5.84	4.32	14.93	34.2		PI3K gamma/delta inhibitor	B. Kinase inhibitor	Investigational (Ph 2)		TG100-115					Selleck	S1352	DMSO	10000	3	P19
FIMM133847-001	AMG-208	IC50	161.11	1.09	11.05	0	2500	0.25	0.02	-1.21	1.46	1.28	6.67	11.05		MET inhibitor	B. Kinase inhibitor	Investigational (Ph 1)		AMG-208					Selleck	S1316	DMSO	2500	3	P18
FIMM133848-001	AMG-900	IC50	122.81	0.95	63.94	0	1000	0.1	6.18	-5.67	-6.98	18.18	21.92	63.94		pan-Aurora inhibitor	B. Kinase inhibitor	Investigational (Ph 1)		AMG-900					Selleck	S2719	DMSO	1000	3	G9
FIMM133849-001	ARRY-380	IC50	389.15	2.5	11.55	0	2500	0.25	0.13	-5.55	-1.02	-0.69	2.87	11.55		HER2 inhibitor	B. Kinase inhibitor	Investigational (Ph 1)		ARRY-380					Selleck	S2752	DMSO	2500	3	A13
FIMM133850-001	GSK-1070916	IC50	158.12	2.12	69.01	0	1000	0.1	6.3	-3.05	2.14	9.34	18.71	69.01		AURb, AURc inhibitor	B. Kinase inhibitor	Investigational (Ph 1)		GSK-1070916					Selleck	S2740	DMSO	1000	3	P9
FIMM133851-001	GSK-461364	IC50	37.08	2.5	99.82	0	10000	1	29.55	-5.44	-5.88	96.8	98.02	99.82		PLK1 inhibitor	B. Kinase inhibitor	Investigational (Ph 1)		GSK-461364					Selleck	S2193	DMSO	10000	4	A6
FIMM133852-001	NVP-INC280	IC50	18.74	0.79	14.74	0	1000	0.1	0.81	0.35	-0.99	7.3	10.2	14.74		MET inhibitor	B. Kinase inhibitor	Investigational (Ph 1)		NVP-INC280	INC280, INCB-28060				Selleck	S2788	DMSO	1000	3	P11
FIMM133853-001	OSI-930	IC50	267.62	0.89	18.25	0	2500	0.25	0.67	0.84	-1.87	4.98	6.89	18.25		KIT, VEGFR inhibitor	B. Kinase inhibitor	Investigational (Ph 1)		OSI-930					Selleck	S1220	DMSO	2500	3	P13
FIMM133854-001	Palomid-529	IC50	10000	1.12	7.18	0	10000	1	0	-5.32	-4.51	2.75	4.92	7.18		AKT, MTOR, PI3K inhibitor	B. Kinase inhibitor	Investigational (Ph 1)		Palomid-529	P529				Selleck	S2238	DMSO	10000	3	A20
FIMM133855-001	PF-00562271	IC50	2964.08	2.5	97.76	0	10000	1	5.8	-1.02	-1.57	1.51	2.71	97.76		FAK inhibitor	B. Kinase inhibitor	Investigational (Ph 1)		PF-00562271					Selleck	S2672	DMSO	10000	3	G20
FIMM133856-001	PF-03814735	IC50	91.87	1.51	100	0	10000	1	24.17	1.14	-0.36	54.18	92.55	101.65		AURa, AURb inhibitor	B. Kinase inhibitor	Investigational (Ph 1)		PF-03814735					Selleck	S2725	DMSO	10000	3	P20
FIMM133857-001	Gedatolisib	IC50	350.77	2.5	34.75	0	1000	0.1	1.45	1.19	4.03	-1.18	-2.3	34.75		PI3K/mTOR inhibitor	B. Kinase inhibitor	Investigational (Ph 1)		PF-05212384	PKI-587				Selleck	S2628	DMSO	1000	3	P12
FIMM133858-001	SNS-314	IC50	200.93	2.5	70.39	0	1000	0.1	5.61	-9.62	-5.56	14.2	10.24	70.39		AURa, AURb inhibitor	B. Kinase inhibitor	Investigational (Ph 1)		SNS-314					Selleck	S1154	DMSO	1000	3	A10
FIMM133859-001	TAK-285	IC50	2500	2.5	100	0	2500	0.25	0.89	-2.98	-2.02	-5.78	-4.36	-2.28		HER2 inhibitor	B. Kinase inhibitor	Investigational (Ph 1)		TAK-285					Selleck	S2784	DMSO	2500	3	F13
FIMM133860-001	CEP-32496	IC50	10000	2.5	6.15	0	10000	1	0	-1.62	-0.53	0.44	-4.34	6.15		BRAF inhibitor	B. Kinase inhibitor	Investigational (Ph 2)		CEP-32496					Selleck	S8015	DMSO	10000	3	A21
FIMM133862-002	IOX-1	IC50	37429.7	2.5	98.27	0	100000	10	4.66	-3.09	-5.78	-3.15	-12.93	98.27		2-Oxoglutarate Oxygenase Inhibitor	E. Differentiating/ epigenetic modifier	Probe		IOX-1				Inactive	Selleck	S7234	DMSO	100000	6	G15
FIMM133866-001	MLN-8054	IC50	1535.54	1.48	87.78	0	10000	1	7.96	2.52	4.23	18.14	27.9	87.78		AURa AURb FLT3 KIT (PDGFR)	B. Kinase inhibitor	Investigational (Ph 1)		MLN-8054					Selleck	S1100	DMSO	10000	4	P2
FIMM133867-001	KW-2449	IC50	2500	2.5	100	0	2500	0.25	0.89	-4.33	-2.55	-3.12	-4.5	-8.66		AURa AURb FLT3 inhibitor	B. Kinase inhibitor	Investigational (Ph 1)		KW-2449					Selleck	S2158	DMSO	2500	3	G16
FIMM133868-001	KRN-633	IC50	2500	2.5	4.98	0	2500	0.25	0	-4.82	-0.52	-0.33	-1.22	4.98		VEGFR inhibitor	B. Kinase inhibitor	Investigational (Ph 1)		KRN-633					Selleck	S1557	DMSO	2500	3	A17
FIMM133869-001	PHA-793887	IC50	182.18	2.5	100	0	10000	1	20.96	3.15	9.36	17.99	100.99	100.51		CDK inhibitor	B. Kinase inhibitor	Investigational (Ph 1)		PHA-793887					Selleck	S1487	DMSO	10000	3	P23
FIMM133870-001	AZD-6482	IC50	2500	0	3.93	0	2500	0.25	0	1.39	3.21	2.72	3.93	-5.9		PI3Kbeta-selective inhibitor	B. Kinase inhibitor	Investigational (Ph 1)		AZD-6482					Selleck	S1462	DMSO	2500	3	P17
FIMM133871-001	GSK-1059615	IC50	4257.77	2.5	36.06	0	10000	1	1.19	-1.41	-1.05	0.35	-13.29	36.06		PI3K/mTOR inhibitor	B. Kinase inhibitor	Investigational (Ph 1)		GSK-1059615	GSK-615				Selleck	S1360	DMSO	10000	4	A7
FIMM133872-001	CYC-116	IC50	912.86	1.65	83.82	0	10000	1	9.98	-0.53	-4.65	3.54	44.81	83.82		Aurora and VEGFR2 inhibitor	B. Kinase inhibitor	Investigational (Ph 1)		CYC-116					Selleck	S1171	DMSO	10000	4	P7
FIMM133873-001	CP-724714	IC50	2919.89	2.5	55.91	0	10000	1	3.25	-0.96	-1.82	-0.25	1.87	55.91		EGFR ERBB2 inhibitor	B. Kinase inhibitor	Investigational (Ph 1)		CP-724714					Selleck	S1167	DMSO	10000	4	B2
FIMM133874-001	SGX-523	IC50	5000	2.5	100	0	5000	0.5	0.89	-3.56	-0.25	-5.07	-2.74	-1.91		MET inhibitor	B. Kinase inhibitor	Investigational (Ph 1)		SGX-523					Selleck	S1112	DMSO	5000	4	F3
FIMM133875-001	JNJ-38877605	IC50	111.53	0.57	18.15	0	10000	1	1.63	2.83	3.66	7.99	14.18	18.15		MET inhibitor	B. Kinase inhibitor	Investigational (Ph 1)		JNJ-38877605					Selleck	S1114	DMSO	10000	3	O22
FIMM133876-001	GSK-690693	IC50	10000	2.5	1.4	0	10000	1	0	-5.57	1.4	-4.57	-6.32	-11.73		AKT, PKA, PKC inhibitor	B. Kinase inhibitor	Investigational (Ph 1)		GSK-690693					Selleck	S1113	DMSO	10000	4	F7
FIMM133877-001	OSU-03012	IC50	4370.09	2.5	100	0	25000	2.5	8.71	1.94	6.76	5.99	19.62	101.16		PDPK1 inhibitor	B. Kinase inhibitor	Investigational (Ph 1)		OSU-03012	AR-12				Selleck	S1106	DMSO	25000	2	P23
FIMM133878-001	NVP-AEW541	IC50	2773.24	2.5	100	0	10000	1	6.27	0.78	2.23	0.82	4.95	100.22		IGF1R inhibitor	B. Kinase inhibitor	Investigational (Ph 1)		NVP-AEW541	AEW541			Inactive	Selleck	S1034	DMSO	10000	4	G2
FIMM133879-001	PF-04217903	IC50	2500	2.5	6.58	0	2500	0.25	0	-3.49	3.05	-2.66	5.69	6.58		MET inhibitor	B. Kinase inhibitor	Investigational (Ph 1)		PF-04217903					Selleck	S1094	DMSO	2500	3	A18
FIMM133880-001	AZD-1080	IC50	3183.85	2.5	68.65	0	10000	1	3.76	-6.19	-4.98	-2.55	-0.22	68.65		GSK3 inhibitor	B. Kinase inhibitor	Investigational (Ph 1)		AZD-1080	AZ-11548415				Selleck	S7145	DMSO	10000	4	A3
FIMM133881-001	RG-7603	IC50	2500	2.5	100	0	2500	0.25	0.89	-2.39	-0.65	-9.05	-18.61	-57.21		PI3K inhibitor, pan-class I	B. Kinase inhibitor	Investigational (Ph 1)		RG-7603	GDC-0349				Selleck	S8040	DMSO	2500	3	F17
FIMM133882-001	MK-8776	IC50	2500	2.5	0.83	0	2500	0.25	0	0.83	-1.94	-0.11	-7.96	-12.21		CHEK1 inhibitor	B. Kinase inhibitor	Investigational (Ph 1)		MK-8776	SCH-900776				Selleck	S2735	DMSO	2500	3	F18
FIMM133883-001	PKI-402	IC50	1007.73	2.5	25.15	0	2500	0.25	0.69	-5.86	-7.07	-15.04	-6.11	25.15		PI3K/mTOR inhibitor	B. Kinase inhibitor	Probe		PKI-402				Inactive	Selleck	S2739	DMSO	2500	3	A16
FIMM133884-001	CH-5132799	IC50	10000	2.5	2.38	0	10000	1	0	-0.46	0.95	2.38	-7.5	-15.83		PI3K inhibitor, pan-class I	B. Kinase inhibitor	Investigational (Ph 1)		CH-5132799	PA-799				Selleck	S2699	DMSO	10000	3	B23
FIMM133885-001	AZD-5438	IC50	1223.01	2.17	100	0	10000	1	10.53	-2.44	-0.85	6.12	39.06	101.35		CDK1,2,9 inhibitor	B. Kinase inhibitor	Investigational (Ph 1)		AZD-5438					Selleck	S2621	DMSO	10000	4	P6
FIMM133886-001	Silmitasertib	IC50	3407.88	2.5	48.43	0	10000	1	2.35	7.09	6.12	5.81	-2.16	48.43		CSNK2A1 inhibitor	B. Kinase inhibitor	Investigational (Ph 1)		CX-4945					Selleck	S2248	DMSO	10000	3	G23
FIMM133887-001	Mubritinib	IC50	11.22	2.5	86.58	0	1000	0.1	20.64	-1.73	-4.86	37.17	86.58	31.2		ERBB2 inhibitor	B. Kinase inhibitor	Investigational (Ph 1)		TAK-165					Selleck	S2216	DMSO	1000	3	A12
FIMM133888-001	AZD-8186	IC50	1000	2.5	100	0	1000	0.1	0	-4.26	-2.05	-9.6	-12.91	-13.33		PI3Kbeta inhibitor	B. Kinase inhibitor	Investigational (Ph 1)		AZD-8186					Active Biochem	A-1610	DMSO	1000	3	F11
FIMM133889-001	GDC-0623	IC50	2500	2.5	100	0	2500	0.25	0.89	-4.83	-0.98	-7.63	-7.39	-5.55		MEK1/2 inhibitor	B. Kinase inhibitor	Investigational (Ph 2)		GDC-0623				Inactive	Active Biochem	A-1181	DMSO	2500	3	F7
FIMM133890-001	Talmapimod	IC50	10000	2.5	1.3	0	10000	1	0	-2.4	-5.13	-5.16	-10.36	0.72		p38MAPK alpha selective inhibitor	B. Kinase inhibitor	Investigational (Ph 2)		SCIO-469				Inactive	Axon Medchem	Axon 1671	DMSO	10000	4	F4
FIMM133891-001	Birinapant	IC50	295.22	2.5	45.63	0	1000	0.1	2.52	-3.47	1.41	-0.22	1.34	45.63		IAPs, SMAC mimetic	G. Apoptotic modulator	Investigational (Ph 2)		TL32711					Chemietek	CT-BIRI	DMSO	1000	6	F21
FIMM133892-001	LCL161	IC50	7421.21	2.5	31.28	0	25000	2.5	1.5	-0.09	4.35	9.97	0.82	31.28		IAPs, SMAC mimetic	G. Apoptotic modulator	Investigational (Ph 2)		LCL161					Chemietek	CT-LCL161	DMSO	25000	6	F22
FIMM133893-001	Tazemetostat	IC50	10000	2.5	2.45	0	10000	1	0	-6.56	0.55	-2.13	1.66	2.45		EZH2 inhibitor	E. Differentiating/ epigenetic modifier	Investigational (Ph 1)		E7438	EPZ-6438				Chemietek	CT-EPZ438	DMSO	10000	6	P15
FIMM133895-001	deltarasin	IC50	3561.33	2.5	100	0	10000	1	5	-1.41	-1.69	-5.88	-8.23	100.18		Ras-PDEdelta inhibitor	X. Other	Probe			deltarasin			Inactive	Chemietek	CT-DELT	DMSO	10000	7	F22
FIMM133896-001	Pinometostat	IC50	1000	2.5	3.86	0	1000	0.1	0	-9.34	-4.07	-2.87	-4.72	3.86		DOT1L inhibitor	E. Differentiating/ epigenetic modifier	Investigational (Ph 1)		EPZ-5676					Selleck	S7062	DMSO	1000	6	A15
FIMM133897-001	PHA 408	IC50	2969.15	2.5	99.61	0	10000	1	5.9	-8.52	-6.11	-8.53	2.74	99.61		IKK-2 inhibitor	B. Kinase inhibitor	Probe		PHA 408				Inactive	Axon Medchem	Axon 1651	DMSO	10000	4	A4
FIMM133898-001	PS-1145	IC50	2298.15	1	15.98	0	25000	2.5	0.51	-6.22	-1.55	3.4	7.36	15.98		IKK-2 inhibitor	B. Kinase inhibitor	Probe		PS-1145				Inactive	Axon Medchem	Axon 1568	DMSO	25000	2	B23
FIMM133899-001	KU-60019	IC50	7362.82	2.5	98.29	0	25000	2.5	5.86	-9.5	-5.69	-6.07	2.99	98.29		ATM inhibitor	B. Kinase inhibitor	Probe						Inactive	Selleck	S1570	DMSO	25000	4	A5
FIMM133900-001	TPCA-1	IC50	7192.41	2.5	99.32	0	25000	2.5	6.04	-2.64	-8.76	-6.99	3.86	99.32		IKK-2 inhibitor	B. Kinase inhibitor	Probe		TPCA-1				Inactive	Selleck	S2824	DMSO	25000	4	G5
FIMM133901-001	XL019	IC50	3195.19	2.5	61.39	0	10000	1	3.31	-1.28	-4.89	1.81	-0.33	61.39		JAK2 inhibitor	B. Kinase inhibitor	Investigational (Ph 1)						Inactive	Selleck	S7036	DMSO	10000	4	O3
FIMM133902-001	Selinexor	IC50	497.32	2.5	100	0	10000	1	15.51	-4.46	1.62	-10.93	86.9	100.4		CRM1 inhibitor	G. Apoptotic modulator	Investigational (Ph 2)		KPT-330					Selleck	S7252	DMSO	10000	6	P21
FIMM133903-001	IRAK1/4 inhibitor	IC50	25000	2.5	5.34	0	25000	2.5	0	2.24	2.2	5.34	-4.89	-7.72		IRAK1/4 inhibitor	B. Kinase inhibitor	Probe			IRAK1/4 inhibitor			Inactive	Merck Millipore	407601	DMSO	25000	2	G23
FIMM133904-001	GSK2801	IC50	10000	2.5	100	0	10000	1	0	-5.58	-4	-5.67	-6.64	-7.6		BAZ2B/A bromodomain inhibitor	E. Differentiating/ epigenetic modifier	Probe		GSK2801				Inactive	SGC	SGCGSK2801	DMSO	10000	6	G16
FIMM133905-002	SGC-CBP30	IC50	11335.5	2.5	35.26	0	25000	2.5	1.04	-7.53	-9.31	-8.36	-20.16	35.26		CREBBP/EP300 bromodomain inhibitor	E. Differentiating/ epigenetic modifier	Probe		SGC-CBP30				Inactive	Medchemexpress	HY-15826	DMSO	25000	6	A16
FIMM136357-001	TH588	IC50	6380.71	2.5	96.84	0	25000	2.5	6.5	-9.26	1.24	2.13	7.29	96.84		MTH1 inhibitor	H. Metabolic modifier	Probe		TH588					KI/Helleday	TH588	DMSO	25000	4	A15
FIMM136358-001	NSC348884	IC50	8644.73	2.5	51.27	0	50000	5	4.41	-6.83	-3.4	-4.29	10.37	51.27		NPM1 oligomerization inhibitor	X. Other	Probe		NSC348884				Inactive	Axon Medchem	Axon 1402	DMSO	50000	7	A22
FIMM136365-001	VGX-1027	IC50	653.22	0.6	15.51	0	10000	1	0.28	0.5	0.17	6.38	5.66	15.51		Immunomodulator	D. Immunomodulatory	Investigational (Ph 1)		VGX-1027				Inactive	Selleck	S7515	DMSO	10000	7	A13
FIMM136366-001	OTX015	IC50	630.02	2.4	97.43	0	10000	1	13.85	-7.07	-8.73	1.26	73.22	97.43		BET family inhibitor	E. Differentiating/ epigenetic modifier	Investigational (Ph 1)		OTX015					Selleck	S7360	DMSO	10000	6	A17
FIMM136367-001	Encorafenib	IC50	238.94	2.5	11.31	0	1000	0.1	0.04	-3.38	-1.85	-0.96	1.07	11.31		B-RAF(V600E)	B. Kinase inhibitor	Investigational (Ph 2)		NVP-LGX818	LGX818				Selleck	S7108	DMSO	1000	4	P8
FIMM136368-001	URB597	IC50	1000	2.5	4.78	0	1000	0.1	0	-4	4.78	2.31	4	3.07		FAAH inhibitor	H. Metabolic modifier	Investigational (Ph 1)		URB597					Selleck	S2631	DMSO	1000	4	P15
FIMM136369-001	CUDC-907	IC50	12.98	2.5	100	0	10000	1	35.3	-4.89	34.26	100.24	100.62	100.29		HDAC1/2/3/10, PI3Kalpha inhibitor	E. Differentiating/ epigenetic modifier	Investigational (Ph 1)		CUDC-907					Selleck	S2759	DMSO	10000	6	F17
FIMM136370-001	MK-8745	IC50	708.95	2.5	66.84	0	2500	0.25	4.06	-1.25	-4.64	-0.96	2.91	66.84		Aurora A inhibitor	B. Kinase inhibitor	Probe		MK-8745				Inactive	Selleck	S7065	DMSO	2500	4	G9
FIMM136371-001	NLG919	IC50	2196.19	2.5	19.09	0	10000	1	0.82	-1.63	1.3	-4.61	2.28	19.09		IDO inhibitor	D. Immunomodulatory	Investigational (Ph 1)		NLG919					Selleck	S7111	DMSO	10000	7	F13
FIMM136372-001	NVP-LGK974	IC50	1598.48	2.5	74.18	0	10000	1	6.85	-7.8	-1.52	2.68	17.48	74.18		PORCN inhibitor	X. Other	Investigational (Ph 1)		NVP-LGK974	LGK974				Selleck	S7143	DMSO	10000	7	B23
FIMM136373-001	ONX-0914	IC50	157.86	2.5	100	0	10000	1	21.74	2.14	-0.04	24.13	100.47	100.67		LMP7 (immunoproteasome)	X. Other	Probe		ONX-0914	PR-957			Inactive	Selleck	S7172	DMSO	10000	7	G23
FIMM136374-001	RGFP966	IC50	1284.07	2.04	19.18	0	10000	1	1.17	-2.38	0.66	0.87	7.16	19.18		HDAC3 inhibitor	E. Differentiating/ epigenetic modifier	Probe		RGFP966				Inactive	Selleck	S7229	DMSO	10000	6	P17
FIMM136375-001	NMS-873	IC50	40.24	0.43	100	0	10000	1	26.35	2.03	32.24	95.61	39.21	101.02		p97/VCP inhibitor	X. Other	Probe		NMS-873				Inactive	Selleck	S7285	DMSO	10000	7	P23
FIMM136376-001	AZ191	IC50	2907.54	2.5	100	0	10000	1	6.03	-5.47	3.31	-0.27	2.63	101.26		DYRK1A inhibitor	B. Kinase inhibitor	probe		AZ191				Inactive	Selleck	S7338	DMSO	10000	4	P9
FIMM136377-001	Ribociclib	IC50	10000	2.5	7.32	0	10000	1	0	-7.57	-0.52	-5.29	0.27	7.32		CDK4/6 inhibitor	B. Kinase inhibitor	Investigational (Ph 3)		NVP-LEE011	LEE011				Selleck	S7440	DMSO	10000	4	A10
FIMM136378-001	Triapine	IC50	3716.59	2.5	98.03	0	10000	1	4.69	-5.06	0.28	-5.51	-12.07	98.03		ribonucleotide reductase inhibitor	H. Metabolic modifier	Investigational (Ph 2)		OCX-191	3-AP				Selleck	S7470	DMSO	10000	4	G16
FIMM136379-001	VE-821	IC50	2659.09	2.5	67.88	0	10000	1	4.37	-4.03	0.79	-1.04	4.32	67.88		ATR inihibitor	B. Kinase inhibitor	Probe						Inactive	Selleck	S8007	DMSO	10000	4	A11
FIMM136380-001	Pacritinib	IC50	3879.2	2.5	98.5	0	10000	1	4.5	-5.72	-0.5	-10.24	-17.7	98.5		FLT3/JAK2	B. Kinase inhibitor	Investigational (Ph 3)		SB1518					Selleck	S8057	DMSO	10000	4	G10
FIMM136381-001	Tanzisertib	IC50	10000	2.5	5.65	0	10000	1	0	-1.71	-1.33	2.23	-2.89	5.65		JNK1, 2, 3 inhibitor	B. Kinase inhibitor	Investigational (Ph 2)		CC-930				Inactive	Medchemexpress	HY-15495	DMSO	10000	4	P10
FIMM136382-001	GSK923295	IC50	261.09	2.46	99.24	0	10000	1	18.86	-5.65	4.24	8.53	95.75	99.24		CENP-E inhibitor	I. Kinesin inhibitor	Investigational (Ph 1)		GSK923295				Inactive	Medchemexpress	HY-10299	DMSO	10000	5	P23
FIMM136383-001	Bentamapimod	IC50	2227.62	2.5	58.21	0	10000	1	4.25	0.67	-4.76	0.93	6.64	58.21		JNK inhibitor	B. Kinase inhibitor	Investigational (Ph 1)		AS602801				Inactive	Medchemexpress	HY-14761	DMSO	10000	4	P11
FIMM136384-001	Idasanutlin	IC50	1365.13	2.5	40.41	0	10000	1	3.88	-3	0.8	-0.27	12.71	40.41		MDM2 inhibitor	G. Apoptotic modulator	Probe		RG7388				Inactive	Medchemexpress	HY-15676	DMSO	10000	6	B23
FIMM136385-001	Aldoxorubicin	IC50	44.62	2.3	100	0	1000	0.1	16.03	-3.88	-4.51	3.18	86.46	100.6		Topo II, albumin	A. Conv. Chemo	Investigational (Ph 2)		INNO-206					Medchemexpress	HY-16261	DMSO	1000	5	O22
FIMM136386-001	Filanesib	IC50	3.15	2.5	100	0	1000	0.1	30.48	0.48	0.61	99.53	100.46	99.53		KSP/Eg5 inhibitor	I. Kinesin inhibitor	Investigational (Ph 2)		ARRY-520					Medchemexpress	HY-15187	DMSO	1000	5	G23
FIMM136387-001	AGI-6780	IC50	3825.9	2.5	12.26	0	10000	1	0.03	-3.83	-6.4	-1.13	-1.96	12.26		IDH2-R140Q inhibitor	H. Metabolic modifier	Probe		AGI-6780				Inactive	Medchemexpress	HY-15734	DMSO	10000	4	A16
FIMM136388-001	Talazoparib	IC50	163.79	2.33	78.08	0	1000	0.1	7.06	-4.58	-1.47	11.17	18.61	78.08		PARP1/2 inhibitor	E. Differentiating/ epigenetic modifier	Investigational (Ph 3)		BMN 673					Medchemexpress	HY-16106	DMSO	1000	6	P16
FIMM136389-001	Tasquinimod	IC50	1780.6	2.41	24.91	0	10000	1	1.63	-0.7	-0.26	6.03	4.89	24.91		S100A9, immunomodulatory, anti-angiogenic	D. Immunomodulatory	Investigational (Ph 3)		ABR-215050					Medchemexpress	HY-10528	DMSO	10000	7	P12
FIMM136390-001	Resminostat	IC50	3483.94	2.5	100	0	10000	1	5.11	-6.01	-4.89	-2.77	-7.01	100.61		HDAC1, 3, 6 inhibitor	E. Differentiating/ epigenetic modifier	Investigational (Ph 2)		4SC 201					Medchemexpress	HY-14718A	DMSO	10000	6	A18
FIMM136391-001	WEHI-539	IC50	178.57	1.44	23.04	0	2500	0.25	2.11	-3.28	-0.97	1.6	14.14	23.04		Bcl-XL inhibitor	G. Apoptotic modulator	Probe		WEHI-539				Inactive	Medchemexpress	HY-15607A	DMSO	2500	6	O22
FIMM136392-001	Cobimetinib	IC50	405.68	2.5	11.29	0	1000	0.1	0	-6.91	-4.02	-2.84	-2.89	11.29		MEK1/2 inhibitor	B. Kinase inhibitor	Investigational (Ph 3)		GDC-0973	XL-518				Medchemexpress	HY-13064	DMSO	1000	4	A9
FIMM136393-001	AZD1208	IC50	10000	2.5	100	0	10000	1	0	-4.38	-1.65	-10.66	-5.11	-8.15		PIM1, 2, 3 kinase inhibitor	B. Kinase inhibitor	Investigational (Ph 1)		AZD1208					Medchemexpress	HY-15604	DMSO	10000	4	F11
FIMM136394-001	BGB324	IC50	3397.19	2.5	99.9	0	10000	1	5.23	-1.43	-0.15	0.68	-4.19	99.9		Axl inhibitor	B. Kinase inhibitor	Investigational (Ph 1)		BGB324	R 428				Axon Medchem	Axon 1946	DMSO	10000	7	G16
FIMM136423-001	Voxtalisib	IC50	4561.24	2.5	16.32	0	10000	1	0.15	-10.6	-2.45	-10.84	-9.7	16.32		mTOR/PI3K inhibitor	B. Kinase inhibitor	Investigational (Ph 2)		SAR245409	XL765				ChemieTek	CT-XL765c	DMSO	10000	1	A14
FIMM136432-001	Pilaralisib	IC50	2500	2.5	3.28	0	2500	0.25	0	-10.69	-5.75	-6.19	-0.79	3.28		PI3K inhibitor. Pan-class I	B. Kinase inhibitor	Investigational (Ph 2)		SAR245408	XL147				Medchemexpress	HY-16526	DMSO	2500	1	A6

## Sheet: KAI3
ID	DRUG_NAME	ANALYSIS_NAME	IC50	SLOPE	MAX	MIN	Max.Conc.tested	Min.Conc.tested	DSS	D1	D2	D3	D4	D5	GRAPH	Mechanism.Targets	Class.explained	High.phase.Approval.status	Label.name	Res..code	Alias	Trade.names	activity.modifier	Active.inactive.in.clinic	Supplier	Supplier.Ref	Solvent	High.conc..nM.
FIMM000060-004	Pilocarpine	IC50	9677.99	2.5	10.75	0	40000	4	0.01	-4.19	-2.59	-0.69	0.97	10.75		Non-selective muscarinic receptor agonist	X. Other	Approved	Pilocarpine						Tocris Biosciences	694	DMSO	40000
FIMM000143-003	Lovastatin	IC50	2745.42	2.5	14.02	0	10000	1	0.22	0.53	3.49	-3.97	0.77	14.02		HMG-CoA reductase inhibitor	H. Metabolic modifier	approved (non-oncology)							Selleck	S2061	DMSO	10000
FIMM000160-003	Gefitinib	IC50	1708.57	2.5	56.91	0	10000	1	4.99	0.49	-0.54	-4.64	11.79	56.91		EGFR inhibitor	B. Kinase inhibitor	Approved	Gefitinib	ZD-1839		Iressa			LC Laboratories	G-4408	DMSO	10000
FIMM000170-003	Metformin aq	IC50	16913.9	2.46	11.47	0	100000	10	0.1	-5.78	-2.62	1.89	2.45	11.47		AMPK activator	H. Metabolic modifier	Approved (non-oncology)	Metformin hydrochloride aq						Tocris Biosciences	2864	AQ	100000
FIMM000171-004	Anagrelide	IC50	1493.72	2.17	26.67	0	10000	1	2.01	-3.01	-16.75	2.67	7.81	26.67		PDE-3, PLA2 inhibitor	X. Other	Approved	Anagrelide						Tocris Biosciences	2432	DMSO	10000
FIMM000172-004	Imatinib	IC50	3234.8	2.5	74.07	0	10000	1	4.02	-2.16	-7.49	-4.01	-0.85	74.07		Abl, Kit, PDGFRB inhibitor	B. Kinase inhibitor	Approved	Imatinib, methanesulfonate salt	STI571		Gleevec, Glivec			LC Laboratories	C-5508	DMSO	10000
FIMM000173-003	Idarubicin	IC50	3.54	0.89	100	0	1000	0.1	28.48	12.08	20.21	75.19	88.67	107.76		Topoisomerase II inhibitor	A. Conv. Chemo	Approved	Idarubicin HCl						Sigma-Aldrich	I1656	DMSO	1000
FIMM000176-002	Vatalanib	IC50	3982.45	2.5	20.65	0	10000	1	0.45	0.27	-2.4	-1.03	-4.6	20.65		VEGFR-1 & -2 inhibitor	B. Kinase inhibitor	Investigational (III)	Vatalanib	CGP-79787	PTK 787, ZK222584				LC Laboratories	V-8303	DMSO	10000
FIMM000183-003	Erlotinib	IC50	1301.06	2.5	58.48	0	10000	1	6.03	1.13	8.32	-5.25	19.98	58.48		EGFR inhibitor	B. Kinase inhibitor	Approved	Erlotinib HCl	CP-358774	OSI-774	Tarceva			National Cancer Institute	NSC 718781-R/4	DMSO	10000
FIMM000227-002	Dexamethasone	IC50	3720.87	2.5	31.16	0	10000	1	1.14	-8.83	-13.53	-3.07	-3.87	31.16		Immunosuppresant; glucocorticoid	D. Immunomodulatory	Approved	Dexamethasone (Decadron)						Selleck	S1322	DMSO	10000
FIMM000239-003	Auranofin	IC50	859.45	2.5	71.41	0	2500	0.25	3.64	-6.77	-2.1	-2.36	-3.59	71.41		Antirheumatic agent	A. Conv. Chemo	Approved	Auranofin						Sigma-Aldrich	A6733	DMSO	2500
FIMM000249-004	Tretinoin	IC50	1604.25	2.5	15.98	0	10000	1	0.68	-2.48	-3.65	-1.2	3.75	15.98		Retinoic acid receptor agonist	E. Differentiating/ epigenetic modifier	Approved	Tretinoin		ATRA, retinoic acid, vitamin A				National Cancer Institute	NSC 122758-Q/6	DMSO	10000
FIMM000255-003	Simvastatin	IC50	3758.2	2.5	22.5	0	10000	1	0.61	3.02	-8.09	-7.7	-3.05	22.5		HMG CoA reductase inhibitor	H. Metabolic modifier	Approved (non-oncology)	Simvastatin						Sigma-Aldrich	S6196	DMSO	10000
FIMM000257-002	Goserelin	IC50	2635.52	2.5	21.12	0	10000	1	0.84	-6.09	-9.54	-7.05	1.42	21.12		Gonadotropin releasing hormone superagonist	F. Hormone therapy	Approved	Goserelin acetate						Tocris Biosciences	3592	DMSO	10000
FIMM000262-004	Raloxifene	IC50	2767.32	2.5	96.06	0	10000	1	6.04	-6.87	-0.15	5.98	4.92	96.06		Selective estrogen receptor modulator	F. Hormone therapy	Approved	Raloxifene HCl						National Cancer Institute	NSC 747974-X/1	DMSO	10000
FIMM000263-003	Camptothecin	IC50	0.88	0.35	97.21	0	5000	0.5	36.22	11.52	49.18	86.92	62.35	97.21		Topoisomerase I inhibitor	A. Conv. Chemo	Probe	Camptothecin						Tocris Biosciences	1100	DMSO	5000
FIMM000264-007	Plicamycin	IC50	84.08	2.5	100	0	10000	1	25.16	-19.05	-16.27	61.06	93.89	105.83		RNA synthesis inhibitor	A. Conv. Chemo	Approved	Mithramycin A		Mithramycin A				Santa Cruz Biotechnology	sc-200909-5	DMSO	10000
FIMM000269-004	Rofecoxib	IC50	10000	0	8.75	0	10000	1	0	8.75	4.53	5.34	3.57	-3.77		COX-2 inhibitor	J. NSAID	Approved	Rofecoxib (Vioxx)			Vioxx			ChemieTek	CT-RX001	DMSO	10000
FIMM000274-003	Lapatinib	IC50	382.26	2.5	11.77	0	1000	0.1	0.01	-4.84	-7.01	-5.48	-1.85	11.77		HER2, EGFR inhibitor	B. Kinase inhibitor	Approved	Lapatinib, di-p-toluenesulfonate salt	GW572016	GW2016	Tykerb, Tyverb			LC Laboratories	L-4804	DMSO	1000
FIMM000287-002	Bortezomib	IC50	3.07	2.5	100	0	1000	0.1	30.62	-14.44	-0.34	101.92	104.56	97.04		Proteasome inhibitor (26S subunit)	A. Conv. Chemo	Approved	Bortezomib	PS-341	MS-341	Velcade, Cytomib			National Cancer Institute	NSC 681239-L/9	DMSO	1000
FIMM000290-004	Letrozole	IC50	1813.67	2.5	14.07	0	10000	1	0.38	-6.48	-8.29	2.19	2.56	14.07		Aromatase inhibitor	F. Hormone therapy	Approved	Letrozole						National Cancer Institute	NSC 719345-G/2	DMSO	10000
FIMM000296-002	Bexarotene	IC50	992.29	0.91	29.63	0	10000	1	2.32	-2.82	4.02	5.5	12.56	29.63		Antineoplastic agent; retinoid specifically selective for retinoid X receptors	E. Differentiating/ epigenetic modifier	Approved	Bexarotene						Santa Cruz Biotechnology	sc-217753	DMSO	10000
FIMM000298-004	Celecoxib	IC50	266.35	0.55	16.55	0	10000	1	0.73	-0.1	5.86	3.78	10.88	16.55		Selective COX-2 inhibitor	J. NSAID	Approved	Celecoxib						National Cancer Institute	NSC 719627-M/1	DMSO	10000
FIMM000303-004	Anastrozole	IC50	10000	2.5	9.55	0	10000	1	0	4.34	-3.23	4.57	-3.97	4.8		Aromatase inhibitor	F. Hormone therapy	Approved	Anastrozole						National Cancer Institute	NSC 719344-F/2	DMSO	10000
FIMM000304-003	Bicalutamide	IC50	116.51	0.3	43.61	0	10000	1	7.75	14.55	10.85	21.47	20.76	43.61		Nonsteriodal antiandrogen	F. Hormone therapy	Approved	Bicalutamide						ChemieTek	CT-BIC	DMSO	10000
FIMM000321-002	Clofarabine	IC50	49.56	2.45	100	0	10000	1	28.01	-5.93	2	84.79	100.02	103.31		Anti-metabolite; Purine analog	A. Conv. Chemo	Approved	Clofarabine			Evoltra, Clolar	Prodrug, activated in the cells		National Cancer Institute	NSC 606869-X/4	DMSO	10000
FIMM000326-003	Lomustine	IC50	10000	2.5	0.25	0	10000	1	0	-9.82	0.25	-6.64	-4.27	-3.54		Alkylating nitrosourea compound	A. Conv. Chemo	Approved	Lomustine, CCNU				Prodrug, activated in the liver		National Cancer Institute	NSC 79037-R/12	DMSO	10000
FIMM000337-003	Vincristine	IC50	7.9	1.34	82.81	0	1000	0.1	20.74	-2.89	0.47	50	71.73	82.81		Mitotic inhibitor. Vinca alkaloid microtubule depolymerizer	A. Conv. Chemo	Approved	Vincristine Sulfate (Oncovin)						Selleck	S1241	DMSO	1000
FIMM000344-003	Vinorelbine	IC50	7.28	1.38	70.38	0	10000	1	27.13	-0.08	44.85	58.86	70.38	70.25		Mitotic inhibitor. Vinca alkaloid microtubule depolymerizer	A. Conv. Chemo	Approved	Vinorelbine tartrate						Selleck	S4269	DMSO	10000
FIMM000356-005	Altretamine	IC50	34.61	0.52	24.6	0	10000	1	4.61	3.52	10.65	11.41	24.14	24.6		Formaldehyde release, alkylating agent	A. Conv. Chemo	Approved	Altretamine						National Cancer Institute	NSC 13875-O/97	DMSO	10000
FIMM000360-003	Aminoglutethimide	IC50	10000	1	14	0	10000	1	0	14	10.39	8.76	9.73	9.01		Anti-steroid, aromatase inhibitor	F. Hormone therapy	Approved	Aminoglutethimide						Sigma-Aldrich	A9657	DMSO	10000
FIMM000370-003	Vinblastine	IC50	9.24	2.5	82.43	0	1000	0.1	20.59	-16.47	-7.66	45.51	71.09	82.43		Mitotic inhibitor. Vinca alkaloid microtubule depolymerizer	A. Conv. Chemo	Approved	Vinblastine sulfate						National Cancer Institute	NSC 49842-J44	DMSO	1000
FIMM000377-005	Chlorambucil	IC50	1624.42	2.17	84.77	0	10000	1	7.66	-12.29	0	13	21.62	84.77		Nitrogen mustard alkylating agent	A. Conv. Chemo	Approved	Chlorambucil				Prodrug, activated in the liver		National Cancer Institute	NSC 3088-N/6	DMSO	10000
FIMM000390-004	Thalidomide	IC50	4085.68	2.5	14.59	0	10000	1	0.11	-9.63	-11.14	-3.59	-3.95	14.59		Immunosuppresant	D. Immunomodulatory	Approved	Thalidomide						National Cancer Institute	NSC 66847-R/5	DMSO	10000
FIMM000396-002	Clomifene	IC50	1839.93	2.5	99.22	0	10000	1	8.38	3.86	7.81	10.27	17.56	99.22		Selective estrogen receptor modulator	F. Hormone therapy	Approved	Clomifene citrate		Clomid, Serophene, Milophene				Selleck	S2561	DMSO	10000
FIMM000397-004	Dacarbazine	IC50	4843.49	2.5	10.85	0	10000	1	0	-5.96	-7.58	-5.99	-9.63	10.85		Alkylating agent	A. Conv. Chemo	Approved	Dacarbazine				Prodrug, activated in the liver		National Cancer Institute	NSC 45388-R/74	DMSO	10000
FIMM000403-004	Cyclophosphamide	IC50	4717.89	1.29	40.93	0	40000	4	3.77	-3.45	3.79	4.87	17.2	40.93		Alkylating agent	A. Conv. Chemo	Approved	Clafen (Cyclophosphamide, Endoxan)				Prodrug, activated in the liver		Selleck	S1217	DMSO	40000
FIMM000406-003	Cytarabine	IC50	50.04	1.3	95.78	0	10000	1	26.18	-13.38	12.54	67.39	95.78	95.45		Anti-metabolite, interferes with DNA synthesis	A. Conv. Chemo	Approved	Cytarabine HCl		Ara-C		Prodrug, activated in the cells		National Cancer Institute	NSC 63878-P/19	DMSO	10000
FIMM000416-004	Disulfiram	IC50	16205.4	1.62	99.76	0	100000	10	8.84	0.03	-5.96	23.32	29.12	99.76		alcohol dehydrogenase inhibitor	H. Metabolic modifier	Approved (non-oncology)				Antabuse			Selleck	S1680	DMSO	100000
FIMM000428-003	Finasteride	IC50	2011.15	2.5	28.57	0	10000	1	1.87	2.67	5.19	10.51	4.13	28.57		type II 5-alpha reductase inhibitor	F. Hormone therapy	Approved	Finasteride	MK-906					Tocris Biosciences	3293	DMSO	10000
FIMM000439-004	Fluorouracil	IC50	286.45	1.48	49.33	0	10000	1	8.77	-0.14	3.84	8.25	42.82	49.33		Antimetabolite	A. Conv. Chemo	Approved	Fluorouracil		5-FU		Prodrug, activated in the cells		National Cancer Institute	NSC 19893-G/4	DMSO	10000
FIMM000446-003	Flutamide	IC50	10000	2.5	100	0	10000	1	0	-0.84	-1.39	-3.89	-2.15	-17.51		Nonsteroidal antiandrogen	F. Hormone therapy	Approved	Flutamide						Tocris Biosciences	4094	DMSO	10000
FIMM000463-004	Ifosfamide	IC50	10000	2.5	100	0	10000	1	0	-7.61	-11.24	-10.2	-6.62	-0.66		Nitrogen mustard alkylating agent	A. Conv. Chemo	Approved	Ifosfamide				Prodrug, activated in the liver		National Cancer Institute	NSC 109724-X/4	DMSO	10000
FIMM000464-003	Imiquimod	IC50	373.01	1.13	17.89	0	2500	0.25	0.57	-2.07	-8.41	6.25	5.37	17.89		Immunomodulatory agent	D. Immunomodulatory	Approved	Imiquimod						National Cancer Institute	NSC 369100-F/4	DMSO	2500
FIMM000469-002	Levamisole	IC50	10000	2.5	100	0	10000	1	0	-7.01	-9.23	-10.5	-11.14	-14.34		Immunomodulatory agent	D. Immunomodulatory	Approved	Tetramisole HCl		Tetramisole				Sigma-Aldrich	L9756	DMSO	10000
FIMM000482-005	Melphalan aq	IC50	12500	0.61	3.05	0	12500	1.25	0	-2.15	1.27	-3.6	3.05	0.1		Nitrogen mustard alkylating agent	A. Conv. Chemo	Approved	Melphalan				Prodrug, activated in the liver		Sigma-Aldrich	M2011	AQ	12500
FIMM000484-002	Methylprednisolone	IC50	1521.09	2.5	30.68	0	10000	1	2.54	-8.86	-6.63	-0.28	7.95	30.68		Immunosuppresant	D. Immunomodulatory	Approved	Methylprednisolone						Santa Cruz Biotechnology	sc-205749	DMSO	10000
FIMM000490-004	Mitoxantrone	IC50	90.99	2.5	74.63	0	1000	0.1	9.23	-18.63	-16.48	-1.68	41.73	74.63		Topoisomerase II inhibitor	A. Conv. Chemo	Approved	Mitoxantrone						National Cancer Institute	NSC 279836-C/2	DMSO	1000
FIMM000491-003	Paclitaxel	IC50	2.92	1.63	60.6	0	1000	0.1	18.86	-12.14	9.77	52.98	60.6	46.07		Mitotic inhibitor, taxane microtubule stabilizer	A. Conv. Chemo	Approved	Paclitaxel						National Cancer Institute	NSC 125973-L/68	DMSO	1000
FIMM000519-002	Prednisolone	IC50	10000	2.5	100	0	10000	1	0	-9.17	-13.58	-7.78	-7.77	-8.06		Immunomodulatory agent	D. Immunomodulatory	Approved	Prednisolone						Santa Cruz Biotechnology	sc-205815	DMSO	10000
FIMM000521-004	Procarbazine	IC50	10000	2.5	100	0	10000	1	0	-11.13	-15.29	-9.69	-2.54	-7.53		Alkylating agent	A. Conv. Chemo	Approved	Procarbazine				Prodrug, activated in the liver		National Cancer Institute	NSC 77213-K/6	DMSO	10000
FIMM000523-002	Prednisone	IC50	3875.31	2.5	21.43	0	10000	1	0.51	-0.89	-0.49	8.97	-3.86	21.43		Immunomodulatory agent	D. Immunomodulatory	Approved	Prednisone				Prodrug, activated in the liver		Santa Cruz Biotechnology	sc-205816	DMSO	10000
FIMM000528-005	Mepacrine aq	IC50	1000.37	2.5	100	0	50000	5	20.45	-6.52	-4.51	14.81	99.86	104.21		Unclear. PLA2 inhibitor. NF-kB inhibitor, p53 activator	X. Other	Approved	Quinacrine HCl		Quinacrine, Achricrine				Sigma-Aldrich	Q3251	AQ	50000
FIMM000556-005	Topotecan	IC50	42.05	1.69	100	0	10000	1	28.54	-7.96	6.65	82.91	69.78	100.29		Topoisomerase I inhibitor. Camptothecin analog	A. Conv. Chemo	Approved	Topotecan						National Cancer Institute	NSC 609699-Y/16	DMSO	10000
FIMM000560-004	Temozolomide	IC50	48575.1	2.5	12.93	0	100000	10	0.01	-11.78	-10.27	-9.47	-11.69	12.93		Alkylating agent	A. Conv. Chemo	Approved	Temozolomide				Prodrug, activated in the liver		National Cancer Institute	NSC 362856-R/31	DMSO	100000
FIMM000617-004	Fulvestrant	IC50	181.79	2	26.5	0	1000	0.1	1.68	-10.24	-0.09	8.43	5.9	26.5		Estrogen receptor antagonist	F. Hormone therapy	Approved	Fulvestrant						Selleck	S1191	DMSO	1000
FIMM000618-004	Megestrol	IC50	10000	2.5	100	0	10000	1	0	-2.6	-2.47	-10.82	-0.9	-1.27		Progestogen	F. Hormone therapy	Approved	Megestrol						National Cancer Institute	NSC 71423-Q/12	DMSO	10000
FIMM000620-004	Tamoxifen	IC50	2447.36	2.5	100	0	10000	1	6.93	-0.42	-4.09	3.87	8.65	100.17		Estrogen receptor antagonist	F. Hormone therapy	Approved	Tamoxifen citrate				Prodrug, reduced activity compared to main metabolite 4-hydroxytamoxifen		National Cancer Institute	NSC 180973-S/203	DMSO	10000
FIMM000640-003	Mechlorethamine	IC50	6835.67	1.25	89.32	0	100000	10	11.76	-1.32	5.33	8.12	54.31	89.32		Nitrogen mustard alkylating agent	A. Conv. Chemo	Approved	Mechlorethamine		Nitrogen mustard	Mustargen	Prodrug, activated in the liver		Sigma-Aldrich	122564	DMSO	100000
FIMM000649-004	Methotrexate	IC50	17.95	1.67	86.36	0	5000	0.5	25.63	2.61	9.06	73.13	86.36	80.61		Antimetabolite; Anti-folate agent	H. Metabolic modifier	Approved	Abitrexate						Selleck	S1210	DMSO	5000
FIMM000773-002	Nilutamide	IC50	2133.62	2.5	28.08	0	10000	1	1.74	2	1.75	11.65	3.52	28.08		Nonsteroidal antiandrogen	F. Hormone therapy	Approved	Nilutamide						Santa Cruz Biotechnology	sc-203644	DMSO	10000
FIMM000822-003	Mitotane	IC50	10000	2.5	100	0	10000	1	0	-6.14	-3.83	-3.7	-6.65	-4.73		Antineoplastic agent	A. Conv. Chemo	Approved	Mitotane						National Cancer Institute	NSC 38721-U/3	DMSO	10000
FIMM000833-003	Allopurinol	IC50	10000	1	25.78	0	10000	1	0	17.16	10.87	9.45	11.49	25.78		Xanthine oxidase inhibitor	A. Conv. Chemo	Approved	Allopurinol						National Cancer Institute	NSC 1390-R/3	DMSO	10000
FIMM000862-003	Busulfan	IC50	24604	2.5	92.13	0	100000	10	6.36	-3.8	4.61	-6.45	7.92	92.13		Alkylating antineoplastic agent	A. Conv. Chemo	Approved	Busulfan				Prodrug, activated in the liver		Sigma-Aldrich	B2635	DMSO	100000
FIMM000914-002	Deferoxamine aq	IC50	1068.44	1.72	99.03	0	10000	1	10.97	-5.48	-11.32	4.64	46.34	99.03		Iron chelator	X. Other	Approved (non-oncology)	Deferoxamine mesylate		desferrioxamine, DFOM				Sigma-Aldrich	D9533	AQ	10000
FIMM000983-003	Hydroxyurea	IC50	2634.51	0.25	51.81	0	100000	10	8.49	24.52	13.07	12.7	20.95	51.81		Antineoplastic agent	A. Conv. Chemo	Approved	Hydroxyurea			Myelostat	Prodrug, activated in the cells		Sigma-Aldrich	H8627	DMSO	100000
FIMM001000-003	Mercaptopurine	IC50	2155.4	2.5	53.71	0	10000	1	3.99	-5.39	-4.2	-7.01	6.69	53.71		Antimetabolite	A. Conv. Chemo	Approved	Mercaptopurine				Prodrug, activated in the cells		National Cancer Institute	NSC 755-Z/13	DMSO	10000
FIMM001062-003	Thioguanine	IC50	1775.64	2.5	78.78	0	10000	1	6.83	-7.74	-2.97	-0.62	15.06	78.78		Antimetabolite; Purine analog	A. Conv. Chemo	Approved	Thioguanine				Prodrug, activated in the cells		National Cancer Institute	NSC 752-W/47	DMSO	10000
FIMM001171-003	Carmustine	IC50	10000	1	17.84	0	10000	1	0	12.95	6.82	6.77	13.61	17.84		Alkylating agent	A. Conv. Chemo	Approved	Carmustine				Prodrug, activated in the liver		National Cancer Institute	NSC 409962-T/3	DMSO	10000
FIMM001217-003	Thio-TEPA	IC50	4014.84	1	69.63	0	50000	5	8.32	-3.61	-4.29	12.8	35.41	69.63		Alkylating agent	A. Conv. Chemo	Approved	Thio-TEPA				Prodrug, activated in the liver		Sigma-Aldrich	T6069	DMSO	50000
FIMM001220-003	Pipobroman	IC50	452.62	1.14	13.46	0	10000	1	0.46	-6.26	-3.77	3.05	9.16	13.46		Alkylating agent	A. Conv. Chemo	Approved	Pipobroman				Prodrug, activated in the liver		National Cancer Institute	NSC 25154-X/2	DMSO	10000
FIMM001244-002	Tacrolimus	IC50	10000	2.5	6.96	0	10000	1	0	-0.56	6.96	5.19	-3.38	1.06		Binds FKBP12, causes inhibition of calcineurin	C. Rapalog	Approved	FK 506	FK-506	Fujimycin				Tocris Biosciences	3631	DMSO	10000
FIMM001376-002	Itraconazole	IC50	1026.48	2.5	91.94	0	5000	0.5	7.24	6.2	-4.32	-3.2	12.82	91.94		antifungal, hedgehog signaling inhibitor	X. Other	Approved (non-oncology)							Selleck	S2476	DMSO	5000
FIMM001823-004	AT 101	IC50	2091.12	2.5	100	0	100000	10	20.21	-1.56	-7.36	13.08	101.71	107.22		Bcl family inhibitor	G. Apoptotic modulator	Investigational (II)	AT 101	AT 101	R-(-).gossypol				Selleck	S2812	DMSO	100000
FIMM002337-002	BI 2536	IC50	8.37	1.73	55.72	0	1000	0.1	14.06	-2.84	1.84	32.04	55.72	52.92		PLK1 inhibitor	B. Kinase inhibitor	Investigational (II)	BI 2536	BI 2536				Inactive	Selleck	S1109	DMSO	1000
FIMM003268-001	Orantinib	IC50	1592.72	2.5	29.42	0	10000	1	2.32	0.42	1.13	-2.39	7	29.42		KDR, FGFR, PDGFR inhibitor	B. Kinase inhibitor	Investigational (III)	TSU-68, SU6668	TSU-68	SU6668			Inactive	Selleck	S1470	DMSO	10000
FIMM003569-002	Pravastatin aq	IC50	10000	0.73	7.32	0	10000	1	0	-4.28	-3.25	4.69	1.58	7.32		HMG CoA reductase inhibitor	H. Metabolic modifier	Approved (non-oncology)	Pravastatin		Eptastatin				Tocris Biosciences	2318	AQ	10000
FIMM003593-003	Exemestane	IC50	2181.28	2.5	41.97	0	10000	1	2.96	0.1	9.66	6.63	5.02	41.97		Aromatase inhibitor	F. Hormone therapy	Approved	Exemestane						National Cancer Institute	NSC 713563-U/2	DMSO	10000
FIMM003684-002	Irinotecan	IC50	145.58	1.71	88.84	0	10000	1	19.51	16.13	10.61	29.72	88.84	84.82		Topoisomerase I inhibitor. Camptothecin prodrug analog	A. Conv. Chemo	Approved	Irinotecan		Camptosar		Prodrug, activated in the liver		LC Laboratories	I-4122	DMSO	10000
FIMM003705-001	Palbociclib	IC50	3090.58	2.5	57.6	0	10000	1	3.18	-3.55	-10.59	-0.36	0.62	57.6		Cdk inhibitor (Cdk4/6)	B. Kinase inhibitor	Approved	PD-0332991	PD-0332991					Selleck	S1116	DMSO	10000
FIMM003706-001	AT9283	IC50	69.76	1.23	76.83	0	1000	0.1	9.99	-1.1	-5.66	8.51	45.87	76.83		Aurora A & B, Jak2, Flt, Abl inhibitor	B. Kinase inhibitor	Investigational (II)	AT9283	AT9283					Selleck	S1134	DMSO	1000
FIMM003707-002	Navitoclax	IC50	3.12	1.26	100	0	10000	1	42.12	19.55	80.74	101.77	103.76	97.37		Bcl-2 inhibitor	G. Apoptotic modulator	Investigational (II)	ABT-263 (Navitoclax)	ABT-263					Selleck	S1001-2	DMSO	10000
FIMM003708-001	Selumetinib	IC50	1185.38	1.23	29.31	0	10000	1	2.27	6.76	0.73	4.04	12.14	29.31		MEK inhibitor	B. Kinase inhibitor	Investigational (II)	AZD6244 (Selumetinib)	AZD6244	ARRY-142886				Selleck	S1008	DMSO	10000
FIMM003709-001	Veliparib	IC50	1274.73	2.5	34.32	0	10000	1	3.29	1.98	-0.92	-2.55	12.12	34.32		PARP inhibitor	E. Differentiating/ epigenetic modifier	Investigational (II)	ABT-888 (Veliparib)	ABT-888					Selleck	S1004	DMSO	10000
FIMM003710-001	Afatinib	IC50	320.42	2.5	17.66	0	1000	0.1	0.41	-6.04	-6.37	-2.67	-0.11	17.66		EGFR inhibitor	B. Kinase inhibitor	Approved	BIBW2992 (Tovok)	BIBW2992			Irreversible		Selleck	S1011	DMSO	1000
FIMM003711-001	Dovitinib	IC50	1745.69	2.5	25.19	0	10000	1	1.71	2.03	-0.28	0.82	4.98	25.19		FGFR inhibitor	B. Kinase inhibitor	Investigational (III)	CHIR-258 (Dovitinib)	CHIR-258	TKI258				Selleck	S1018	DMSO	10000
FIMM003712-001	Obatoclax	IC50	1272.74	2.5	41.78	0	10000	1	4.2	2.78	2.46	-1.6	14.78	41.78		Bcl2 inhibitor	G. Apoptotic modulator	Investigational (III)	Obatoclax Mesylate (GX15-070)	GX15-070				Inactive	Selleck	S1057	DMSO	10000
FIMM003713-001	Crizotinib	IC50	330.28	2.5	30.13	0	1000	0.1	1.25	-4.43	-13.2	-10.56	-0.67	30.13		ALK, c-Met inhibitor	B. Kinase inhibitor	Approved	PF-2341066 (Crizotinib)	PF-02341066					Selleck	S1068	DMSO	1000
FIMM003714-001	Danusertib	IC50	459.55	0.74	69.28	0	10000	1	10.03	-6.41	-1.03	23.86	37.87	69.28		Aurora, Ret, TrkA, FGFR-1 inhibitor	B. Kinase inhibitor	Investigational (II)	PHA-739358 (Danusertib)	PHA-739358				Inactive	Selleck	S1107	DMSO	10000
FIMM003715-001	Foretinib	IC50	125.61	2.44	31.74	0	1000	0.1	2.98	3.99	-0.1	0.67	11.55	31.74		MET, VEGFR2 inhibitor	B. Kinase inhibitor	Investigational (II)	XL880 (Foretinib)	GSK1363089	XL880, EXEL-2880				Selleck	S1111	DMSO	1000
FIMM003716-001	Abiraterone	IC50	16.67	0.37	18.26	0	5000	0.5	1.81	4.32	6.7	11.63	12.42	18.26		P450 17alpha-hydroxylase-17,20-lyase inhibitor	F. Hormone therapy	Approved	Abiraterone (CB-7598)	CB-7598					Selleck	S1123	DMSO	5000
FIMM003717-001	Tanespimycin	IC50	76.35	1.72	100	0	10000	1	25.32	0.55	5.14	60.85	103.98	104.76		HSP90 inhibitor	K. HSP inhibitor	Investigational (II)	17-AAG (Tanespimycin, Geldanamycin)		17-AAG				Selleck	S1141	DMSO	10000
FIMM003718-001	Alvespimycin	IC50	44.46	1.59	100	0	1000	0.1	15.7	3.95	3.1	8.75	78.08	104.35		HSP90 inhibitor	K. HSP inhibitor	Investigational (II)	17-DMAG (Alvespimycin)	KOS-1022	17-DMAG			Inactive	Selleck	S1142	DMSO	1000
FIMM003719-001	SNS-032	IC50	75.77	1.36	100	0	10000	1	25.07	-8.15	9.55	57.93	102.52	98.3		Cdk inhibitor	B. Kinase inhibitor	Investigational (II)	SNS-032	SNS-032	BMS-387032			Inactive	Selleck	S1145	DMSO	10000
FIMM003720-001	ABT-751	IC50	242.94	1.07	74.93	0	10000	1	13.84	7.18	10.26	18.35	62.94	74.93		Mitotic inhibitor. Colchicine site binding microtubule depolymerizer.	A. Conv. Chemo	Investigational (II)	ABT-751	ABT-751				Inactive	Selleck	S1165	DMSO	10000
FIMM003721-001	Serdemetan	IC50	435.71	1.32	96.41	0	10000	1	15.05	1.77	-7.13	13.33	71.68	96.41		HDM2-p53 antagonist	G. Apoptotic modulator	Investigational (I)	JNJ 26854165 (Serdemetan)	JNJ 26854165				Inactive	Selleck	S1172	DMSO	10000
FIMM003722-001	BIIB021	IC50	54.29	1.86	100	0	10000	1	27.26	-2.5	4.1	75.75	98.76	102.17		HSP90 inhibitor	K. HSP inhibitor	Investigational (II)	BIIB021	BIIB021				Inactive	Selleck	S1175	DMSO	10000
FIMM003723-001	CUDC-101	IC50	270.4	1.04	100	0	10000	1	17.85	-3.15	0.88	27.83	77.15	104.92		HDAC & EGFR, Her2 inhibitor	B. Kinase inhibitor	Investigational (I)	CUDC-101	CUDC-101					Selleck	S1194	DMSO	10000
FIMM003724-001	Decitabine	IC50	26.89	0.53	73	0	10000	1	20.97	10.14	26.36	51.82	58.84	73		Nucleoside analog DNA methyl transferase inhibitor	E. Differentiating/ epigenetic modifier	Approved	Decitabine (Dacogen)		5-aza-2'-deoxycytidine		Prodrug, activated in the cells		Selleck	S1200	DMSO	10000
FIMM003725-001	Alvocidib	IC50	55.26	1.4	100	0	10000	1	26.82	-3.44	8.97	69.42	99.32	103.69		Cdk inhibitor	B. Kinase inhibitor	Investigational (II)	Flavopiridol (Alvocidib)		Flavopiridol, HMR-1275				Selleck	S1230	DMSO	10000
FIMM003727-001	Amonafide	IC50	1275.74	2.5	100	0	10000	1	10.41	12.7	9.96	3.38	35.13	102.58		Topoisomerase II inhibitor / DNA intercalator	A. Conv. Chemo	Investigational (III)	Amonafide	AS1413	Xanafide, Quinamed			Inactive	Selleck	S1367	DMSO	10000
FIMM003728-001	Tipifarnib	IC50	94.75	0.52	85.13	0	10000	1	19.05	6.75	19.14	47.27	58.31	85.13		Farnesyltransferase inhibitor	E. Differentiating/ epigenetic modifier	Investigational (III)	Tipifarnib (Zarnestra)	R115777	Zarnestra, IND 58359				Selleck	S1453	DMSO	10000
FIMM003729-001	Pimasertib	IC50	69.67	0.97	27.13	0	10000	1	5.63	-9.91	7.15	14.83	26.38	27.13		MEK inhibitor	B. Kinase inhibitor	Investigational (II)	AS703026	AS703026	MSC1936369B				Selleck	S1475	DMSO	10000
FIMM003730-001	Ponatinib	IC50	213.14	2.5	83.37	0	1000	0.1	6.4	-7.8	-3.54	0.07	10.62	83.37		Broad TK inhibitor	B. Kinase inhibitor	Approved	AP24534 (Ponatinib)	AP24534		Iclusig			Selleck	S1490	DMSO	1000
FIMM003732-001	Perifosine aq/PBS	IC50	394.17	2.5	43.41	0	2500	0.25	3.87	6.9	-3.61	3.62	10.49	43.41		AKT/PI3K inhibitor	B. Kinase inhibitor	Investigational (III)	Perifosine aq/PBS						Selleck	S1037	AQ	2500
FIMM003733-001	Motesanib	IC50	2434.35	2.5	23.16	0	10000	1	1.11	-8.29	-1.63	-3.65	2.07	23.16		VEGFR, PDGFR, Ret, Kit inhibitor	B. Kinase inhibitor	Investigational (II)	Motesanib Diphosphate (AMG-706)	AMG-706					Selleck	S1032	DMSO	10000
FIMM003734-002	Cediranib	IC50	1000	2.5	4.2	0	1000	0.1	0	4.2	-2.39	-4.78	-7.3	2.49		KDR/Flt/VEGFR inhibitor	B. Kinase inhibitor	Investigational (III)	Cediranib (AZD2171, Recentin)	AZD2171		Recentin			Selleck	S1017	DMSO	1000
FIMM003735-001	PF-04691502	IC50	162.85	0.76	82.14	0	10000	1	16.49	1.74	8.43	34.35	63.76	82.14		PI3K/mTOR inhibitor	B. Kinase inhibitor	Investigational (II)	PF-04691502	PF-04691502					ChemieTek	CT-PF1502	DMSO	10000
FIMM003736-001	Rucaparib	IC50	1181.23	1.56	43.5	0	10000	1	4.23	-1.49	2.99	3.22	18.54	43.5		PARP inhibitor	E. Differentiating/ epigenetic modifier	Investigational (II)	AG-014699	AG-014699	AG-014447 ,PF-01367338				Axon Medchem	Axon 1529	DMSO	10000
FIMM003737-001	Tarenflurbil	IC50	1000.54	1.25	23.62	0	10000	1	1.72	-7.87	-7.47	3.52	11.2	23.62		Gamma-secretase inhibitor	X. Other	Investigational (III)	(R)-Flurbiprofen (Tarenflurbil)		(R)-Flurbiprofen			Inactive	Cayman Chemical Company	70255	DMSO	10000
FIMM003738-001	Tivozanib	IC50	899.02	0.47	33.2	0	10000	1	2.57	0.42	12.66	7.97	8.25	33.2		VEGFR1, 2, 3, c-Kit, PDGFRB inhibitor	B. Kinase inhibitor	Investigational (III)	AV-951 (Tivozanib)	AV-951	KRN951				ChemieTek	CT-AV951	DMSO	10000
FIMM003739-001	MK1775	IC50	95.72	1.34	91.06	0	10000	1	21.77	-0.83	7.57	45.7	91.06	90.37		Wee1 inhibitor	B. Kinase inhibitor	Investigational (II)	MK1775	MK1775					Axon Medchem	Axon 1494	DMSO	10000
FIMM003740-002	PF-00477736	IC50	215.49	1.73	100	0	10000	1	19.7	-1.93	-2.44	21.2	93.01	103.31		Chk1 inhibitor	B. Kinase inhibitor	Investigational (I)	PF 477736	PF-00477736				Inactive	Axon Medchem	Axon 1379-2	DMSO	10000
FIMM003741-001	AZD7762	IC50	28.83	1.56	100	0	1000	0.1	18.01	3.25	1.46	16.08	87.36	100.74		Chk1 inhibitor	B. Kinase inhibitor	Investigational (I)	AZD 7762 hydrochloride	AZD7762				Inactive	Axon Medchem	Axon 1399	DMSO	1000
FIMM003742-001	AZD1152-HQPA	IC50	18.44	1.97	22.79	0	1000	0.1	3.83	-1.24	8.02	4.96	22.79	21.52		Aurora B inhibitor	B. Kinase inhibitor	Investigational (III)	AZD1152-HQPA	AZD1152-HQPA			active metabolite of Barasertib	Inactive	ChemieTek	CT-A1152H	DMSO	1000
FIMM003743-003	AZD8055	IC50	10.28	0.58	60.87	0	10000	1	20.59	16.36	25.74	50.15	58.82	60.87		mTOR inhibitor	B. Kinase inhibitor	Investigational (I)	AZD8055	AZD8055					ChemieTek	CT-A8055-3	DMSO	10000
FIMM003744-001	Belinostat	IC50	82.5	0.96	100	0	10000	1	24.06	7.26	14.28	51.85	94.6	108.87		HDAC inhibitor	E. Differentiating/ epigenetic modifier	Approved (US)	Belinostat (PXD101)	PXD101	PX105684				ChemieTek	CT-BELI	DMSO	10000
FIMM003745-002	Bimatoprost	IC50	5500	2.5	100	0	5500	0.55	0.89	-9.15	-10.12	-8.67	-6.35	-7.76		Prostaglandin analog	D. Immunomodulatory	Approved	Bimatoprost	AGN 192024		Latisse, Lumigan, Prostamide			Selleck	S1407	DMSO	5500
FIMM003746-001	Doramapimod	IC50	362.49	0.75	67.97	0	10000	1	10.65	-7.62	9.59	18.92	43.47	67.97		p38 inhibitor	B. Kinase inhibitor	Investigational (I)	BIRB 796 (Doramapimod)	BIRB 796				Inactive	Axon Medchem	Axon 1358	DMSO	10000
FIMM003747-006	Bryostatin 1	IC50	100	0.17	21.69	0	100	0.01	0	0.24	5.23	4.64	21.69	-6.8		PKC activator	B. Kinase inhibitor	Investigational (I)	Bryostatin 1	B705008K112					Santa Cruz Biotechnology	sc-201407-4	DMSO	100
FIMM003748-001	Tacedinaline	IC50	326.35	2.5	35.31	0	1000	0.1	1.62	-0.2	1.1	-0.46	-0.59	35.31		HDAC inhibitor	E. Differentiating/ epigenetic modifier	Investigational (III)	CI-994	CI-994	Acetyldinaline, Gö 5549, PD 123654,			Inactive	LC Laboratories	C-2606	DMSO	1000
FIMM003749-001	BMS-754807	IC50	836.84	1.23	41.69	0	10000	1	4.58	-1.42	-2.58	4.51	22.41	41.69		IGF1R inhibitor	B. Kinase inhibitor	Investigational (II)	BMS-754807	BMS-754807					ChemieTek	CT-BMS75	DMSO	10000
FIMM003750-001	Idelalisib	IC50	197.04	0.55	24.49	0	10000	1	2.76	-6.15	4.84	14.31	12.34	24.49		PI3K inhibitor, p110δ-selective	B. Kinase inhibitor	Approved (US)	CAL-101	GS-1101	CAL-101				ChemieTek	CT-CAL101	DMSO	10000
FIMM003751-001	Trametinib	IC50	0.57	0.63	21.16	0	250	0.02	4.13	-0.65	10.36	14.68	17.58	21.16		MEK1/2 inhibitor	B. Kinase inhibitor	Approved	GSK1120212	GSK1120212					ChemieTek	CT-GSK112	DMSO	250
FIMM003752-001	Sonidegib	IC50	3644.75	2.5	26.23	0	10000	1	0.87	-9.76	2.17	-0.83	-2.67	26.23		Smothened (Hh) inhib	X. Other	Investigational (II)	NVP-LDE225 (Diphosphate salt)	NVP-LDE225	LDE225				ChemieTek	CT-LDE225	DMSO	10000
FIMM003753-001	OSI-027	IC50	774.9	1.04	65.46	0	10000	1	7.92	-2.08	0.41	9.85	34.88	65.46		mTOR inhibitor	B. Kinase inhibitor	Investigational (II)	OSI-027	OSI-027					ChemieTek	CT-O027	DMSO	10000
FIMM003754-001	Refametinib	IC50	173.57	0.64	39.56	0	10000	1	6.75	-4.59	6.78	18.34	26.52	39.56		MEK1/2 inhibitor	B. Kinase inhibitor	Investigational (II)	RDEA119	BAY 869766	RDEA119				ChemieTek	CT-R119	DMSO	10000
FIMM003755-001	Everolimus	IC50	0.61	1.66	45.32	0	100	0.01	12.07	-3.78	2.36	31.43	45.32	37.65		binds FKBP12, causes inhibition of mTORC1	C. Rapalog	Approved	Everolimus	RAD001	SDZ-RAD	Afinitor, Certican, Zortress			LC Laboratories	E-4040	DMSO	100
FIMM003756-001	Ruxolitinib	IC50	17.13	0.81	100	0	10000	1	32.2	18.21	33.2	84.79	97.68	100.83		JAK1&2 inhibitor	B. Kinase inhibitor	Approved	INCB018424 (free base, Ruxolitinib)	INCB018424					ChemieTek	CT-INCB	DMSO	10000
FIMM003757-001	Fasudil	IC50	6873.85	2.5	52.63	0	50000	5	5.22	-9.98	-12.07	-8.77	16.41	52.63		Rho kinase, PKA, PKG, PRK inhibitor, prodrug	B. Kinase inhibitor	Approved (Japan)	HA-1077 (Fasudil)	AT-877	HA-1077		Prodrug, activated in the liver		LC Laboratories	H-2330	DMSO	50000
FIMM003758-001	Indibulin	IC50	44.99	0.74	55.16	0	10000	1	14.56	3.69	14.69	33.05	55.16	49.58		Mitoric inhibitor. Microtubule depolymerizer	A. Conv. Chemo	Investigational (II)	Indibulin	D 24851				Inactive	Tocris Biosciences	3728	DMSO	10000
FIMM003759-001	Iniparib	IC50	10000	1	18.99	0	10000	1	0	11.39	8.8	12.92	11.18	18.99		PARP inhibitor	E. Differentiating/ epigenetic modifier	Investigational (II)	Iniparib (BSI-201, IND-71677)	BSI-201	IND-71677				Axon Medchem	Axon 1566	DMSO	10000
FIMM003760-001	MK-2206	IC50	11.78	0.78	17.43	0	1000	0.1	1.8	0.47	-1.02	11.06	11.8	17.43		AKT inhibitor	B. Kinase inhibitor	Investigational (II)	MK-2206	MK-2206					ChemieTek	CT-MK2206	DMSO	1000
FIMM003761-001	Alisertib	IC50	116.3	0.82	72.95	0	10000	1	15.99	-7.42	6.5	38.37	56.84	72.95		Aurora A inhibitor	B. Kinase inhibitor	Investigational (III)	MLN8237	MLN8237					ChemieTek	CT-M8237	DMSO	10000
FIMM003762-001	Nelarabine	IC50	292.41	0.35	53.32	0	10000	1	8.27	15.64	16.37	12.56	25.8	53.32		Nucleoside analog, DNA, RNA synth inhibitor	A. Conv. Chemo	Approved	Nelarabine			Arranon, Atriance	Prodrug, activated selectively in T-cells		SequoiaResearchProducts	SRP003328n	DMSO	10000
FIMM003763-001	Nilotinib	IC50	1260.72	1.14	20.04	0	10000	1	0.95	-3.54	-7.12	4.99	7.48	20.04		BCR/Abl inhibitor	B. Kinase inhibitor	Approved	Nilotinib	AMN-107					LC Laboratories	N-8207	DMSO	10000
FIMM003764-001	Luminespib	IC50	3.47	1.96	100	0	1000	0.1	29.75	1.34	8.03	88.85	100.47	97.69		HSP90 inhibitor	K. HSP inhibitor	Investigational (II)	NVP-AUY922	NVP-AUY922	AUY922				ChemieTek	CT-AUY922	DMSO	1000
FIMM003765-001	2-methoxyestradiol	IC50	441.93	2.33	57.44	0	10000	1	9.37	-6.2	-3.7	1.79	49.97	57.44		Angiogenesis inhibitor	X. Other	Investigational (II)	2-methoxyestradiol (Panzem)		2ME2			Inactive	Cayman Chemical Company	13021	DMSO	10000
FIMM003766-002	Plerixafor aq	IC50	10000	0.44	5.39	0	10000	1	0	-3.15	-4.15	5.39	0.44	-0.71		CXCR4 antagonist	X. Other	Approved	Plerixafor	SID 791	JM 3100, AMD 3100		Irreversible		Cayman Chemical Company	10011332-2	AQ	10000
FIMM003767-001	Vemurafenib	IC50	1912.62	2.5	75.17	0	10000	1	6.2	-2.25	-4.57	-1.04	12.28	75.17		B-Raf(V600E) inhibitor	B. Kinase inhibitor	Approved	PLX4032	PLX4032	RG7204, RO5185426				ChemieTek	CT-P4032	DMSO	10000
FIMM003769-002	Vandetanib	IC50	418.63	2.5	18.57	0	1000	0.1	0.3	0.12	-3.68	-0.86	-6.05	18.57		VEGFR,EGFR, RET inhibitor	B. Kinase inhibitor	Approved	Vandetanib (ZD6474, Zactima)	ZD6474					LC Laboratories	V-9402	DMSO	1000
FIMM003771-001	YM155	IC50	10.01	1.14	100	0	10000	1	35.78	8.21	49.4	93.55	105.71	103.01		Survivin inhibitor	G. Apoptotic modulator	Investigational (II)	YM155	YM155					ChemieTek	CT-YM155	DMSO	10000
FIMM003772-001	Linsitinib	IC50	10000	2.5	6.27	0	10000	1	0	6.27	-1.21	-4.49	-3.92	-0.2		IGF1R, IR inhibitor	B. Kinase inhibitor	Investigational (II)	OSI-906	OSI-906	ASP7487				ChemieTek	CT-O906	DMSO	10000
FIMM003773-001	EMD1214063	IC50	1000	2.5	100	0	1000	0.1	0	-0.84	-8.6	-8.84	-7.75	-3.69		c-Met inhibitor	B. Kinase inhibitor	Investigational (I)	EMD1214063	EMD1214063					ChemieTek	CT-EMD063	DMSO	1000
FIMM003774-001	Lestaurtinib	IC50	11.92	1.9	86.4	0	1000	0.1	20.07	-0.38	3.13	35.88	86.4	76.42		FLT3, JAK2, TrkA, TrkB, TrkC inhibitor	B. Kinase inhibitor	Investigational (III)	Lestaurtinib	CEP-701					LC Laboratories	L-6307	DMSO	1000
FIMM003775-001	Dasatinib	IC50	114.51	1.21	34.04	0	1000	0.1	2.92	-0.36	1.21	4.62	14.47	34.04		BCR/Abl, Src, Kit, EphR... Inhibitor	B. Kinase inhibitor	Approved	Dasatinib	BMS-354825					LC Laboratories	D-3307	DMSO	1000
FIMM003776-001	Tofacitinib	IC50	42.3	1.1	85.5	0	5000	0.5	20.77	-5.21	10.46	45.29	82.66	85.5		JAK3, JAK2(V617F) inhibitor	B. Kinase inhibitor	Approved	Tasocitinib	CP-690550	tasocitinib				LC Laboratories	T-1377	DMSO	5000
FIMM003777-001	Fingolimod	IC50	1672.04	2.5	100	0	10000	1	8.95	-5.76	2.36	-1.55	21.54	100.89		S1PR antagonist	X. Other	Approved	Fingolimod						LC Laboratories	F-4633	DMSO	10000
FIMM003778-001	Axitinib	IC50	717.27	1.14	82.05	0	10000	1	10.5	2.52	-0.91	10.19	47.16	82.05		VEGFR, PDGFR, KIT inhibitor	B. Kinase inhibitor	Approved	Axitinib	AG013736					LC Laboratories	A-1107	DMSO	10000
FIMM003779-001	Saracatinib	IC50	2111.8	2.5	56.78	0	10000	1	4.31	-1.92	-9.84	-6.46	7.42	56.78		Src, Abl inhibitor	B. Kinase inhibitor	Investigational (III)	Saracatinib	AZD-0530				Inactive	LC Laboratories	S-8906	DMSO	10000
FIMM003780-002	Bosutinib	IC50	1350.76	2.43	97.17	0	10000	1	9.81	8.38	12.02	3.26	31.55	97.17		Abl, Src inhibitor	B. Kinase inhibitor	Approved	Bosutinib	SKI-606					LC Laboratories	B-1788	DMSO	10000
FIMM003781-001	Canertinib	IC50	1104.28	2.5	100	0	10000	1	11.19	-7.79	-2.37	3.26	43.73	103.88		pan-ErbB inhibitor	B. Kinase inhibitor	Investigational (III)	Canertinib	CI-1033	PD 183805		Irreversible	Inactive	LC Laboratories	C-1201	DMSO	10000
FIMM003782-001	Lenalidomide	IC50	17075.2	2.5	50.6	0	100000	10	4.39	-8.97	1.64	-0.65	10.48	50.6		Immunomodulatory	D. Immunomodulatory	Approved	Lenalidomide	CC-5013					LC Laboratories	L-5499	DMSO	100000
FIMM003783-001	Panobinostat	IC50	5.94	1.09	100	0	1000	0.1	26.04	4.1	14.25	61.79	101.2	101.04		HDAC inhibitor	E. Differentiating/ epigenetic modifier	Approved (US)	Panobinostat	LBH589		Faridak			LC Laboratories	P-3703	DMSO	1000
FIMM003784-001	Pazopanib	IC50	854.7	1.4	18.58	0	10000	1	1.17	-4.79	-5.2	1.76	10.12	18.58		VEGFR inhibitor	B. Kinase inhibitor	Approved	Pazopanib	GW786034		Votrient			LC Laboratories	P-6706	DMSO	10000
FIMM003785-001	Tandutinib	IC50	180.15	2.5	17.93	0	1000	0.1	0.84	-0.83	3.14	3.31	3.31	17.93		FLT3, PDGFR, KIT inhibitor	B. Kinase inhibitor	Investigational (I/II)	Tandutinib	MLN518	CT53518				LC Laboratories	T-7802	DMSO	1000
FIMM003786-001	Temsirolimus	IC50	0.5	0.8	54.73	0	100	0.01	14.25	-1.9	13.08	35.09	48.35	54.73		binds FKBP12, causes inhibition of mTORC1	C. Rapalog	Approved	Temsirolimus	CCI-779		Torisel			LC Laboratories	T-8040	DMSO	100
FIMM003787-001	Vorinostat	IC50	296.47	0.96	100	0	10000	1	17.27	-1.17	1.24	28.63	72.36	106.3		HDAC inhibitor	E. Differentiating/ epigenetic modifier	Approved	Vorinostat	MK-0683	SAHA	Zolinza			LC Laboratories	V-8477	DMSO	10000
FIMM003788-001	Entinostat	IC50	398.94	1.03	93.98	0	10000	1	14.85	-0.78	3.8	18.38	66.88	93.98		HDAC inhibitor	E. Differentiating/ epigenetic modifier	Investigational (II)	Entinostat	MS-275	SNDX-275				LC Laboratories	E-3866	DMSO	10000
FIMM003789-001	Enzastaurin	IC50	10000	2.5	3.14	0	10000	1	0	-2.12	1.12	-3.1	-5.65	1.6		PKCbeta inhibitor	B. Kinase inhibitor	Investigational (III)	Enzastaurin	LY317615					LC Laboratories	E-4506	DMSO	10000
FIMM003790-001	Olaparib	IC50	1259.95	1.31	72.18	0	10000	1	7.15	0.33	3.77	9.9	28.55	72.18		PARP inhibitor	E. Differentiating/ epigenetic modifier	Approved	Olaparib	AZD2281	KU-0059436				LC Laboratories	O-9201	DMSO	10000
FIMM003791-001	Masitinib	IC50	2970.06	2.5	96.55	0	10000	1	5.72	0.17	0.29	-11.5	2.65	96.55		KIT inhibitor	B. Kinase inhibitor	Investigational (III)	Masitinib	AB1010					LC Laboratories	M-7007	DMSO	10000
FIMM003792-001	Pictilisib	IC50	1485.84	1.57	52.59	0	10000	1	4.66	-6.58	2.21	8.79	17.38	52.59		PI3K inhibitor, pan-class I	B. Kinase inhibitor	Investigational (II)	GDC-0941	GDC-0941	RG-7321				LC Laboratories	G-9252	DMSO	10000
FIMM003793-001	Vismodegib	IC50	10000	2.5	8.7	0	10000	1	0	-6.47	-10.61	-10.81	8.7	6.77		Smothened (Hh) inhibitor	X. Other	Approved	Vismodegib	GDC-0449	HhAntag691				LC Laboratories	V-4050	DMSO	10000
FIMM003794-001	Sorafenib	IC50	1000	0	5.97	0	1000	0.1	0	2.87	5.97	0.72	2.84	-4.41		B-Raf, FGFR-1, VEGFR-2 & -3, PDGFR-beta, KIT, and FLT3 inhib	B. Kinase inhibitor	Approved	Sorafenib	Bay 43-9006		Nevaxar			LC Laboratories	S-8502	DMSO	1000
FIMM003795-001	Seliciclib	IC50	2380.01	2.5	67.11	0	10000	1	4.72	-1.01	-9.53	-1.56	6.38	67.11		CDK2/7/9 inhibitor	B. Kinase inhibitor	Investigational (II)	Roscovitine	CYC202	Roscovitine				LC Laboratories	R-1234	DMSO	10000
FIMM003796-002	Patupilone	IC50	6.77	2.5	60.64	0	1000	0.1	16.38	-13.13	-4.34	44.22	60.64	50.54		Mitotic inhibitor, epothilone microtubule stabilizer	A. Conv. Chemo	Investigational (III)	Epothilone B (Patupilone)	EPO-906	Epothilone B, EpoB			Inactive	LC Laboratories	E-5500-2	DMSO	1000
FIMM003797-001	Docetaxel	IC50	2.14	1.19	57.08	0	1000	0.1	18.34	-10.52	19.37	46.66	57.08	51.63		Mitotic inhibitor, taxane microtubule stabilizer	A. Conv. Chemo	Approved	Docetaxel	RP 56976	Taxotere				LC Laboratories	D-1000	DMSO	1000
FIMM023794-002	Pentostatin	IC50	10000	2.5	100	0	10000	1	0	-10.57	-16.38	-2.67	-7.59	-0.36		Antimetabolite; Purine analog	A. Conv. Chemo	Approved	Pentostatin				Prodrug, activated in the cells		National Cancer Institute	NSC 218321-O/48	DMSO	10000
FIMM023795-004	Sirolimus	IC50	2.41	1.12	54.88	0	100	0.01	10.03	-2.33	-1.67	15.91	44.74	54.88		binds FKBP12, causes inhibition of mTORC1	C. Rapalog	Approved	Rapamycin (sirolimus)		Rapamycin	Rapamune			LC Laboratories	R-5000	DMSO	100
FIMM023796-003	Estramustine aq	IC50	10000	2.5	3.91	0	10000	1	0	-3.14	-2.58	3.91	-3.73	-4.39		Alkylating agent	A. Conv. Chemo	Approved	Estramustine sodium phosphate				Prodrug, activated in the liver		Sigma-Aldrich	E0407	AQ	10000
FIMM023797-003	Floxuridine	IC50	10.14	2.5	63.66	0	10000	1	24	-6.31	31.34	63.4	63.66	45.58		Antimetabolite; Analog of 5-fluorouracil	A. Conv. Chemo	Approved	Floxuridine				Prodrug, activated in the cells		National Cancer Institute	NSC 27640-Z/31	DMSO	10000
FIMM023798-002	Gemcitabine	IC50	5.17	2.09	100	0	1000	0.1	27.64	-18.34	3.34	79.85	98.27	101.08		Antimetabolite; Nucleoside analog	A. Conv. Chemo	Approved	Gemcitabine HCl				Prodrug, activated in the cells		National Cancer Institute	NSC 613327-S/2	DMSO	1000
FIMM023799-002	Teniposide	IC50	18.78	1.11	92.18	0	10000	1	29.93	-5.63	32.76	80.07	75.33	92.18		Topoisomerase II inhibitor	A. Conv. Chemo	Approved	Teniposide						National Cancer Institute	NSC 122819-I/52	DMSO	10000
FIMM023800-002	Dactinomycin	IC50	4.77	0.79	100	0	1000	0.1	26.64	-6.19	34.42	52.91	102.96	107.05		RNA and DNA synthesis inhibitor	A. Conv. Chemo	Approved	Dactinomycin (actinomycin)						National Cancer Institute	NSC 3053-Y/14	DMSO	1000
FIMM023801-003	Streptozocin	IC50	10000	2.5	100	0	10000	1	0	-8.8	-7.24	-7.83	-15.14	-3.23		Alkylating glucosamine-nitrosourea agent	A. Conv. Chemo	Approved	Streptozocin				Prodrug, activated in the liver		National Cancer Institute	NSC 37917-V/5	DMSO	10000
FIMM023804-002	Cladribine	IC50	75.87	2.5	92.16	0	1000	0.1	12.24	-17.28	-11.13	-4.18	61.52	92.16		Anti-metabolite; Purine analog	A. Conv. Chemo	Approved	Cladribine				Prodrug, activated in the cells		National Cancer Institute	NSC 105014-F/2	DMSO	1000
FIMM023805-002	Mitomycin C	IC50	1061.6	1.47	90.11	0	10000	1	9.91	-6	1.39	6.47	42.19	90.11		Antineoplastic anatibiotic; DNA crosslinker	A. Conv. Chemo	Approved	Mitomycin C						National Cancer Institute	NSC 26980-J/65	DMSO	10000
FIMM023806-004	Carboplatin aq	IC50	1900.41	1.09	100	0	100000	10	19.78	7.16	7.18	32.01	86.55	101.92		Platinum-based antineoplastic agent	A. Conv. Chemo	Approved	Carboplatin						Selleck	S1215-2	AQ	100000
FIMM023807-006	Cisplatin aq	IC50	815.67	0.55	99.52	0	100000	10	23.17	4.1	12.18	75.32	56.9	99.52		Platinum-based antineoplastic agent	A. Conv. Chemo	Approved	Cisplatin aq						Selleck	S1166-2	AQ	100000
FIMM023808-003	Pemetrexed aq	IC50	145.16	2.43	60.08	0	10000	1	13.62	-3.39	3.08	17.26	60.08	52.57		Dihydrofolate reductase inhibitor	H. Metabolic modifier	Approved	Pemetrexed						LC Laboratories	P-7177	AQ	10000
FIMM023809-004	Oxaliplatin aq	IC50	2498.89	0.7	100	0	100000	10	17.86	-0.77	3.22	42.56	63.38	102.15		Platinum-based antineoplastic agent	A. Conv. Chemo	Approved	Oxaliplatin						Selleck	S1224-2	AQ	100000
FIMM023810-002	Uracil mustard	IC50	1077.25	1.15	23.09	0	10000	1	1.5	-2.41	-4.28	4.07	10.09	23.09		Alkylating agent	A. Conv. Chemo	Approved	Uracil mustard				Prodrug, activated in the liver		National Cancer Institute	NSC 34462-Q/2	DMSO	10000
FIMM023811-004	Daunorubicin	IC50	54.55	1.11	100	0	1000	0.1	14.23	-5.78	-13.15	19.66	61.94	106.47		Topoisomerase II inhibitor	A. Conv. Chemo	Approved	Daunorubicin HCl (daunomycin)						National Cancer Institute	NSC 82151-A/44	DMSO	1000
FIMM023814-002	Etoposide	IC50	73.15	0.9	77.99	0	10000	1	19.27	5.94	13.24	41.32	76.41	77.99		Topoisomerase II inhibitor	A. Conv. Chemo	Approved	Etoposide						National Cancer Institute	NSC 141540-H/184	DMSO	10000
FIMM023816-003	Arsenic(III) oxide aq	IC50	2500	2.5	3.08	0	2500	0.25	0	-0.02	-4.76	-0.42	3.08	2.15		Thioredoxin reductase inhibitor; cytotoxic chemotherapeutic	E. Differentiating/ epigenetic modifier	Approved	Arsenic(II) oxide						Sigma-Aldrich	202673	AQ	2500
FIMM023818-005	Doxorubicin	IC50	27.21	1.3	89.07	0	1000	0.1	16.19	-17.05	-0.05	19.45	74.87	89.07		Topoisomerase II inhibitor	A. Conv. Chemo	Approved	Doxorubicin						Sigma-Aldrich	D1515	DMSO	1000
FIMM023819-002	Valrubicin	IC50	80.65	0.88	85.23	0	5000	0.5	17.37	-21.29	-1.05	42.11	62.3	85.23		Topoisomerase II inhibitor	A. Conv. Chemo	Approved	Valrubicin						National Cancer Institute	NSC 246131-R/4	DMSO	5000
FIMM023820-003	Sunitinib	IC50	393.6	2.5	13.1	0	1000	0.1	0.06	-6.44	-3.5	-1.64	-2.65	13.1		Broad TK inhibitor	B. Kinase inhibitor	Approved	Sunitinib maleate (Sutent, SU-11248)	SU-11248		Sutent			LC Laboratories	S-8803	DMSO	1000
FIMM023821-002	Ixabepilone	IC50	383.07	2.5	52.29	0	1000	0.1	2.26	-14.5	-14.98	-11.85	-8.42	52.29		Mitotic inhibitor. Epothilone microtubule stabilizer.	A. Conv. Chemo	Approved	Ixabepilone						National Cancer Institute	NSC 747973-W/3	DMSO	1000
FIMM023825-003	Azacitidine	IC50	1151.25	1.83	60.45	0	10000	1	6.42	-2.09	-1.87	2.62	26.18	60.45		DNMT inhibitor	E. Differentiating/ epigenetic modifier	Approved	Azacitidine				Prodrug, activated in the cells		National Cancer Institute	NSC 102816-P/21	DMSO	10000
FIMM023828-002	Fludarabine	IC50	2248.85	2.5	97.88	0	10000	1	7.22	-10.94	-7.43	-11.62	10.94	97.88		Antimetabolite; Purine analog	A. Conv. Chemo	Approved	Fludarabine				Prodrug, activated in the cells		National Cancer Institute	NSC 312887-C/7	DMSO	10000
FIMM023831-003	Bleomycin	IC50	537.21	1.32	76.99	0	10000	1	11.16	-4.06	-8.69	8.99	52.93	76.99		Glycopeptide antibiotic; causes DNA breaks	A. Conv. Chemo	Approved	Bleomycin						Selleck	S1214	DMSO	10000
FIMM023832-001	Dactolisib	IC50	17.26	1.49	75.79	0	1000	0.1	15.87	-4.23	-6.61	24.36	68.84	75.79		PI3K/mTOR inhibitor	B. Kinase inhibitor	Investigational (II)	NVP-BEZ235	NVP-BEZ235	BEZ235				LC Laboratories	N-4288	DMSO	1000
FIMM023833-001	Quizartinib	IC50	165.14	2.5	68.62	0	1000	0.1	6.21	0.8	-2.84	2.67	15.17	68.62		FLT3 inhibitor	B. Kinase inhibitor	Investigational (II)	AC220	AC220					ChemieTek	CT-AC220	DMSO	1000
FIMM100345-001	APR-246	IC50	2128.51	2.5	16.54	0	10000	1	0.58	-1.81	0.4	-2.31	2.12	16.54		p53 activator, thioredoxin reductase 1 inhibitor	G. Apoptotic modulator	Investigational (I)	Prima-1 Met	APR-246	Prima-1 Met				Tocris Biosciences	3710	DMSO	10000
FIMM100346-001	Carfilzomib	IC50	1.43	2.5	100	0	1000	0.1	34.76	-4.59	28.81	101.18	105.11	106.74		Proteasome inhibitor (20S subunit)	A. Conv. Chemo	Approved	Carfilzomib						ChemieTek	CT-CARF	DMSO	1000
FIMM100347-001	Gandotinib	IC50	89.61	0.97	92.86	0	10000	1	22	8.43	12.89	45.14	92.86	82.25		JAK2 inhibitor	B. Kinase inhibitor	Investigational (II)	LY2784544	LY2784544					Selleck	S2179	DMSO	10000
FIMM100352-001	AZ 3146	IC50	1582.05	2.5	97.91	0	10000	1	9.06	-6.95	-0.01	1.16	23.55	97.91		Mps1 kinase (TTK) inhibitor	B. Kinase inhibitor	Probe	AZ 3146	AZ 3146					Tocris Biosciences	3994	DMSO	10000
FIMM100355-002	Sotrastaurin	IC50	1624.66	2.5	68.53	0	10000	1	6.26	1.68	5.93	0.83	15.66	68.53		PKC inhibitor	B. Kinase inhibitor	Investigational (II)	Sotrastaurin	NVP-AEB071	AEB071				Axon Medchem	Axon 1635-2	DMSO	10000
FIMM100358-001	Bendamustine	IC50	3804.35	2.5	30.82	0	10000	1	1.09	-0.41	1.91	1.35	-4.7	30.82		Nitrogen mustard alkylating agent	A. Conv. Chemo	Approved	Bendamustine hydrochloride hydrate				Prodrug, activated in the liver		National Cancer Institute	NSC 138783	DMSO	10000
FIMM100362-001	Midostaurin	IC50	174.8	2.15	91.21	0	10000	1	19.32	0.66	3.14	21.05	89.38	91.21		PKC, PKA, S6K and EGFR inhibitor	B. Kinase inhibitor	Investigational (III)	PKC412	PKC412	CGP 41251				LC Laboratories	P-7600	DMSO	10000
FIMM100364-001	Regorafenib	IC50	3355.6	2.5	85.07	0	10000	1	4.49	-0.04	-3.7	-6.12	-2.83	85.07		B-Raf, c-Kit, VEGFR2 inhibitor	B. Kinase inhibitor	Approved	BAY 73-4506	BAY73-4506					Selleck	S1178	DMSO	10000
FIMM100365-001	XAV-939	IC50	10000	1.05	5.97	0	10000	1	0	-2.16	1.91	4.79	4.07	5.97		Tankyrase-1 and -2	E. Differentiating/ epigenetic modifier	Probe	XAV-939	XAV-939					Selleck	S1180	DMSO	10000
FIMM100366-004	UCN-01	IC50	21.31	1.89	100	0	10000	1	32.35	6.37	19.15	95.08	105.49	107.08		PKCbeta, PDK1, Chk, Cdk2 inhibitor	B. Kinase inhibitor	Investigational (II)	UCN-01	UCN-01	7-Hydroxystaurosporine			Inactive	Sigma-Aldrich	U6508-4	DMSO	10000
FIMM100367-002	Ruboxistaurin	IC50	1432.48	1.69	93.75	0	10000	1	8.93	0.82	1.03	11.8	32.02	93.75		PKCbeta inhibitor	B. Kinase inhibitor	Investigational (III)	LY 333531 mesylate	LY 333531				Inactive	Axon Medchem	Axon 1401-2	DMSO	10000
FIMM100368-001	Capecitabine	IC50	1082.88	0.8	51.4	0	10000	1	4.96	1.53	10.35	10.99	18.41	51.4		5-FU prodrug	A. Conv. Chemo	Approved	Capecitabine				Prodrug, converted in liver and tumor by 3-step reaction		LC Laboratories	C-2799	DMSO	10000
FIMM100371-002	Chloroquine aq	IC50	3808.79	1.79	100	0	100000	10	16.65	-1.23	-7.01	9	84.4	109.31		Antimalaria agent; chemo/radio sensitizer	A. Conv. Chemo	Approved	Chloroquine diphosphate						Sigma-Aldrich	C6628	AQ	100000
FIMM100372-002	Valproic acid aq	IC50	143368	2.5	49.41	0	1000000	100	4.75	-7.53	0.7	-5.02	14.29	49.41		HDAC inhibitor	E. Differentiating/ epigenetic modifier	Approved	Valproic acid						Sigma-Aldrich	P4543	AQ	1000000
FIMM100373-001	Tivantinib	IC50	166.73	2.5	52.43	0	1000	0.1	4.63	-4.06	0.6	3.77	11.37	52.43		MET inhibitor	B. Kinase inhibitor	Investigational (II)	ARQ 197	ARQ-197					ChemieTek	CT-ARQ197	DMSO	1000
FIMM100374-001	Niraparib	IC50	1575.25	2.5	78.85	0	10000	1	7.35	-1.88	8.15	4.77	19.1	78.85		PARP inhibitor	E. Differentiating/ epigenetic modifier	Investigational (I)	MK-4827, HCl salt	MK-4827					ChemieTek	CT-MK4827	DMSO	10000
FIMM100375-001	Volasertib	IC50	26.52	0.9	51.06	0	1000	0.1	8.7	2.62	2.62	15.04	38.66	51.06		PLK1 inhibitor	B. Kinase inhibitor	Investigational (III)	BI 6727	BI 6727					ChemieTek	CT-BI6727	DMSO	1000
FIMM100376-001	Toremifene	IC50	2030.97	2.5	60.71	0	10000	1	4.76	8.55	1.95	5.19	8.64	60.71		selective estrogen receptor modulator	F. Hormone therapy	Approved	Toremifene citrate	FC 1157a	Fareston, Acapodene				Santa Cruz Biotechnology	sc-253712	DMSO	10000
FIMM100377-001	Lasofoxifene	IC50	320.56	2.5	15.49	0	1000	0.1	0.26	-1.79	-1.38	0	-0.11	15.49		Selective estrogen receptor modulator	F. Hormone therapy	Approved	Lasofoxifene			Oporia			Santa Cruz Biotechnology	sc-211721	DMSO	1000
FIMM100378-006	Galiellalactone	IC50	3340.01	2.21	99.12	0	25000	2.5	9.99	0.86	-9.38	4.52	34.12	99.12		STAT3-DNA interaction inhibitor	X. Other	Probe	Galiellalactone						Santa Cruz Biotechnology	sc-202165-6	DMSO	25000
FIMM100379-001	Omacetaxine	IC50	6.32	0.75	100	0	10000	1	37.13	29.6	46.69	100.75	104.64	106.5		Protein synthesis inhib (80 S ribosome)	A. Conv. Chemo	Approved	Homoharringtonine		Homoharringtonine	Synribo			Santa Cruz Biotechnology	sc-202652	DMSO	10000
FIMM100380-001	RAF265	IC50	61.34	0.85	47.51	0	1000	0.1	5.82	-0.58	3.63	9.74	26.22	47.51		C-Raf inhibitor	B. Kinase inhibitor	Investigational (II)	RAF265	RAF265	CHIR-265				Selleck	S2161	DMSO	1000
FIMM100381-001	Nutlin-3	IC50	731.4	1.18	60.61	0	10000	1	7.56	-3.27	-5.08	7.55	34.78	60.61		mdm2 inhibitor	G. Apoptotic modulator	Probe	Nutlin-3		Nutlin-3				Selleck	S1061	DMSO	10000
FIMM100382-002	Neratinib	IC50	307.46	2.5	48.07	0	1000	0.1	2.59	-4.25	-5.47	-6.36	0.65	48.07		EGFR inhibitor	B. Kinase inhibitor	Investigational (III)	Neratinib	HKI-272			Irreversible		Selleck	S2150(2)	DMSO	1000
FIMM100383-001	Mocetinostat	IC50	312.84	1.13	100	0	10000	1	17.18	-5.2	1.15	22.56	77.26	104.37		HDAC inhibitor (HDAC1 & 2-selective)	E. Differentiating/ epigenetic modifier	Investigational (II)	MGCD0103	MGCD0103					Selleck	S1122	DMSO	10000
FIMM100384-001	Rabusertib	IC50	203.05	2.5	81	0	1000	0.1	6.43	-0.28	-3.83	3.9	11.55	81		Chk1 inhibitor	B. Kinase inhibitor	Investigational (II)	LY2603618	LY2603618	IC-83				Selleck	S2626	DMSO	1000
FIMM100385-001	Galunisertib	IC50	1000	2.5	0.48	0	1000	0.1	0	-4.52	0.48	-2.74	-1.09	-2.65		TGF-B/Smad inhibitor	B. Kinase inhibitor	Investigational (II)	LY2157299	LY2157299					Selleck	S2230	DMSO	1000
FIMM100386-001	Linifanib	IC50	104.77	2.5	15.83	0	1000	0.1	0.91	-0.03	-0.25	-3.05	7.49	15.83		VEGFR, PDGFR, CSF-1R, FLT3 inhibitor	B. Kinase inhibitor	Investigational (III)	ABT-869	ABT-869	AL-39324, RG3635				Selleck	S1003	DMSO	1000
FIMM100387-001	Brivanib	IC50	1000	2.5	1.99	0	1000	0.1	0	-2.86	1.99	-5.53	-0.99	-2.38		VEGFR inhibitor	B. Kinase inhibitor	Investigational (III)	Brivanib	BMS-540215	BMS-582664				Selleck	S1084	DMSO	1000
FIMM100388-001	Buparlisib	IC50	887.41	2.5	74.8	0	10000	1	9.35	-7.19	-5.48	-0.56	42.96	74.8		PI3K inhibitor, pan-class I	B. Kinase inhibitor	Investigational (II)	BKM-120	NVP-BKM120	BKM-120				Selleck	S2247	DMSO	10000
FIMM100389-001	Nintedanib	IC50	1851.37	2.5	93.4	0	10000	1	7.87	-8.46	-2.04	1.37	16.35	93.4		VEGFR, PDGFR, FGFR inhibitor	B. Kinase inhibitor	Approved	BIBF 1120	BIBF 1120	Indetanib, Vargatef				Selleck	S1010	DMSO	10000
FIMM100390-001	Apitolisib	IC50	456.6	0.84	65.26	0	10000	1	9.5	0.17	-2.02	17.94	39.65	65.26		PI3K/mTOR inhibitor	B. Kinase inhibitor	Investigational (II)	GDC-0980	GDC-0980					ChemieTek	CT-G0980	DMSO	10000
FIMM100391-001	AZD4547	IC50	20.53	1.11	18.68	0	1000	0.1	2.12	0.83	0.57	5.8	15.91	18.68		FGFR inhibitor	B. Kinase inhibitor	Investigational (II)	AZD4547	AZD4547					ChemieTek	CT-A4547	DMSO	1000
FIMM100392-001	VER 155008	IC50	998.01	2.5	34.83	0	10000	1	3.83	1.01	1.02	-1.36	17.47	34.83		HSP70 inhibitor	K. HSP inhibitor	Probe	VER 155008	VER 155008					Axon Medchem	Axon 1608	DMSO	10000
FIMM100393-001	Daporinad	IC50	3.88	2.28	100	0	1000	0.1	29.29	0.04	4.42	89.62	104.38	107.24		NAMPT inhibitor	H. Metabolic modifier	Probe	FK-866 HCl	FK-866	DGB				Axon Medchem	Axon 1546	DMSO	1000
FIMM100395-001	Cabozantinib	IC50	1000	2.5	2.25	0	1000	0.1	0	-1.21	2.25	0.33	-5.2	0.09		VEGFR2, Met, FLT3, Tie2, Kit and Ret inhibitor	B. Kinase inhibitor	Approved	XL184	BMS-907351	XL184				ChemieTek	CT-XL184	DMSO	1000
FIMM100396-001	AZD1480	IC50	20.79	1.26	87.47	0	1000	0.1	17.15	3.55	2.45	24.67	77.03	87.47		JAK1/2, FGFR inhibitor	B. Kinase inhibitor	Investigational (I)	AZD1480	AZD1480					ChemieTek	CT-A1480	DMSO	1000
FIMM100397-001	Ridaforolimus	IC50	0.89	2.5	48.79	0	100	0.01	12.37	-4.12	-7.54	27.94	43.96	48.79		binds FKBP12, causes inhibition of mTORC1	C. Rapalog	Investigational (III)	Ridaforolimus	MK-8669	AP 23573, Deforolimus				Active Biochem	A-1004	DMSO	100
FIMM100398-001	Sonolisib	IC50	1809.93	2.5	37.78	0	10000	1	2.98	-2.28	-8.79	-2.59	6.95	37.78		PI3K inhibitor, pan-class I. Irreversible	B. Kinase inhibitor	Investigational (II)	PX-866	PX-866	DJM-166				Active Biochem	PX-866	DMSO	10000
FIMM100399-001	Quisinostat	IC50	14.73	1.13	97.26	0	1000	0.1	20.65	-2.72	8.43	36.82	88.82	97.26		HDAC inhibitor	E. Differentiating/ epigenetic modifier	Investigational (II)	JNJ-26481585	JNJ-26481585					Active Biochem	A-1162	DMSO	1000
FIMM100402-001	Tosedostat	IC50	1515.38	2.21	19.73	0	10000	1	1.15	-9.18	-2.01	1.91	5.58	19.73		Aminopeptidase inhibitor	X. Other	Investigational (III)	CHR 2797	CHR 2797					Tocris Biosciences	3595	DMSO	10000
FIMM100403-001	PF-04708671	IC50	3566.23	2.5	28.39	0	10000	1	1.03	-0.12	-5.66	-9.54	-2.26	28.39		p70S6K inhibitor	B. Kinase inhibitor	Probe	PF-04708671	PF-04708671					Sigma-Aldrich	PZ0143	DMSO	10000
FIMM100407-001	Binimetinib	IC50	23.88	1	29.59	0	1000	0.1	4.5	-1.37	4.03	7.85	24.31	29.59		MEK inhibitor	B. Kinase inhibitor	Investigational (II)	ARRY-162	NVP-MEK162	MEK162, ARRY-438162, ARRY-162				ChemieTek	CT-A162	DMSO	1000
FIMM100408-002	Tamatinib	IC50	535.95	1	82.41	0	10000	1	11.7	4.14	8.73	12.33	52.53	82.41		Syk inhibitor	B. Kinase inhibitor	Investigational (III)	R406	R406			Active metabolite of Fostamatinib		Selleck	S2194-2	DMSO	10000
FIMM100409-001	KX2-391	IC50	28.05	0.89	76.65	0	10000	1	22.97	-3.67	25.47	55.37	76.65	70.27		non-ATP competitive Src inhibitor	B. Kinase inhibitor	Investigational (II)	KX2-391	KX2-391					Selleck	S2700	DMSO	10000
FIMM100410-001	PF-3845	IC50	3078.15	2.5	25.02	0	10000	1	0.99	-1.12	-6.82	4.46	0.3	25.02		FAAH inhibitor	X. Other	Probe	PF-3845	PF-3845					Selleck	S2666	DMSO	10000
FIMM100411-001	MK-0752	IC50	489.8	2.5	10.83	0	1000	0.1	0	-5.58	-3.61	-11.22	-10.32	10.83		gamma-secretase/notch inhibitor	X. Other	Investigational (II)	MK-0752	MK-0752					Selleck	S2660	DMSO	1000
FIMM100412-001	TAK-733	IC50	8.22	0.68	29.43	0	1000	0.1	5.51	2.03	4.38	17.2	23.06	29.43		MEK inhibitor	B. Kinase inhibitor	Investigational (I)	TAK-733	TAK-733					Selleck	S2617	DMSO	1000
FIMM100413-001	SB 743921	IC50	10.92	2.5	57.89	0	100	0.01	6.54	-6.39	-3.85	-7.56	25.86	57.89		Mitotic inhibitor. Eg5/KSP inhibitor	I. Kinesin inhibitor	Investigational (II)	SB 743921	SB 743921				Inactive	Selleck	S2182	DMSO	100
FIMM100414-001	Omipalisib	IC50	11.43	0.43	62.86	0	1000	0.1	12.9	2.3	36.08	15.35	35.5	62.86		PI3K/mTOR inhibitor	B. Kinase inhibitor	Investigational (I)	GSK2126458	GSK2126458					Selleck	S2658	DMSO	1000
FIMM100415-001	Ibrutinib	IC50	116.98	2.46	20.48	0	1000	0.1	1.54	1.69	2.89	0.25	8.29	20.48		Btk inhibitor	B. Kinase inhibitor	Approved	PCI-32765	PCI-32765	CRA-032765		Irreversible		Selleck	S2680	DMSO	1000
FIMM100416-001	TAK-901	IC50	115.81	1.25	77.54	0	1000	0.1	8.03	1.13	2.62	9.88	32.93	77.54		Aurora B inhibitor	B. Kinase inhibitor	Investigational (I)	TAK-901	TAK-901					Selleck	S2718	DMSO	1000
FIMM100417-004	Fostamatinib aq	IC50	275.35	2.5	80.19	0	2500	0.25	9.05	-6.29	-0.73	-0.92	35.28	80.19		Syk inhibitor	B. Kinase inhibitor	Investigational (II)	R935788	R935788			Prodrug, active substance of Fostamatinib		Selleck	S2206-3	AQ	2500
FIMM100418-001	(+)JQ1	IC50	361.6	2.11	53.56	0	10000	1	9.24	-7.52	-10.23	3.52	47.89	53.56		BET family inhibitor	E. Differentiating/ epigenetic modifier	Probe	(+)JQ1	(+)JQ1	SGCBD01(+)				SGC	SGCBD01(+)	DMSO	10000
FIMM109440-001	NVP-BGJ398	IC50	1000	2.5	5.14	0	1000	0.1	0	-2.53	-7.26	-1.75	2.95	5.14		FGFR inhibitor	B. Kinase inhibitor	Investigational (I)	NVP-BGJ398	NVP-BGJ398	BGJ398				ChemieTek	CT-BGJ398	DMSO	1000
FIMM109441-001	Momelotinib	IC50	205.06	1.51	85.81	0	10000	1	17.12	5.39	5.27	21.2	79.22	85.81		JAK1 & 2 inhibitor	B. Kinase inhibitor	Investigational (II)	CYT-387	CYT-387	CYT1138				ChemieTek	CT-CYT387	DMSO	10000
FIMM109442-001	INK128	IC50	22.79	0.97	70.28	0	1000	0.1	13.07	-5.24	-1.02	24.14	54.65	70.28		mTOR inhibitor	B. Kinase inhibitor	Investigational (I)	INK128	INK128					ChemieTek	CT-INK128	DMSO	1000
FIMM109444-001	TGX-221	IC50	1721.67	2.5	23.64	0	10000	1	1.55	-3.13	-6.25	-6.02	4.84	23.64		p110beta selective PI3K inhibitor	B. Kinase inhibitor	Probe	TGX-221	TGX-221					ChemieTek	CT-TGX221	DMSO	10000
FIMM109445-002	Tubacin	IC50	2067.2	2.5	87.7	0	10000	1	6.87	-2.25	-0.51	-0.15	12.02	87.7		HDAC6 inhibitor	E. Differentiating/ epigenetic modifier	Probe	Tubacin		Tubacin				Selleck	S2239	DMSO	10000
FIMM109446-001	Tubastatin A	IC50	1172.84	1.54	90.49	0	10000	1	9.51	2.16	-0.84	7.18	38.82	90.49		HDAC6 inhibitor	E. Differentiating/ epigenetic modifier	Probe	Tubastatin A HCl		Tubastatin A				ChemieTek	CT-TUBA	DMSO	10000
FIMM109447-001	Atorvastatin	IC50	2762.97	2.5	63.77	0	10000	1	3.95	-7.62	-6.46	-2.5	3.32	63.77		HMG CoA reductase inhibitor	H. Metabolic modifier	Approved	Atorvastatin Ca			Lipitor			ChemieTek	CT-ATOR	DMSO	10000
FIMM109448-001	Varespladib	IC50	3226.51	2.5	21.5	0	10000	1	0.68	-1.85	-2.11	-10.78	-0.18	21.5		Secretory phospholipase A2 inhibitor	X. Other	Investigational (II)	Varespladib	LY315920	A-001				ChemieTek	CT-VARE	DMSO	10000
FIMM109449-001	StemRegenin 1	IC50	3175.99	2.5	76.83	0	10000	1	4.25	-8.14	3.68	6.57	-0.19	76.83		AHR antagonist, stem cell regenerating	E. Differentiating/ epigenetic modifier	Probe	SR1 HCl		StemRegenin 1, SR1				ChemieTek	CT-SR1	DMSO	10000
FIMM109450-001	VX-11E	IC50	417.75	2.5	16.74	0	2500	0.25	0.75	-1.11	-3.74	-2.02	3.63	16.74		ERK1 & 2 inhibitor	B. Kinase inhibitor	Probe	VX-11e	VX-11E					ChemieTek	CT-VX11e	DMSO	2500
FIMM109451-001	PFI-1	IC50	2251.54	2.5	47.95	0	10000	1	3.39	-2.2	1.8	-7.46	5.35	47.95		Selective chemical probe for BET Bromodomains	E. Differentiating/ epigenetic modifier	Probe	PFI-1	PFI-1					SGC	SGCPFI	DMSO	10000
FIMM109453-001	4-hydroxytamoxifen	IC50	2643.66	2.5	100	0	10000	1	6.52	7.22	10.08	14.35	5.63	101.86		Selective estrogen receptor modulator	F. Hormone therapy	Investigational as a gel preparation	4-hydroxytamoxifen				Most active metabolite of tamoxifen		Santa Cruz Biotechnology	sc-3542	DMSO	10000
FIMM109454-002	15D-PGJ2	IC50	1067.47	2.5	16.52	0	3000	0.3	0.28	-4.96	-2.91	-5.31	-1.28	16.52		Endogenous PPARγ ligand, prostaglandin, NFkB signaling inhibitor	X. Other	Probe	15D-PGJ2		15D-PGJ2, 15-deoxy delta(12,14)prostaglandin J2				Merck	538927-2	DMSO	3000
FIMM109455-001	RD162	IC50	3041.69	2.5	18.6	0	10000	1	0.52	-2.44	-0.44	1.83	0.32	18.6		AR antagonist	F. Hormone therapy	Probe	RD162	RD162					Axon Medchem	Axon 1532	DMSO	10000
FIMM109456-001	Enzalutamide	IC50	10000	2.5	100	0	10000	1	0	-6.43	-7.59	-3.84	-14.17	-5.9		AR antagonist	F. Hormone therapy	Approved	MDV3100	MDV3100					Axon Medchem	Axon 1613	DMSO	10000
FIMM109458-002	1-methyl-D-tryptophan aq	IC50	5000	2.5	8.5	0	5000	0.5	0	0.41	-10.82	-5.56	-1.03	8.5		Indolamine 2,3-dioxygenase 1 and 2 inhibitor	X. Other	Investigational (II)	1-methyl-D-tryptophan, 95%		1-methyl-D-tryptophan				Sigma-Aldrich	452483	AQ	5000
FIMM109459-001	Dacomitinib	IC50	44.61	0.29	31.44	0	1000	0.1	2.88	7.94	10.16	11.41	7.46	31.44		pan-HER inhibitor	B. Kinase inhibitor	Investigational (III)	Dacomitinib (monohydrate) (PF-00299804)	PF-00299804					ChemieTek	CT-DACO	DMSO	1000
FIMM109460-001	Dinaciclib	IC50	8.92	1.87	100	0	1000	0.1	24.57	5.48	7.7	54.51	108.05	110.16		CDK inhibitor	B. Kinase inhibitor	Investigational (III)	Dinaciclib (SCH727965)	SCH727965					ChemieTek	CT-DINA	DMSO	1000
FIMM109461-001	Dabrafenib	IC50	940.04	2.5	31.22	0	2500	0.25	1.13	-6.1	1.01	2.43	-4.3	31.22		B-Raf(V600E) inhibitor	B. Kinase inhibitor	Approved	Dabrafenib Mesylate	GSK2118436B					ChemieTek	CT-DABR	DMSO	2500
FIMM109462-001	I-BET151	IC50	847.77	2.5	60.77	0	10000	1	7.74	-1.82	-7.24	-5.5	36.68	60.77		BET family inhibitor	E. Differentiating/ epigenetic modifier	Probe	I-BET151 (GSK1210151A)	I-BET151	GSK1210151A				ChemieTek	CT-BET151	DMSO	10000
FIMM109463-001	Ralimetinib	IC50	10000	1	12.91	0	10000	1	0	5.37	12.85	12.91	10.08	11		p38MAPK inhibitor	B. Kinase inhibitor	Investigational (II)	LY2228820 (CP868569)	LY2228820	CP868569				Selleck	S1494	DMSO	10000
FIMM109464-001	Crenolanib	IC50	2254.15	2.5	100	0	10000	1	7.36	-3.85	-6.78	-18.2	10.74	101.74		PDGFRA and PDGFRB inhibitor	B. Kinase inhibitor	Investigational (II)	Crenolanib	CP-868596					Selleck	S2730	DMSO	10000
FIMM109465-001	PF-4800567	IC50	3984.92	2.5	10.75	0	10000	1	0	-4.22	-5.6	-4.5	-2.39	10.75		CK1epsilon inhibitor	B. Kinase inhibitor	Probe	PF4800567 hydrochloride	PF-4800567					Tocris Biosciences	4281	DMSO	10000
FIMM109467-001	PF-670462	IC50	39.15	0.76	90.93	0	10000	1	25.2	3.53	23.92	60.47	90.93	66.89		CK1epsilon and CK1delta inhibitor	B. Kinase inhibitor	Probe	PF670462	PF-670462					Tocris Biosciences	3316	DMSO	10000
FIMM109468-001	ZSTK474	IC50	289.76	1.02	55.84	0	10000	1	9.53	4.91	1.34	14.22	43.17	55.84		p110gamma selective PI3K inhibitor	B. Kinase inhibitor	Investigational (I/II)	ZSTK474	ZSTK474					LC Laboratories	Z-1066	DMSO	10000
FIMM115468-001	PAC-1	IC50	678.51	1.6	96.5	0	10000	1	12.98	-5.72	-3.85	4.89	62.63	96.5		procaspase-3 activator	G. Apoptotic modulator	Probe	PAC-1	PAC-1					Selleck	S2738	DMSO	10000
FIMM115469-001	AZD2014	IC50	24.84	0.47	73.16	0	10000	1	21.02	19.53	24.32	46.17	65.33	73.16		mTOR inhibitor, ATP-competitive	B. Kinase inhibitor	Investigational (I)	AZD2014	AZD2014					Selleck	S2783	DMSO	10000
FIMM115470-001	CPI-613	IC50	1630.32	2.5	13.56	0	10000	1	0.36	2.88	-5.51	1.38	3.07	13.56		pyruvate dehydrogenase, alpha-ketoglutarate dehydrogenase inhibitor	H. Metabolic modifier	Investigational (II)	CPI-613	CPI-613					Selleck	S2776	DMSO	10000
FIMM115471-001	FG-4592	IC50	3290.99	2.5	17.95	0	10000	1	0.42	1.56	-2.99	1.6	-0.39	17.95		HIF prolyl hydroxylase inhibitor	E. Differentiating/ epigenetic modifier	Investigational (II)	FG-4592	FG-4592					Selleck	S1007	DMSO	10000
FIMM115472-001	Pevonedistat	IC50	48.69	1.12	100	0	10000	1	27.17	9.59	12.36	70.16	94.98	100.42		NAE inhibitor	H. Metabolic modifier	Investigational (I/II)	MLN4924	MLN4924					ChemieTek	CT-M4924	DMSO	10000
FIMM115473-001	GSK2636771	IC50	728.97	0.47	37.88	0	10000	1	3.6	8.08	9.48	9.01	12.5	37.88		p110beta selective PI3K inhibitor	B. Kinase inhibitor	Investigational (I/II)	GSK2636771	GSK2636771					ChemieTek	CT-GSK263	DMSO	10000
FIMM115474-001	AT-406	IC50	1919.75	2.5	62.69	0	10000	1	5.12	0.46	-9.34	-3.88	10.17	62.69		XIAP, cIAP1, cIAP2 inhibitor	G. Apoptotic modulator	Investigational (I)	AT-406	AT-406					Selleck	S2754	DMSO	10000
FIMM115476-003	(5Z)-7-Oxozeaenol	IC50	796.74	1.73	100	0	10000	1	12.64	0.25	0.75	5.8	59	105.39		TAK1 inhibitor	B. Kinase inhibitor	Probe	(5Z)-7-Oxozeaenol		(5Z)-7-Oxozeaenol				Tocris Biosciences	3604-03-01 00:00:00	DMSO	10000
FIMM115477-001	Rebastinib	IC50	1000	0	10.49	0	1000	0.1	0	7.99	9.63	10.49	5.1	-6.78		Allosteric ABL, FLT3, TIE2, TRKA inhibitor	B. Kinase inhibitor	Investigational (I/II)	DCC-2036	DCC-2036					ChemieTek	CT-DCC20	DMSO	1000
FIMM115478-001	Lomeguatrib	IC50	2979.46	2.5	24.17	0	10000	1	0.96	3.07	-2.1	-3	0.64	24.17		O6-methylguanine-DNA methyltransferase inhibitor	E. Differentiating/ epigenetic modifier	Probe	Lomeguatrib						Tocris Biosciences	4359	DMSO	10000
FIMM115479-001	GSK269962	IC50	1282.49	1.49	94.98	0	10000	1	9.52	-3.04	-8.72	11.11	37.25	94.98		ROCK1 and ROCK2 inhibitor	B. Kinase inhibitor	Probe	GSK 269962	GSK269962					Tocris Biosciences	4009	DMSO	10000
FIMM115481-001	PF 431396	IC50	1383.87	2.5	100	0	10000	1	9.97	2.15	-4.73	-2.81	30.55	105.65		FAK/PYK2 inhibitor	B. Kinase inhibitor	Probe	PF 431396	PF 431396					Tocris Biosciences	4278	DMSO	10000
FIMM115482-001	GSK650394	IC50	306.9	0.47	53.14	0	10000	1	8.09	14.85	11.53	12.86	31.01	53.14		SGK1 & 2 inhibitor	B. Kinase inhibitor	Probe	GSK 650394	GSK650394					Tocris Biosciences	3572	DMSO	10000
FIMM115483-001	AVN944	IC50	116.78	1.77	100	0	10000	1	23.05	3.06	5.82	42.71	100.61	97.72		IMPDH inhibitor	H. Metabolic modifier	Probe	AVN944	AVN944	VX-944				ChemieTek	CT-AVN944	DMSO	10000
FIMM115484-001	Venetoclax	IC50	7.28	0.46	98.7	0	10000	1	33.6	27.7	55.76	70.96	91.32	98.7		Selective Bcl-2 inhibitor	G. Apoptotic modulator	Investigational (I)	ABT-199	ABT-199	GDC-0199				ChemieTek	CT-A199	DMSO	10000
FIMM115485-001	BMS-911543	IC50	180.33	0.42	76.31	0	10000	1	14.52	14.1	21.21	27.82	44.75	76.31		JAK2 inhibitor	B. Kinase inhibitor	Investigational (I/II)	BMS-911543	BMS-911543					ChemieTek	CT-BMS911	DMSO	10000
FIMM115486-001	GDC-0068	IC50	10000	1	27.07	0	10000	1	0	12.87	16.71	21.24	10.24	27.07		Akt inhibitor	B. Kinase inhibitor	Investigational (II)	GDC-0068	RG7440					ChemieTek	CT-G0068	DMSO	10000
FIMM115488-002	Radicicol	IC50	72.06	1.21	99.83	0	10000	1	25.14	1.19	9.86	58.64	99.83	94.37		HSP90 inhibitor	K. HSP inhibitor	Probe	Radicicol	RHI-12648	Monorden				Tocris Biosciences	2/1/1589	DMSO	10000
FIMM115492-001	LY-294002	IC50	11505.9	1.4	59.56	0	100000	10	6.11	-1.02	-1.63	6.02	25.87	59.56		PI3K inhibitor	B. Kinase inhibitor	Investigational (I)	LY 294002	LY 294002				Inactive	LC Laboratories	L-7962	DMSO	100000
FIMM115606-002	IOX-2	IC50	20991.1	2.5	11.75	0	50000	5	0.01	-3.52	1.05	2.47	-3.92	11.75		PHD2 inhibitor	E. Differentiating/ epigenetic modifier	Probe	IOX-2	IOX-2					Tocris Biosciences	4451	DMSO	50000
FIMM115607-003	GSK-J4	IC50	3339.47	2.5	98.88	0	100000	10	17.49	-4.58	1.93	2.78	94.34	98.88		JMJD3 (histone demethylase) inhibitor	E. Differentiating/ epigenetic modifier	Probe	GSK-J4	GSK-J4					Selleck	S7070-2	DMSO	100000
FIMM115608-002	UNC1215	IC50	5566.49	2.22	16.37	0	30000	3	0.59	1.7	4.58	5.63	3.2	16.37		L3MBTL3 inhibitor	E. Differentiating/ epigenetic modifier	Probe	UNC1215	UNC1215					Tocris Biosciences	4666	DMSO	30000
FIMM115609-002	SGC0946	IC50	2541.82	2.5	72.19	0	10000	1	4.84	2.28	-1.4	-1.58	5.53	72.19		DOT1L inhibitor	E. Differentiating/ epigenetic modifier	Probe	SGC0946	SGC0946					Selleck	S7079	DMSO	10000
FIMM115610-002	UNC0642	IC50	986.77	1.4	100	0	10000	1	11.33	-0.96	1.92	10.14	48.55	102.77		G9a/GLP inhibitor	E. Differentiating/ epigenetic modifier	Probe	UNC0642	UNC0642					Tocris Biosciences	5132	DMSO	10000
FIMM115611-001	GSK343	IC50	2482.2	2.5	99.14	0	10000	1	6.8	-6.07	-1.68	-2.65	8.26	99.14		EZH2 inhibitor	E. Differentiating/ epigenetic modifier	Probe	GSK343	GSK343					SGC	SGCGSK343	DMSO	10000
FIMM115612-002	UNC0638	IC50	527.58	1.16	100	0	10000	1	14.45	-1.49	2.96	15.29	64.86	106.89		G9a/GLP inhibitor	E. Differentiating/ epigenetic modifier	Probe	UNC0638	UNC0638					Tocris Biosciences	4343	DMSO	10000
FIMM115613-002	C646	IC50	6575.8	2.5	79.78	0	25000	2.5	5.22	-2.66	1.25	-4.18	5.34	79.78		p300/CREB-binding protein (CBP) inhibitor	E. Differentiating/ epigenetic modifier	Probe	C646	C646					Axon Medchem	Axon 1781	DMSO	25000
FIMM115614-001	8-chloro-adenosine	IC50	579.01	2.5	92.92	0	50000	5	21.88	-13.07	-12.41	38.26	86.72	92.92		Nucleoside analog, RNA synthesis inhibitor	A. Conv. Chemo	Probe	8-chloro-adenosine		8-chloro-adenosine		Prodrug, activated in the cells		Northwestern University	NWU 8CL	DMSO	50000
FIMM115615-001	8-amino-adenosine	IC50	320.25	2.5	100	0	50000	5	26.63	-12.92	-1.89	75.41	103.82	106.26		Nucleoside analog, RNA synthesis inhibitor	A. Conv. Chemo	Probe	8-amino-chloro-adenosine		8-amino-adenosine		Prodrug, activated in the cells		Northwestern University	NWU 8NH2	DMSO	50000
FIMM115616-003	Stattic	IC50	1096.42	2.5	100	0	50000	5	19.95	-6.42	3	11.7	100.84	100.3		STAT3 SH2 domain inhibitor	X. Other	Probe	Stattic		Stattic				Tocris Biosciences	2798-03-01 00:00:00	DMSO	50000
FIMM133775-001	AZ-23	IC50	215.9	2.5	33.33	0	1000	0.1	2.21	0.26	-1.15	7.26	4.08	33.33		Trk inhibitor	B. Kinase inhibitor	Probe	AZ-23	AZ-23					Axon Medchem	Axon 1610	DMSO	1000
FIMM133776-001	Rocilinostat	IC50	823.13	1.59	96.58	0	10000	1	11.98	0.64	-3.56	4.44	55.44	96.58		HDAC-6 selective inhibitor	E. Differentiating/ epigenetic modifier	Investigational (I)	Rocilinostat	ACY-1215					ChemieTek	CT-ACY12	DMSO	10000
FIMM133777-001	ASP3026	IC50	1211.92	1.07	42.66	0	10000	1	3.79	5.1	3.91	7.67	16.43	42.66		ALK inhibitor	B. Kinase inhibitor	Investigational (I)	ASP3026	ASP3026					ChemieTek	CT-ASP302	DMSO	10000
FIMM133778-001	Alectinib	IC50	1000	0.17	3.89	0	1000	0.1	0	-3.74	3.89	3.63	1.36	-4		ALK (incl gatekeeper mut) inhib	B. Kinase inhibitor	Approved (Japan)	CH5424802	CH5424802					ChemieTek	CT-CH542	DMSO	1000
FIMM133779-001	GSK-1838705A	IC50	591.88	2.5	57.69	0	2500	0.25	4.02	7.06	6.16	5.13	5.55	57.69		IGF1R, INSR, ALK inhib	B. Kinase inhibitor	Probe	GSK1838705A	GSK1838705A					ChemieTek	CT-GSK183	DMSO	2500
FIMM133780-001	GSK-1904529A	IC50	10000	2.5	12.81	0	10000	1	0	12.81	4.45	3.16	-0.26	-1.06		IGF1R, INSR inhib	B. Kinase inhibitor	Probe	GSK1904529A	GSK1904529A					ChemieTek	CT-GSK190	DMSO	10000
FIMM133781-001	SP600125	IC50	10561.6	2.5	77.22	0	100000	10	8.9	-1.06	-0.37	-1.44	35.99	77.22		pan-JNK inhibitor	B. Kinase inhibitor	Probe	SP600125	SP600125	Pyrazolanthrone, Anthrapyrazolone				LC Laboratories	S-7979	DMSO	100000
FIMM133782-001	Ganetespib	IC50	11.75	2.5	100	0	1000	0.1	23.34	-0.77	-8.2	40.1	101.48	106.57		HSP90 inhibitor	K. HSP inhibitor	Investigational (III)	Ganetespib	STA-9090					Selleck	S1159	DMSO	1000
FIMM133783-001	TRAM-34	IC50	1000	0.52	9.12	0	1000	0.1	0	-2.69	4.59	-1.47	2.61	4.51		intermediate-conductance Ca2+-activated K+ channel inh.	X. Other	Probe	TRAM-34	TRAM-34					Selleck	S1160	DMSO	1000
FIMM133784-001	Pracinostat	IC50	68.95	1.22	100	0	10000	1	25.42	-0.25	10.93	59.76	100.17	106.4		HDAC inhibitor	E. Differentiating/ epigenetic modifier	Investigational (II)	Pracinostat	SB-939					Selleck	S1515	DMSO	10000
FIMM133785-001	AR-42	IC50	77.18	1.09	100	0	10000	1	24.64	-2.48	10.71	56.84	93.14	108.75		HDAC inhibitor	E. Differentiating/ epigenetic modifier	Investigational (I)	AR-42	AR-42	OSU-HDAC42				Selleck	S2244	DMSO	10000
FIMM133786-001	Lonafarnib	IC50	283.8	1.1	38.65	0	10000	1	6.28	-4.05	0.27	9.71	30.52	38.65		Farnesyl transferase inhibitor	E. Differentiating/ epigenetic modifier	Investigational (III)	Lonafarnib	SCH66336	Sarasar				Selleck	S2797	DMSO	10000
FIMM133787-001	Alpelisib	IC50	395.37	2.12	30.42	0	2500	0.25	2.35	6.58	6.32	4.01	8.23	30.42		PI3Kalpha inhibitor	B. Kinase inhibitor	Investigational (II)	BYL719	NVP-BYL719	BYL719				Selleck	S2814	DMSO	2500
FIMM133788-001	Baricitinib	IC50	18.36	1	99.22	0	2500	0.25	24.57	4.12	13.43	55.46	95.89	99.22		JAK inhibitor	B. Kinase inhibitor	Investigational (II)	Baricitinib	LY3009104	INCB28050				Selleck	S2851	DMSO	2500
FIMM133789-001	BX-912	IC50	474.35	1.06	91.87	0	10000	1	13.71	4.7	2.59	15.44	62.06	91.87		PDK1 inhib	B. Kinase inhibitor	Probe	BX-912	BX-912					Selleck	S1275	DMSO	10000
FIMM133791-001	AZD-5363	IC50	1473.76	2.07	87.85	0	10000	1	8.37	7.68	0.76	8.27	26.93	87.85		AKT inhibitor	B. Kinase inhibitor	Investigational (II)	AZD5363	AZD-5363					ChemieTek	CT-A5363	DMSO	10000
FIMM133792-001	CUDC-305	IC50	114.4	2.5	100	0	10000	1	23.49	-0.9	-0.19	41.53	107.63	108.42		HSP90 inhibitor	K. HSP inhibitor	Investigational (I)	CUDC-305	CUDC-305	DEBIO-0932				ChemieTek	CT-CU305	DMSO	10000
FIMM133793-001	Oprozomib	IC50	24.15	2.5	100	0	2500	0.25	24.4	-8.21	-2.86	52.15	104.89	108.34		Irreversible proteasome (20 S) inhibitor	A. Conv. Chemo	Investigational (I)	Oprozomib	ONX-0912	PR-047				ChemieTek	CT-OPRO	DMSO	2500
FIMM133794-001	SAR302503	IC50	202.76	1.38	100	0	10000	1	19.76	-2.12	8.65	26.51	90.34	108.2		JAK2-selective inhibitor	B. Kinase inhibitor	Investigational (II)	TG-101348	SAR302503	TG-101348				ChemieTek	CT-TG101	DMSO	10000
FIMM133795-001	PF-03758309	IC50	242.79	0.47	100	0	10000	1	18.07	9.34	25.21	38.16	52.66	102.55		PAK inhibitor	B. Kinase inhibitor	Investigational (I)	PF-03758309	PF-03758309					ChemieTek	CT-PF0375	DMSO	10000
FIMM133796-001	GSK-2334470	IC50	94.89	0.42	22.28	0	10000	1	2.49	5.2	2.8	14.79	12.45	22.28		PDK1 inhibitor	B. Kinase inhibitor	Probe	GSK2334470	GSK2334470					ChemieTek	CT-GSK233	DMSO	10000
FIMM133797-002	Pomalidomide	IC50	10000	2.5	100	0	10000	1	0	-0.58	-8.97	-7.97	-13.59	-12.86		Immunomodulatory agent, anti-angiogenic	D. Immunomodulatory	Approved	Pomalidomide	CC-4047	3-amino-thalidomide				Sigma-Aldrich	P0018	DMSO	10000
FIMM133798-001	Bafetinib	IC50	147.35	2.33	41.72	0	1000	0.1	3.8	0.47	0.29	2.91	11.97	41.72		Abl, Lyn inhibitor	B. Kinase inhibitor	Investigational (II)	Bafetinib	INNO-406	NS-187				Selleck	S1369	DMSO	1000
FIMM133799-001	Orteronel	IC50	10000	2.5	100	0	10000	1	0	-7.13	-0.59	-2.47	-4.32	-11.29		CYP17A1, androgen synth inhib.	F. Hormone therapy	Investigational (III)	TAK-700	TAK-700					Selleck	S1195	DMSO	10000
FIMM133800-001	AZD-8330	IC50	10000	1	25.49	0	10000	1	0	6.6	16.33	20.89	25.49	21.49		MEK inhibitor	B. Kinase inhibitor	Investigational (I)	AZD8330	AZD-8330	ARRY-424704				ChemieTek	CT-A8330	DMSO	10000
FIMM133801-001	BMS-599626	IC50	3182.36	2.5	65.31	0	10000	1	3.56	1.51	4.45	5.56	-0.23	65.31		Pan-HER inhibitor	B. Kinase inhibitor	Investigational (I)	BMS-599626	BMS-599626	AC-480				ChemieTek	CT-BMS59	DMSO	10000
FIMM133802-001	EPZ-5687	IC50	10000	2.5	3.75	0	10000	1	0	1.34	-2.83	3.75	-1.27	-8.91		EZH2 inhibitor	E. Differentiating/ epigenetic modifier	Probe	EPZ005687	EPZ-5687					ChemieTek	CT-EPZ687	DMSO	10000
FIMM133803-001	LY-2874455	IC50	20.95	1.26	90.24	0	1000	0.1	17.63	2.24	4.1	25.01	79.6	90.24		FGFR inhibitor	B. Kinase inhibitor	Investigational (I)	LY 2874455	LY 2874455					Axon Medchem	Axon 1981	DMSO	1000
FIMM133804-001	ARN 509	IC50	1915.12	2.5	27.91	0	10000	1	1.88	-2.56	-12.9	0.32	4.54	27.91		AR antagonist	F. Hormone therapy	Investigational (II)	ARN 509	ARN 509					Axon Medchem	Axon 1979	DMSO	10000
FIMM133805-001	Tideglusib	IC50	740.25	2.5	28.87	0	3000	0.3	1.59	4.52	0.51	-8.06	2.48	28.87		GSK3 inhibitor	B. Kinase inhibitor	Investigational (II)	NP031112	NP031112					Selleck	S2823	DMSO	3000
FIMM133806-001	SGI-1776	IC50	2003.52	2.5	100	0	10000	1	7.99	-4.36	-2.13	-0.56	14.2	103.87		PIM kinase inhibitor	B. Kinase inhibitor	Investigational (I)	SGI-1776	SGI-1776					Selleck	S2198	DMSO	10000
FIMM133807-001	Rigosertib	IC50	48.5	1.64	71.87	0	10000	1	20.27	-3.07	5.22	55	71.87	67.51		PLK1 inhibitor, non-ATP-comp inhibitor	B. Kinase inhibitor	Investigational (II)	ON-01910	ON-01910		Estybon, Novonex			Selleck	S1362	DMSO	10000
FIMM133808-001	Milciclib	IC50	1226.99	1.74	100	0	10000	1	10.35	2.07	-4.15	13.34	39.96	103.49		CDK2 inhibitor	B. Kinase inhibitor	Investigational (II)	PHA-848125	PHA-848125					Selleck	S2751	DMSO	10000
FIMM133809-001	Lenvatinib	IC50	333.58	1.74	41.13	0	2500	0.25	3.76	-5.44	0.76	3.58	15.22	41.13		VEGFR inhibitor	B. Kinase inhibitor	Approved	E7080	E7080					Selleck	S1164	DMSO	2500
FIMM133810-001	Duvelisib	IC50	52.37	0.78	24.28	0	500	0.05	1.4	-4.68	0.86	7.47	8.25	24.28		PI3K inhibitor	B. Kinase inhibitor	Investigational (II)	IPI-145	IPI-145	INK1197				Selleck	S7028	DMSO	500
FIMM133811-001	Icotinib	IC50	4091	2.5	15.34	0	10000	1	0.15	0.88	-3.16	3.15	-4.22	15.34		EGFR inhibitor	B. Kinase inhibitor	Investigational (II)	BPI-2009H	BPI-2009H					Selleck	S2922	DMSO	10000
FIMM133812-001	Cilengitide	IC50	10000	2.5	0.99	0	10000	1	0	0.99	-4.51	0.53	-7.41	-4.2		alphaVbeta3 integrin inhibitor	X. Other	Investigational (III)	Cilengitide	EMD 121974	NSC 707544				Selleck	S7077	DMSO	10000
FIMM133813-001	Apatinib	IC50	47.91	0.45	12.33	0	10000	1	0.17	3.83	2.76	6.74	10.27	12.33		VEGFR inhibitor	B. Kinase inhibitor	Investigational (III)	Apatinib	YN968D1					Selleck	S2221	DMSO	10000
FIMM133815-001	Amuvatinib	IC50	1479.76	1.79	54.55	0	10000	1	4.97	3.55	-2.41	7.21	17.61	54.55		Broad spectrum TK inhib	B. Kinase inhibitor	Investigational (II)	MP-470	MP-470					Selleck	S1244	DMSO	10000
FIMM133816-002	SCH772984	IC50	616.41	0.66	46.89	0	10000	1	5.52	-4.48	5.51	14.57	21.01	46.89		ERK1 & 2 inhibitor	B. Kinase inhibitor	Probe	SCH772984	SCH772984					ChemieTek	CT-SCH772	DMSO	10000
FIMM133817-001	Semaxanib	IC50	1794.94	0.37	17.63	0	10000	1	0.08	-2.48	-0.88	2.8	17.63	4.62		VEGFR inhibitor	B. Kinase inhibitor	Investigational (III)	Semaxanib	SU5416					Selleck	S2845	DMSO	10000
FIMM133818-001	Pelitinib	IC50	259.54	2.03	84.13	0	2500	0.25	9.6	-6.96	-4.92	1.78	40.4	84.13		EGFR inhibitor	B. Kinase inhibitor	Investigational (II)	Pelitinib	EKB-569	WAY-EKB 569		Irreversible		Selleck	S1392	DMSO	2500
FIMM133819-001	Telatinib	IC50	1552.8	2.5	17.62	0	10000	1	0.91	-1.15	-3.17	-1.98	4.4	17.62		VEGFR, KIT, PDGFR inhibitor	B. Kinase inhibitor	Investigational (II)	Telatinib	BAY 57-9352					Selleck	S2231	DMSO	10000
FIMM133820-002	Triciribine	IC50	898.4	0.75	75.25	0	100000	10	17.44	4.72	8.64	42.19	61.17	75.25		Akt inhibitor	B. Kinase inhibitor	Investigational (II)	Triciribine	NSC 154020	Pentaazacentopthylene, Tricyclic nucleoside				Selleck	S1117-2	DMSO	100000
FIMM133821-001	Tozasertib	IC50	348.82	0.84	71.76	0	10000	1	11.55	-4.42	3.12	20.55	48.19	71.76		pan-Aurora inhibitor	B. Kinase inhibitor	Investigational (II)	Tozasertib	VX-680	MK-0457				Selleck	S1048	DMSO	10000
FIMM133822-001	Varlitinib	IC50	10000	2.5	9.75	0	10000	1	0	0.52	0.69	-2.99	5.18	9.75		EGFR HER2 inhibitor	B. Kinase inhibitor	Investigational (II)	Varlitinib	ARRY-334543					Selleck	S2755	DMSO	10000
FIMM133823-001	Golvatinib	IC50	378.25	2.5	24.03	0	2500	0.25	1.75	-7	-3.9	0.53	6.28	24.03		MET, VEGFR2 inhibitor	B. Kinase inhibitor	Investigational (II)	Golvatinib	E7050					Selleck	S2859	DMSO	2500
FIMM133825-001	Sapitinib	IC50	445.17	2.5	11.35	0	1000	0.1	0	-6.57	-1.42	0.58	-5.73	11.35		Pan-HER inhibitor	B. Kinase inhibitor	Investigational (II)	Sapitinib	AZD-8931					Selleck	S2192	DMSO	1000
FIMM133826-001	NVP-AEE788	IC50	427.31	2.5	26.63	0	2500	0.25	1.9	-3.14	-7.58	-0.99	5.51	26.63		EGFR, VEGFR, ABL, SRC inhibitor	B. Kinase inhibitor	Investigational (II)	AEE788	NVP-AEE788	AEE788, GNF-PF-5343				Selleck	S1486	DMSO	2500
FIMM133827-001	AT7519	IC50	355.13	2.33	94	0	10000	1	16.31	1.05	-1.69	4.7	86.23	94		CDK1, 2, 4, 6 and 9 inhibitor	B. Kinase inhibitor	Investigational (I)	AT-7519	AT7519					Selleck	S1524	DMSO	10000
FIMM133828-001	NVP-BGT226	IC50	45.81	0.82	94.69	0	1000	0.1	14.1	-0.77	1.29	25.3	57.19	94.69		PI3K/mTOR inhibitor	B. Kinase inhibitor	Investigational (II)	NVP-BGT226	NVP-BGT226	BGT226				Selleck	S2749	DMSO	1000
FIMM133829-001	BMS-777607	IC50	1082.18	2.5	20.05	0	2500	0.25	0.35	-2.82	-5.11	1.22	-8.32	20.05		Met, Axl, Ron and Tyro3 inhibitor	B. Kinase inhibitor	Investigational (II)	BMS-777607	BMS 777607					Selleck	S1561	DMSO	2500
FIMM133830-001	Abemaciclib	IC50	1078.33	2.5	11.83	0	2500	0.25	0.01	-4.55	-3.34	-6.9	-4.76	11.83		CDK4 and 6 inhibitor	B. Kinase inhibitor	Investigational (II)	LY2835219	LY2835219					Selleck	S7158	DMSO	2500
FIMM133831-001	Ceritinib	IC50	2500	2.5	7.43	0	2500	0.25	0	0.47	4.56	-2.83	3.89	7.4		ALK inhibitor	B. Kinase inhibitor	Approved	LDK378	NVP-LDK378	LDK378				Selleck	S7083	DMSO	2500
FIMM133832-001	AGI-5198	IC50	10000	2.5	9.96	0	10000	1	0	1.08	-2.21	4.4	-7.93	5.53		IDH1 R132H/R132C inhibitor	H. Metabolic modifier	Probe	AGI-5198	AGI-5198	IDH-C35, AGI 5198				Selleck	S7185	DMSO	10000
FIMM133834-001	VX 745	IC50	778.74	0.72	59.73	0	10000	1	6.91	3.09	5.9	15.34	25.39	59.73		p38MAPK inhibitor	B. Kinase inhibitor	Investigational (II)	VX-745	VX 745					Tocris Biosciences	3915	DMSO	10000
FIMM133835-001	XL-647	IC50	140.78	2.5	43.95	0	1000	0.1	4.2	-2.77	-5.01	0.66	13.1	43.95		EGFR, ERBB2, VEGFR, EPHB4	B. Kinase inhibitor	Investigational (II)	XL-647	XL-647					Santa Cruz Biotechnology	sc-364659	DMSO	1000
FIMM133836-001	TAK-960	IC50	2500	2.5	2.64	0	2500	0.25	0	-8.99	-1.96	-2.51	-1.54	2.64		PLK1 inhibitor	B. Kinase inhibitor	Investigational (I)	TAK-960	TAK-960					Santa Cruz Biotechnology	sc-364631	DMSO	2500
FIMM133837-001	Hydroxyfasudil	IC50	15277.2	2.5	32.19	0	37500	3.75	1.06	-11.82	-3.4	2.23	-8.56	32.19		ROCK inhibitor	B. Kinase inhibitor	Active metabolite of approved drug	Hydroxyfasudil	HA-1100			Active metabolite of fasudil		Santa Cruz Biotechnology	sc-202176	DMSO	37500
FIMM133838-001	Lucitanib	IC50	1600.39	2.5	49.59	0	10000	1	4.47	-0.3	-0.75	-0.45	11.67	49.59		FGFR1, VEGFR inhibitor	B. Kinase inhibitor	Investigational (I)	E-3810	E-3810	CO-3810, S 80881				Axon Medchem	Axon 1942	DMSO	10000
FIMM133840-001	PD184352	IC50	608.02	0.46	80.65	0	10000	1	11.05	15.02	14.84	26.22	27.47	80.65		MEK1/2 inhibitor	B. Kinase inhibitor	Investigational (II)	CI-1040	PD184352					Selleck	S1020	DMSO	10000
FIMM133841-001	ENMD-2076	IC50	256.36	1.02	100	0	10000	1	18.11	11.37	13.8	24.2	81.23	103.03		pan-Aurora inhibitor	B. Kinase inhibitor	Investigational (II)	ENMD-2076	ENMD-2076					Selleck	S1181	DMSO	10000
FIMM133842-001	MK-2461	IC50	911.86	1.06	44.73	0	10000	1	4.68	-1.76	-2.96	7.38	21.58	44.73		MET inhibitor	B. Kinase inhibitor	Investigational (II)	MK-2461	MK-2461					Selleck	S2774	DMSO	10000
FIMM133843-001	PD0325901	IC50	7.75	0.58	22.59	0	1000	0.1	3.26	-0.87	5.85	13.79	15.74	22.59		MEK1/2 inhibitor	B. Kinase inhibitor	Investigational (II)	PD0325901	PD0325901					Selleck	S1036	DMSO	1000
FIMM133844-001	PH-797804	IC50	52.67	0.82	36.05	0	1000	0.1	4.23	-0.38	1.93	8.49	20.84	36.05		p38MAPK inhibitor	B. Kinase inhibitor	Investigational (II)	PH-797804	PH-797804					Selleck	S2726	DMSO	1000
FIMM133845-001	TAK-715	IC50	1583.81	1.71	46.99	0	10000	1	3.97	-4.52	11.57	8.66	14.01	46.99		p38MAPK inhibitor	B. Kinase inhibitor	Investigational (II)	TAK-715	TAK-715					Selleck	S2928	DMSO	10000
FIMM133846-001	TG100-115	IC50	6330.09	1.46	13.78	0	10000	1	0	-5.91	4.12	-4.09	-1.44	13.44		PI3K gamma/delta inhibitor	B. Kinase inhibitor	Investigational (II)	TG100-115	TG100-115					Selleck	S1352	DMSO	10000
FIMM133847-001	AMG-208	IC50	559.66	2.5	11.62	0	2500	0.25	0.07	-0.14	-2.19	-6.54	1.34	11.62		MET inhibitor	B. Kinase inhibitor	Investigational (I)	AMG-208	AMG-208					Selleck	S1316	DMSO	2500
FIMM133848-001	AMG-900	IC50	50.13	0.71	43.41	0	1000	0.1	5.44	-5.87	-5.96	19.41	20.42	43.41		pan-Aurora inhibitor	B. Kinase inhibitor	Investigational (I)	AMG-900	AMG-900					Selleck	S2719	DMSO	1000
FIMM133849-001	ARRY-380	IC50	330.92	2.5	25.51	0	2500	0.25	2.11	-3.61	-3.75	-4.65	8.49	25.51		HER2 inhibitor	B. Kinase inhibitor	Investigational (I)	ARRY-380	ARRY-380					Selleck	S2752	DMSO	2500
FIMM133850-001	GSK-1070916	IC50	43.02	0.62	34.52	0	1000	0.1	4.01	0.71	-0.96	15.28	16.38	34.52		AURb, AURc inhibitor	B. Kinase inhibitor	Investigational (I)	GSK-1070916	GSK-1070916					Selleck	S2740	DMSO	1000
FIMM133851-001	GSK-461364	IC50	186.76	0.48	100	0	10000	1	19.26	-0.2	19.28	57.18	46.84	102.98		PLK1 inhibitor	B. Kinase inhibitor	Investigational (I)	GSK-461364	GSK-461364					Selleck	S2193	DMSO	10000
FIMM133852-001	NVP-INC280	IC50	24.35	1.54	10.29	0	1000	0.1	0.03	-3.13	-7.87	2.81	8.6	10.29		MET inhibitor	B. Kinase inhibitor	Investigational (I)	INCB-28060	NVP-INC280	INC280, INCB-28060				Selleck	S2788	DMSO	1000
FIMM133853-001	OSI-930	IC50	2500	2.5	8.74	0	2500	0.25	0	3.63	-6.37	-2.54	-7.75	4.42		KIT, VEGFR inhibitor	B. Kinase inhibitor	Investigational (I)	OSI-930	OSI-930					Selleck	S1220	DMSO	2500
FIMM133854-001	Palomid-529	IC50	1871.97	2.5	46.88	0	10000	1	3.78	-1.34	0.71	-2.91	8.03	46.88		AKT, MTOR, PI3K inhibitor	B. Kinase inhibitor	Investigational (I)	Palomid-529	Palomid-529	P529				Selleck	S2238	DMSO	10000
FIMM133855-001	PF-00562271	IC50	1934.5	2.5	94.94	0	10000	1	7.77	-4.38	-3.17	-1.99	15.13	94.94		FAK inhibitor	B. Kinase inhibitor	Investigational (I)	PF-00562271	PF-00562271					Selleck	S2672	DMSO	10000
FIMM133856-001	PF-03814735	IC50	95.03	0.75	100	0	10000	1	22.9	2	18.29	49.24	84.95	102.78		AURa, AURb inhibitor	B. Kinase inhibitor	Investigational (I)	PF-03814735	PF-03814735					Selleck	S2725	DMSO	10000
FIMM133857-001	Gedatolisib	IC50	85.87	1.22	65.15	0	1000	0.1	7.65	-4.82	-2.02	7.1	34.37	65.15		PI3K/mTOR inhibitor	B. Kinase inhibitor	Investigational (I)	PF-05212384	PF-05212384	PKI-587				Selleck	S2628	DMSO	1000
FIMM133858-001	SNS-314	IC50	25.8	0.76	47.26	0	1000	0.1	7.77	-2.71	-1.61	20.44	30.64	47.26		AURa, AURb inhibitor	B. Kinase inhibitor	Investigational (I)	SNS-314	SNS-314					Selleck	S1154	DMSO	1000
FIMM133859-001	TAK-285	IC50	2500	0.95	6.26	0	2500	0.25	0	3.24	6.26	-7.58	2.41	-4.47		HER2 inhibitor	B. Kinase inhibitor	Investigational (I)	TAK-285	TAK-285					Selleck	S2784	DMSO	2500
FIMM133860-001	CEP-32496	IC50	1538.38	2.04	22.57	0	10000	1	1.44	0.98	-5.32	2.9	6.52	22.57		BRAF inhibitor	B. Kinase inhibitor	Probe	CEP-32496	CEP-32496					Selleck	S8015	DMSO	10000
FIMM133862-002	IOX-1	IC50	17017	2.5	90.32	0	100000	10	8.02	-3.64	-1.76	6.25	18.8	90.32		2-Oxoglutarate Oxygenase Inhibitor	E. Differentiating/ epigenetic modifier	Probe	IOX-1	IOX-1					Selleck	S7234	DMSO	100000
FIMM133866-001	MLN-8054	IC50	291.23	0.84	71.38	0	10000	1	12.16	5.5	5.3	20.24	51.71	71.38		AURa AURb FLT3 KIT (PDGFR)	B. Kinase inhibitor	Investigational (I)	MLN-8054	MLN-8054					Selleck	S1100	DMSO	10000
FIMM133867-001	KW-2449	IC50	1078.44	2.5	12.77	0	2500	0.25	0.03	-7.2	-3.33	-4.86	-5.15	12.77		AURa AURb FLT3 inhibitor	B. Kinase inhibitor	Investigational (I)	KW-2449	KW-2449					Selleck	S2158	DMSO	2500
FIMM133868-001	KRN-633	IC50	165.94	2.5	20.25	0	2500	0.25	2.05	2.52	-4.37	-1.43	14.97	20.25		VEGFR inhibitor	B. Kinase inhibitor	Investigational (I)	KRN-633	KRN-633					Selleck	S1557	DMSO	2500
FIMM133869-001	PHA-793887	IC50	1394.6	1.73	97.84	0	10000	1	9.47	0.22	5.67	10.22	34.36	97.84		CDK inhibitor	B. Kinase inhibitor	Investigational (I)	PHA-793887	PHA-793887					Selleck	S1487	DMSO	10000
FIMM133870-001	AZD-6482	IC50	2500	2.5	7.93	0	2500	0.25	0	-5.85	-0.65	-3.24	1.82	7.93		PI3Kbeta-selective inhibitor	B. Kinase inhibitor	Investigational (I)	AZD-6482	AZD-6482					Selleck	S1462	DMSO	2500
FIMM133871-001	GSK-1059615	IC50	846.11	1.05	65.99	0	10000	1	7.69	4.6	-4.46	10.79	33.28	65.99		PI3K/mTOR inhibitor	B. Kinase inhibitor	Investigational (I)	GSK-1059615	GSK-1059615	GSK-615				Selleck	S1360	DMSO	10000
FIMM133872-001	CYC-116	IC50	1100.93	2.35	89.68	0	10000	1	10.05	-1.55	-6.85	1.16	39.77	89.68		Aurora and VEGFR2 inhibitor	B. Kinase inhibitor	Investigational (I)	CYC-116	CYC-116					Selleck	S1171	DMSO	10000
FIMM133873-001	CP-724714	IC50	1867.97	2.5	64.8	0	10000	1	5.41	16.4	7.76	7.06	11.1	64.8		EGFR ERBB2 inhibitor	B. Kinase inhibitor	Investigational (I)	CP-724714	CP-724714					Selleck	S1167	DMSO	10000
FIMM133874-001	SGX-523	IC50	5000	1.87	9.78	0	5000	0.5	0	-4.24	-1.01	0.45	4.1	9.78		MET inhibitor	B. Kinase inhibitor	Investigational (I)	SGX-523	SGX-523					Selleck	S1112	DMSO	5000
FIMM133875-001	JNJ-38877605	IC50	10000	0.2	5.42	0	10000	1	0	3.43	0.25	2.09	1.51	5.42		MET inhibitor	B. Kinase inhibitor	Investigational (I)	JNJ-38877605	JNJ-38877605					Selleck	S1114	DMSO	10000
FIMM133876-001	GSK-690693	IC50	10000	0.32	5.52	0	10000	1	0	0.15	-2.81	1.43	5.52	-1.32		AKT, PKA, PKC inhibitor	B. Kinase inhibitor	Investigational (I)	GSK-690693	GSK-690693					Selleck	S1113	DMSO	10000
FIMM133877-001	OSU-03012	IC50	4895.46	2.5	100	0	25000	2.5	8.11	13.14	14.31	13.49	14.91	104.27		PDPK1 inhibitor	B. Kinase inhibitor	Investigational (I)	OSU-03012	OSU-03012	AR-12				Selleck	S1106	DMSO	25000
FIMM133878-001	NVP-AEW541	IC50	1981.09	2.5	100	0	10000	1	8.05	4.55	4.49	9.51	14.88	101.42		IGF1R inhibitor	B. Kinase inhibitor	Investigational (I)	NVP-AEW541	NVP-AEW541	AEW541			Inactive	Selleck	S1034	DMSO	10000
FIMM133879-001	PF-04217903	IC50	219.66	0.94	18.21	0	2500	0.25	0.81	-0.76	-5.72	5.28	8.13	18.21		MET inhibitor	B. Kinase inhibitor	Investigational (I)	PF-04217903	PF-04217903					Selleck	S1094	DMSO	2500
FIMM133880-001	AZD-1080	IC50	5148.14	2.5	16.07	0	10000	1	0.09	-2.28	-5.79	-9.97	-21.12	16.07		GSK3 inhibitor	B. Kinase inhibitor	Investigational (I)	AZD-1080	AZD-1080	AZ-11548415				Selleck	S7145	DMSO	10000
FIMM133881-001	RG-7603	IC50	192.9	1.01	45.09	0	2500	0.25	5.07	-2.16	10.15	4.9	24.26	45.09		pan-PI3K inhibitor	B. Kinase inhibitor	Investigational (I)	RG-7603	RG-7603	GDC-0349				Selleck	S8040	DMSO	2500
FIMM133882-001	MK-8776	IC50	337.14	2.04	78.2	0	2500	0.25	7.81	3.31	2.43	4.64	27.37	78.2		CHEK1 inhibitor	B. Kinase inhibitor	Investigational (I)	MK-8776	MK-8776	SCH-900776				Selleck	S2735	DMSO	2500
FIMM133883-001	PKI-402	IC50	90.93	1.54	67.94	0	2500	0.25	11.45	-2.89	-4.76	8.59	55.94	67.94		PI3K/mTOR inhibitor	B. Kinase inhibitor	Probe	PKI-402	PKI-402					Selleck	S2739	DMSO	2500
FIMM133884-001	CH-5132799	IC50	384.3	0.6	51.75	0	10000	1	7.4	7.02	7.63	15.05	29.32	51.75		pan-PI3K inhibitor	B. Kinase inhibitor	Investigational (I)	CH-5132799	CH-5132799	PA-799				Selleck	S2699	DMSO	10000
FIMM133885-001	AZD-5438	IC50	1148.2	2.5	100	0	10000	1	10.98	-3.46	-9.8	-5.74	41.45	102.45		CDK1,2,9 inhibitor	B. Kinase inhibitor	Investigational (I)	AZD-5438	AZD-5438					Selleck	S2621	DMSO	10000
FIMM133886-001	Silmitasertib	IC50	1781.85	2.5	84.79	0	10000	1	7.33	4.28	8.25	8.8	16.05	84.79		CSNK2A1 inhibitor	B. Kinase inhibitor	Investigational (I)	CX-4945	CX-4945					Selleck	S2248	DMSO	10000
FIMM133887-001	Mubritinib	IC50	87.28	2.5	45.37	0	1000	0.1	5.59	3.33	-9.68	-0.43	26.52	45.37		ERBB2 inhibitor	B. Kinase inhibitor	Investigational (I)	TAK-165	TAK-165					Selleck	S2216	DMSO	1000
FIMM133888-001	AZD-8186	IC50	1000	2.48	8.81	0	1000	0.1	0	-2.99	1.77	1.66	8.81	5.34		PI3Kbeta inhibitor	B. Kinase inhibitor	Investigational (I)		AZD-8186					Active Biochem	A-1610	DMSO	1000
FIMM133889-001	GDC-0623	IC50	121.41	0.99	24.83	0	2500	0.25	2.53	-1.35	0.84	4.63	16.2	24.83		MEK1/2 inhibitor	B. Kinase inhibitor	Investigational (II)		GDC-0623					Active Biochem	A-1181	DMSO	2500
FIMM133890-001	Talmapimod	IC50	69.56	0.62	32.15	0	10000	1	6.42	-4.84	8.7	21.63	21.25	32.15		p38alpha selective inhibitor	B. Kinase inhibitor	Investigational (II)		SCIO-469				Inactive	Axon Medchem	Axon 1671	DMSO	10000
FIMM133891-001	Birinapant	IC50	87.28	2.5	15.74	0	1000	0.1	1	1.71	-5.41	-0.72	9.21	15.74		IAPs, SMAC mimetic	G. Apoptotic modulator	Investigational (II)		TL32711					Chemietek	CT-BIRI	DMSO	1000
FIMM133892-001	LCL161	IC50	2937.87	2.5	67.24	0	25000	2.5	7.35	-3.88	-6.89	-0.05	26.93	67.24		IAPs, SMAC mimetic	G. Apoptotic modulator	Investigational (II)		LCL161					Chemietek	CT-LCL161	DMSO	25000
FIMM133893-001	E7438	IC50	10000	2.5	3.43	0	10000	1	0	-4.36	3.43	0.88	-7.37	-7.23		EZH2 inhibitor	E. Differentiating/ epigenetic modifier	Investigational (I)		E7438	EPZ-6438				Chemietek	CT-EPZ438	DMSO	10000
FIMM133895-001	deltarasin	IC50	1769.4	2.5	99.14	0	10000	1	8.58	1.58	6.95	3.87	19.07	99.14		Ras-PDEdelta inhibitor	X. Other	probe			deltarasin				Chemietek	CT-DELT	DMSO	10000
FIMM133896-001	EPZ-5676	IC50	110.02	2.5	11.86	0	1000	0.1	0.23	-1.4	-5	-1.28	5.24	11.86		DOT1L inhibitor	E. Differentiating/ epigenetic modifier	Investigational (I)	EPZ-5676	EPZ-5676					Selleck	S7062	DMSO	1000
FIMM133897-001	PHA 408	IC50	940.01	1.32	100	0	10000	1	11.55	-0.05	1.36	9.21	50.4	100.96		IKK-2 inhibitor	B. Kinase inhibitor	Probe		PHA 408					Axon Medchem	Axon 1651	DMSO	10000
FIMM133898-001	PS-1145	IC50	1645.39	1.47	74.97	0	25000	2.5	10.14	5.94	6.21	4.4	48.48	74.97		IKK-2 inhibitor	B. Kinase inhibitor	Probe		PS-1145					Axon Medchem	Axon 1568	DMSO	25000
FIMM133899-001	KU-60019	IC50	4206.13	2.5	87.24	0	25000	2.5	7.81	5.88	0.49	-7.91	18.65	87.24		ATM inhibitor	B. Kinase inhibitor	probe							Selleck	S1570	DMSO	25000
FIMM133900-001	TPCA-1	IC50	218.27	2.5	91.4	0	25000	2.5	22.96	-6.8	-3.3	53.46	89.06	91.4		IKK-2 inhibitor	B. Kinase inhibitor	Probe		TPCA-1					Selleck	S2824	DMSO	25000
FIMM133901-001	XL019	IC50	1659.23	2.5	83.16	0	10000	1	7.51	-6.77	-0.02	6.51	18.2	83.16		JAK2 inhibitor	B. Kinase inhibitor	Investigational (I)						Inactive	Selleck	S7036	DMSO	10000
FIMM133902-001	Selinexor	IC50	93.34	1.3	100	0	10000	1	23.87	-3.28	4.63	52.65	93.69	106.3		CRM1 inhibitor	G. Apoptotic modulator	Investigational (II)		KPT-330					Selleck	S7252	DMSO	10000
FIMM133903-001	IRAK1/4 inhibitor	IC50	25000	1	23.69	0	25000	2.5	0.03	12.7	7.48	15.19	8.83	23.69		IRAK1/4 inhibitor	B. Kinase inhibitor	Probe			IRAK1/4 inhibitor				Merck Millipore	407601	DMSO	25000
FIMM133904-001	GSK2801	IC50	2447.06	2.5	13.77	0	10000	1	0.24	-0.66	1.6	3.26	1.19	13.77		BAZ2B/A bromodomain inhibitor	E. Differentiating/ epigenetic modifier	Probe	GSK2801	GSK2801					SGC	SGCGSK2801	DMSO	10000
FIMM133905-002	SGC-CBP30	IC50	10099.9	2.5	51.8	0	25000	2.5	2.09	1.53	-3.88	-18.51	-12.85	51.8		CREBBP/EP300 bromodomain inhibitor	E. Differentiating/ epigenetic modifier	Probe	SGC-CBP30	SGC-CBP30					Medchemexpress	HY-15826	DMSO	25000
FIMM136357-001	TH588	IC50	1729.64	1.69	64.73	0	25000	2.5	8.66	0.95	-6.22	2.89	42.01	64.73		MTH1 inhibitor	H. Metabolic modifier	Probe		TH588					KI/Helleday	TH588	DMSO	25000
FIMM136358-001	NSC348884	IC50	3473.78	1.61	100	0	50000	5	13.31	-0.45	-7.54	8.33	62.89	109.77		NPM1 oligomerization inhibitor	X. Other	Probe		NSC348884					Axon Medchem	Axon 1402	DMSO	50000
FIMM136365-001	VGX-1027	IC50	1297.41	2.22	35.15	0	10000	1	3.28	-6.5	-1.11	1.3	12.59	35.15		Immunomodulator	D. Immunomodulatory	Investigational (I)		VGX-1027				Inactive	Selleck	S7515	DMSO	10000
FIMM136366-001	OTX015	IC50	436.68	1.53	56.6	0	10000	1	8.88	3.12	-12.39	6.28	43.93	56.6		BRD2, 3, 4	E. Differentiating/ epigenetic modifier	Investigational (I)		OTX015					Selleck	S7360	DMSO	10000
FIMM136367-001	Encorafenib	IC50	378.63	2.5	35.56	0	1000	0.1	1.37	-3.35	-4.73	-1.44	-5.19	35.56		B-RAF(V600E)	B. Kinase inhibitor	Investigational (II)		NVP-LGX818	LGX818				Selleck	S7108	DMSO	1000
FIMM136368-001	URB597	IC50	387.31	2.5	16.05	0	1000	0.1	0.21	-3.62	-6.19	-2.65	-2.84	16.05		FAAH inhibitor	H. Metabolic modifier	probe		URB597					Selleck	S2631	DMSO	1000
FIMM136369-001	CUDC-907	IC50	1	0.63	100	0	10000	1	43.41	52.59	75.54	101.81	103.53	98.93		HADC1/2/3/10, PI3Kalpha inhibitor	E. Differentiating/ epigenetic modifier	Investigational (I)		CUDC-907					Selleck	S2759	DMSO	10000
FIMM136370-001	MK-8745	IC50	249.17	2.5	36.49	0	2500	0.25	4.06	-2.71	2.86	-1.01	18.33	36.49		Aurora A inhibitor	B. Kinase inhibitor	probe		MK-8745					Selleck	S7065	DMSO	2500
FIMM136371-001	NLG919	IC50	10000	2.5	0.97	0	10000	1	0	0.68	-0.61	0.97	-3.86	-11.14		IDO inhibitor	D. Immunomodulatory	probe		NLG919					Selleck	S7111	DMSO	10000
FIMM136372-001	NVP-LGK974	IC50	1577.53	2.08	24.7	0	10000	1	1.68	9.34	6.43	3.3	6.79	24.7		PORCN inhibitor	X. Other	Investigational (I)		NVP-LGK974	LGK974				Selleck	S7143	DMSO	10000
FIMM136373-001	ONX-0914	IC50	18.09	1.42	100	0	10000	1	32.91	12.74	28.53	93.69	106.35	101.52		LMP7 (immunoproteasome)	X. Other	probe		ONX-0914	PR-957				Selleck	S7172	DMSO	10000
FIMM136374-001	RGFP966	IC50	1943.9	2.5	70.54	0	10000	1	5.75	3.23	7.54	1.59	11.11	70.54		HDAC3 inhibitor	E. Differentiating/ epigenetic modifier	probe		RGFP966					Selleck	S7229	DMSO	10000
FIMM136375-001	NMS-873	IC50	1270.12	2.5	100	0	10000	1	10.43	3.12	7.92	11.32	35.27	104.76		p97/VCP inhibitor	X. Other	probe		NMS-873					Selleck	S7285	DMSO	10000
FIMM136376-001	AZ191	IC50	2505.38	2.5	96.35	0	10000	1	6.56	-2.82	-0.25	1.51	7.76	96.35		DYRK1A inhibitor	B. Kinase inhibitor	probe		AZ191					Selleck	S7338	DMSO	10000
FIMM136377-001	NVP-LEE011	IC50	1937.22	2.5	29.23	0	10000	1	2	-3.87	1.07	-4.85	4.66	29.23		CDK4/6 inhibitor	B. Kinase inhibitor	Investigational (III)		NVP-LEE011	LEE011				Selleck	S7440	DMSO	10000
FIMM136378-001	Triapine	IC50	1321.34	2.21	93.59	0	10000	1	9.5	-5.83	4.79	3.83	32.74	93.59		ribonucleotide reductase inhibitor	H. Metabolic modifier	Investigational (II)		OCX-191	3-AP				Selleck	S7470	DMSO	10000
FIMM136379-001	VE-821	IC50	331.99	1.52	51.97	0	10000	1	8.88	-6.99	-6.14	7.79	43.49	51.97		ATR inihibitor	B. Kinase inhibitor	probe							Selleck	S8007	DMSO	10000
FIMM136380-001	Pacritinib	IC50	569.33	1.4	100	0	10000	1	14.23	-4.38	0.97	8.91	68.14	101.96		FLT3/JAK2	B. Kinase inhibitor	Investigational (III)		SB1518					Selleck	S8057	DMSO	10000
FIMM136381-001	Tanzisertib	IC50	10000	2.5	4.38	0	10000	1	0	-8.76	-8.77	4.38	-3.26	2.19		JNK1, 2, 3 inhibitor	B. Kinase inhibitor	Investigational (II)		CC-930					Medchemexpress	HY-15495	DMSO	10000
FIMM136382-001	GSK923295	IC50	438.66	0.75	100	0	10000	1	15.09	-6.47	-5.43	37.49	53.28	103.08		CENP-E inhibitor	I. Kinesin inhibitor	Investigational (I)		GSK923295				Inactive	Medchemexpress	HY-10299	DMSO	10000
FIMM136383-001	Bentamapimod	IC50	1258.57	2.5	40.9	0	10000	1	4.12	-1.88	-7.11	-2.63	14.74	40.9		JNK inhibitor	B. Kinase inhibitor	Investigational (I)		AS602801					Medchemexpress	HY-14761	DMSO	10000
FIMM136384-001	RG7388	IC50	39.14	0.56	68.43	0	10000	1	18.29	5.19	25.62	39.83	59.15	68.43		MDM2/p53, 2nd gen MDM2 inihib	G. Apoptotic modulator	probe		RG7388					Medchemexpress	HY-15676	DMSO	10000
FIMM136385-001	Aldoxorubicin	IC50	41.86	2.01	87.02	0	1000	0.1	14.25	-11.14	-12.38	4.9	74.1	87.02		Topo II, albumin	A. Conv. Chemo	Investigational (II)		INNO-206					Medchemexpress	HY-16261	DMSO	1000
FIMM136386-001	ARRY-520	IC50	4.44	2.5	49.59	0	1000	0.1	14.55	-7.27	-8.08	45.9	49.59	49.49		KSP/Eg5 inhibitor	I. Kinesin inhibitor	Investigational (II)		ARRY-520					Medchemexpress	HY-15187	DMSO	1000
FIMM136387-001	AGI-6780	IC50	3485.47	2.5	24.43	0	10000	1	0.81	7.81	-7.37	-5.02	-1.47	24.43		IDH2-R140Q inhibitor	H. Metabolic modifier	Probe		AGI-6780					Medchemexpress	HY-15734	DMSO	10000
FIMM136388-001	Talazoparib	IC50	28.13	0.65	74.7	0	1000	0.1	12.66	3.2	10.26	25.07	48.28	74.7		PARP1/2 inhibitor	E. Differentiating/ epigenetic modifier	Investigational (III)		BMN 673					Medchemexpress	HY-16106	DMSO	1000
FIMM136389-001	Tasquinimod	IC50	2871.32	2.5	16.89	0	10000	1	0.42	-4.26	7.35	5.88	0.64	16.89		S100A9, immunomodulatory, anti-angiogenic	D. Immunomodulatory	Investigational (III)		ABR-215050					Medchemexpress	HY-10528	DMSO	10000
FIMM136390-001	Resminostat	IC50	303.54	0.91	100	0	10000	1	17.09	1.92	3.59	28.35	71.51	104.01		HDAC1, 3, 6 inhibitor	E. Differentiating/ epigenetic modifier	Investigational (II)		4SC 201					Medchemexpress	HY-14718A	DMSO	10000
FIMM136391-001	WEHI-539	IC50	124.16	1.15	100	0	2500	0.25	14.76	-1.85	4.39	14.29	67.94	101.6		Bcl-XL inhibitor	G. Apoptotic modulator	probe		WEHI-539					Medchemexpress	HY-15607A	DMSO	2500
FIMM136392-001	Cobimetinib	IC50	38.64	0.33	32.11	0	1000	0.1	3.21	9.38	9.29	9.13	11.68	32.11		MEK1/2 inhibitor	B. Kinase inhibitor	Investigational (III)		GDC-0973	XL-518				Medchemexpress	HY-13064	DMSO	1000
FIMM136393-001	AZD1208	IC50	287.54	1.23	34.27	0	10000	1	5.48	-0.84	0.89	7.33	28.13	34.27		PIM1, 2, 3 kinase inhibitor	B. Kinase inhibitor	Investigational (I)		AZD1208					Medchemexpress	HY-15604	DMSO	10000
FIMM136394-001	BGB324	IC50	1106.56	2.42	100	0	10000	1	11.15	-3.31	-2.86	2.2	43.85	100.68		Axl inhibitor	B. Kinase inhibitor	Investigational (I)	R 428	BGB324	R 428				Axon Medchem	Axon 1946	DMSO	10000
FIMM136423-001	Voxtalisib	IC50	817.5	1.35	75.8	0	10000	1	9.29	-4.78	-4.19	6.21	42.31	75.8		mTOR/PI3K inhibitor	B. Kinase inhibitor	Investigational (II)	XL765	SAR245409	XL765				ChemieTek	CT-XL765c	DMSO	10000
FIMM136432-001	Pilaralisib	IC50	782.14	2.5	28.88	0	2500	0.25	1.25	-9.17	-2.97	-7.92	0.18	28.88		PI3K inhibitor. Pan-class I	B. Kinase inhibitor	Investigational (II)	XL-147	SAR245408	XL147				Medchemexpress	HY-16526	DMSO	2500

## Sheet: KHYG-1
ID	DRUG_NAME	ANALYSIS_NAME	IC50	SLOPE	MAX	MIN	Max.Conc.tested	Min.Conc.tested	DSS	D1	D2	D3	D4	D5	GRAPH	Mechanism.Targets	Class.explained	High.phase.Approval.status	Label.name	Res..code	Alias	Trade.names	activity.modifier	Active.inactive.in.clinic	Supplier	Supplier.Ref	Solvent	High.conc..nM.
FIMM000060-004	Pilocarpine	IC50	3222.61	1.91	13.47	0	40000	4	0.51	-5.1	0.26	0.29	8.1	13.47		Non-selective muscarinic receptor agonist	X. Other	Approved	Pilocarpine						Tocris Biosciences	694	DMSO	40000
FIMM000143-003	Lovastatin	IC50	10000	2.5	9.85	0	10000	1	0	0.32	-1.28	-1.4	5.79	9.85		HMG-CoA reductase inhibitor	H. Metabolic modifier	approved (non-oncology)							Selleck	S2061	DMSO	10000
FIMM000160-003	Gefitinib	IC50	2268.13	2.5	89.9	0	10000	1	6.6	-2.54	5.78	8.11	9.75	89.9		EGFR inhibitor	B. Kinase inhibitor	Approved	Gefitinib	ZD-1839		Iressa			LC Laboratories	G-4408	DMSO	10000
FIMM000170-003	Metformin aq	IC50	100000	2.5	5.61	0	100000	10	0	-5.97	-2.61	-4.59	2.28	5.61		AMPK activator	H. Metabolic modifier	Approved (non-oncology)	Metformin hydrochloride aq						Tocris Biosciences	2864	AQ	100000
FIMM000171-004	Anagrelide	IC50	10000	2.5	2.55	0	10000	1	0	-5.21	-5.67	-5.27	2.55	2.12		PDE-3, PLA2 inhibitor	X. Other	Approved	Anagrelide						Tocris Biosciences	2432	DMSO	10000
FIMM000172-004	Imatinib	IC50	3078.21	2.5	100	0	10000	1	5.74	-2.34	-9.57	-7.02	0.18	101.23		Abl, Kit, PDGFRB inhibitor	B. Kinase inhibitor	Approved	Imatinib, methanesulfonate salt	STI571		Gleevec, Glivec			LC Laboratories	C-5508	DMSO	10000
FIMM000173-003	Idarubicin	IC50	6.52	2.5	100	0	1000	0.1	26.53	-9.43	1.7	74.33	108.26	109.5		Topoisomerase II inhibitor	A. Conv. Chemo	Approved	Idarubicin HCl						Sigma-Aldrich	I1656	DMSO	1000
FIMM000176-002	Vatalanib	IC50	1163.06	0.6	19.52	0	10000	1	0.55	0.78	0.74	8.34	3.67	19.52		VEGFR-1 & -2 inhibitor	B. Kinase inhibitor	Investigational (III)	Vatalanib	CGP-79787	PTK 787, ZK222584				LC Laboratories	V-8303	DMSO	10000
FIMM000183-003	Erlotinib	IC50	1744.91	2.5	47.58	0	10000	1	4.03	3.49	6.34	8.19	9.39	47.58		EGFR inhibitor	B. Kinase inhibitor	Approved	Erlotinib HCl	CP-358774	OSI-774	Tarceva			National Cancer Institute	NSC 718781-R/4	DMSO	10000
FIMM000227-002	Dexamethasone	IC50	89.33	0.62	69.07	0	10000	1	15.63	-1.02	14.11	39.89	50.26	69.07		Immunosuppresant; glucocorticoid	D. Immunomodulatory	Approved	Dexamethasone (Decadron)						Selleck	S1322	DMSO	10000
FIMM000239-003	Auranofin	IC50	506.66	2.5	100	0	2500	0.25	7.93	0.4	-2.1	1.71	13.78	103.93		Antirheumatic agent	A. Conv. Chemo	Approved	Auranofin						Sigma-Aldrich	A6733	DMSO	2500
FIMM000249-004	Tretinoin	IC50	349.72	0.79	32.98	0	10000	1	4.32	-3.1	-0.61	11.46	20.77	32.98		Retinoic acid receptor agonist	E. Differentiating/ epigenetic modifier	Approved	Tretinoin		ATRA, retinoic acid, vitamin A				National Cancer Institute	NSC 122758-Q/6	DMSO	10000
FIMM000255-003	Simvastatin	IC50	652.98	0.8	11.21	0	10000	1	0	2.27	-0.82	3.03	5.63	11.21		HMG CoA reductase inhibitor	H. Metabolic modifier	Approved (non-oncology)	Simvastatin						Sigma-Aldrich	S6196	DMSO	10000
FIMM000257-002	Goserelin	IC50	10000	2.5	6.57	0	10000	1	0	-5.2	-3.78	-7.91	-4.87	6.57		Gonadotropin releasing hormone superagonist	F. Hormone therapy	Approved	Goserelin acetate						Tocris Biosciences	3592	DMSO	10000
FIMM000262-004	Raloxifene	IC50	1738.34	2.5	54.9	0	10000	1	4.74	-4.91	3.37	0.98	10.96	54.9		Selective estrogen receptor modulator	F. Hormone therapy	Approved	Raloxifene HCl						National Cancer Institute	NSC 747974-X/1	DMSO	10000
FIMM000263-003	Camptothecin	IC50	4.95	2.5	100	0	5000	0.5	36.77	-0.47	50.59	101.22	101.88	99.89		Topoisomerase I inhibitor	A. Conv. Chemo	Probe	Camptothecin						Tocris Biosciences	1100	DMSO	5000
FIMM000264-007	Plicamycin	IC50	44.7	2.46	100	0	10000	1	28.57	-6.39	2.63	87.8	106.4	109.61		RNA synthesis inhibitor	A. Conv. Chemo	Approved	Mithramycin A		Mithramycin A				Santa Cruz Biotechnology	sc-200909-5	DMSO	10000
FIMM000269-004	Rofecoxib	IC50	10000	2.5	2.69	0	10000	1	0	0.01	1.72	2.69	2.11	2.37		COX-2 inhibitor	J. NSAID	Approved	Rofecoxib (Vioxx)			Vioxx			ChemieTek	CT-RX001	DMSO	10000
FIMM000274-003	Lapatinib	IC50	1000	2.5	9.49	0	1000	0.1	0	-0.63	-4.12	-1.74	0.27	9.49		HER2, EGFR inhibitor	B. Kinase inhibitor	Approved	Lapatinib, di-p-toluenesulfonate salt	GW572016	GW2016	Tykerb, Tyverb			LC Laboratories	L-4804	DMSO	1000
FIMM000287-002	Bortezomib	IC50	2.94	2.5	100	0	1000	0.1	30.87	-3.11	-0.47	105.03	108.46	100.11		Proteasome inhibitor (26S subunit)	A. Conv. Chemo	Approved	Bortezomib	PS-341	MS-341	Velcade, Cytomib			National Cancer Institute	NSC 681239-L/9	DMSO	1000
FIMM000290-004	Letrozole	IC50	10000	2.5	5.03	0	10000	1	0	-7.78	-5.69	-3.04	-1.07	5.03		Aromatase inhibitor	F. Hormone therapy	Approved	Letrozole						National Cancer Institute	NSC 719345-G/2	DMSO	10000
FIMM000296-002	Bexarotene	IC50	66.37	2.5	42.49	0	10000	1	11.39	0.07	-1.61	31.4	35.26	42.49		Antineoplastic agent; retinoid specifically selective for retinoid X receptors	E. Differentiating/ epigenetic modifier	Approved	Bexarotene						Santa Cruz Biotechnology	sc-217753	DMSO	10000
FIMM000298-004	Celecoxib	IC50	626.74	0.73	11.51	0	10000	1	0	-2.14	0.22	3.78	5.35	11.51		Selective COX-2 inhibitor	J. NSAID	Approved	Celecoxib						National Cancer Institute	NSC 719627-M/1	DMSO	10000
FIMM000303-004	Anastrozole	IC50	10000	2.5	100	0	10000	1	0	-3.64	-8.98	-2.57	-9.89	-0.45		Aromatase inhibitor	F. Hormone therapy	Approved	Anastrozole						National Cancer Institute	NSC 719344-F/2	DMSO	10000
FIMM000304-003	Bicalutamide	IC50	29.09	0.26	27.41	0	10000	1	4.48	3.99	22.12	3.98	27.41	19.93		Nonsteriodal antiandrogen	F. Hormone therapy	Approved	Bicalutamide						ChemieTek	CT-BIC	DMSO	10000
FIMM000321-002	Clofarabine	IC50	35.04	2.5	100	0	10000	1	29.91	-5.63	-3.93	98.36	100.79	102.31		Anti-metabolite; Purine analog	A. Conv. Chemo	Approved	Clofarabine			Evoltra, Clolar	Prodrug, activated in the cells		National Cancer Institute	NSC 606869-X/4	DMSO	10000
FIMM000326-003	Lomustine	IC50	10000	2.5	0.78	0	10000	1	0	-7.65	-1.52	-3.58	-1.68	0.4		Alkylating nitrosourea compound	A. Conv. Chemo	Approved	Lomustine, CCNU				Prodrug, activated in the liver		National Cancer Institute	NSC 79037-R/12	DMSO	10000
FIMM000337-003	Vincristine	IC50	3.14	2.5	100	0	1000	0.1	30.51	-4.8	0.56	99.8	108.16	109.39		Mitotic inhibitor. Vinca alkaloid microtubule depolymerizer	A. Conv. Chemo	Approved	Vincristine Sulfate (Oncovin)						Selleck	S1241	DMSO	1000
FIMM000344-003	Vinorelbine	IC50	8.26	1.61	100	0	10000	1	37.32	2.76	57.77	97.19	102.83	104.82		Mitotic inhibitor. Vinca alkaloid microtubule depolymerizer	A. Conv. Chemo	Approved	Vinorelbine tartrate						Selleck	S4269	DMSO	10000
FIMM000356-005	Altretamine	IC50	10000	2.5	100	0	10000	1	0	-7.38	-7.34	-6.09	-2.99	-6.61		Formaldehyde release, alkylating agent	A. Conv. Chemo	Approved	Altretamine						National Cancer Institute	NSC 13875-O/97	DMSO	10000
FIMM000360-003	Aminoglutethimide	IC50	715.16	0	16.44	0	10000	1	0	16.44	0	11.03	1.44	15.23		Anti-steroid, aromatase inhibitor	F. Hormone therapy	Approved	Aminoglutethimide						Sigma-Aldrich	A9657	DMSO	10000
FIMM000370-003	Vinblastine	IC50	3.44	2.5	100	0	1000	0.1	30.02	-4.6	-0.24	96.7	108.16	109.51		Mitotic inhibitor. Vinca alkaloid microtubule depolymerizer	A. Conv. Chemo	Approved	Vinblastine sulfate						National Cancer Institute	NSC 49842-J44	DMSO	1000
FIMM000377-005	Chlorambucil	IC50	3164.21	2.5	58.96	0	10000	1	3.19	-4.53	-1.14	-2.99	-0.01	58.96		Nitrogen mustard alkylating agent	A. Conv. Chemo	Approved	Chlorambucil				Prodrug, activated in the liver		National Cancer Institute	NSC 3088-N/6	DMSO	10000
FIMM000390-004	Thalidomide	IC50	784.48	1.68	10.35	0	10000	1	0.01	-4.12	-6.62	0.67	6.18	10.35		Immunosuppresant	D. Immunomodulatory	Approved	Thalidomide						National Cancer Institute	NSC 66847-R/5	DMSO	10000
FIMM000396-002	Clomifene	IC50	2491.16	2.5	98.02	0	10000	1	6.7	0.74	-4.89	7.01	8.03	98.02		Selective estrogen receptor modulator	F. Hormone therapy	Approved	Clomifene citrate		Clomid, Serophene, Milophene				Selleck	S2561	DMSO	10000
FIMM000397-004	Dacarbazine	IC50	3151.94	2.5	39.56	0	10000	1	1.97	-1.18	-4.93	-1.85	0.07	39.56		Alkylating agent	A. Conv. Chemo	Approved	Dacarbazine				Prodrug, activated in the liver		National Cancer Institute	NSC 45388-R/74	DMSO	10000
FIMM000403-004	Cyclophosphamide	IC50	40000	2.5	100	0	40000	4	0	-3.97	-6.87	-6.42	-6.18	-3.6		Alkylating agent	A. Conv. Chemo	Approved	Clafen (Cyclophosphamide, Endoxan)				Prodrug, activated in the liver		Selleck	S1217	DMSO	40000
FIMM000406-003	Cytarabine	IC50	27.29	1.6	100	0	10000	1	30.83	-3.64	17.08	88.34	105.48	102.33		Anti-metabolite, interferes with DNA synthesis	A. Conv. Chemo	Approved	Cytarabine HCl		Ara-C		Prodrug, activated in the cells		National Cancer Institute	NSC 63878-P/19	DMSO	10000
FIMM000416-004	Disulfiram	IC50	2296.86	0.52	100	0	100000	10	18.24	1.86	2.15	64.19	44.29	100.76		alcohol dehydrogenase inhibitor	H. Metabolic modifier	Approved (non-oncology)				Antabuse			Selleck	S1680	DMSO	100000
FIMM000428-003	Finasteride	IC50	1852.17	2.35	10.94	0	10000	1	0.04	-6.44	-5.37	3.63	2.04	10.94		type II 5-alpha reductase inhibitor	F. Hormone therapy	Approved	Finasteride	MK-906					Tocris Biosciences	3293	DMSO	10000
FIMM000439-004	Fluorouracil	IC50	2005.14	2.5	86.39	0	10000	1	6.91	-4.58	-7.58	-3.77	12.72	86.39		Antimetabolite	A. Conv. Chemo	Approved	Fluorouracil		5-FU		Prodrug, activated in the cells		National Cancer Institute	NSC 19893-G/4	DMSO	10000
FIMM000446-003	Flutamide	IC50	10000	2.5	100	0	10000	1	0	-7.32	-1.75	-9.49	-4.37	-1.22		Nonsteroidal antiandrogen	F. Hormone therapy	Approved	Flutamide						Tocris Biosciences	4094	DMSO	10000
FIMM000463-004	Ifosfamide	IC50	10000	2.5	100	0	10000	1	0	-2.87	-4.29	-7.54	-5.28	-6.85		Nitrogen mustard alkylating agent	A. Conv. Chemo	Approved	Ifosfamide				Prodrug, activated in the liver		National Cancer Institute	NSC 109724-X/4	DMSO	10000
FIMM000464-003	Imiquimod	IC50	253.23	1.14	13.83	0	2500	0.25	0.26	-3	-3.08	2.45	6.32	13.83		Immunomodulatory agent	D. Immunomodulatory	Approved	Imiquimod						National Cancer Institute	NSC 369100-F/4	DMSO	2500
FIMM000469-002	Levamisole	IC50	10000	2.5	100	0	10000	1	0	-4.84	-2.9	-4.9	-1.62	-2.11		Immunomodulatory agent	D. Immunomodulatory	Approved	Tetramisole HCl		Tetramisole				Sigma-Aldrich	L9756	DMSO	10000
FIMM000482-005	Melphalan aq	IC50	12500	1	19.65	0	12500	1.25	0	0.13	1.5	19.65	3.33	2.85		Nitrogen mustard alkylating agent	A. Conv. Chemo	Approved	Melphalan				Prodrug, activated in the liver		Sigma-Aldrich	M2011	AQ	12500
FIMM000484-002	Methylprednisolone	IC50	196.83	0.99	55.14	0	10000	1	10.53	-4.65	5.05	18.18	45.97	55.14		Immunosuppresant	D. Immunomodulatory	Approved	Methylprednisolone						Santa Cruz Biotechnology	sc-205749	DMSO	10000
FIMM000490-004	Mitoxantrone	IC50	158.22	2.44	72.53	0	1000	0.1	6.72	-1.32	3.99	7.39	17.74	72.53		Topoisomerase II inhibitor	A. Conv. Chemo	Approved	Mitoxantrone						National Cancer Institute	NSC 279836-C/2	DMSO	1000
FIMM000491-003	Paclitaxel	IC50	6.15	2.5	100	0	1000	0.1	26.85	-5.68	-0.23	77.15	106.49	99.18		Mitotic inhibitor, taxane microtubule stabilizer	A. Conv. Chemo	Approved	Paclitaxel						National Cancer Institute	NSC 125973-L/68	DMSO	1000
FIMM000519-002	Prednisolone	IC50	211.27	1.3	34.49	0	10000	1	6.17	-5.42	-2.27	10.08	29.82	34.49		Immunomodulatory agent	D. Immunomodulatory	Approved	Prednisolone						Santa Cruz Biotechnology	sc-205815	DMSO	10000
FIMM000521-004	Procarbazine	IC50	10000	2.5	100	0	10000	1	0	-6.92	-2.1	-5.13	-6.74	-9.22		Alkylating agent	A. Conv. Chemo	Approved	Procarbazine				Prodrug, activated in the liver		National Cancer Institute	NSC 77213-K/6	DMSO	10000
FIMM000523-002	Prednisone	IC50	2091.75	2.5	11.24	0	10000	1	0.05	-2.3	-2.14	4.01	1.48	11.24		Immunomodulatory agent	D. Immunomodulatory	Approved	Prednisone				Prodrug, activated in the liver		Santa Cruz Biotechnology	sc-205816	DMSO	10000
FIMM000528-005	Mepacrine aq	IC50	2581.61	1.63	100	0	50000	5	14.92	-0.76	1.17	7.05	74.2	104.41		Unclear. PLA2 inhibitor. NF-kB inhibitor, p53 activator	X. Other	Approved	Quinacrine HCl		Quinacrine, Achricrine				Sigma-Aldrich	Q3251	AQ	50000
FIMM000556-005	Topotecan	IC50	33.75	2.5	100	0	10000	1	30.11	-8.76	-0.99	97.96	103.71	104.49		Topoisomerase I inhibitor. Camptothecin analog	A. Conv. Chemo	Approved	Topotecan						National Cancer Institute	NSC 609699-Y/16	DMSO	10000
FIMM000560-004	Temozolomide	IC50	100000	2.5	8.74	0	100000	10	0	-3.41	-4.13	0.86	0.71	8.74		Alkylating agent	A. Conv. Chemo	Approved	Temozolomide				Prodrug, activated in the liver		National Cancer Institute	NSC 362856-R/31	DMSO	100000
FIMM000617-004	Fulvestrant	IC50	1000	2.5	7.16	0	1000	0.1	0	-10.8	-4.41	-2.37	-6.26	7.16		Estrogen receptor antagonist	F. Hormone therapy	Approved	Fulvestrant						Selleck	S1191	DMSO	1000
FIMM000618-004	Megestrol	IC50	10000	0.91	2.62	0	10000	1	0	-6.06	-5.24	-6.51	2.62	0.18		Progestogen	F. Hormone therapy	Approved	Megestrol						National Cancer Institute	NSC 71423-Q/12	DMSO	10000
FIMM000620-004	Tamoxifen	IC50	1383.59	2.5	44.65	0	10000	1	4.33	-5.57	-6.4	1.61	13.71	44.65		Estrogen receptor antagonist	F. Hormone therapy	Approved	Tamoxifen citrate				Prodrug, reduced activity compared to main metabolite 4-hydroxytamoxifen		National Cancer Institute	NSC 180973-S/203	DMSO	10000
FIMM000640-003	Mechlorethamine	IC50	25908.9	2.5	20.74	0	100000	10	0.83	-5.88	-2.81	-7.86	1.5	20.74		Nitrogen mustard alkylating agent	A. Conv. Chemo	Approved	Mechlorethamine		Nitrogen mustard	Mustargen	Prodrug, activated in the liver		Sigma-Aldrich	122564	DMSO	100000
FIMM000649-004	Methotrexate	IC50	17.8	2.5	100	0	5000	0.5	29.82	1.68	0.21	95.2	104.43	99.17		Antimetabolite; Anti-folate agent	H. Metabolic modifier	Approved	Abitrexate						Selleck	S1210	DMSO	5000
FIMM000773-002	Nilutamide	IC50	8260.56	2.5	24.75	0	10000	1	0.08	24.75	-7.14	-0.73	-1.75	15.31		Nonsteroidal antiandrogen	F. Hormone therapy	Approved	Nilutamide						Santa Cruz Biotechnology	sc-203644	DMSO	10000
FIMM000822-003	Mitotane	IC50	10000	2.5	100	0	10000	1	0	-5.54	-6.16	-6.75	-7.76	-6.11		Antineoplastic agent	A. Conv. Chemo	Approved	Mitotane						National Cancer Institute	NSC 38721-U/3	DMSO	10000
FIMM000833-003	Allopurinol	IC50	10000	2.5	4.19	0	10000	1	0	-9.33	-11.26	-5.44	-3.66	4.19		Xanthine oxidase inhibitor	A. Conv. Chemo	Approved	Allopurinol						National Cancer Institute	NSC 1390-R/3	DMSO	10000
FIMM000862-003	Busulfan	IC50	26646	2.5	100	0	100000	10	6.48	-5.97	2.86	-2.89	5.78	101.12		Alkylating antineoplastic agent	A. Conv. Chemo	Approved	Busulfan				Prodrug, activated in the liver		Sigma-Aldrich	B2635	DMSO	100000
FIMM000914-002	Deferoxamine aq	IC50	1316.96	2.5	100	0	10000	1	10.24	-3.5	-6.96	-2.42	33.39	102.01		Iron chelator	X. Other	Approved (non-oncology)	Deferoxamine mesylate		desferrioxamine, DFOM				Sigma-Aldrich	D9533	AQ	10000
FIMM000983-003	Hydroxyurea	IC50	9760.98	2.5	17.09	0	100000	10	1.16	-10.86	-7.34	-3.16	8.85	17.09		Antineoplastic agent	A. Conv. Chemo	Approved	Hydroxyurea			Myelostat	Prodrug, activated in the cells		Sigma-Aldrich	H8627	DMSO	100000
FIMM001000-003	Mercaptopurine	IC50	1422.9	2.36	99.31	0	10000	1	9.71	-2.69	-0.22	5.34	30.04	99.31		Antimetabolite	A. Conv. Chemo	Approved	Mercaptopurine				Prodrug, activated in the cells		National Cancer Institute	NSC 755-Z/13	DMSO	10000
FIMM001062-003	Thioguanine	IC50	322.1	2.5	100	0	10000	1	17.87	-13.07	-8.14	-0.41	99.51	106.05		Antimetabolite; Purine analog	A. Conv. Chemo	Approved	Thioguanine				Prodrug, activated in the cells		National Cancer Institute	NSC 752-W/47	DMSO	10000
FIMM001171-003	Carmustine	IC50	10000	2.5	1.87	0	10000	1	0	-12.47	-8.6	-6.75	0.23	1.87		Alkylating agent	A. Conv. Chemo	Approved	Carmustine				Prodrug, activated in the liver		National Cancer Institute	NSC 409962-T/3	DMSO	10000
FIMM001217-003	Thio-TEPA	IC50	50000	1.52	8.07	0	50000	5	0	-7.42	-4.16	1.44	6.58	8.07		Alkylating agent	A. Conv. Chemo	Approved	Thio-TEPA				Prodrug, activated in the liver		Sigma-Aldrich	T6069	DMSO	50000
FIMM001220-003	Pipobroman	IC50	1482.97	2.5	13.72	0	10000	1	0.42	-9.07	-13.91	-7.89	3.77	13.72		Alkylating agent	A. Conv. Chemo	Approved	Pipobroman				Prodrug, activated in the liver		National Cancer Institute	NSC 25154-X/2	DMSO	10000
FIMM001244-002	Tacrolimus	IC50	2768.14	2.5	13.5	0	10000	1	0.17	-2.54	-4.56	1.9	0.69	13.5		Binds FKBP12, causes inhibition of calcineurin	C. Rapalog	Approved	FK 506	FK-506	Fujimycin				Tocris Biosciences	3631	DMSO	10000
FIMM001376-002	Itraconazole	IC50	1295.04	2.5	98.13	0	5000	0.5	6.51	-2.72	3.74	1.39	6.98	98.13		antifungal, hedgehog signaling inhibitor	X. Other	Approved (non-oncology)							Selleck	S2476	DMSO	5000
FIMM001823-004	AT 101	IC50	2842.39	2.5	100	0	100000	10	18.54	-4.56	-7.97	3.73	100.9	107.62		Bcl family inhibitor	G. Apoptotic modulator	Investigational (II)	AT 101	AT 101	R-(-).gossypol				Selleck	S2812	DMSO	100000
FIMM002337-002	BI 2536	IC50	22.09	2.5	100	0	1000	0.1	19.91	-0.33	-0.33	11.48	100.85	102.46		PLK1 inhibitor	B. Kinase inhibitor	Investigational (II)	BI 2536	BI 2536				Inactive	Selleck	S1109	DMSO	1000
FIMM003268-001	Orantinib	IC50	839.54	2.5	13.76	0	10000	1	0.65	-7.11	-2.97	-4.54	8.46	13.76		KDR, FGFR, PDGFR inhibitor	B. Kinase inhibitor	Investigational (III)	TSU-68, SU6668	TSU-68	SU6668			Inactive	Selleck	S1470	DMSO	10000
FIMM003569-002	Pravastatin aq	IC50	101.36	0.61	11.45	0	10000	1	0.07	1.34	1.93	5.8	8.88	11.45		HMG CoA reductase inhibitor	H. Metabolic modifier	Approved (non-oncology)	Pravastatin		Eptastatin				Tocris Biosciences	2318	AQ	10000
FIMM003593-003	Exemestane	IC50	1149.71	2.5	29.78	0	10000	1	2.88	-6.37	13.66	-2.18	12.34	29.78		Aromatase inhibitor	F. Hormone therapy	Approved	Exemestane						National Cancer Institute	NSC 713563-U/2	DMSO	10000
FIMM003684-002	Irinotecan	IC50	152.28	2.5	100	0	10000	1	21.93	0.37	-3.33	25.67	104.36	109.49		Topoisomerase I inhibitor. Camptothecin prodrug analog	A. Conv. Chemo	Approved	Irinotecan		Camptosar		Prodrug, activated in the liver		LC Laboratories	I-4122	DMSO	10000
FIMM003705-001	Palbociclib	IC50	278.8	1.61	91.88	0	10000	1	16.81	-0.2	2.78	14.69	81.5	91.88		Cdk inhibitor (Cdk4/6)	B. Kinase inhibitor	Approved	PD-0332991	PD-0332991					Selleck	S1116	DMSO	10000
FIMM003706-001	AT9283	IC50	47.24	2.5	95.97	0	1000	0.1	15.19	0.97	-2.56	0.97	83.38	95.97		Aurora A & B, Jak2, Flt, Abl inhibitor	B. Kinase inhibitor	Investigational (II)	AT9283	AT9283					Selleck	S1134	DMSO	1000
FIMM003707-002	Navitoclax	IC50	67.7	2.5	100	0	10000	1	26.33	-3.19	-1.54	72.7	102.15	96.33		Bcl-2 inhibitor	G. Apoptotic modulator	Investigational (II)	ABT-263 (Navitoclax)	ABT-263					Selleck	S1001-2	DMSO	10000
FIMM003708-001	Selumetinib	IC50	606.08	0.89	61.15	0	10000	1	7.98	1.06	-1.54	13.69	34.17	61.15		MEK inhibitor	B. Kinase inhibitor	Investigational (II)	AZD6244 (Selumetinib)	AZD6244	ARRY-142886				Selleck	S1008	DMSO	10000
FIMM003709-001	Veliparib	IC50	4115	2.5	12.01	0	10000	1	0.01	-11.74	-8.12	-8.94	-3.41	12.01		PARP inhibitor	E. Differentiating/ epigenetic modifier	Investigational (II)	ABT-888 (Veliparib)	ABT-888					Selleck	S1004	DMSO	10000
FIMM003710-001	Afatinib	IC50	1000	2.39	8.01	0	1000	0.1	0	1.25	0.47	0.09	5.88	8.01		EGFR inhibitor	B. Kinase inhibitor	Approved	BIBW2992 (Tovok)	BIBW2992			Irreversible		Selleck	S1011	DMSO	1000
FIMM003711-001	Dovitinib	IC50	10000	2.5	3.06	0	10000	1	0	-5.15	-3.54	0.13	3.06	2.7		FGFR inhibitor	B. Kinase inhibitor	Investigational (III)	CHIR-258 (Dovitinib)	CHIR-258	TKI258				Selleck	S1018	DMSO	10000
FIMM003712-001	Obatoclax	IC50	1088.8	2.37	35.19	0	10000	1	3.67	-3.69	-0.55	0.4	15.82	35.19		Bcl2 inhibitor	G. Apoptotic modulator	Investigational (III)	Obatoclax Mesylate (GX15-070)	GX15-070				Inactive	Selleck	S1057	DMSO	10000
FIMM003713-001	Crizotinib	IC50	225.36	2.5	20.65	0	1000	0.1	0.95	-1.4	-6.18	0.71	2.28	20.65		ALK, c-Met inhibitor	B. Kinase inhibitor	Approved	PF-2341066 (Crizotinib)	PF-02341066					Selleck	S1068	DMSO	1000
FIMM003714-001	Danusertib	IC50	492.54	1.73	86.45	0	10000	1	13.24	-6.8	-6.2	5.51	66.7	86.45		Aurora, Ret, TrkA, FGFR-1 inhibitor	B. Kinase inhibitor	Investigational (II)	PHA-739358 (Danusertib)	PHA-739358				Inactive	Selleck	S1107	DMSO	10000
FIMM003715-001	Foretinib	IC50	124.07	2.5	49.86	0	1000	0.1	5.21	1.36	-8.14	-3.69	18.39	49.86		MET, VEGFR2 inhibitor	B. Kinase inhibitor	Investigational (II)	XL880 (Foretinib)	GSK1363089	XL880, EXEL-2880				Selleck	S1111	DMSO	1000
FIMM003716-001	Abiraterone	IC50	5000	0.09	18.59	0	5000	0.5	0	2.05	18.59	-0.59	2.88	6.94		P450 17alpha-hydroxylase-17,20-lyase inhibitor	F. Hormone therapy	Approved	Abiraterone (CB-7598)	CB-7598					Selleck	S1123	DMSO	5000
FIMM003717-001	Tanespimycin	IC50	247.15	2.5	100	0	10000	1	19.3	-4.47	0.32	7.33	103.31	106.33		HSP90 inhibitor	K. HSP inhibitor	Investigational (II)	17-AAG (Tanespimycin, Geldanamycin)		17-AAG				Selleck	S1141	DMSO	10000
FIMM003718-001	Alvespimycin	IC50	91.84	2.5	100	0	1000	0.1	12.18	-3.99	2.16	2.52	55.19	107.02		HSP90 inhibitor	K. HSP inhibitor	Investigational (II)	17-DMAG (Alvespimycin)	KOS-1022	17-DMAG			Inactive	Selleck	S1142	DMSO	1000
FIMM003719-001	SNS-032	IC50	276.59	2.5	100	0	10000	1	18.69	-2.99	-6.55	4.29	101.62	102.09		Cdk inhibitor	B. Kinase inhibitor	Investigational (II)	SNS-032	SNS-032	BMS-387032			Inactive	Selleck	S1145	DMSO	10000
FIMM003720-001	ABT-751	IC50	196.5	2.5	100	0	10000	1	20.55	-0.83	2.36	14.86	104.11	103.81		Mitotic inhibitor. Colchicine site binding microtubule depolymerizer.	A. Conv. Chemo	Investigational (II)	ABT-751	ABT-751				Inactive	Selleck	S1165	DMSO	10000
FIMM003721-001	Serdemetan	IC50	1669.08	2.5	94.59	0	10000	1	8.49	-4.53	-3.7	-1.91	20.51	94.59		HDM2-p53 antagonist	G. Apoptotic modulator	Investigational (I)	JNJ 26854165 (Serdemetan)	JNJ 26854165				Inactive	Selleck	S1172	DMSO	10000
FIMM003722-001	BIIB021	IC50	61.8	2.5	100	0	10000	1	26.83	-2.8	-2.89	77.14	99.31	104.26		HSP90 inhibitor	K. HSP inhibitor	Investigational (II)	BIIB021	BIIB021				Inactive	Selleck	S1175	DMSO	10000
FIMM003723-001	CUDC-101	IC50	131.44	2.03	100	0	10000	1	22.55	1.82	3.01	36.35	99.14	105.56		HDAC & EGFR, Her2 inhibitor	B. Kinase inhibitor	Investigational (I)	CUDC-101	CUDC-101					Selleck	S1194	DMSO	10000
FIMM003724-001	Decitabine	IC50	678.36	1.03	89.85	0	10000	1	11.71	4.42	1.27	13.57	51.37	89.85		Nucleoside analog DNA methyl transferase inhibitor	E. Differentiating/ epigenetic modifier	Approved	Decitabine (Dacogen)		5-aza-2'-deoxycytidine		Prodrug, activated in the cells		Selleck	S1200	DMSO	10000
FIMM003725-001	Alvocidib	IC50	136.02	2.5	100	0	10000	1	22.55	3.43	-0.43	31.57	102.66	106.23		Cdk inhibitor	B. Kinase inhibitor	Investigational (II)	Flavopiridol (Alvocidib)		Flavopiridol, HMR-1275				Selleck	S1230	DMSO	10000
FIMM003727-001	Amonafide	IC50	1971.13	2.5	100	0	10000	1	8.07	6.52	2.23	12.95	14.85	102.86		Topoisomerase II inhibitor / DNA intercalator	A. Conv. Chemo	Investigational (III)	Amonafide	AS1413	Xanafide, Quinamed			Inactive	Selleck	S1367	DMSO	10000
FIMM003728-001	Tipifarnib	IC50	35.18	0.92	100	0	10000	1	28.58	-2.81	23.96	75.84	83.03	107.47		Farnesyltransferase inhibitor	E. Differentiating/ epigenetic modifier	Investigational (III)	Tipifarnib (Zarnestra)	R115777	Zarnestra, IND 58359				Selleck	S1453	DMSO	10000
FIMM003729-001	Pimasertib	IC50	83.01	1	61.3	0	10000	1	14.78	-2.11	9.27	31.85	59.15	61.3		MEK inhibitor	B. Kinase inhibitor	Investigational (II)	AS703026	AS703026	MSC1936369B				Selleck	S1475	DMSO	10000
FIMM003730-001	Ponatinib	IC50	270.14	2.5	65.08	0	1000	0.1	4.12	-7.12	-3.44	-4.86	3.85	65.08		Broad TK inhibitor	B. Kinase inhibitor	Approved	AP24534 (Ponatinib)	AP24534		Iclusig			Selleck	S1490	DMSO	1000
FIMM003732-001	Perifosine aq/PBS	IC50	378.14	2.22	21.31	0	2500	0.25	1.35	1.66	-3.91	2.03	6.02	21.31		AKT/PI3K inhibitor	B. Kinase inhibitor	Investigational (III)	Perifosine aq/PBS						Selleck	S1037	AQ	2500
FIMM003733-001	Motesanib	IC50	10000	2.5	9.44	0	10000	1	0	-8.69	-5.06	-3.55	8.47	9.44		VEGFR, PDGFR, Ret, Kit inhibitor	B. Kinase inhibitor	Investigational (II)	Motesanib Diphosphate (AMG-706)	AMG-706					Selleck	S1032	DMSO	10000
FIMM003734-002	Cediranib	IC50	1000	1	5.7	0	1000	0.1	0	4.26	1.2	0.25	3.56	5.7		KDR/Flt/VEGFR inhibitor	B. Kinase inhibitor	Investigational (III)	Cediranib (AZD2171, Recentin)	AZD2171		Recentin			Selleck	S1017	DMSO	1000
FIMM003735-001	PF-04691502	IC50	475.56	1.13	100	0	10000	1	14.97	2.41	2.54	15.72	68.31	102.62		PI3K/mTOR inhibitor	B. Kinase inhibitor	Investigational (II)	PF-04691502	PF-04691502					ChemieTek	CT-PF1502	DMSO	10000
FIMM003736-001	Rucaparib	IC50	1625.35	2.5	20	0	10000	1	1.18	-3.58	-2.03	-1.44	4.57	20		PARP inhibitor	E. Differentiating/ epigenetic modifier	Investigational (II)	AG-014699	AG-014699	AG-014447 ,PF-01367338				Axon Medchem	Axon 1529	DMSO	10000
FIMM003737-001	Tarenflurbil	IC50	10000	2.5	6.21	0	10000	1	0	-3.32	-5.74	0.55	-0.63	6.21		Gamma-secretase inhibitor	X. Other	Investigational (III)	(R)-Flurbiprofen (Tarenflurbil)		(R)-Flurbiprofen			Inactive	Cayman Chemical Company	70255	DMSO	10000
FIMM003738-001	Tivozanib	IC50	1625.86	2.5	50.18	0	10000	1	4.48	2.06	3.29	1.48	11.44	50.18		VEGFR1, 2, 3, c-Kit, PDGFRB inhibitor	B. Kinase inhibitor	Investigational (III)	AV-951 (Tivozanib)	AV-951	KRN951				ChemieTek	CT-AV951	DMSO	10000
FIMM003739-001	MK1775	IC50	59.32	2.5	100	0	10000	1	27.05	-2.16	1.16	78.67	101.94	98.67		Wee1 inhibitor	B. Kinase inhibitor	Investigational (II)	MK1775	MK1775					Axon Medchem	Axon 1494	DMSO	10000
FIMM003740-002	PF-00477736	IC50	134.13	2.5	100	0	10000	1	22.62	18.39	5.75	32.27	103.51	106.64		Chk1 inhibitor	B. Kinase inhibitor	Investigational (I)	PF 477736	PF-00477736				Inactive	Axon Medchem	Axon 1379-2	DMSO	10000
FIMM003741-001	AZD7762	IC50	29.19	2.5	100	0	1000	0.1	18.4	-7.54	-7.13	3.29	100.11	106.1		Chk1 inhibitor	B. Kinase inhibitor	Investigational (I)	AZD 7762 hydrochloride	AZD7762				Inactive	Axon Medchem	Axon 1399	DMSO	1000
FIMM003742-001	AZD1152-HQPA	IC50	72.64	2.5	41.9	0	1000	0.1	5.54	-2.95	-0.47	-4.61	29.06	41.9		Aurora B inhibitor	B. Kinase inhibitor	Investigational (III)	AZD1152-HQPA	AZD1152-HQPA			active metabolite of Barasertib	Inactive	ChemieTek	CT-A1152H	DMSO	1000
FIMM003743-003	AZD8055	IC50	134.62	1.72	82.63	0	10000	1	18.58	3.41	7.07	30.36	82.45	82.63		mTOR inhibitor	B. Kinase inhibitor	Investigational (I)	AZD8055	AZD8055					ChemieTek	CT-A8055-3	DMSO	10000
FIMM003744-001	Belinostat	IC50	127.73	2.5	100	0	10000	1	22.89	-0.75	-0.46	34.96	107.61	109.52		HDAC inhibitor	E. Differentiating/ epigenetic modifier	Approved (US)	Belinostat (PXD101)	PXD101	PX105684				ChemieTek	CT-BELI	DMSO	10000
FIMM003745-002	Bimatoprost	IC50	5500	2.5	100	0	5500	0.55	0.89	-6.16	-6.81	-5.76	-5.66	-2.75		Prostaglandin analog	D. Immunomodulatory	Approved	Bimatoprost	AGN 192024		Latisse, Lumigan, Prostamide			Selleck	S1407	DMSO	5500
FIMM003746-001	Doramapimod	IC50	2143.08	2.5	56.46	0	10000	1	4.24	-0.62	4.98	0.58	7.1	56.46		p38 inhibitor	B. Kinase inhibitor	Investigational (I)	BIRB 796 (Doramapimod)	BIRB 796				Inactive	Axon Medchem	Axon 1358	DMSO	10000
FIMM003747-006	Bryostatin 1	IC50	0.13	2.5	100	0	100	0.01	35.42	1.17	35.44	101.58	106.44	99.25		PKC activator	B. Kinase inhibitor	Investigational (I)	Bryostatin 1	B705008K112					Santa Cruz Biotechnology	sc-201407-4	DMSO	100
FIMM003748-001	Tacedinaline	IC50	152.62	2.5	16.5	0	1000	0.1	0.78	-0.97	-4.06	-3.24	4.27	16.5		HDAC inhibitor	E. Differentiating/ epigenetic modifier	Investigational (III)	CI-994	CI-994	Acetyldinaline, Gö 5549, PD 123654,			Inactive	LC Laboratories	C-2606	DMSO	1000
FIMM003749-001	BMS-754807	IC50	1150.33	2.11	70.79	0	10000	1	7.7	-3.05	-5.44	1.8	30.14	70.79		IGF1R inhibitor	B. Kinase inhibitor	Investigational (II)	BMS-754807	BMS-754807					ChemieTek	CT-BMS75	DMSO	10000
FIMM003750-001	Idelalisib	IC50	924.24	0.61	20.49	0	10000	1	0.8	-5.24	5.27	6.69	5.88	20.49		PI3K inhibitor, p110δ-selective	B. Kinase inhibitor	Approved (US)	CAL-101	GS-1101	CAL-101				ChemieTek	CT-CAL101	DMSO	10000
FIMM003751-001	Trametinib	IC50	4.89	1.22	54.24	0	250	0.02	10.66	-1.89	-0.88	17.17	47.09	54.24		MEK1/2 inhibitor	B. Kinase inhibitor	Approved	GSK1120212	GSK1120212					ChemieTek	CT-GSK112	DMSO	250
FIMM003752-001	Sonidegib	IC50	1918.32	2.5	33.36	0	10000	1	2.43	1.09	-0.52	4.83	5.39	33.36		Smothened (Hh) inhib	X. Other	Investigational (II)	NVP-LDE225 (Diphosphate salt)	NVP-LDE225	LDE225				ChemieTek	CT-LDE225	DMSO	10000
FIMM003753-001	OSI-027	IC50	1500.4	2.44	68.09	0	10000	1	6.5	-1.84	-0.78	4.77	18.36	68.09		mTOR inhibitor	B. Kinase inhibitor	Investigational (II)	OSI-027	OSI-027					ChemieTek	CT-O027	DMSO	10000
FIMM003754-001	Refametinib	IC50	146.67	0.91	76.66	0	10000	1	16.04	-5.12	4.63	33.53	62.89	76.66		MEK1/2 inhibitor	B. Kinase inhibitor	Investigational (II)	RDEA119	BAY 869766	RDEA119				ChemieTek	CT-R119	DMSO	10000
[truncated: 332 more rows]

## Sheet: NK-92
ID	DRUG_NAME	ANALYSIS_NAME	IC50	SLOPE	MAX	MIN	Max.Conc.tested	Min.Conc.tested	DSS	D1	D2	D3	D4	D5	GRAPH	Mechanism.Targets	Class.explained	High.phase.Approval.status	Label.name	Res..code	Alias	Trade.names	activity.modifier	Active.inactive.in.clinic	Supplier	Supplier.Ref	Solvent	High.conc..nM.
[truncated: 459 more rows]

[truncated: 9 more sheets: NK-YS, NKL, SNK-6, YT, NK1_no_IL-2, NK1, NK2, NK3, K562-aAPC-expanded_NK]
